# Supplementary material for: SGLT2 inhibitors mitigate kidney tubular metabolic and mTORC1 perturbations in youth-onset type 2 diabetes
Source: J Clin Invest. 2023 Mar 1;133(5):e164486. doi: 10.1172/JCI164486 (PMC9974101; doi:10.1172/JCI164486)
Supplement: Supplemental table 2 [file jci-133-164486-s080.xlsx]

## Sheet: PT
Supplementary Table S2. List of reversed transcripts with SGLT2i across all tubular segments. PT cluster had 10,032 cells; DTL had 1,405 cells; TAL had 8,789 cells; PC had 4,168 cells; IC had 2,417 cells.
Proximal tubule cells (PT) =10032
Transcripts	log2FC_T2Di(-)_HC	log2FC_T2Di(+)_T2Di(-)	log2FC_T2Di(+)_HC	Nephron segment
PPDPF	0.200158	0.10524	0.305398	PT
RPS10	0.194112	0.0263575	0.220469	PT
COX7C	0.16897	-0.0298502	0.13912	PT
RPL14	0.184299	0.0240966	0.208396	PT
NDUFA1	0.178598	-0.0506171	0.127981	PT
RPS18	0.158088	0.0309262	0.189015	PT
RPS4X	0.17321	0.0798111	0.253021	PT
CXCL14	0.211273	-0.0324228	0.178851	PT
LDHA	0.157481	-0.052619	0.104862	PT
NKAIN4	0.092886	-0.058463	0.034423	PT
RPS27	0.160542	-0.0412297	0.119312	PT
RPL41	0.139371	0.0165767	0.155948	PT
RPL8	0.153917	0.0202519	0.174169	PT
GAPDH	0.158302	-0.0367437	0.121559	PT
PCK1	0.195533	-0.151842	0.0436919	PT
RACK1	0.160077	0.0219298	0.182007	PT
RPS23	0.14634	0.0246184	0.170959	PT
NDUFB2	0.162022	-0.0557654	0.106257	PT
RPS12	0.15037	0.0350343	0.185404	PT
COX7A2	0.161515	-0.0230762	0.138439	PT
COL14A1	0.0679406	-0.0701942	-0.00225355	PT
RPL15	0.155485	0.0362992	0.191784	PT
RPS21	0.156789	-0.0272798	0.129509	PT
EEF1A1	0.11349	0.0153054	0.128795	PT
SERF2	0.138138	-0.0291277	0.10901	PT
RPL11	0.149494	0.0256716	0.175166	PT
RPS8	0.154849	0.0266727	0.181521	PT
RPS19	0.158357	0.0511187	0.209476	PT
CYBA	0.169528	-0.0373789	0.132149	PT
RPS3	0.162264	0.0229746	0.185239	PT
RPS28	0.129734	-0.0173402	0.112394	PT
SMOC2	0.0520256	-0.0521682	-0.000142542	PT
FTH1	0.135784	-0.0235111	0.112272	PT
PTGR1	0.144201	-0.0509017	0.0932991	PT
FABP1	0.201619	-0.235717	-0.0340981	PT
AKR1B1	0.0938705	-0.0621295	0.031741	PT
RPS9	0.136572	0.0207207	0.157293	PT
MRPS6	0.123084	-0.082718	0.0403659	PT
UQCR11	0.148206	-0.044745	0.103461	PT
GATD3A	0.0680097	-0.014292	0.0537178	PT
RPL29	0.138881	0.0255363	0.164417	PT
BX284668.5	0.0758385	-0.0776079	-0.00176941	PT
RPS6	0.132467	0.0350556	0.167523	PT
RPL10	0.134003	0.0351057	0.169109	PT
RANBP3L	0.0570941	-0.0574597	-0.000365602	PT
ATP6V1F	0.142214	-0.0231045	0.119109	PT
RPS3A	0.13467	0.0252039	0.159874	PT
G0S2	0.141676	-0.068274	0.073402	PT
COX6B1	0.140305	-0.02737	0.112935	PT
MGST3	0.144024	0.0370593	0.181083	PT
RPL28	0.134592	0.0488054	0.183398	PT
RPS27A	0.12373	0.0184929	0.142223	PT
DBI	0.146376	-0.050024	0.0963522	PT
COL12A1	0.0623707	-0.0508066	0.0115641	PT
SLIRP	0.130659	-0.0410069	0.0896524	PT
ATP5IF1	0.140559	-0.0362728	0.104287	PT
ACTG1	0.150307	0.0522815	0.202589	PT
RPL17	0.132618	0.0283111	0.160929	PT
RPS29	0.133939	-0.0640703	0.0698685	PT
RPL10A	0.143635	0.0277565	0.171391	PT
TMEM176A	0.140631	0.0309602	0.171592	PT
NDUFC1	0.136367	-0.0359906	0.100376	PT
COX14	0.129832	-0.0705433	0.059289	PT
CTSH	0.120801	-0.0675258	0.0532755	PT
TMED6	0.0501818	-0.040301	0.0098808	PT
PLAAT4	0.0949748	-0.0362744	0.0587004	PT
HIST1H4C	0.139594	-0.0371607	0.102434	PT
VEGFB	0.105658	-0.0426862	0.0629716	PT
IER3	0.0640811	-0.0446029	0.0194783	PT
PEBP1	0.106515	-0.0677144	0.0388009	PT
PLAAT3	0.124552	-0.0640991	0.0604532	PT
BTF3	0.136048	0.0255842	0.161633	PT
PPIA	0.126634	0.0216195	0.148253	PT
UQCRQ	0.133424	-0.0529629	0.0804607	PT
COPS9	0.125656	-0.0496891	0.0759668	PT
SNRPN	0.115091	-0.0331304	0.0819605	PT
PCBD1	0.12899	-0.0415582	0.0874317	PT
NPM1	0.134084	0.0409173	0.175001	PT
RPS14	0.114011	0.0182643	0.132276	PT
CHCHD10	0.131496	0.0697152	0.201211	PT
RNF181	0.109911	-0.0466072	0.0633033	PT
RPL12	0.126459	0.0362307	0.16269	PT
SNHG5	0.106175	-0.0298804	0.076295	PT
PCSK1N	0.136665	-0.075664	0.061001	PT
AFP	-0.0937337	-0.0297318	-0.123466	PT
KCNK5	0.0675534	-0.0822108	-0.0146574	PT
RPS2	0.126468	0.0354639	0.161932	PT
RPLP0	0.125897	0.0447119	0.170609	PT
RPL24	0.117243	0.032196	0.149439	PT
C2	0.0332624	-0.0196203	0.0136421	PT
LAMTOR5	0.125791	-0.0373777	0.088413	PT
NEURL3	0.0393944	-0.0296938	0.00970052	PT
NME2	0.127412	0.0313492	0.158762	PT
STK19	0.0593764	-0.0312447	0.0281317	PT
TMSB10	0.153989	0.154319	0.308308	PT
ELP5	0.0650774	-0.040779	0.0242984	PT
SNHG29	0.128333	0.0794707	0.207804	PT
UQCR10	0.123271	-0.0289157	0.0943557	PT
DYNLT1	0.116434	-0.0208978	0.0955365	PT
RPL32	0.108374	0.0232547	0.131629	PT
MRPL34	0.110872	-0.0569875	0.0538848	PT
NDUFA3	0.121345	-0.084386	0.0369594	PT
ACAA1	0.127209	-0.0758878	0.0513212	PT
UBB	0.117804	-0.0287773	0.0890263	PT
NAT8	0.138849	-0.0446996	0.0941497	PT
COX17	0.106348	-0.0876066	0.018741	PT
SMDT1	0.114644	-0.029864	0.0847801	PT
ZSWIM7	0.0760099	-0.0394897	0.0365202	PT
COX7B	0.120594	-0.0325429	0.0880516	PT
TMEM178A	0.0352165	-0.0278515	0.00736498	PT
TSTD1	0.112841	0.0257327	0.138574	PT
ATP5F1E	0.110956	-0.0567242	0.0542321	PT
RNF24	0.0401521	-0.0393852	0.000766887	PT
MDH1	0.115412	-0.0546601	0.0607523	PT
RPL18	0.116411	0.0289118	0.145323	PT
SLC4A11	0.0610772	-0.0767749	-0.0156978	PT
CALM1	0.117498	-0.0834771	0.0340205	PT
CENPX	0.0862354	-0.0451488	0.0410866	PT
TIMM10	0.086408	-0.0348525	0.0515555	PT
ATP5MF	0.115869	-0.0327014	0.0831681	PT
RBP5	0.127423	-0.0622478	0.0651753	PT
AKR1C1	0.0884065	-0.0791439	0.00926268	PT
ELF5	0.0249971	-0.025002	-4.87694e-06	PT
FAM162A	0.0990223	-0.0207739	0.0782484	PT
TPI1	0.114174	-0.0621245	0.0520494	PT
H2AFZ	0.104651	-0.034797	0.0698537	PT
EEF1B2	0.11986	0.0257033	0.145563	PT
ATP1B1	0.137016	-0.0443855	0.0926309	PT
UQCRFS1	0.106303	-0.0199379	0.086365	PT
CIAO2B	0.10526	-0.0255823	0.0796775	PT
HAGH	0.105797	-0.0903505	0.0154464	PT
EIF1	0.108354	0.0423613	0.150715	PT
PTMA	0.120024	0.0514241	0.171448	PT
NDUFB3	0.10889	-0.0204395	0.0884506	PT
OCIAD2	0.119354	0.047183	0.166537	PT
FXYD2	0.0821825	-0.022078	0.0601045	PT
LAMTOR1	0.0977687	-0.0413849	0.0563839	PT
FAM107B	0.0924354	-0.0406993	0.0517362	PT
PLAAT2	0.0390626	-0.0373281	0.0017345	PT
RPSA	0.115628	0.0251391	0.140767	PT
S100A1	0.0706753	-0.067583	0.00309223	PT
DNMT3L	0.051433	-0.050579	0.000853968	PT
CLEC18C	0.0407666	-0.0346999	0.00606679	PT
SSR2	0.0912669	0.021814	0.113081	PT
TSPAN33	0.0877828	-0.0454334	0.0423494	PT
RPL38	0.105976	-0.0203431	0.0856331	PT
DDT	0.110846	-0.028849	0.0819975	PT
ATOH8	-0.0225377	0.0055475	-0.0169902	PT
MUC13	-0.0260609	-0.00711501	-0.0331759	PT
JAG1	-0.0497	0.0489699	-0.000730114	PT
BRI3	0.109231	-0.0318107	0.0774201	PT
RPL18A	0.105562	0.0313045	0.136866	PT
RPL39	0.104224	0.0274916	0.131716	PT
ARG2	0.0702692	-0.0794311	-0.00916183	PT
HIF1A	0.0723342	-0.0407205	0.0316138	PT
PRDX1	0.102776	-0.0553745	0.0474012	PT
DNPH1	0.108714	-0.0359586	0.0727555	PT
RGN	0.0812093	-0.0602369	0.0209723	PT
COX5A	0.099655	-0.0216749	0.0779801	PT
SLPI	0.0389463	-0.040459	-0.00151269	PT
MIF	0.0994608	-0.032037	0.0674238	PT
TOMM5	0.0992775	-0.0376334	0.0616441	PT
LPIN1	-0.0388463	0.0159564	-0.0228899	PT
APOC2	0.0564733	-0.0591748	-0.00270159	PT
NDUFV2	0.100473	-0.0326119	0.0678614	PT
ATP5MD	0.107933	-0.0333948	0.074538	PT
PLCB4	0.0256105	-0.0202918	0.00531873	PT
GLYATL1	0.10424	-0.0774161	0.0268242	PT
RPL13	0.0846067	0.0392934	0.1239	PT
TMSB4X	0.104833	0.0282474	0.13308	PT
PRAP1	0.111224	-0.113102	-0.00187781	PT
SLC5A3	0.0762054	-0.0860529	-0.0098475	PT
MT-ATP8	-0.100768	-0.0626362	-0.163405	PT
TMEM14C	0.0961286	0.0207758	0.116904	PT
SLCO4A1	0.0258455	-0.0241594	0.00168606	PT
CAMK2N1	0.0980074	-0.0478683	0.0501391	PT
ELOB	0.103788	-0.0239868	0.079801	PT
PSMD8	0.0852297	-0.0206931	0.0645366	PT
STXBP6	0.0313675	-0.0186925	0.012675	PT
SAT2	0.107524	-0.100716	0.00680829	PT
MAL2	0.0593538	-0.013009	0.0463449	PT
FBP1	0.112044	-0.0842265	0.0278173	PT
LIX1	0.0272245	-0.0280325	-0.000808005	PT
REXO2	0.0895269	-0.0190598	0.070467	PT
SERPINF1	0.0333309	-0.0128239	0.020507	PT
COPE	0.088713	-0.0306668	0.0580462	PT
B2M	0.133186	0.0726904	0.205877	PT
SLC6A12	0.0426787	-0.043227	-0.000548241	PT
NDUFA2	0.0985653	-0.0283679	0.0701974	PT
MRPS15	0.077283	-0.0399389	0.0373441	PT
KHK	0.110603	-0.127814	-0.017211	PT
DDIT4L	0.0453709	-0.0588334	-0.0134625	PT
RPS16	0.0977283	0.0226031	0.120331	PT
PGGHG	0.0349018	-0.0267012	0.0082006	PT
RDH10	0.0596587	-0.035087	0.0245717	PT
PRDX6	0.0992611	0.0815512	0.180812	PT
SUCLG1	0.114447	-0.12484	-0.010393	PT
PPIB	0.0936851	0.0564079	0.150093	PT
CD82	0.0291011	-0.0217642	0.00733691	PT
SLCO1A2	0.022121	-0.0194305	0.00269043	PT
NDUFA8	0.0728938	-0.0210196	0.0518742	PT
MRPL57	0.0937735	-0.038227	0.0555465	PT
HMGN3	0.100555	0.0308244	0.131379	PT
C4orf3	0.0978167	-0.0415327	0.056284	PT
LPIN2	0.0651367	-0.0444158	0.0207209	PT
LGALS2	0.106248	-0.0557556	0.0504924	PT
HLA-DPB1	0.0394846	-0.0153252	0.0241594	PT
CLU	0.118929	0.0699047	0.188833	PT
S100A4	0.0339189	-0.0273307	0.0065882	PT
ACAA2	0.0951491	-0.0305782	0.0645709	PT
NOP10	0.0880356	-0.0188537	0.0691819	PT
RPL4	0.0969189	0.0221355	0.119054	PT
OAZ1	0.0967077	-0.0529547	0.043753	PT
CD63	0.11233	0.0882843	0.200614	PT
EDF1	0.0979098	0.0498702	0.14778	PT
PLIN2	0.0853608	-0.042076	0.0432848	PT
ABRACL	0.0713929	-0.0297421	0.0416508	PT
APOM	0.0890268	-0.0301318	0.058895	PT
FTL	0.108385	-0.0372736	0.0711111	PT
NINJ1	0.0757909	-0.0366063	0.0391846	PT
SIVA1	0.0798045	-0.0419147	0.0378898	PT
NDUFB1	0.0979502	-0.0849408	0.0130094	PT
DAD1	0.0975499	0.0341174	0.131667	PT
AKR1A1	0.100536	-0.0502271	0.0503091	PT
TIMM13	0.0891418	-0.0362007	0.0529411	PT
METTL27	0.0354381	-0.0146391	0.020799	PT
PET100	0.0881468	-0.0277805	0.0603663	PT
CA2	0.0960153	-0.0870158	0.00899942	PT
FKBP5	0.0560353	-0.0801973	-0.0241621	PT
CSRP2	0.0633736	-0.022101	0.0412726	PT
ECHDC2	0.0828549	-0.0199879	0.062867	PT
TMEM256	0.0905717	-0.0638493	0.0267224	PT
THY1	0.0971769	-0.0463949	0.050782	PT
MIEN1	0.0662825	-0.0397373	0.0265452	PT
SSNA1	0.0733405	-0.0369666	0.0363739	PT
NDUFAB1	0.0910001	-0.0319967	0.0590034	PT
ID1	-0.0580831	0.0953351	0.037252	PT
AL133351.1	0.0307138	-0.0418225	-0.0111087	PT
ARPC1B	0.0506863	-0.0148774	0.035809	PT
FXYD4	0.0293367	-0.0258555	0.00348119	PT
S100A11	0.105711	0.100688	0.206399	PT
ATP5F1D	0.0906899	-0.0363338	0.0543561	PT
CYC1	0.0757375	-0.0258892	0.0498483	PT
IGFBP5	0.0461661	-0.056127	-0.00996094	PT
MT1X	-0.126437	0.110566	-0.0158711	PT
ATP6V1G1	0.0917524	-0.0272073	0.0645451	PT
MRPS26	0.0738853	-0.0248589	0.0490264	PT
CLIC1	0.0895869	0.074055	0.163642	PT
AP2S1	0.0789901	-0.0359943	0.0429958	PT
BAG1	0.0784717	-0.0413391	0.0371326	PT
CBR1	0.0768143	-0.0314833	0.0453311	PT
KRT18	0.0866214	0.0749143	0.161536	PT
IGBP1	0.0620183	-0.0161477	0.0458706	PT
ATP5ME	0.0928312	-0.0812958	0.0115355	PT
CLEC18A	0.0337809	-0.0309561	0.00282482	PT
HLA-DRB1	0.0670847	0.020405	0.0874897	PT
MCCD1	0.0610889	-0.0523267	0.0087622	PT
GAL3ST1	0.0383641	-0.0263373	0.0120268	PT
MRC2	-0.0146041	0.00508984	-0.00951422	PT
LAMTOR2	0.0781344	-0.0251004	0.0530341	PT
HSPA2	0.0371618	-0.0270522	0.0101096	PT
PHB	0.0880147	-0.0553271	0.0326876	PT
USP2	0.0562396	-0.0688425	-0.0126029	PT
FCGBP	0.0279202	-0.0258633	0.00205693	PT
NDUFC2	0.0908996	0.0240204	0.11492	PT
PSMD9	0.0679189	-0.019384	0.0485349	PT
HNRNPA1	0.0925671	0.0516819	0.144249	PT
GET3	0.0662503	-0.0260858	0.0401645	PT
CYB5A	0.0860493	-0.0508725	0.0351768	PT
MRPS36	0.0811731	-0.0329739	0.0481992	PT
TXNDC17	0.0879044	-0.0519679	0.0359365	PT
SEC11A	0.0797183	0.0317894	0.111508	PT
RNF186	0.0488254	-0.0591665	-0.0103411	PT
PIM3	0.0476408	-0.0113042	0.0363366	PT
ROMO1	0.0840862	-0.0453022	0.038784	PT
JUND	0.0838231	0.0687516	0.152575	PT
PSME1	0.0741336	-0.0211345	0.052999	PT
PGAM1	0.0687403	-0.021177	0.0475633	PT
AP1S1	0.0631321	0.0339049	0.0970369	PT
PRSS23	0.034281	-0.0158712	0.0184098	PT
PFKP	0.043983	0.0211076	0.0650906	PT
TXNL4A	0.0646525	-0.0184021	0.0462504	PT
SLC25A5	0.0928367	-0.0521559	0.0406808	PT
DBP	0.0461738	-0.0112547	0.034919	PT
SNRPG	0.0841733	-0.024411	0.0597623	PT
NAA38	0.0783181	-0.0381658	0.0401523	PT
PAIP2	0.0686538	-0.0327681	0.0358858	PT
HLA-C	0.0854592	0.0793941	0.164853	PT
ALDH1A3	0.0212372	-0.0169031	0.00433407	PT
NDUFS7	0.0786497	-0.0263736	0.0522761	PT
SASH1	0.0365352	-0.022595	0.0139402	PT
FIS1	0.0855302	-0.026568	0.0589622	PT
SSR4	0.0784751	0.0454275	0.123903	PT
MT1G	-0.141865	0.0935611	-0.0483041	PT
DECR2	0.0578214	-0.0364763	0.0213451	PT
TMEM208	0.0619857	0.0154603	0.077446	PT
EEF1D	0.0880923	0.0368186	0.124911	PT
BORCS7	0.0607069	-0.0291363	0.0315706	PT
ANAPC11	0.0741651	-0.0233034	0.0508617	PT
ID4	-0.0579269	0.0909207	0.0329938	PT
BIN1	0.0716555	-0.0483528	0.0233028	PT
SMAD9	-0.0196321	0.0098776	-0.00975447	PT
SLC5A10	0.0364612	-0.0260852	0.010376	PT
PRXL2A	0.0674819	-0.0284785	0.0390035	PT
EIF3H	0.0743798	0.0206897	0.0950694	PT
SLC37A4	0.0625393	-0.0364271	0.0261122	PT
GRHPR	0.0803145	-0.023696	0.0566184	PT
PKM	0.0736021	0.0361833	0.109785	PT
PNKD	0.0730338	-0.0271243	0.0459095	PT
EEF1G	0.0832672	0.0513601	0.134627	PT
NTM	0.0166336	-0.017281	-0.000647458	PT
ATP1B3	0.0362096	-0.0208421	0.0153675	PT
LY6E	0.0670685	0.035414	0.102482	PT
TMEM150A	0.0500381	-0.0296859	0.0203522	PT
LINC02754	0.0577239	-0.0664835	-0.00875964	PT
RAN	0.0741364	0.0217839	0.0959203	PT
NDUFB9	0.0782064	0.0266169	0.104823	PT
SCCPDH	0.0516181	-0.0344875	0.0171306	PT
DDIT4	0.0296487	-0.029459	0.000189699	PT
HIGD2A	0.0754371	-0.02676	0.0486771	PT
SLC38A2	0.0513163	-0.0246382	0.026678	PT
POLR1D	0.0652071	0.0184951	0.0837021	PT
RPS26	0.0860034	0.0359824	0.121986	PT
CTSK	0.0168831	-0.0145175	0.00236553	PT
IER3IP1	0.0685106	-0.0310691	0.0374415	PT
GLRX	0.0834353	-0.0751077	0.00832762	PT
F13A1	-0.0265605	-0.0169914	-0.0435519	PT
SLC25A3	0.0825773	-0.0317631	0.0508142	PT
PSMB3	0.0687935	-0.0236208	0.0451727	PT
S100A13	0.0816719	0.0228465	0.104518	PT
PSME2	0.0600236	0.0242705	0.0842942	PT
CPNE6	0.0293456	-0.0348058	-0.00546016	PT
SLC22A18AS	0.0385048	-0.0344202	0.00408453	PT
MTHFS	0.0715673	-0.0399778	0.0315895	PT
PPP1R14B	0.0656162	0.0426102	0.108226	PT
QPRT	0.0779834	-0.103852	-0.025869	PT
RPS4Y1	0.0689921	-0.175424	-0.106432	PT
LINC01874	0.0546242	-0.0678486	-0.0132244	PT
GNG11	0.0427407	-0.0312774	0.0114633	PT
MSRA	0.0804681	-0.070004	0.0104641	PT
SLC25A11	0.0603795	-0.0205586	0.0398209	PT
KDELR1	0.067458	0.0408547	0.108313	PT
CDKN1C	0.0534764	-0.0196287	0.0338477	PT
MRPS25	0.0522429	-0.0214328	0.0308101	PT
SURF1	0.0609297	-0.0209265	0.0400032	PT
CACNA2D1	0.0278625	-0.0228959	0.00496667	PT
AEBP1	-0.0238809	0.0124255	-0.0114554	PT
ERI3	0.0547779	-0.0346508	0.0201271	PT
DECR1	0.0643998	-0.0163813	0.0480185	PT
NENF	0.0697174	0.0180609	0.0877783	PT
KRT8	0.0687874	0.0801405	0.148928	PT
FUNDC2	0.0549127	-0.0152345	0.0396781	PT
RPL9	0.0705508	0.0521498	0.122701	PT
ID3	-0.0339578	0.0408916	0.0069338	PT
AF064858.1	0.0103822	-0.00973281	0.000649407	PT
SLC39A5	0.0506627	-0.0254269	0.0252358	PT
BNIP3	0.075707	-0.0383414	0.0373656	PT
HDHD3	0.0580559	-0.036772	0.0212839	PT
CAPN6	0.0164265	-0.0160995	0.000326996	PT
GC	-0.0138017	0.00558563	-0.00821604	PT
HINT2	0.0712887	-0.0379282	0.0333604	PT
NDUFS2	0.063587	-0.0305701	0.0330169	PT
HOXB7	0.0390971	-0.0139552	0.025142	PT
APRT	0.0745723	-0.0209945	0.0535778	PT
TSPAN1	0.0771864	0.0893098	0.166496	PT
HIGD1A	0.0605934	0.016743	0.0773364	PT
ZFAS1	0.0712182	0.0582276	0.129446	PT
AKR7A3	0.0749809	-0.0531212	0.0218597	PT
AFMID	0.0531987	-0.0528946	0.00030409	PT
CALML4	0.0642885	-0.0218749	0.0424136	PT
VKORC1	0.0584852	0.0229972	0.0814823	PT
FAHD1	0.0637677	-0.046797	0.0169707	PT
SPARCL1	0.0305409	-0.0320814	-0.00154054	PT
MICOS13	0.070739	0.0251428	0.0958818	PT
NDUFAF8	0.0654594	-0.0396571	0.0258023	PT
PSMC4	0.0526075	-0.0212118	0.0313958	PT
SEC61G	0.0735475	0.0247501	0.0982976	PT
CNNM1	0.0156402	-0.0124271	0.00321309	PT
ZNHIT1	0.0745297	-0.0254998	0.04903	PT
PDZK1	0.0784578	0.0351537	0.113611	PT
ECHS1	0.0811562	-0.0507818	0.0303744	PT
GSTM3	0.0472412	-0.0199486	0.0272926	PT
UXT	0.0643573	-0.0180309	0.0463265	PT
H3F3B	0.0849034	0.102757	0.18766	PT
MPST	0.0644351	-0.0323057	0.0321293	PT
AGFG2	0.0185701	-0.0208019	-0.00223173	PT
HAO2	0.0701599	-0.0739142	-0.00375431	PT
AIG1	0.0625541	0.0218096	0.0843637	PT
CHCHD5	0.0593549	-0.0183773	0.0409776	PT
GALK1	0.0581111	-0.0705118	-0.0124007	PT
BDNF	0.0101357	-0.00947216	0.000663561	PT
UMOD	-0.0528687	0.0559633	0.00309464	PT
UROS	0.0521863	-0.0362715	0.0159148	PT
OCEL1	0.0451336	-0.0308857	0.014248	PT
CCND1	-0.0546588	0.0300973	-0.0245614	PT
HPCAL1	0.0475922	-0.0146433	0.0329489	PT
TSFM	0.0435629	-0.0146678	0.0288951	PT
SLC51B	0.0382152	-0.0205478	0.0176674	PT
DPEP1	0.0777956	-0.131096	-0.0533009	PT
AQP2	0.0228374	-0.0227172	0.000120227	PT
NPC2	0.0686088	0.0343195	0.102928	PT
KRTCAP2	0.0617081	0.0381062	0.0998143	PT
HOMER3	0.0470118	-0.0250111	0.0220007	PT
CARHSP1	0.0613649	0.0213109	0.0826759	PT
AKR7A2	0.070176	-0.0334116	0.0367643	PT
BLOC1S1	0.0735344	-0.0352927	0.0382417	PT
PCP4	0.0262843	-0.0201547	0.00612966	PT
MTLN	0.0590321	-0.0680657	-0.00903363	PT
MT-ND4	0.0479527	0.0172689	0.0652216	PT
ARRDC3	-0.0577926	0.0417827	-0.01601	PT
RPS19BP1	0.0641464	-0.020177	0.0439693	PT
FAAP20	0.0551227	-0.0265398	0.0285829	PT
AOC1	0.058193	-0.0662818	-0.0080888	PT
RAB13	0.0586061	0.0652246	0.123831	PT
LSM4	0.0628327	-0.0222539	0.0405787	PT
CAPN3	0.0444891	-0.0750564	-0.0305673	PT
IMPA2	0.0711228	0.0252347	0.0963575	PT
NDUFS4	0.0571762	-0.0162296	0.0409467	PT
RPA3	0.0584508	-0.0267809	0.0316699	PT
WDR45	0.0400668	-0.0136504	0.0264164	PT
SLC4A7	0.0244831	-0.00909646	0.0153867	PT
CAPG	0.0522082	0.0201303	0.0723385	PT
LMAN2	0.0492343	0.0167677	0.066002	PT
PRELID1	0.0712383	-0.0499194	0.0213189	PT
C9orf16	0.0519796	-0.0283682	0.0236113	PT
FBXO17	0.0400359	-0.0118368	0.028199	PT
RNF187	0.0497442	-0.0143398	0.0354044	PT
PFDN2	0.0578754	0.0173969	0.0752723	PT
NR2F6	0.0448944	-0.0138893	0.0310051	PT
MGLL	0.0460891	-0.0464739	-0.000384835	PT
PTMS	0.071749	-0.0284762	0.0432727	PT
SPCS1	0.0678411	0.0305362	0.0983774	PT
ACOT13	0.05918	-0.0408329	0.0183471	PT
PSMB8	0.0353716	0.0155281	0.0508997	PT
PRKAR2B	0.0161268	-0.0141769	0.00194987	PT
MCUR1	0.0542847	-0.0343381	0.0199466	PT
DYNLRB1	0.0699603	-0.0445892	0.0253711	PT
ING2	0.0279783	-0.0189528	0.00902548	PT
SCG5	0.00998102	-0.00776036	0.00222066	PT
LINC02334	0.0179069	-0.0187965	-0.000889536	PT
SMIM4	0.0497356	-0.0542491	-0.00451342	PT
HIST1H1C	0.0485998	-0.0182563	0.0303434	PT
ETS2	0.0289415	-0.0208778	0.00806368	PT
LGALS3	0.0480967	-0.0220327	0.026064	PT
ATOX1	0.0744893	-0.0680457	0.00644356	PT
COA1	0.04037	-0.0153325	0.0250375	PT
MRPL12	0.0519642	-0.0232527	0.0287115	PT
BANF1	0.0551269	0.0258159	0.0809427	PT
ABCA4	0.0104854	-0.0110547	-0.000569295	PT
SRI	0.0497479	0.0260918	0.0758397	PT
ATP6V0E2	0.0525535	-0.0369885	0.015565	PT
ETFB	0.0715537	-0.0480775	0.0234762	PT
CREB5	0.0320916	0.025444	0.0575356	PT
OSTC	0.0532682	0.047656	0.100924	PT
CLTB	0.0548327	-0.0353419	0.0194909	PT
ARL2	0.0640422	-0.0270006	0.0370416	PT
H2AFJ	0.0571475	0.0359969	0.0931444	PT
SLC47A2	0.0330645	-0.0181087	0.0149558	PT
RTCB	0.0428875	-0.0128579	0.0300295	PT
TOMM20	0.0655039	0.0196366	0.0851405	PT
PPP1R7	0.0391802	-0.0115266	0.0276536	PT
SLC34A1	0.0516458	-0.0556365	-0.00399071	PT
NR1D1	0.0173717	-0.00734085	0.0100308	PT
EHF	0.0197297	-0.0192364	0.00049328	PT
FKBP1A	0.0546337	0.0166112	0.0712449	PT
EIF5A	0.06067	-0.0192455	0.0414245	PT
C9orf78	0.0446908	-0.0198818	0.024809	PT
MT1H	-0.0932143	0.0994411	0.0062268	PT
AC004889.1	-0.0253546	0.0232386	-0.00211596	PT
DDOST	0.0380786	0.0235125	0.0615911	PT
RPL27A	0.0665428	0.0495155	0.116058	PT
HSD17B14	0.055932	-0.0518864	0.00404559	PT
RGS3	0.0246477	-0.0156381	0.0090096	PT
YPEL3	0.0471874	-0.0138749	0.0333126	PT
NIPSNAP1	0.0502023	-0.026325	0.0238773	PT
SDHAF3	0.0439624	-0.0145532	0.0294092	PT
PXMP2	0.0603799	-0.0226569	0.037723	PT
PLCXD2	0.0419511	-0.0294803	0.0124708	PT
COX11	0.0442267	-0.0159979	0.0282287	PT
CLEC18B	0.0264534	-0.0179218	0.00853162	PT
HEPHL1	0.00677639	-0.00677639	0	PT
PRMT1	0.0389044	0.0152474	0.0541518	PT
QDPR	0.0669942	-0.0710498	-0.00405559	PT
PDHB	0.0441571	-0.0218512	0.0223059	PT
BBOX1	0.0750306	-0.0863851	-0.0113545	PT
MRPS34	0.0561113	-0.0185102	0.0376011	PT
DEFB1	-0.0712287	0.23012	0.158891	PT
EPSTI1	0.0252378	-0.0132834	0.0119544	PT
UNC13C	0.00898635	-0.00875593	0.00023042	PT
TNFRSF12A	0.0426562	0.0310329	0.0736891	PT
RASSF8	0.0349655	-0.0242498	0.0107157	PT
FAM174C	0.0468772	-0.0168219	0.0300553	PT
MED11	0.0366214	-0.0113781	0.0252432	PT
PTCHD4	0.00798141	-0.0081957	-0.000214294	PT
RNF144B	-0.0296934	0.0507722	0.0210788	PT
CRYBB3	0.0238259	-0.0207002	0.00312565	PT
AC005726.1	0.0268463	-0.0243453	0.002501	PT
RER1	0.0454268	0.0257189	0.0711457	PT
SDF2	0.0357787	0.015723	0.0515017	PT
CFI	0.0500242	0.0226985	0.0727227	PT
POMC	-0.0280308	0.049956	0.0219253	PT
MFSD10	0.0343108	0.0181423	0.0524531	PT
ABCG1	0.0134795	-0.015168	-0.00168851	PT
FDX1	0.0573923	-0.0214318	0.0359605	PT
AQP3	0.0287292	-0.020689	0.00804018	PT
TBCB	0.0435963	0.0159436	0.0595399	PT
HMGN1	0.0649909	0.0346369	0.0996278	PT
PLXNA4	0.00919903	-0.00955239	-0.00035336	PT
C1orf43	0.0554616	-0.0264217	0.0290398	PT
SHB	0.0275671	-0.0138126	0.0137545	PT
SYT10	0.0092554	-0.00902826	0.000227136	PT
SMIM19	0.0511279	-0.0221668	0.0289611	PT
NPAS2	0.0198746	-0.0131194	0.0067552	PT
APOC1	0.0124162	-0.0115771	0.000839044	PT
GRPEL1	0.0430617	-0.0294374	0.0136243	PT
BCL6	0.0167247	-0.0136536	0.00307107	PT
TP53I3	0.0383767	0.0197301	0.0581068	PT
SPCS2	0.0543466	0.0255883	0.0799349	PT
GGACT	-0.0459019	-0.0551327	-0.101035	PT
HSBP1	0.0611354	0.0313631	0.0924984	PT
SCD5	-0.0337146	0.0554624	0.0217478	PT
ARL6IP4	0.0631906	-0.0320142	0.0311764	PT
PPIC	0.0326536	0.022496	0.0551495	PT
UCP2	0.0112549	-0.00662952	0.00462538	PT
PERP	0.0483599	0.0250349	0.0733949	PT
NOP53	0.0588164	0.030046	0.0888624	PT
EMP1	-0.0156983	0.0125509	-0.0031474	PT
ARPC5L	0.0331089	-0.0136634	0.0194455	PT
SUGCT	0.0382482	-0.0324161	0.00583205	PT
CTPS1	0.0210834	-0.0156371	0.00544621	PT
SLC2A13	0.0289923	-0.0198251	0.00916725	PT
PIH1D1	0.0352952	-0.0155258	0.0197693	PT
AGT	0.026675	0.0110272	0.0377022	PT
IGFBP7	0.0907264	0.0334437	0.12417	PT
RNASEH2C	0.0531545	-0.0203843	0.0327702	PT
PACSIN2	0.0340603	-0.0351333	-0.00107295	PT
KRT10	0.0575867	0.0301245	0.0877111	PT
LAPTM4B	0.0381026	0.0324853	0.0705879	PT
TSC22D4	0.0261627	-0.0168458	0.00931689	PT
PRDX4	0.0314148	0.0230888	0.0545036	PT
CTTNBP2	0.0258752	-0.0155774	0.0102978	PT
CALR	0.0601675	0.0479205	0.108088	PT
ATP5MPL	0.0636976	-0.0251692	0.0385284	PT
PDK2	0.0466478	-0.0540624	-0.00741463	PT
PPP1R16A	0.0612599	-0.0336764	0.0275835	PT
PAPPA	0.0208424	-0.0070936	0.0137488	PT
PEPD	0.0695671	-0.100569	-0.0310024	PT
SNRPE	0.053006	0.02226	0.075266	PT
HABP2	0.0162289	-0.0168111	-0.000582274	PT
COX8A	0.0628491	-0.0543981	0.00845097	PT
MID1IP1	0.0298569	-0.0164871	0.0133697	PT
PKLR	0.0370319	-0.0607369	-0.0237051	PT
GCHFR	0.0570862	-0.0550892	0.00199698	PT
ACYP2	0.0256083	-0.014445	0.0111633	PT
TMED9	0.0401309	0.0235613	0.0636922	PT
KLB	0.00886509	-0.00876148	0.000103618	PT
HMGCL	0.0478801	-0.0413392	0.00654081	PT
YBX3	0.0398233	0.0262699	0.0660932	PT
DAO	0.0447662	-0.0481657	-0.00339947	PT
PDCD6	0.0463964	0.0166277	0.0630241	PT
RRBP1	0.040259	0.0413367	0.0815956	PT
TRIM6	-0.0273922	0.0240405	-0.00335178	PT
CLDN4	0.0468567	0.0496809	0.0965375	PT
ERMP1	0.0236201	-0.0234894	0.000130703	PT
TMEM238	0.0412975	0.0169942	0.0582916	PT
SLC12A1	-0.0421673	0.066714	0.0245466	PT
GRAMD2B	0.023646	-0.015825	0.00782095	PT
SNRPD1	0.0410683	0.0271052	0.0681735	PT
SLC5A2	0.0403677	-0.0660509	-0.0256832	PT
CENPS	0.0332266	-0.0195015	0.0137251	PT
CLDN1	0.022074	-0.00787812	0.0141959	PT
SLC6A6	0.0198677	-0.0132428	0.00662485	PT
PQBP1	0.0319548	-0.0115782	0.0203765	PT
FOXC1	-0.0316679	0.0606125	0.0289446	PT
ENPP1	0.0293003	-0.0203021	0.00899825	PT
RNF212	0.0155158	-0.00874784	0.00676798	PT
RGS5	0.0188508	-0.0127672	0.00608367	PT
BTF3L4	0.0387119	0.0128448	0.0515567	PT
AL391883.1	0.0186186	-0.0108387	0.00777984	PT
ABHD17A	0.0365486	-0.0157953	0.0207533	PT
ASPHD2	0.00954135	-0.011505	-0.00196369	PT
SNRPB	0.0416805	0.021637	0.0633174	PT
SUB1	0.0601906	0.0335462	0.0937368	PT
GGCT	0.0372142	-0.0263894	0.0108248	PT
TCEAL4	0.0471301	0.0331145	0.0802446	PT
BGN	-0.0176333	0.0220638	0.00443044	PT
CIAO2A	0.0422958	-0.017661	0.0246347	PT
EIF1AY	0.0215396	-0.0377641	-0.0162245	PT
TPM1	0.0691305	0.0734649	0.142595	PT
CCL15	0.0246989	-0.00909634	0.0156025	PT
GNG4	0.00781032	-0.00605109	0.00175923	PT
MRPL58	0.0332479	-0.0129319	0.020316	PT
STC1	0.00909974	-0.00776483	0.00133492	PT
RASSF4	0.0442409	0.0279931	0.072234	PT
AQP1	0.0727601	-0.0274266	0.0453335	PT
MAN1C1	0.0236582	-0.0407596	-0.0171013	PT
COMT	0.0408636	0.0394728	0.0803364	PT
MAN1A1	-0.0323167	0.0150792	-0.0172375	PT
LINC02532	0.0465116	0.0250564	0.071568	PT
RBP4	-0.0580558	0.189872	0.131816	PT
SLC25A25	0.0143496	-0.0114618	0.00288784	PT
ATRAID	0.0510978	0.0324655	0.0835632	PT
NPR3	-0.0535933	0.0400178	-0.0135755	PT
TPCN1	0.0331379	-0.0277394	0.00539858	PT
AFF3	0.0110562	-0.00675531	0.00430092	PT
AP001059.1	0.0170631	-0.0127005	0.00436259	PT
SH3YL1	0.0576581	-0.100026	-0.0423676	PT
YWHAQ	0.0460528	0.030442	0.0764948	PT
IVNS1ABP	-0.0378475	0.0208152	-0.0170323	PT
SMIM24	0.0648745	-0.0285348	0.0363398	PT
SERPINA1	0.0622226	-0.0846984	-0.0224758	PT
BEX2	0.0465923	0.0267549	0.0733471	PT
ATP6V0D1	0.0450774	-0.0343158	0.0107617	PT
CAMLG	0.035763	-0.0144881	0.0212749	PT
CNN3	0.0516359	-0.0310034	0.0206325	PT
GAS5	0.0468492	0.0489142	0.0957634	PT
DHRS4-AS1	0.0428587	-0.0563741	-0.0135154	PT
CIRBP	0.0584797	0.0461953	0.104675	PT
ATP13A3	-0.0363196	0.0373861	0.00106647	PT
EBPL	0.0307015	0.0162539	0.0469553	PT
UQCC2	0.0439849	-0.0150729	0.0289119	PT
APOE	0.0783192	-0.0853965	-0.00707729	PT
FN3K	0.0281431	-0.0267237	0.00141932	PT
ARF4	0.0422606	0.0243389	0.0665995	PT
LINC01589	0.00611568	-0.00623243	-0.000116748	PT
P4HB	0.0441802	0.0222429	0.0664231	PT
MVK	0.0256741	-0.0102836	0.0153905	PT
MAGED2	0.0441428	0.0496371	0.0937799	PT
ENPEP	0.0488276	-0.0529474	-0.00411986	PT
PLTP	0.0143168	-0.00594712	0.00836966	PT
SLC66A1L	0.00717366	-0.00482051	0.00235314	PT
UPB1	0.0361017	-0.0402332	-0.00413157	PT
SFXN4	0.0283046	-0.0144396	0.013865	PT
ITM2C	0.0390033	0.03662	0.0756233	PT
GSTT2B	0.0149048	-0.0064149	0.00848989	PT
SLC7A7	0.0598524	-0.0872301	-0.0273777	PT
POLR2I	0.049599	-0.0280557	0.0215433	PT
TUBA1B	0.0416089	0.0284391	0.070048	PT
AK4	-0.0612786	-0.0874778	-0.148756	PT
C3orf85	0.0379724	-0.0386663	-0.000693944	PT
SLC22A12	0.0481855	-0.064038	-0.0158524	PT
DNAJC8	0.0416605	-0.0153022	0.0263583	PT
CA4	0.021389	-0.0142309	0.00715809	PT
MTIF3	0.0458742	-0.0531537	-0.00727948	PT
SNAPC1	0.017894	-0.00788224	0.0100118	PT
LINC01139	0.0281128	-0.0125592	0.0155536	PT
ETNK2	0.0452159	-0.0505191	-0.00530315	PT
PDE4DIP	0.0294881	-0.0266919	0.00279624	PT
FKBP2	0.0218573	-0.00851751	0.0133398	PT
COX7A1	0.0346802	0.0235348	0.058215	PT
MORN2	0.0501117	0.0210665	0.0711782	PT
CDC42	0.0545802	0.0193705	0.0739507	PT
TFF3	0.0178626	-0.0141124	0.00375025	PT
FOXQ1	0.0265705	0.0189596	0.0455301	PT
CNTD2	0.00834393	-0.00556458	0.00277935	PT
ZNRD1	0.0298025	0.015644	0.0454464	PT
TMCO1	0.0434574	0.0266613	0.0701187	PT
DIO1	0.0363738	-0.0529585	-0.0165847	PT
BEX4	0.0459276	0.0172111	0.0631387	PT
MARCH2	0.0243634	-0.0180791	0.00628436	PT
SNX29	0.0347216	-0.0203233	0.0143983	PT
TGM2	0.0127679	-0.0104122	0.00235569	PT
S100A6	0.072065	0.0750293	0.147094	PT
SKAP1	0.0124837	-0.0109259	0.00155779	PT
RAB1B	0.0381283	-0.0187488	0.0193795	PT
LINC02294	0.0300501	-0.0106156	0.0194345	PT
ECI2	0.054661	-0.0432712	0.0113898	PT
CRYL1	0.0569811	-0.0777073	-0.0207262	PT
GLS	0.0580286	-0.0442278	0.0138007	PT
LYAR	0.013215	-0.00648521	0.00672974	PT
IFRD2	0.0302484	-0.0137058	0.0165426	PT
S100A10	0.0641566	0.0666738	0.13083	PT
DYNLL1	0.0601551	0.0468011	0.106956	PT
AGXT	-0.0268894	0.00953885	-0.0173506	PT
AIP	0.0344715	-0.0222929	0.0121785	PT
ZBTB16	0.0265153	-0.0265062	9.12123e-06	PT
LRMDA	0.0258158	-0.0291078	-0.00329199	PT
SLC22A2	0.0534357	0.0983665	0.151802	PT
LINC01697	0.0365682	0.0218672	0.0584354	PT
TGIF1	0.03025	0.0130547	0.0433047	PT
SAR1A	0.0352299	0.0132872	0.0485171	PT
EGLN3	0.0234871	-0.0164838	0.00700337	PT
GADD45B	0.0298024	-0.0246685	0.00513387	PT
CCDC25	0.0324247	-0.0200996	0.0123251	PT
MARCH9	0.0236891	-0.0143314	0.00935768	PT
ALDH1L1	-0.0480861	-0.0284817	-0.0765678	PT
SLC34A3	0.0344262	-0.0712744	-0.0368482	PT
LINC02447	0.0175506	-0.0197888	-0.00223813	PT
TMEM179B	0.0354948	0.0231672	0.0586621	PT
TRMT6	0.016142	-0.00708155	0.0090605	PT
DACH1	0.0166828	-0.0151107	0.00157212	PT
PDIA6	0.0446412	0.0430703	0.0877115	PT
HLA-A	0.0658422	0.160135	0.225977	PT
PPP1R35	0.0271868	0.0116689	0.0388557	PT
AC136475.3	0.00645159	-0.0066618	-0.000210216	PT
SPARC	0.0354714	0.0306986	0.06617	PT
FAH	0.04265	-0.0342136	0.00843634	PT
ANP32B	0.0387032	0.0390167	0.07772	PT
COMMD8	0.0392303	-0.0211766	0.0180537	PT
ATP6V1E1	0.0465319	-0.063505	-0.0169731	PT
TLN2	0.0391668	-0.0602708	-0.021104	PT
RASGEF1B	0.0210103	-0.0186911	0.00231928	PT
RAB17	0.0427519	-0.0247214	0.0180305	PT
MAFG	0.0197738	-0.0105362	0.00923757	PT
NFE2L2	0.0412818	0.0257913	0.0670731	PT
USF2	0.0293575	-0.0110965	0.0182609	PT
UBC	0.0570027	0.0636444	0.120647	PT
TRIL	0.0141388	-0.00690726	0.00723155	PT
HMOX1	0.037283	-0.0381241	-0.000841181	PT
TM9SF1	0.0295051	0.0197813	0.0492864	PT
NME3	0.0469196	0.0559994	0.102919	PT
LINC01578	0.0419078	0.0386858	0.0805935	PT
SELENOS	0.0320138	0.0289564	0.0609702	PT
SLC14A2	0.00649416	-0.00681157	-0.000317412	PT
STRIP2	0.0121207	-0.0105956	0.00152506	PT
RORA	0.0326279	-0.018232	0.0143959	PT
AK2	0.0437627	-0.0277911	0.0159716	PT
MRPL50	0.0321905	0.0162627	0.0484532	PT
SWI5	0.030001	-0.0133711	0.0166298	PT
RANBP1	0.0379166	0.0210578	0.0589744	PT
CMYA5	0.0284191	0.0198881	0.0483073	PT
RAB5C	0.0463468	-0.0434885	0.00285829	PT
EPCAM	0.0547934	0.0411836	0.095977	PT
GAMT	0.0506434	-0.0226929	0.0279505	PT
MRPL21	0.0355181	0.0132506	0.0487687	PT
SEPTIN1	0.0212078	-0.0240084	-0.00280056	PT
TRIM63	0.0150578	-0.015953	-0.000895256	PT
BAX	0.0375305	0.0264673	0.0639978	PT
MYO9A	-0.0325899	0.0389219	0.00633203	PT
SEC11C	0.0350524	0.0225955	0.0576479	PT
CDC42EP3	0.0134548	-0.00993182	0.00352301	PT
CLEC11A	0.0185188	0.0100595	0.0285783	PT
MRPL46	0.0301676	-0.0158356	0.014332	PT
ACADM	0.0522568	-0.0614989	-0.00924206	PT
OXR1	-0.0305605	0.0559534	0.0253929	PT
AHNAK	-0.0441237	0.0871008	0.0429771	PT
SLC7A9	0.032985	-0.0395682	-0.00658321	PT
AFAP1L2	0.00701305	-0.00653184	0.000481208	PT
UFL1-AS1	-0.00714553	0.00443398	-0.00271154	PT
SLC7A8	-0.0573135	-0.130253	-0.187567	PT
SDF2L1	0.0318736	0.0290423	0.0609159	PT
PON2	0.0275523	0.0212897	0.048842	PT
NABP2	0.0227258	-0.0153789	0.00734693	PT
MIOX	0.0721947	-0.134896	-0.0627009	PT
SLC25A39	0.0452917	-0.052209	-0.00691731	PT
ELF3	0.0332404	0.0349033	0.0681437	PT
NEFH	0.00988676	-0.00614154	0.00374523	PT
CST3	0.056865	0.0564591	0.113324	PT
YWHAH	0.0289752	0.0207614	0.0497366	PT
TM7SF2	0.0327995	0.022299	0.0550985	PT
DERA	0.039621	-0.0313271	0.00829398	PT
AHCY	0.0431595	-0.0255211	0.0176383	PT
LINC01060	0.0188865	-0.00988941	0.00899705	PT
LINC00472	-0.0430789	0.0755936	0.0325147	PT
IFITM2	0.0223736	0.0162959	0.0386694	PT
HAVCR2	0.0217986	-0.0127019	0.00909674	PT
TMEM59	0.0551791	0.0310984	0.0862775	PT
GNPDA1	0.0402779	-0.0695027	-0.0292248	PT
PTTG1IP	0.0392679	0.0480134	0.0872813	PT
MYDGF	0.0315584	0.0185547	0.0501132	PT
IP6K3	0.00993044	-0.00907114	0.000859299	PT
MEG3	0.0264902	0.0269939	0.0534841	PT
HDAC6	0.0280111	-0.0161915	0.0118196	PT
ALPL	0.0274304	-0.0299603	-0.0025299	PT
ITPKB	0.0100925	-0.00567524	0.00441728	PT
SAT1	0.05543	-0.0946418	-0.0392118	PT
TIFA	0.0112953	-0.00447481	0.00682052	PT
PRSS35	0.0111949	-0.0111401	5.47788e-05	PT
SREK1IP1	0.0247769	-0.0127866	0.0119903	PT
COMMD9	0.0264198	-0.0100251	0.0163947	PT
MPLKIP	0.0405647	0.0230847	0.0636494	PT
DDIT3	0.0274532	0.020462	0.0479152	PT
AC017000.1	0.00832625	-0.00405818	0.00426807	PT
CRB3	0.0240064	0.00983021	0.0338366	PT
TSPO	0.0389898	0.0541562	0.0931461	PT
FGF2	0.0131625	-0.00598503	0.00717744	PT
APIP	0.0295377	-0.013064	0.0164737	PT
MMP24OS	0.0449132	-0.0236024	0.0213108	PT
LINC01320	-0.0478176	0.109681	0.0618629	PT
YIF1A	0.0334702	0.0158807	0.0493509	PT
SLC17A5	0.0265525	-0.038984	-0.0124316	PT
KLF15	0.0233043	-0.0141026	0.00920171	PT
GPRC5C	0.0352179	0.0267461	0.0619641	PT
BHLHE40	0.0276809	-0.0107547	0.0169262	PT
FOLR1	0.0377438	0.0171637	0.0549076	PT
ANXA2	0.0393449	0.04564	0.0849849	PT
HLA-E	0.0355105	0.0381625	0.073673	PT
GCNT4	-0.00817338	0.00457104	-0.00360234	PT
TNIP2	0.0214499	-0.00999499	0.0114549	PT
SLC25A33	0.0187374	-0.0138227	0.0049147	PT
BNIP3L	0.0419005	-0.0347342	0.00716634	PT
DALRD3	0.0248573	0.0108658	0.0357231	PT
CDC26	0.0362332	-0.0205567	0.0156765	PT
FUOM	0.0463542	-0.0704124	-0.0240582	PT
ESRRA	0.0356376	-0.0176985	0.0179391	PT
GDPD3	0.0252271	-0.0164754	0.00875177	PT
EIF3D	0.0366136	0.0170326	0.0536462	PT
IL32	0.0492365	0.069423	0.11866	PT
EAPP	0.032516	0.0170835	0.0495995	PT
SH3GL3	0.00474113	-0.00454547	0.00019566	PT
FKBP8	0.0420098	-0.0316709	0.0103389	PT
AKAP12	0.0306877	0.0478131	0.0785008	PT
KCNH6	0.0115238	-0.012078	-0.000554237	PT
SLC25A42	0.0287417	-0.0372036	-0.00846188	PT
HOXB8	0.0180018	-0.0106194	0.00738234	PT
TP53I11	0.0101792	-0.00619922	0.00397994	PT
AP005229.1	0.00669561	-0.00648942	0.000206192	PT
RHOB	0.0404246	0.0199454	0.06037	PT
AC006441.4	0.0165631	-0.0188436	-0.00228051	PT
USP9Y	-0.0175878	-0.0167763	-0.0343641	PT
MRPL48	0.022269	-0.00999354	0.0122755	PT
SSB	0.036534	0.0205218	0.0570558	PT
BOLA3	0.0376832	-0.0236861	0.0139971	PT
PSENEN	0.031341	0.0152853	0.0466263	PT
AARD	0.012995	-0.00529651	0.00769845	PT
BDH2	0.0516802	-0.0236746	0.0280056	PT
ACAD11	0.0289633	-0.0177822	0.0111811	PT
HHLA2	0.0129945	0.00693122	0.0199257	PT
DDAH2	0.0375628	0.0471807	0.0847435	PT
THBS1	-0.036359	0.067095	0.0307359	PT
SELENBP1	0.0312491	-0.026868	0.00438105	PT
STX8	0.0276201	-0.0115591	0.016061	PT
PDZK1IP1	0.0548115	-0.035436	0.0193755	PT
NR1H4	0.0327503	-0.028892	0.00385825	PT
ECSIT	0.0272778	-0.0208881	0.00638967	PT
MGAT4B	0.0324985	0.0329554	0.0654539	PT
ANAPC13	0.0375804	-0.0303481	0.00723234	PT
SEZ6L2	0.0198489	0.0375898	0.0574387	PT
VPS25	0.0319533	0.0139812	0.0459346	PT
MYH8	0.0188695	-0.0100219	0.00884764	PT
GOT1	0.0357389	-0.0142982	0.0214407	PT
MAL	0.0472876	0.0541169	0.101405	PT
LMAN1	0.040118	0.0182258	0.0583438	PT
TMEM100	0.00462437	-0.00437552	0.000248848	PT
C11orf52	0.0268229	-0.0124426	0.0143804	PT
SLC6A8	0.0282624	-0.0143087	0.0139537	PT
MGAM	0.0196569	-0.0193266	0.000330315	PT
FCRLB	0.013079	-0.00883596	0.00424299	PT
C7orf50	0.0406309	0.0255863	0.0662172	PT
CYS1	0.0428281	0.0333754	0.0762035	PT
POLR2E	0.0343435	-0.0243726	0.00997094	PT
TRHDE-AS1	-0.021116	0.0351089	0.0139929	PT
SULT2B1	0.00646618	-0.00606946	0.000396725	PT
SOD1	0.0506582	-0.0259567	0.0247014	PT
TADA3	0.0229349	-0.00959748	0.0133374	PT
AC008592.4	0.00429697	-0.00369855	0.000598423	PT
TP53TG1	0.0257542	-0.0184849	0.00726928	PT
ADGRG1	0.0342996	0.0269386	0.0612382	PT
AOPEP	0.0319416	0.0399462	0.0718878	PT
REEP5	0.0395053	0.0326949	0.0722002	PT
CALCA	0.00457004	-0.0044926	7.7444e-05	PT
CD68	0.0162333	-0.0104356	0.00579772	PT
TKT	0.0349651	-0.0199351	0.01503	PT
IRX3	-0.0294246	0.0793976	0.049973	PT
RTN3	0.0315806	0.0143565	0.0459371	PT
CBLN2	0.00678984	-0.00636397	0.00042587	PT
STRAP	0.0365071	-0.0154041	0.0211029	PT
RBM4	0.0346992	0.016269	0.0509682	PT
MAP1LC3A	0.0297309	0.0193675	0.0490984	PT
ACSM2B	0.0510941	-0.0277102	0.0233839	PT
LAP3	0.0372059	-0.0352252	0.00198068	PT
PTH1R	0.0531404	0.0226209	0.0757613	PT
HSP90B1	0.0499335	0.0526738	0.102607	PT
OTUD6B-AS1	0.0336614	0.0195221	0.0531835	PT
PRKCSH	0.0310506	0.0360495	0.0671001	PT
TAPBP	0.0297856	0.0388687	0.0686543	PT
OGDHL	0.0388216	-0.0260752	0.0127464	PT
PLA2G4A	0.00426641	-0.00380902	0.000457386	PT
ABHD14B	0.0354318	-0.0208062	0.0146257	PT
GSTO1	0.042867	-0.0333927	0.00947427	PT
CLPTM1	0.0305639	-0.0179335	0.0126304	PT
AIFM1	0.039195	-0.0380787	0.00111633	PT
HSPA1B	-0.0350953	0.0343563	-0.000738991	PT
LINC01554	0.00659742	-0.00713999	-0.000542576	PT
OGG1	0.0271001	-0.0216226	0.00547756	PT
EPN3	0.00827891	-0.00806382	0.000215084	PT
DNAH17	0.00462783	-0.00508593	-0.000458103	PT
HCFC1R1	0.0379141	0.0235838	0.061498	PT
SPON1	-0.0140045	0.0252328	0.0112283	PT
RARA	0.0166824	-0.00779185	0.00889057	PT
SAMD4A	0.0161855	0.00936701	0.0255525	PT
SMIM27	0.0234991	-0.022258	0.00124105	PT
F2R	0.0100542	-0.00741296	0.00264125	PT
RFC1	0.0277339	-0.0248593	0.00287451	PT
BCL7C	0.0331307	0.0287965	0.0619272	PT
EIF3M	0.0352993	0.0315731	0.0668724	PT
MRPL15	0.0301529	0.0179141	0.048067	PT
PACC1	0.0125763	-0.00553366	0.00704267	PT
TNFSF10	0.048857	0.100049	0.148906	PT
OPTN	0.03579	-0.0217949	0.013995	PT
SORBS2	0.0269428	0.0260066	0.0529494	PT
GALNT10	-0.0130582	0.0145924	0.00153423	PT
SLC4A4	-0.0456115	-0.0651106	-0.110722	PT
UBAC2	0.0207057	0.0105799	0.0312856	PT
AC067930.3	0.00488775	-0.00382077	0.00106698	PT
NAPEPLD	0.0261622	-0.0272548	-0.00109262	PT
CASTOR1	0.0205501	-0.0297598	-0.00920967	PT
SMIM5	0.0104766	-0.00465174	0.00582488	PT
AC006460.2	0.00720925	-0.00684055	0.000368706	PT
LINC01510	0.0306256	-0.0210303	0.00959529	PT
THOC7	0.0328112	0.0138835	0.0466948	PT
TINAGL1	0.0359636	0.0579779	0.0939415	PT
ATP5F1A	0.0465705	-0.0251788	0.0213917	PT
OCIAD1	0.0383324	0.0284025	0.066735	PT
KIAA1191	-0.0386983	-0.016488	-0.0551863	PT
ITGB1	0.039032	0.0274591	0.0664911	PT
DERL2	0.0218643	0.0158215	0.0376858	PT
MAP4K3-DT	0.0248636	-0.0228584	0.00200523	PT
ZNRF1	0.0154871	-0.0136678	0.0018193	PT
TMED3	0.0200952	0.0167463	0.0368416	PT
SSBP4	0.0185075	0.00791492	0.0264224	PT
EAF2	0.0336744	-0.016865	0.0168094	PT
IFNGR2	0.0226578	0.0174325	0.0400904	PT
P4HA1	0.0209107	-0.0147669	0.00614375	PT
TYMP	0.0323348	0.0576388	0.0899737	PT
NUDT22	0.0303011	-0.0271024	0.00319878	PT
PRR15	0.0101556	-0.00469797	0.00545767	PT
TACC3	0.00658155	-0.00330459	0.00327695	PT
AP001042.1	0.00351083	-0.00336742	0.000143413	PT
AGMAT	0.0509586	-0.100533	-0.0495742	PT
COQ10B	0.0208716	-0.0103248	0.0105469	PT
CES3	0.0145731	-0.0173442	-0.00277102	PT
CPPED1	0.0251793	-0.0139484	0.0112309	PT
SELENOF	0.0337331	0.0234174	0.0571505	PT
AC087482.1	0.0247723	-0.0283375	-0.00356516	PT
HSCB	0.0185078	-0.010915	0.00759277	PT
SLC13A2	0.0243128	-0.0340992	-0.00978638	PT
ANXA11	0.034379	0.0322194	0.0665984	PT
MIDN	0.0241725	0.0104476	0.0346201	PT
PLEKHH3	0.0118496	-0.00574898	0.00610061	PT
PHPT1	0.0464625	0.0584438	0.104906	PT
GABPB1-AS1	-0.0215645	0.0288737	0.00730915	PT
CBX6	0.0285573	0.0202944	0.0488516	PT
NDFIP1	0.0366081	0.0384362	0.0750443	PT
MT-ND6	-0.0444177	0.0381455	-0.0062722	PT
MELTF	0.00849017	-0.00485683	0.00363334	PT
GRB7	0.019637	-0.0151157	0.00452136	PT
GABRE	-0.00797605	0.00680938	-0.00116668	PT
C5orf24	0.0334665	-0.0297507	0.00371585	PT
PTGES2	0.0265072	-0.0119536	0.0145535	PT
GHITM	0.0439799	-0.0358271	0.00815284	PT
RAB25	0.0174839	0.013591	0.0310749	PT
WBP1	0.0287899	0.0209984	0.0497883	PT
HMOX2	0.0255252	-0.0178708	0.0076544	PT
LMO2	0.0156708	-0.018625	-0.00295418	PT
AC022613.1	0.0226848	0.0118219	0.0345067	PT
UPK3BL1	0.022617	0.0202674	0.0428844	PT
F2RL1	0.0211108	0.0115755	0.0326863	PT
CALD1	0.0407292	0.05795	0.0986791	PT
TRIM47	0.0264378	-0.0118823	0.0145556	PT
SELENON	0.0163022	-0.00743019	0.00887201	PT
SLC2A1	0.0105217	-0.0129382	-0.00241654	PT
CARD6	0.00586655	-0.00512227	0.000744276	PT
DDX10	0.0292614	-0.0419241	-0.0126627	PT
LINC01965	0.00474777	-0.00536352	-0.000615742	PT
PPP1CB	0.0371643	0.0285548	0.0657191	PT
ADM	0.0139513	-0.00895939	0.0049919	PT
DDX17	-0.0452373	0.0856416	0.0404042	PT
HM13	0.0251005	0.011301	0.0364016	PT
LAPTM4A	0.0541737	0.0594791	0.113653	PT
IRX5	-0.0179537	0.0387658	0.020812	PT
PPBP	0.00375118	-0.00375118	1.77636e-15	PT
SINHCAF	0.0184962	0.0087676	0.0272638	PT
LSM8	0.0295509	0.0187885	0.0483394	PT
CAT	0.0437461	-0.0920737	-0.0483275	PT
TTTY14	0.0143252	-0.0241076	-0.00978234	PT
STMP1	0.0334776	-0.0174995	0.0159781	PT
DHRS12	0.0223719	-0.00982039	0.0125515	PT
ZFAT	0.0126024	-0.00816731	0.00443506	PT
TCTEX1D2	0.0181269	0.00854409	0.0266709	PT
ELMOD1	0.00979875	-0.0100097	-0.000210995	PT
TIMP1	0.0275805	0.0664065	0.0939869	PT
PCMT1	0.0242349	0.0190786	0.0433135	PT
PIGF	0.0189174	0.0141686	0.033086	PT
OSTF1	0.0200041	-0.0152054	0.0047987	PT
SNRNP70	0.0307218	0.0261322	0.056854	PT
PTGER1	0.00625664	-0.00582871	0.000427925	PT
DDX3Y	0.0149592	-0.0305079	-0.0155487	PT
ARL6IP5	0.0301684	0.0430179	0.0731862	PT
TMEM165	0.0234344	0.0157405	0.0391749	PT
UNC119	0.0165426	0.0104566	0.0269992	PT
GUCD1	0.0263756	-0.0126002	0.0137754	PT
NR1D2	0.0206827	0.00926162	0.0299443	PT
RNF152	-0.040174	-0.0610401	-0.101214	PT
LPL	-0.00706921	0.00456114	-0.00250807	PT
AL353751.1	0.013654	0.00828931	0.0219433	PT
BTD	0.018427	0.00911616	0.0275432	PT
CA5B	0.0109392	-0.010181	0.00075821	PT
MTPN	0.0267473	-0.0145614	0.0121859	PT
SESN2	0.023153	-0.0123889	0.0107642	PT
CYP2S1	0.00417351	-0.00418066	-7.14963e-06	PT
ISOC2	0.0430833	-0.0426983	0.000384976	PT
XIST	0.034328	0.145119	0.179447	PT
CDK5RAP3	0.0221142	0.0105623	0.0326765	PT
SARS	0.0268623	-0.0175976	0.00926475	PT
TMEM205	0.0368848	0.0637554	0.10064	PT
TUBA1C	0.0300266	0.0166606	0.0466871	PT
MAGOH	0.0295809	0.0163936	0.0459745	PT
HLA-DOA	-0.00961652	0.00574807	-0.00386845	PT
EMC7	0.0269415	0.0223754	0.0493169	PT
KLHDC7A	-0.0163987	0.0202121	0.00381342	PT
BPI	-0.0156142	0.00795045	-0.00766377	PT
PFDN1	0.0265187	0.0120764	0.0385951	PT
AC114316.1	0.00238791	-0.00238791	1.77636e-15	PT
TWF2	0.0171605	0.00887348	0.0260339	PT
LYPD6B	0.00420072	-0.00318302	0.00101771	PT
FAM104B	0.0243	-0.0177918	0.00650821	PT
CTSD	0.0469998	0.102242	0.149242	PT
ZNF428	0.0346113	0.0184152	0.0530264	PT
HK2	0.00418934	-0.00333689	0.000852454	PT
C1QTNF12	0.0164834	-0.017568	-0.00108458	PT
BCAP31	0.0345534	0.0192701	0.0538236	PT
SCARA3	0.0114467	-0.0150597	-0.00361296	PT
FRY	0.0137063	-0.010898	0.00280835	PT
AC016831.5	0.00802279	-0.00548513	0.00253765	PT
AP1M1	0.0180685	-0.0134222	0.00464634	PT
TINAG	0.0318963	0.0236673	0.0555636	PT
NDUFV3	0.0363393	-0.028249	0.00809029	PT
MED10	0.022929	0.0117099	0.0346389	PT
SERTAD4-AS1	0.0159455	0.0196299	0.0355754	PT
HNF4A	0.0357459	-0.0475897	-0.0118438	PT
WASF2	0.0264891	0.0123701	0.0388592	PT
TMBIM4	0.034956	0.0323083	0.0672643	PT
BX664615.2	0.0185079	-0.0103149	0.00819301	PT
RGMB-AS1	0.00665726	-0.00505814	0.00159912	PT
UBXN4	0.0323009	0.0203888	0.0526897	PT
GPCPD1	-0.0130503	0.0247216	0.0116714	PT
WDR18	0.0276768	-0.0182546	0.00942227	PT
PPP4R4	0.00359346	-0.00242935	0.00116411	PT
TXNDC9	0.0221328	0.011801	0.0339338	PT
ZSCAN16-AS1	0.0328929	-0.0483419	-0.015449	PT
EIF2D	0.0175456	-0.0110121	0.00653348	PT
RPS27L	0.0444304	-0.0211783	0.0232521	PT
TMEM50A	0.0316653	0.0337838	0.0654491	PT
PNOC	0.00342375	-0.00328788	0.00013587	PT
CISD3	0.0363184	-0.0353034	0.001015	PT
PTPN1	0.0171821	-0.0121623	0.00501975	PT
CD151	0.0340888	0.0557339	0.0898227	PT
PGM1	0.0216331	-0.0115612	0.0100718	PT
SLC22A6	0.0377187	-0.0920602	-0.0543416	PT
BAIAP2	0.0195354	-0.0248695	-0.0053341	PT
ACYP1	0.0144859	0.00760105	0.022087	PT
ACBD4	0.0171104	-0.0108167	0.00629367	PT
MMP7	0.0290899	0.0511068	0.0801967	PT
DDX6	-0.0273881	0.0198446	-0.00754351	PT
ZP3	0.0055112	-0.0052523	0.000258896	PT
AC006460.1	0.00496258	-0.00508487	-0.000122286	PT
METRN	0.0320117	0.0375133	0.069525	PT
APEX1	0.0314889	0.0151956	0.0466844	PT
TMPRSS2	0.0121598	-0.00830186	0.00385795	PT
PF4	0.00387835	-0.00387835	-1.77636e-15	PT
CASQ2	-0.00639561	0.00959776	0.00320215	PT
PTGS1	0.00358523	-0.00331302	0.000272208	PT
DNAJC1	0.0210434	0.0261033	0.0471467	PT
ERG28	0.0196296	0.0149506	0.0345802	PT
CD99	0.0221098	0.016061	0.0381709	PT
TUSC2	0.0300322	-0.0161855	0.0138467	PT
CREB3	0.0208319	0.00985961	0.0306915	PT
CAB39L	0.0101753	-0.00679091	0.00338441	PT
C16orf87	0.0226777	-0.0115203	0.0111574	PT
HNRNPH3	0.028493	0.0301757	0.0586687	PT
DNAJB11	0.0166072	0.00839001	0.0249972	PT
TMED10	0.0285595	0.0264234	0.0549829	PT
CCS	0.0303532	0.0242557	0.0546089	PT
RHOBTB1	0.0241965	-0.0247855	-0.000588947	PT
FUZ	0.0252172	-0.031175	-0.00595785	PT
TUBG1	0.020675	-0.0203057	0.000369333	PT
SLC39A1	0.0220233	0.0192108	0.0412341	PT
ENO2	0.00600596	-0.00434522	0.00166074	PT
BCAP29	0.0156336	0.00810267	0.0237362	PT
TMEM263	0.0213207	0.0144577	0.0357784	PT
SUCLA2	0.027677	-0.0142956	0.0133814	PT
SRM	0.0210656	0.0135459	0.0346115	PT
ASPG	0.0141458	-0.0155285	-0.00138271	PT
LINC00824	0.00386412	-0.00239855	0.00146557	PT
RPL22L1	0.0262471	0.0205006	0.0467477	PT
SPON2	0.0215138	0.052013	0.0735268	PT
SNTB2	0.0220113	-0.0214777	0.000533611	PT
VAMP3	0.0252446	-0.0138457	0.011399	PT
PRRC2C	0.0292416	0.0226898	0.0519314	PT
AC098483.1	0.00825351	-0.00643316	0.00182035	PT
OSER1	0.0191425	0.0111726	0.0303151	PT
RGCC	0.00599873	-0.0060873	-8.85693e-05	PT
SMIM1	0.0285858	-0.0461974	-0.0176116	PT
GRM5-AS1	-0.00511943	0.00293507	-0.00218436	PT
ARMCX6	0.0140704	0.0100655	0.0241359	PT
MTFR1	0.021371	-0.0133647	0.00800632	PT
ZDHHC12	0.0202326	0.0171002	0.0373328	PT
TSPAN6	0.0228937	0.0224547	0.0453484	PT
CCDC90B	0.0198155	0.0181902	0.0380057	PT
PARG	0.017304	-0.00935197	0.007952	PT
ST14	0.0193163	0.0186261	0.0379424	PT
CES2	0.0304128	-0.0188452	0.0115676	PT
TBC1D7	0.015096	-0.00783282	0.00726317	PT
SMIM3	0.00922616	-0.00689734	0.00232882	PT
HLA-DQA1	0.00953278	0.00577976	0.0153125	PT
CYHR1	0.0232357	0.0129515	0.0361871	PT
SPSB3	0.0243322	0.0122352	0.0365674	PT
AGXT2	0.0389479	-0.0967755	-0.0578276	PT
TFCP2L1	0.0254366	-0.0319328	-0.00649623	PT
SBSPON	0.0144242	0.0116965	0.0261207	PT
ANGPTL8	0.00393183	-0.00269715	0.00123467	PT
CLIC5	0.0110096	-0.00913668	0.00187295	PT
ANO3-AS1	0.00244661	-0.00244661	-1.77636e-15	PT
DPCD	0.0204157	0.0113733	0.031789	PT
RRP7A	0.0187945	-0.011847	0.00694745	PT
OVOL1-AS1	0.0118489	-0.00710321	0.00474568	PT
ATP6V0B	0.0354833	0.0482687	0.083752	PT
PDE7A	0.0160549	0.0107391	0.026794	PT
EMC3	0.0211133	0.0146815	0.0357948	PT
PLLP	0.0197045	0.0352417	0.0549461	PT
SLC27A2	-0.0328513	0.0240997	-0.00875161	PT
CRYAB	0.054851	0.1571	0.211951	PT
TUBGCP2	0.025066	-0.0128142	0.0122518	PT
SCD	-0.00988317	-0.0052616	-0.0151448	PT
NMI	0.013639	0.0085461	0.0221851	PT
AP2A1	0.020912	-0.0182511	0.00266082	PT
IL6R	0.0152371	-0.0120267	0.00321043	PT
PRKCB	0.00407271	-0.00433272	-0.000260005	PT
AMPH	0.00374206	-0.00193936	0.00180271	PT
FYN	0.0211654	-0.0164641	0.00470123	PT
CTSA	0.0314544	-0.038896	-0.00744162	PT
SLC38A11	0.0075582	-0.00624327	0.00131493	PT
EFCAB14	-0.0226245	0.0216065	-0.001018	PT
PLS1	0.0207261	0.0190919	0.0398179	PT
RPN2	0.0270554	0.0148101	0.0418655	PT
LSM12	0.0227186	-0.0120061	0.0107125	PT
SPINT1-AS1	0.022046	0.0274934	0.0495394	PT
ORMDL1	0.0234501	0.0190554	0.0425055	PT
RALYL	0.0148425	-0.00858191	0.0062606	PT
PRKCE	-0.0172455	-0.02081	-0.0380554	PT
STK16	0.0205801	-0.0176275	0.00295265	PT
RAB11FIP3	0.0396181	-0.0898293	-0.0502113	PT
TMEM9	0.0244223	0.0210243	0.0454466	PT
CLIP2	0.00876934	-0.00573671	0.00303263	PT
NEU1	0.0233781	0.026782	0.0501602	PT
NDRG1	0.0356573	-0.0384972	-0.00283996	PT
AC133552.5	0.0136404	-0.00935565	0.00428471	PT
DCTPP1	0.0193094	0.0148121	0.0341215	PT
NAPA-AS1	0.00903686	-0.00492167	0.0041152	PT
KRT7	0.0294354	0.0764729	0.105908	PT
ARL1	0.0293192	0.0270864	0.0564056	PT
C2orf74	-0.022171	0.0280453	0.00587428	PT
CNIH4	0.0218761	0.0127334	0.0346095	PT
BTG1	0.034878	0.0305174	0.0653953	PT
QPCT	0.0154025	0.011107	0.0265095	PT
WDR54	0.0142757	0.00844237	0.0227181	PT
ARL16	0.0253001	0.0217747	0.0470748	PT
SRSF10	0.0253831	0.0179009	0.043284	PT
NRGN	0.00497262	-0.0038993	0.00107331	PT
PGRMC1	0.0389554	0.0250069	0.0639622	PT
IGFL4	0.00236957	-0.00236957	0	PT
CCDC9	0.00769315	-0.0050618	0.00263135	PT
AC009244.2	0.00439244	-0.00401896	0.000373473	PT
SNHG32	0.0262786	0.0348514	0.06113	PT
ANP32A	0.027617	0.0149158	0.0425328	PT
GDF7	-0.013058	0.00755305	-0.00550494	PT
SDF4	0.0236115	0.013767	0.0373786	PT
GCDH	0.019596	-0.0132252	0.00637083	PT
ASPSCR1	0.0216721	-0.0183962	0.00327596	PT
SERPING1	0.0200122	-0.0136029	0.0064093	PT
AC100810.1	0.0280374	-0.0213888	0.00664861	PT
AC009509.1	0.00224372	-0.00224372	0	PT
GCC2	0.0275177	0.0371425	0.0646602	PT
HLA-DQB1	0.0126068	0.0139319	0.0265388	PT
SMTNL2	0.0192646	-0.0107432	0.00852144	PT
CYYR1	0.00991307	-0.0113598	-0.00144673	PT
TBX2-AS1	0.0132296	-0.00780245	0.00542718	PT
AC023421.1	0.00273994	-0.00273994	0	PT
PIGT	0.0170347	0.0149374	0.0319721	PT
MPHOSPH8	0.0226694	0.0132362	0.0359056	PT
SERPINI1	0.0107508	-0.00721373	0.00353704	PT
ACE2	0.0240235	0.0252547	0.0492783	PT
TUSC1	0.0175698	0.0120383	0.0296081	PT
DYNLT3	0.0256369	-0.0146055	0.0110314	PT
PSMB10	0.0169046	0.0215984	0.0385029	PT
HAGHL	0.00823927	0.00476178	0.013001	PT
STOX1	0.00723214	-0.00404777	0.00318437	PT
AVP	0.01945	-0.0346741	-0.0152241	PT
DMAC2	0.0167912	-0.00889607	0.00789509	PT
PEX11G	0.0131939	-0.00809962	0.00509431	PT
FSCN1	-0.00826719	0.00936213	0.00109494	PT
SSTR2	0.0125015	-0.0267422	-0.0142407	PT
DHRS7	0.0251948	0.0219314	0.0471263	PT
PIK3CD-AS2	0.013971	-0.0120507	0.00192037	PT
IAH1	0.0239737	0.0149842	0.0389579	PT
HES4	-0.0180645	0.0699599	0.0518954	PT
MAGEF1	0.0205883	0.0164161	0.0370044	PT
DDX39B	0.0244569	0.0320495	0.0565064	PT
LRRC28	0.0183795	-0.011915	0.00646445	PT
LRRC43	0.0110168	-0.013981	-0.00296421	PT
GPR155	0.0239183	-0.0415628	-0.0176445	PT
GDF15	0.0171327	0.0378521	0.0549847	PT
RTP3	0.00212137	-0.00212137	0	PT
GMPR	0.0137904	-0.00752682	0.00626361	PT
FGF9	-0.00717236	0.00630383	-0.000868522	PT
KMO	-0.0208709	-0.0183732	-0.0392441	PT
ZFPM1	0.0155629	0.023337	0.0388999	PT
VIM	0.0429648	0.136259	0.179223	PT
SURF2	0.0211279	0.0120854	0.0332133	PT
TRAF5	-0.0061795	0.00559199	-0.000587516	PT
COMMD2	0.0195912	0.021865	0.0414561	PT
TMEM131	0.0148071	-0.0104367	0.00437046	PT
ACSS3	-0.0179287	0.010494	-0.00743474	PT
DLEU1	0.0157198	-0.0116118	0.00410799	PT
AL662884.3	0.00612581	-0.0043788	0.00174701	PT
GRAMD1B	0.0124658	-0.016342	-0.00387624	PT
TST	0.0378433	-0.063429	-0.0255856	PT
AFM	-0.0188115	-0.0121978	-0.0310093	PT
CALM2	0.0384468	0.0430925	0.0815393	PT
RASSF1	0.0103447	-0.00709547	0.00324924	PT
PTGES3	0.0368403	0.0416203	0.0784606	PT
CD24	0.0505065	0.142665	0.193172	PT
SP100	0.0174613	-0.00902185	0.00843947	PT
SET	0.0366798	0.0490214	0.0857012	PT
RNLS	-0.0159866	0.00867905	-0.00730751	PT
DPP3	0.0139326	-0.00997641	0.00395624	PT
MON1A	0.00945359	-0.00584094	0.00361265	PT
SPINT2	0.041988	0.0886789	0.130667	PT
CDC25B	0.00864687	-0.00742925	0.00121761	PT
ZNF385B	0.0183061	0.0433269	0.061633	PT
LINC00504	0.00299787	-0.00305459	-5.67278e-05	PT
MED13L	-0.0172067	0.0206175	0.00341086	PT
ATAD1	0.016816	0.0231396	0.0399556	PT
LPCAT3	0.0166033	0.00893131	0.0255347	PT
ADGRF4	0.00327577	-0.00410041	-0.000824641	PT
MT-ND2	0.0285053	0.0300817	0.0585869	PT
HEXIM1	-0.022059	0.0310305	0.0089715	PT
ADI1	0.0406456	-0.0758149	-0.0351693	PT
IQSEC2	0.0149357	-0.0121604	0.00277533	PT
CDH6	0.0257526	0.0567744	0.082527	PT
AATK	-0.00660708	0.00924141	0.00263433	PT
FAM167B	0.00404453	-0.00247906	0.00156547	PT
AC009107.2	0.0107493	-0.0115726	-0.000823231	PT
CNTF	0.00199374	-0.00199374	0	PT
SFT2D1	0.0255056	0.0229279	0.0484336	PT
THBD	-0.00354597	0.00271162	-0.00083435	PT
LRRFIP2	0.0168173	0.0120911	0.0289084	PT
APMAP	0.0160956	0.0165082	0.0326038	PT
SHANK2	-0.0137058	0.0115907	-0.00211514	PT
UBTD1	0.00990812	-0.00816178	0.00174634	PT
RBM39	0.0313858	0.0576432	0.0890291	PT
ZEB2-AS1	0.006369	-0.00560638	0.000762619	PT
GMNN	0.0123351	-0.00882569	0.00350943	PT
AC103702.2	-0.00535096	0.00281505	-0.00253592	PT
AP003498.2	-0.0079781	0.00858567	0.000607574	PT
SATB2	-0.0141657	0.0289375	0.0147718	PT
LINC00623	0.0164988	0.00932299	0.0258218	PT
MACROD1	0.0328709	-0.0610068	-0.0281359	PT
ZNF266	-0.00656813	0.00787759	0.00130946	PT
NIPAL3	0.0136866	-0.00811122	0.00557542	PT
PLD3	0.0200471	0.0121245	0.0321716	PT
MYO10	0.010362	0.00552481	0.0158868	PT
SLBP	0.0178449	0.0136926	0.0315375	PT
ZNF350-AS1	-0.00463963	0.00507858	0.000438942	PT
LINC02381	-0.010524	0.010331	-0.000192932	PT
ORMDL2	0.0143944	0.00888268	0.0232771	PT
TLN1	0.0218394	0.0145342	0.0363736	PT
FGF18	0.0024022	-0.00227894	0.000123261	PT
GSN	0.0178228	0.019326	0.0371488	PT
PLEKHB1	0.00684671	-0.00375542	0.00309129	PT
MRPL19	0.0251623	-0.0193277	0.00583456	PT
RRAS	0.014905	0.0168764	0.0317815	PT
GPR146	0.00645445	-0.00363504	0.00281941	PT
PLA2G12B	0.0096355	-0.0052259	0.00440959	PT
DRAM2	0.0156544	0.0086509	0.0243053	PT
AIMP1	0.0245498	0.0232288	0.0477786	PT
TPM4	0.0152487	0.017215	0.0324637	PT
XBP1	0.0225195	0.0304608	0.0529803	PT
ACSF2	0.0286379	-0.0513556	-0.0227177	PT
PSMD2	0.0225634	-0.0120469	0.0105166	PT
KLHL36	0.0181848	0.0142468	0.0324315	PT
MAPT	-0.0237574	-0.0366077	-0.0603651	PT
PLP2	0.0122817	0.0153162	0.0275978	PT
AP000688.2	0.00400923	-0.00267088	0.00133834	PT
COMMD3	0.0206438	0.0273322	0.047976	PT
GSTM4	0.0192757	-0.0151057	0.00416998	PT
PRPF38B	0.0161557	0.02021	0.0363657	PT
FAM110A	0.00516979	-0.00302913	0.00214065	PT
ACMSD	0.0299626	-0.0332828	-0.00332021	PT
NUDT9	0.0175938	0.0136318	0.0312256	PT
RGS18	0.0021128	-0.0021128	1.77636e-15	PT
GLYAT	0.0381318	-0.0257716	0.0123602	PT
TNNC1	0.00860814	-0.0104035	-0.00179532	PT
SNW1	0.0171252	0.010997	0.0281222	PT
IFITM1	0.00331646	-0.00293051	0.000385955	PT
PGK1	0.0344441	-0.0210969	0.0133472	PT
C16orf91	0.0140497	0.0112342	0.0252839	PT
LINC00240	-0.00529028	0.0044182	-0.000872085	PT
PAX2	0.0248358	0.0177436	0.0425794	PT
TUBB2A	0.0167272	0.0131265	0.0298536	PT
CMBL	0.0402735	-0.0783358	-0.0380623	PT
CTNNA1	-0.029751	0.0217219	-0.0080291	PT
CBY1	0.0176849	0.014415	0.0320999	PT
RSL1D1	0.0277672	0.0275274	0.0552946	PT
CD81	0.036336	0.089036	0.125372	PT
SMARCE1	0.0224532	0.0229295	0.0453828	PT
THAP4	0.0193194	-0.0128803	0.00643906	PT
CLCN7	0.0173447	-0.0109771	0.00636759	PT
BLVRA	0.0159794	0.0103329	0.0263123	PT
APOC3	0.0214688	-0.0395955	-0.0181267	PT
TMEM139	0.0221637	0.0147588	0.0369225	PT
PLPP3	0.0182839	0.0190917	0.0373757	PT
COLEC11	-0.0178322	-0.0143114	-0.0321436	PT
KRTCAP3	0.0101755	0.00689974	0.0170752	PT
ERICH4	0.0174868	-0.0117094	0.00577734	PT
TOMM40	0.015751	0.00897215	0.0247232	PT
PAXX	0.0203286	0.0221242	0.0424527	PT
SRGAP3	0.00936218	-0.011612	-0.00224982	PT
B3GAT3	0.013791	0.0101056	0.0238966	PT
TOGARAM1	-0.0137712	0.0115623	-0.0022089	PT
CITED2	-0.0275312	0.0772078	0.0496766	PT
IDH3G	0.0258445	-0.0151237	0.0107208	PT
SDHA	0.0284212	0.0159374	0.0443586	PT
MESD	0.0180633	0.0154909	0.0335542	PT
MFSD12	0.020611	-0.0242522	-0.00364122	PT
AC016924.1	0.0091941	-0.00769616	0.00149793	PT
ITPA	0.0189533	0.0173352	0.0362886	PT
LINC01831	0.00182759	-0.00182759	-1.77636e-15	PT
NUCB2	0.0128212	0.00896563	0.0217868	PT
NAP1L1	0.0284047	0.0245854	0.0529901	PT
FLVCR1-DT	0.00608443	-0.00580905	0.000275383	PT
ISYNA1	0.0133967	0.0154534	0.02885	PT
STOX2	-0.00853965	0.0127269	0.00418726	PT
COL18A1-AS1	0.00599879	-0.00747776	-0.00147897	PT
ACOT8	0.0159199	-0.0110377	0.0048822	PT
PCGF2	0.0199998	-0.0173867	0.00261308	PT
SHFL	0.0132752	0.00793394	0.0212091	PT
MBNL3	0.0111844	-0.00688494	0.00429943	PT
MVP	0.0242175	0.0175082	0.0417256	PT
RARA-AS1	0.00667821	-0.00392149	0.00275672	PT
DAB2	0.0372889	-0.0499112	-0.0126224	PT
GDA	-0.0218449	-0.0326351	-0.05448	PT
MYL9	0.0160048	0.0133795	0.0293843	PT
PROZ	0.00755759	-0.0084392	-0.000881608	PT
METRNL	0.0181942	0.0201368	0.038331	PT
HNRNPR	0.0227756	0.0153842	0.0381599	PT
ANXA4	0.0315098	0.0759471	0.107457	PT
CCT2	0.0244293	0.0234606	0.0478899	PT
ABHD14A	0.0230004	0.0278422	0.0508427	PT
ANKRD44	-0.00643642	0.00560415	-0.000832274	PT
MMP14	0.0128564	0.0166126	0.029469	PT
ZNF385D	0.00576776	-0.00333682	0.00243094	PT
THAP7	0.0169313	-0.0108148	0.0061165	PT
AL031123.5	0.0145422	-0.0268134	-0.0122712	PT
HSPB8	0.0131786	0.0166577	0.0298363	PT
P4HTM	0.0154596	0.0174169	0.0328766	PT
AC073174.1	-0.0130314	-0.0185409	-0.0315723	PT
LINC00839	-0.0026175	0.0019345	-0.000682994	PT
HNRNPA2B1	0.0357429	0.035964	0.0717069	PT
STAT5A	0.0118057	-0.00841089	0.00339482	PT
ELFN1	-0.00317412	0.00188289	-0.00129123	PT
SCOC-AS1	0.00521465	-0.0029794	0.00223525	PT
SLCO4C1	-0.022124	0.0176663	-0.00445767	PT
CHID1	0.0214238	0.0297909	0.0512147	PT
PALM2-AKAP2	-0.0169427	0.0159727	-0.000970069	PT
SRRM3	0.00208007	-0.00176036	0.000319706	PT
SPPL2B	0.0144325	0.0114242	0.0258567	PT
FMO1	0.0315785	-0.0350226	-0.00344406	PT
BCAR1	0.0181995	0.022406	0.0406054	PT
NCL	0.0308245	0.0327702	0.0635947	PT
FMO2	0.013202	0.00861472	0.0218167	PT
TBC1D1	0.0197843	-0.0129866	0.00679772	PT
ACO2	0.0295604	-0.0255484	0.00401199	PT
WBP2	0.0236285	-0.0154334	0.00819516	PT
NTPCR	0.0196022	0.016923	0.0365252	PT
CCL14	0.00710452	-0.00486546	0.00223906	PT
IVD	0.0254635	-0.033517	-0.00805348	PT
AC020659.1	-0.00808409	0.0174534	0.00936932	PT
CHD4	0.0216377	0.0237528	0.0453905	PT
TYMSOS	0.016416	0.0107473	0.0271633	PT
AL022726.1	0.00352912	-0.0031912	0.000337919	PT
NEAT1	0.0384577	0.130258	0.168716	PT
GNB2	0.0239988	0.017604	0.0416028	PT
ZNF576	0.0126259	-0.00743917	0.00518669	PT
BMERB1	0.0113549	-0.00715447	0.00420044	PT
OIP5-AS1	0.020103	0.0160016	0.0361046	PT
ERGIC2	0.0176514	0.0156	0.0332514	PT
SLC22A23	0.00964532	-0.0175596	-0.00791427	PT
AUH	0.0217926	-0.0177287	0.00406388	PT
PDIA3	0.026678	0.0341712	0.0608493	PT
MPND	0.0140606	-0.0137528	0.000307866	PT
AXL	-0.00478759	0.00435364	-0.000433947	PT
RITA1	0.0152362	-0.0140667	0.00116951	PT
SLC2A9	0.0126245	-0.00906414	0.00356032	PT
C2CD4C	0.00229363	-0.00197663	0.000317	PT
HDLBP	0.02667	-0.0167882	0.00988189	PT
DAZAP2	-0.0280535	0.0254265	-0.00262703	PT
RASGRP1	-0.00908191	0.00903514	-4.67649e-05	PT
ENTPD3-AS1	0.0170393	-0.0200134	-0.00297405	PT
PINLYP	0.00744482	-0.00459203	0.00285279	PT
ACADSB	-0.0256811	-0.0262063	-0.0518874	PT
NOCT	0.00510096	-0.0033378	0.00176316	PT
H2AFY2	0.0111106	0.00744883	0.0185594	PT
AP000355.1	0.0020152	-0.00150789	0.000507301	PT
WIPI2	0.0200343	-0.013098	0.00693631	PT
HRAS	0.0173485	0.0201821	0.0375306	PT
PAPSS1	0.0143075	0.0120885	0.026396	PT
VWA1	0.0104	0.0105753	0.0209752	PT
ZNF22	0.0157962	0.0205781	0.0363743	PT
OLA1	0.0206825	0.0150144	0.0356969	PT
POLD3	0.0156895	-0.0193341	-0.00364451	PT
CHRDL1	0.00696608	-0.01138	-0.00441394	PT
PLG	0.0289038	-0.0767842	-0.0478804	PT
CTSF	0.019188	0.0253794	0.0445674	PT
LRRC4C	-0.00621626	0.00701494	0.000798681	PT
BSG	0.0356576	0.0860225	0.12168	PT
SPINT1	0.0207979	0.0337499	0.0545478	PT
PIPOX	0.0262358	-0.0242754	0.00196038	PT
AC099552.1	0.0015194	-0.0015194	0	PT
SFTA2	0.00833592	-0.00795825	0.000377668	PT
PLSCR1	0.0164188	0.0181008	0.0345196	PT
CKAP2	0.00832753	-0.00549527	0.00283226	PT
PPT1	0.0153271	0.0158657	0.0311928	PT
UBA6	-0.0122946	0.00958579	-0.00270883	PT
AL807752.2	0.00199137	-0.00163148	0.000359897	PT
MYLK4	0.00743207	-0.00933022	-0.00189815	PT
NRG1	-0.0129334	0.0299582	0.0170248	PT
THUMPD3-AS1	0.0174136	0.024268	0.0416816	PT
CBX5	0.0219032	0.0210307	0.042934	PT
PRKCH	0.00301195	-0.00296033	5.16181e-05	PT
ZFYVE27	0.00808618	0.00565002	0.0137362	PT
SERINC2	0.0190971	0.0342297	0.0533268	PT
ACO1	-0.0293939	-0.0843101	-0.113704	PT
NOVA1	0.0145292	0.0166966	0.0312258	PT
SCIN	0.0203038	0.0275913	0.0478951	PT
ZNF551	-0.00420645	0.00247409	-0.00173236	PT
FHOD3	0.0130411	0.0157412	0.0287823	PT
PSMB9	0.0133125	0.0220725	0.035385	PT
CKLF	0.0123386	0.0101671	0.0225057	PT
PMS2	0.0130216	-0.00816979	0.00485177	PT
SDHB	0.0273948	-0.0534936	-0.0260988	PT
RPL7	0.0348248	0.0591094	0.0939343	PT
AP1M2	-0.0264594	-0.0174778	-0.0439372	PT
ERP44	0.0159746	0.0172673	0.0332419	PT
ACP5	0.0227624	-0.0510991	-0.0283366	PT
EFS	-0.00467765	0.00650805	0.0018304	PT
RCN2	0.0199182	0.0281021	0.0480202	PT
RPS11	0.0337289	0.0200737	0.0538025	PT
NEFL	-0.00431802	0.00490367	0.000585649	PT
RTCA	0.0195527	-0.0118169	0.00773589	PT
PTGER2	-0.0057014	0.00754241	0.00184101	PT
CCR1	-0.00733815	-0.00697904	-0.0143172	PT
TRIM38	0.0160258	0.0241284	0.0401543	PT
DNAJC21	0.0196972	0.0175139	0.0372111	PT
KIAA1522	0.0158258	0.00958759	0.0254134	PT
AC022424.1	-0.00911262	0.0242875	0.0151748	PT
MACF1	0.0230793	0.0335956	0.0566749	PT
FTCD	0.0351067	-0.0502236	-0.0151168	PT
ADAMTS15	-0.00620581	0.00565841	-0.0005474	PT
CD59	0.0322463	0.0559382	0.0881845	PT
ILVBL	0.0187356	0.0118484	0.0305841	PT
RAB4B	0.00917381	-0.00691609	0.00225772	PT
LRRTM1	0.00181503	-0.00161972	0.000195308	PT
SAMD5	0.0122483	-0.0107946	0.00145375	PT
SIRPA	-0.0141607	0.0127068	-0.00145387	PT
CBX2	0.00265253	-0.00211123	0.0005413	PT
MTURN	0.0156149	0.0130069	0.0286218	PT
PBX1	-0.0211996	0.0150132	-0.00618639	PT
MACC1	-0.0189303	0.0861357	0.0672054	PT
ARHGAP1	0.0153121	0.0154127	0.0307248	PT
UBALD1	0.013063	-0.00815952	0.0049035	PT
PLBD1	0.0120468	0.0248096	0.0368564	PT
MEAF6	0.0200964	0.0171377	0.0372341	PT
EPS15L1	0.00969805	-0.006774	0.00292404	PT
CLDN7	0.0246113	0.0898626	0.114474	PT
NEBL	-0.0132249	0.0309074	0.0176825	PT
CNDP2	0.0323262	-0.0453419	-0.0130157	PT
TATDN1	0.0200705	0.0193424	0.039413	PT
TCL6	0.0188533	-0.0341044	-0.0152511	PT
AC004816.1	0.00494388	-0.00449703	0.000446857	PT
MOB1A	0.0256726	-0.0161197	0.00955293	PT
NOX4	-0.0247336	-0.0570803	-0.0818139	PT
THOC2	0.0173921	0.0157329	0.033125	PT
TM2D1	0.01637	0.0112858	0.0276558	PT
VEGFA	0.020399	-0.0175852	0.0028138	PT
IMPDH2	0.015729	0.0126985	0.0284275	PT
DCUN1D5	0.013554	0.00877473	0.0223287	PT
ESPN	0.0220242	-0.0303869	-0.0083627	PT
HLA-B	0.0336068	0.139143	0.17275	PT
TBX2	0.0172632	-0.0179624	-0.00069919	PT
AC025171.2	-0.0040293	0.00383774	-0.000191567	PT
IL17RB	0.0143559	0.011598	0.0259538	PT
SPAG5	0.0100697	-0.0103746	-0.000304944	PT
SSC4D	0.0028172	-0.00189383	0.00092337	PT
C1orf56	0.013279	0.00995691	0.0232359	PT
PTOV1	0.0206231	-0.0172092	0.00341392	PT
KCNMB2	-0.00641682	0.0064063	-1.0516e-05	PT
ENPP6	-0.0114453	-0.00920855	-0.0206538	PT
ALDOC	0.00478524	-0.00474578	3.94557e-05	PT
HIST2H4A	0.00158114	-0.0013254	0.000255748	PT
UBE2N	0.020188	0.0137679	0.0339559	PT
SLC50A1	0.0117677	0.0075114	0.0192791	PT
CCNL2	0.0166772	0.0207963	0.0374735	PT
AC009159.3	0.00438905	-0.00353051	0.000858539	PT
SOX9-AS1	0.0123657	-0.00810864	0.00425707	PT
MIR210HG	0.00598534	-0.00608697	-0.000101636	PT
SLC44A4	0.0181476	0.0233353	0.0414829	PT
AC079848.2	-0.00373001	0.00308293	-0.000647081	PT
WFDC3	0.00396613	-0.00248994	0.00147619	PT
GLT8D1	0.0131591	0.0121371	0.0252961	PT
BMP7	-0.00976041	0.0274033	0.0176428	PT
KCNJ13	0.00274811	-0.00207299	0.000675124	PT
AC010913.1	0.0152023	-0.0265336	-0.0113313	PT
LRRC29	0.00749022	-0.0049052	0.00258501	PT
LEPROTL1	0.0168774	0.0105592	0.0274366	PT
AL451165.2	0.0121922	-0.0134368	-0.0012446	PT
GPX2	0.00227714	-0.00196437	0.000312768	PT
APH1A	0.0192155	0.0149093	0.0341248	PT
CD2AP	0.022061	0.0149325	0.0369936	PT
CERK	0.0115899	-0.00980264	0.00178725	PT
CASP8	0.0117417	0.00984312	0.0215848	PT
PFKFB3	0.0114471	-0.023518	-0.0120709	PT
SON	0.0279949	0.0281909	0.0561858	PT
HYAL2	0.0113688	0.014395	0.0257638	PT
NASP	0.015758	0.0106076	0.0263657	PT
C9orf40	0.00544315	-0.00373472	0.00170843	PT
TBX3	0.00276021	-0.00177533	0.000984886	PT
RUBCNL	-0.00243832	0.00196048	-0.000477834	PT
SRSF11	0.0217569	0.0360015	0.0577584	PT
TP53I13	0.0164016	0.0364009	0.0528025	PT
PLGRKT	0.0172367	0.0169795	0.0342162	PT
WAPL	-0.0158339	0.0178592	0.00202532	PT
ACADL	-0.0144439	0.0168592	0.00241526	PT
IL18	0.0104655	0.0142815	0.024747	PT
GOLGB1	0.02436	0.0421663	0.0665263	PT
AL360169.3	0.0108889	-0.0280341	-0.0171453	PT
PCNP	0.0212216	0.0266405	0.0478621	PT
SEMA5A	0.0183884	0.0462163	0.0646046	PT
AC003984.1	-0.00621833	0.0132431	0.00702475	PT
GRTP1	0.0145289	0.00995453	0.0244834	PT
SLC22A5	0.0160088	-0.0143264	0.00168239	PT
MT1M	0.0127471	0.0210504	0.0337975	PT
GRN	0.0259099	0.0263546	0.0522645	PT
KDELR2	0.0223543	0.0285695	0.0509238	PT
ADGRF2	0.00245483	-0.00299049	-0.000535666	PT
LRATD2	-0.0181486	0.015047	-0.00310156	PT
XAB2	0.01852	-0.0243747	-0.00585472	PT
WNT7B	0.00642909	-0.0138871	-0.00745805	PT
NFIB	0.0259431	0.0243291	0.0502722	PT
TRIM45	-0.00509991	0.00524256	0.000142654	PT
RBFA	0.0135605	0.00926045	0.022821	PT
SCOC	0.0240285	0.0202747	0.0443031	PT
VMO1	0.00350698	-0.0024754	0.00103157	PT
PAGR1	0.0150412	0.014008	0.0290493	PT
TCHH	0.00157846	-0.00157846	0	PT
METTL7B	0.0104662	-0.00731302	0.0031532	PT
KCNAB2	0.0131836	-0.0269055	-0.0137219	PT
MEG8	0.007316	0.00835237	0.0156684	PT
LINC02062	-0.00346819	0.00228158	-0.0011866	PT
ZYX	0.0118101	0.0116143	0.0234245	PT
OGA	-0.0208104	0.0790702	0.0582598	PT
SF3A2	0.00976659	0.00773596	0.0175026	PT
MSMO1	0.0172041	0.0128843	0.0300884	PT
KIF9	0.0203039	0.0163326	0.0366364	PT
SMIM15	0.0185546	0.0125723	0.0311269	PT
FNDC11	0.00160372	-0.00149663	0.000107082	PT
MT2A	-0.0413394	0.155763	0.114423	PT
MITD1	0.0122654	0.00946293	0.0217283	PT
NRIP1	-0.0200754	0.0371351	0.0170597	PT
GARS-DT	-0.00969691	0.0143278	0.00463088	PT
JUN	0.0245236	0.0418973	0.0664209	PT
SNRNP200	0.0178589	0.0168983	0.0347572	PT
SEMA5B	0.0065759	0.00755774	0.0141336	PT
BPHL	0.027154	-0.0378234	-0.0106694	PT
PSME3	-0.0113053	0.00731971	-0.00398557	PT
LMO3	0.00227396	-0.00198148	0.000292486	PT
C12orf75	0.0293887	0.044571	0.0739597	PT
RASSF7	0.0174226	0.0216448	0.0390674	PT
GTF2H2	-0.00960376	0.014044	0.00444027	PT
MAOA	0.024849	-0.0780695	-0.0532205	PT
BLOC1S2	0.0155126	0.0100274	0.02554	PT
ZNF687-AS1	0.00408311	-0.00309427	0.000988843	PT
MAP1S	0.00838537	0.00564711	0.0140325	PT
CAPZA2	0.0253213	0.0203765	0.0456978	PT
CTAG2	0.00145985	-0.00145985	0	PT
ACOX2	0.0168576	-0.0280095	-0.011152	PT
DDR2	0.0047073	-0.00392861	0.000778691	PT
FAIM	0.0135273	0.02395	0.0374774	PT
MAPKAPK5-AS1	0.0101056	0.00986375	0.0199694	PT
CD320	0.0133862	0.011168	0.0245542	PT
SARS2	0.0082516	-0.00626979	0.00198181	PT
ARID4B	0.0147646	0.0120255	0.0267902	PT
TTC39B	0.014265	-0.0185643	-0.00429927	PT
HMGN4	0.0164613	0.0233687	0.03983	PT
CTTN	0.0213661	0.0229851	0.0443512	PT
GPAA1	0.0206727	0.0278859	0.0485586	PT
SLC52A2	0.00992631	0.00888795	0.0188143	PT
APCS	0.00142216	-0.00142216	0	PT
ILKAP	0.0131114	0.00956901	0.0226804	PT
PREX2	0.00217253	-0.00171058	0.00046195	PT
PCDH7	0.00209648	-0.00185751	0.000238967	PT
TUBB	0.0246418	0.0490495	0.0736912	PT
CDH2	0.0200221	0.0239414	0.0439635	PT
Z99572.1	-0.00357688	0.00351168	-6.52037e-05	PT
AL031726.2	0.00127427	-0.00127427	1.77636e-15	PT
EYA3	0.0114083	0.011403	0.0228112	PT
CCDC74A	0.00622096	0.00451903	0.01074	PT
ENC1	-0.00801382	0.0152888	0.007275	PT
VTI1B	0.026007	-0.030549	-0.00454195	PT
NTS	0.00220371	-0.00230316	-9.94532e-05	PT
CTSZ	0.0191426	0.024021	0.0431636	PT
B3GAT1	0.00376706	-0.00305578	0.000711282	PT
GCA	0.0142459	0.0174572	0.0317031	PT
TXNIP	0.0317732	0.123537	0.15531	PT
NMRK1	0.0199419	-0.0262935	-0.00635165	PT
ZNRF3	-0.0124227	0.0187645	0.00634187	PT
OGFRP1	0.00192422	-0.00148137	0.000442852	PT
CNOT2	0.014194	0.0101082	0.0243022	PT
TLE5	0.0249468	0.0233957	0.0483425	PT
PABPC4L	-0.00387824	0.00564644	0.0017682	PT
SHBG	0.00618528	-0.00797619	-0.00179091	PT
AL136038.5	0.0145882	-0.0141326	0.000455608	PT
ATP6AP2	0.0230034	0.0476038	0.0706072	PT
DICER1	-0.0160326	0.0226644	0.00663187	PT
ICA1	0.00697162	0.00832268	0.0152943	PT
CRTAP	0.019508	0.0136883	0.0331962	PT
HPGD	0.0227828	-0.0713992	-0.0486164	PT
SETBP1	0.0118195	-0.00842986	0.00338964	PT
SCAMP2	0.0184499	0.017772	0.0362219	PT
PRKAA2	-0.0205906	0.0329241	0.0123334	PT
AP001269.1	0.0029109	-0.00276421	0.000146684	PT
ALDH1B1	0.020611	-0.0425565	-0.0219455	PT
TMEM35B	0.0182899	0.0481888	0.0664787	PT
LINC00310	0.00178335	-0.0013453	0.000438054	PT
MLLT3	0.00849229	0.0067212	0.0152135	PT
SGPP2	0.00937656	0.0132549	0.0226315	PT
CYP51A1	0.0150257	0.0277695	0.0427952	PT
CX3CL1	0.0140292	0.0292993	0.0433285	PT
CDNF	0.00460898	-0.00371745	0.000891529	PT
ENTPD4	0.00759856	-0.0053242	0.00227436	PT
KIF5B	0.0192532	0.0159132	0.0351665	PT
NPL	0.0232912	-0.0681326	-0.0448414	PT
GNMT	-0.00284383	0.00231553	-0.0005283	PT
CRELD1	0.00956002	0.0121396	0.0216996	PT
BST1	0.00796834	0.00574665	0.013715	PT
SLC41A3	0.0110325	0.0104158	0.0214483	PT
RETREG1	0.0171144	0.0379705	0.055085	PT
SLC2A3	0.00135245	-0.00116921	0.000183241	PT
PCDH17	0.00180067	-0.00171182	8.88494e-05	PT
TBC1D10A	0.00992426	-0.0116433	-0.00171905	PT
CHPF	0.0117724	0.0295969	0.0413694	PT
DOCK8-AS1	0.0215731	-0.0475527	-0.0259797	PT
GNAQ	-0.0149605	0.0277056	0.0127451	PT
FBXO48	0.00586172	-0.00532504	0.000536675	PT
PPARGC1A	-0.0135782	0.0198993	0.00632111	PT
TMOD1	0.00149702	-0.00128315	0.000213864	PT
RBM17	0.0166561	0.0176494	0.0343055	PT
TRA2B	-0.0164748	0.022728	0.00625323	PT
B3GNT3	0.00708833	0.00779266	0.014881	PT
KDR	0.00268173	-0.00209561	0.000586123	PT
PDLIM1	0.0147158	0.0111032	0.025819	PT
MYOF	0.0100025	0.00828493	0.0182874	PT
SLC39A13	0.0121847	0.0103832	0.0225679	PT
EFNB1	0.00793221	0.00879574	0.016728	PT
PLEKHA2	-0.0104453	0.0132044	0.00275908	PT
SEL1L3	-0.0105573	0.0314163	0.020859	PT
MINCR	0.0109957	-0.0153387	-0.00434304	PT
ZNF90	-0.00441403	0.00431113	-0.000102899	PT
SLC22A11	0.0164532	-0.0160852	0.000368053	PT
AP000345.2	0.00291271	-0.00218931	0.0007234	PT
SF3B2	0.0190948	0.0215354	0.0406301	PT
ASS1	0.0350871	-0.160031	-0.124944	PT
SYNDIG1	0.00789558	-0.00811869	-0.000223117	PT
CALML3	0.0205049	-0.0759499	-0.055445	PT
TGFBR3L	0.00671643	-0.00525894	0.00145748	PT
PRCP	0.0161126	0.0220366	0.0381492	PT
CYP4F2	0.0103881	-0.0206078	-0.0102197	PT
SQSTM1	0.0286516	0.0516345	0.0802861	PT
MEIOB	0.00206865	-0.0015578	0.000510846	PT
CYP46A1	0.00579102	-0.00582248	-3.14525e-05	PT
ADAMTS9	0.0108123	0.0193056	0.0301178	PT
CSNK1A1	0.0213502	0.0144758	0.035826	PT
WIPI1	0.013171	-0.0146589	-0.0014879	PT
TFRC	-0.0119789	0.0287555	0.0167766	PT
MED30	0.00959715	0.00786262	0.0174598	PT
SLC9A3	0.0035414	-0.00328745	0.000253945	PT
TMEM174	0.0200744	-0.0343983	-0.0143239	PT
GUCY1A1	0.00932483	0.0115704	0.0208953	PT
LTC4S	0.0118752	0.0170753	0.0289505	PT
CDK18	0.0144738	-0.0201563	-0.00568248	PT
RBM3	0.0224104	0.0637697	0.0861802	PT
LHFPL3-AS2	0.0160641	0.0189045	0.0349686	PT
RESF1	-0.011487	0.0227449	0.0112579	PT
DM1-AS	0.00646984	-0.00593253	0.000537309	PT
BCAM	0.0272638	0.0385772	0.065841	PT
AC015802.6	0.00561592	-0.00452761	0.00108831	PT
FAM120A	-0.0212433	0.0177636	-0.00347978	PT
EMP3	0.0109481	0.00993795	0.0208861	PT
CLUAP1	0.0128776	0.0111326	0.0240102	PT
RNF130	0.0175085	0.0276701	0.0451786	PT
ATXN2L	0.0119387	0.00988139	0.0218201	PT
C10orf143	0.00676306	-0.00462725	0.00213581	PT
HACD3	0.0177446	0.019463	0.0372076	PT
GLB1	0.0139754	0.0181556	0.032131	PT
MARS	0.00822042	0.00622508	0.0144455	PT
AC026471.3	0.00626914	-0.00637992	-0.000110781	PT
LINC01315	0.00839455	0.0111651	0.0195597	PT
ZKSCAN1	0.0164807	0.0131843	0.029665	PT
YIPF3	0.0186876	0.0296108	0.0482984	PT
NAGLU	0.0142623	-0.0172274	-0.00296516	PT
SYNE2	0.0295979	0.0625033	0.0921012	PT
GLDC	-0.0141357	0.0240506	0.00991498	PT
B4GALT1	0.0176797	0.0462384	0.0639181	PT
AC068987.1	0.00150565	-0.00107369	0.000431955	PT
FOLH1	0.00967535	-0.00905188	0.000623477	PT
NMB	0.0118557	0.0132269	0.0250826	PT
UQCRC1	0.0251993	-0.0176039	0.00759546	PT
RBP1	0.00738219	0.00533976	0.012722	PT
LY86-AS1	0.00164582	-0.00166209	-1.62723e-05	PT
EMC10	0.0187503	0.022373	0.0411233	PT
AC068672.2	0.00129396	-0.00129396	0	PT
NOL3	0.00962743	0.00760408	0.0172315	PT
FUCA2	0.017135	0.0203497	0.0374847	PT
RNF43	-0.00823299	0.0111796	0.00294662	PT
GRHL2	-0.00589842	0.0062695	0.000371079	PT
STARD10	0.0168032	-0.0144276	0.00237552	PT
ABCC2	-0.011781	-0.0142465	-0.0260275	PT
GOT2	0.0148286	-0.0143485	0.000480156	PT
TPD52L2	0.0131479	0.0105189	0.0236668	PT
EHHADH	-0.0250859	-0.0332841	-0.05837	PT
DERL1	0.01218	0.0138901	0.02607	PT
FRAS1	0.0119156	0.0240563	0.035972	PT
TWSG1	0.00986421	0.0081274	0.0179916	PT
TMEM248	0.0159736	0.0255756	0.0415493	PT
MOGS	0.0106393	0.00888484	0.0195241	PT
SRSF4	0.0139016	0.0166054	0.0305069	PT
KNG1	-0.0141054	0.0284643	0.0143589	PT
TK1	0.00627409	-0.00896312	-0.00268902	PT
FAT1	0.0233252	0.038611	0.0619362	PT
HSD17B12	0.0163765	0.0115653	0.0279418	PT
CARMIL1	0.0117194	0.0189543	0.0306737	PT
LMO7-AS1	0.00460098	-0.00364522	0.000955757	PT
DCTD	0.0136512	0.00983755	0.0234888	PT
HIPK2	-0.0232255	0.0176437	-0.00558177	PT
UGT2A3	-0.0270989	0.0611726	0.0340737	PT
CCDC28B	0.00610057	0.00494447	0.011045	PT
ASB9	0.0131032	-0.0203296	-0.00722639	PT
SLC2A4RG	0.0264319	0.0779991	0.104431	PT
MCAT	0.0154633	-0.0164767	-0.00101336	PT
SLC39A3	0.0112481	0.0101321	0.0213802	PT
UNC5CL	0.00933325	0.00879879	0.018132	PT
DMPK	0.0112121	-0.0208599	-0.00964782	PT
RPH3AL	-0.00591015	0.00752379	0.00161364	PT
HNRNPA3	0.0237487	0.037131	0.0608797	PT
DMGDH	0.0198378	-0.0258755	-0.00603764	PT
MICU1	0.0194145	-0.0318306	-0.0124161	PT
PIK3CB	-0.0142261	0.0197859	0.00555976	PT
SCAP	0.0112376	0.0126406	0.0238782	PT
AC096577.1	0.00749236	0.00534738	0.0128397	PT
ANG	0.0112106	0.0236609	0.0348715	PT
ESCO1	0.011792	0.0115992	0.0233911	PT
LIMS2	-0.00583801	0.00846456	0.00262654	PT
TMEM106C	0.0160872	0.0168714	0.0329585	PT
TMEM38B	0.0168378	0.0491147	0.0659525	PT
CMTM8	0.00901856	-0.00678409	0.00223446	PT
POLE3	0.0129297	0.00948742	0.0224171	PT
AC091729.3	0.00724845	-0.00814403	-0.000895577	PT
SLFN11	0.00125518	-0.00106926	0.000185915	PT
GALNT4	0.00891838	0.00644284	0.0153612	PT
TNRC18	-0.0141361	0.0247749	0.0106388	PT
C4orf48	0.0090249	0.0196264	0.0286513	PT
CCDC28A	0.0172159	-0.0172398	-2.39472e-05	PT
ARMC7	0.00601824	-0.00475141	0.00126683	PT
MAP9	0.0126429	0.0136344	0.0262773	PT
GUCY1B1	0.0090445	0.0107504	0.0197949	PT
NELFE	0.0153431	0.0170407	0.0323838	PT
EEF1AKMT1	0.00945737	0.00734546	0.0168028	PT
MAP7	0.0200128	-0.0216831	-0.0016703	PT
MRPL37	0.0161701	-0.0127992	0.00337087	PT
HOOK2	0.0155528	0.0147529	0.0303056	PT
SYCP2	0.00689749	-0.014339	-0.00744155	PT
AC011377.1	0.000922456	-0.000922456	0	PT
IKBIP	0.00857908	0.0101147	0.0186938	PT
GPR173	-0.00266811	0.00299824	0.000330125	PT
TEX41	-0.00532401	0.0106737	0.00534968	PT
IL20RA	-0.00290025	0.00366063	0.000760378	PT
SLC25A10	0.0204303	-0.0513404	-0.03091	PT
RNF13	0.0165987	0.0271287	0.0437273	PT
KIDINS220	0.0137209	0.0161875	0.0299084	PT
AL121839.2	-0.00300468	0.00309488	9.01994e-05	PT
GNAS	0.0286015	0.0374331	0.0660345	PT
PLAU	-0.00745756	0.0114009	0.00394332	PT
GTF2H2C	-0.00676822	0.00523012	-0.00153811	PT
GLTPD2	0.0167635	-0.0141305	0.00263294	PT
RNF135	0.0124327	-0.0157871	-0.00335439	PT
AC063919.2	0.00136854	-0.00111558	0.000252965	PT
PCSK5	0.0062211	-0.00499397	0.00122713	PT
NAPRT	0.0210447	-0.021225	-0.000180312	PT
XKR4	-0.00323761	0.00520911	0.0019715	PT
MTDH	0.0188954	0.0194116	0.038307	PT
ELOVL4	0.00238868	-0.00237979	8.8853e-06	PT
REEP6	0.0141152	-0.0236004	-0.00948526	PT
ASIP	0.00218308	-0.00269127	-0.000508191	PT
BOC	0.00548931	-0.00654327	-0.00105396	PT
RIN3	0.00537009	-0.00414752	0.00122257	PT
LRRC8C	0.00223137	-0.00228986	-5.84887e-05	PT
BTN3A2	0.00556354	0.00482139	0.0103849	PT
LGI2	-0.0103818	-0.010375	-0.0207569	PT
STAT1	0.0151283	0.0457541	0.0608824	PT
ARHGAP29	0.0213358	0.0591016	0.0804375	PT
SRSF7	0.0196859	0.0445746	0.0642605	PT
NKAIN3	0.00113263	-0.00101933	0.000113304	PT
AL121999.1	0.00101003	-0.00101003	0	PT
CA8	0.00201774	-0.00171861	0.000299132	PT
STOML1	0.00558281	0.00466422	0.010247	PT
RASGRF1	0.00308939	-0.00279851	0.000290877	PT
P4HA2	0.0135056	-0.0195991	-0.00609351	PT
FASTKD5	0.00896498	-0.00901632	-5.13334e-05	PT
SH3BP2	0.0127082	-0.0225459	-0.00983775	PT
TKFC	0.0197001	-0.0293895	-0.00968941	PT
SLC20A2	0.00864155	0.00638346	0.015025	PT
AL109976.1	0.00231013	-0.00224606	6.40718e-05	PT
ESR2	0.00132078	-0.00100933	0.000311447	PT
SMARCA1	0.0136429	0.0117076	0.0253505	PT
TFG	0.0169392	0.0215514	0.0384906	PT
AL021368.2	-0.00547316	0.00405686	-0.0014163	PT
WFDC2	0.0254827	0.163629	0.189111	PT
CDH15	0.00123089	-0.000994133	0.000236758	PT
TMEM259	0.0140105	0.0111609	0.0251714	PT
ITGB6	-0.00499125	0.00621461	0.00122336	PT
SFTA1P	0.00111458	-0.00111458	0	PT
MANF	0.0135663	0.0301598	0.0437261	PT
AFDN	0.0164973	0.0192875	0.0357849	PT
TBL1XR1	0.0172994	0.0246377	0.0419371	PT
ADSSL1	0.0125468	-0.0256379	-0.0130911	PT
VTN	0.00451767	-0.00720652	-0.00268885	PT
RPL13A	0.0281312	0.0325754	0.0607065	PT
C11orf98	0.00562158	-0.00604123	-0.000419646	PT
GOSR2	0.0154889	-0.0208995	-0.00541061	PT
LXN	0.00780419	0.00794803	0.0157522	PT
FAT3	0.00422985	-0.00717161	-0.00294176	PT
KCNMB4	0.0089202	0.0174787	0.0263989	PT
HNF4A-AS1	0.00250781	-0.00188848	0.000619331	PT
CCDC88C	0.00808522	-0.00728275	0.000802473	PT
BCL2L10	-0.00610876	0.00534812	-0.000760635	PT
GPT	-0.0138475	0.0143308	0.000483325	PT
ADAMTS16	-0.00656665	0.0189606	0.0123939	PT
GJC1	0.00113393	-0.00101318	0.000120743	PT
MYCBP	0.0108428	-0.00997453	0.000868275	PT
PFKL	0.0214926	-0.0274597	-0.00596706	PT
HSPA8	0.0277749	0.0283355	0.0561104	PT
AL391117.1	0.00111983	-0.000928828	0.000191007	PT
IRF2BP2	-0.0167667	0.0427069	0.0259402	PT
ANKRD55	0.00121249	-0.00104131	0.000171176	PT
SHANK3	0.0078575	-0.0079191	-6.16023e-05	PT
HEY1	-0.00315593	0.00379286	0.000636929	PT
IER2	0.0220929	0.0514949	0.0735878	PT
MPPE1	0.010864	0.0191386	0.0300026	PT
SPNS1	0.0096907	0.0090194	0.0187101	PT
ZBED2	0.00207622	-0.00210441	-2.81904e-05	PT
CMTM4	-0.01388	0.0102438	-0.00363614	PT
CAPRIN1	0.0169708	0.0134915	0.0304622	PT
LMO7	0.0155449	0.0142249	0.0297698	PT
AC015845.2	0.0037865	-0.00489697	-0.00111047	PT
CCDC82	0.0114893	0.00996761	0.021457	PT
EDIL3	0.0102594	0.00770459	0.017964	PT
CFL2	0.0156487	-0.0152731	0.000375574	PT
SYNJ2BP	0.0148157	0.015639	0.0304548	PT
TRABD	0.0109133	0.0081792	0.0190925	PT
PMM2	0.00770021	0.00569995	0.0134002	PT
CDC42EP1	0.00687602	0.0153047	0.0221807	PT
MED12L	0.00132395	-0.000985339	0.000338607	PT
ABCA3	0.00648365	0.00761943	0.0141031	PT
MAD2L2	0.0100478	0.0350027	0.0450505	PT
CAPN12	0.0118662	0.0356553	0.0475215	PT
DONSON	-0.00378045	0.00306806	-0.00071239	PT
CPVL	0.0196554	0.0423103	0.0619656	PT
CCT4	0.0197226	0.0178558	0.0375783	PT
CLTRN	0.0269515	0.032873	0.0598245	PT
CEP63	0.00989387	-0.00752331	0.00237056	PT
GTF2F2	0.00920622	0.0088056	0.0180118	PT
LOH12CR2	0.0047168	-0.00394113	0.000775671	PT
FAM234A	0.0131284	0.0169039	0.0300323	PT
ARHGAP18	0.0119518	-0.00925621	0.00269555	PT
GRM5	-0.00286396	0.00475066	0.0018867	PT
BICD1	-0.00662598	0.00994824	0.00332226	PT
JDP2	0.00981753	-0.00962546	0.000192072	PT
TONSL	0.00607054	-0.00815301	-0.00208247	PT
LAMP1	-0.0227638	0.0284033	0.0056395	PT
IMMP2L	0.0134512	0.0167926	0.0302438	PT
FAM171A1	-0.00957575	0.0275309	0.0179551	PT
PCCB	0.013421	-0.0226254	-0.00920447	PT
TCTN1	0.0126904	0.0112772	0.0239676	PT
AAK1	0.0188643	0.0213291	0.0401934	PT
LDHD	0.0144609	-0.0188125	-0.0043516	PT
YWHAZ	0.0204619	0.0203663	0.0408283	PT
DMXL1	0.0168713	-0.0241426	-0.0072713	PT
CALCRL	0.00869081	0.00967913	0.0183699	PT
ANO10	0.0113216	0.016323	0.0276446	PT
TTC17	0.0114483	0.0183366	0.0297849	PT
NFKBIE	0.00708063	0.0130961	0.0201767	PT
TTC28	0.0108203	0.00818681	0.0190072	PT
TAP1	0.00762534	0.0119025	0.0195278	PT
TFCP2	-0.00711096	0.0108334	0.00372244	PT
AC004556.3	0.00630964	-0.0288144	-0.0225047	PT
AC020656.2	-0.00211978	0.00242933	0.000309553	PT
LYG1	-0.00887375	0.0223331	0.0134594	PT
CCDC130	0.0092448	0.00813803	0.0173828	PT
UBE2Z	0.0132591	0.0136482	0.0269073	PT
PRKDC	0.0156774	0.0139649	0.0296423	PT
HOXD-AS2	0.0146545	-0.0212467	-0.00659218	PT
ZNF429	-0.00945708	0.0155672	0.00611009	PT
TBCC	0.00952612	0.00997138	0.0194975	PT
LINC00667	0.012931	0.0133606	0.0262916	PT
CHD2	0.0144625	0.0149235	0.0293859	PT
AC005253.1	-0.0020126	0.00156521	-0.000447382	PT
AC098588.3	0.00121546	-0.000982059	0.000233401	PT
DMKN	0.0167479	0.0568595	0.0736074	PT
AC007906.2	-0.00935559	0.0187657	0.00941007	PT
CALU	0.0110602	0.0212772	0.0323374	PT
AR	0.0108875	0.0188154	0.0297029	PT
GIPR	0.00136161	-0.00152593	-0.000164313	PT
ABCA12	0.000798709	-0.000798709	-1.77636e-15	PT
PLEKHH2	-0.0127052	0.026415	0.0137098	PT
MAPK10	0.0126923	0.0126512	0.0253436	PT
TM2D2	0.0130583	0.013456	0.0265143	PT

## Sheet: DTL
Descending thin limb cells (DTL) = 1405
Transcripts	log2FC_T2Di(-)_HC	log2FC_T2Di(+)_T2Di(-)	log2FC_T2Di(+)_HC	Nephron segment
AKR1B1	0.92382	-0.902883	0.0209373	DTL
RARRES2	0.781198	-0.756014	0.0251838	DTL
SERPINA1	0.7102	-0.665894	0.0443058	DTL
AKR1C1	0.758736	-0.750655	0.00808131	DTL
HSPA2	0.703751	-0.71182	-0.00806913	DTL
TMEM176B	0.644576	-0.541963	0.102613	DTL
RANBP3L	0.570046	-0.595111	-0.0250644	DTL
SCCPDH	0.574901	-0.587828	-0.0129276	DTL
NEURL3	0.47933	-0.467628	0.0117014	DTL
LDHA	0.603481	-0.545596	0.0578851	DTL
GAS6	0.761477	-0.750544	0.0109326	DTL
ANK2	0.515178	-0.493086	0.0220914	DTL
ATP1B1	0.651237	-0.640339	0.0108981	DTL
ID1	-0.68789	0.553411	-0.134478	DTL
ARPC1B	0.505293	-0.46889	0.0364028	DTL
TMEM176A	0.537866	-0.458859	0.0790075	DTL
CLDN10	0.726107	-0.709564	0.0165423	DTL
ABCA4	0.405764	-0.407004	-0.00123947	DTL
MAL2	0.556974	-0.561131	-0.00415742	DTL
GAPDH	0.616559	-0.37368	0.242879	DTL
CALM1	0.605487	-0.520951	0.0845355	DTL
DDIT4L	0.453167	-0.433946	0.0192213	DTL
ID4	-0.611113	0.458378	-0.152735	DTL
S100A11	0.618117	-0.393936	0.224182	DTL
TPD52L1	0.424316	-0.374467	0.0498492	DTL
LPIN2	0.424849	-0.429944	-0.00509453	DTL
CLCNKA	0.503721	-0.49366	0.010061	DTL
RNF24	0.403837	-0.398311	0.00552614	DTL
CXCL14	0.65389	-0.534497	0.119393	DTL
JAG1	-0.509254	0.287555	-0.221699	DTL
COL4A2	-0.497046	0.309407	-0.187639	DTL
ID3	-0.582831	0.442607	-0.140224	DTL
COL4A1	-0.456286	0.221233	-0.235054	DTL
MRPS6	0.613397	-0.624949	-0.0115523	DTL
ARG2	0.384609	-0.367381	0.0172276	DTL
SH3GL3	0.377503	-0.378495	-0.000991616	DTL
LINC01320	-0.490406	0.171384	-0.319022	DTL
CYSTM1	0.554005	-0.37231	0.181695	DTL
FXYD2	0.36138	-0.252082	0.109298	DTL
TACSTD2	0.559308	-0.639862	-0.0805544	DTL
RASSF8	0.362909	-0.358437	0.00447206	DTL
SULT2B1	0.335947	-0.341498	-0.00555145	DTL
CD82	0.327457	-0.333337	-0.00588031	DTL
FCGBP	0.366364	-0.394094	-0.0277295	DTL
S100A4	0.465293	-0.465324	-3.06552e-05	DTL
CPE	0.46524	-0.450347	0.0148923	DTL
PEBP1	0.460423	-0.414966	0.0454576	DTL
ATOH8	-0.387763	0.239622	-0.148141	DTL
GLS	0.417407	-0.400917	0.0164901	DTL
ADIRF	-0.515835	0.527875	0.0120402	DTL
CAT	0.453784	-0.5182	-0.0644152	DTL
HIF1A	0.411381	-0.387105	0.0242766	DTL
MELTF	0.298984	-0.295636	0.00334809	DTL
CLINT1	0.378362	-0.389022	-0.0106593	DTL
PKM	0.473101	-0.435008	0.0380936	DTL
S100A6	0.474315	-0.570035	-0.0957207	DTL
BSND	0.319847	-0.317655	0.00219247	DTL
H2AFZ	0.431957	-0.380387	0.0515704	DTL
NAPEPLD	0.330271	-0.332178	-0.00190683	DTL
CA2	0.396857	-0.331357	0.0654999	DTL
GSTM3	0.481022	-0.49034	-0.00931843	DTL
EEF1A1	0.296157	-0.157297	0.138859	DTL
FBXO2	0.295052	-0.284081	0.0109709	DTL
CRYAB	0.496933	-0.327621	0.169312	DTL
MID1IP1	0.34249	-0.320403	0.0220866	DTL
GAL3ST1	0.318885	-0.320362	-0.00147703	DTL
MFSD10	0.391248	-0.432899	-0.0416511	DTL
SNRPN	0.419694	-0.359679	0.0600151	DTL
DEFB1	-0.484652	0.23151	-0.253142	DTL
ISYNA1	0.306418	-0.278814	0.0276041	DTL
MIF	0.44861	-0.216465	0.232145	DTL
ECH1	0.36655	-0.23695	0.1296	DTL
VAV3	0.320279	-0.283822	0.0364568	DTL
TLN2	0.357852	-0.384307	-0.0264557	DTL
TMEM178A	0.266324	-0.265498	0.000825388	DTL
GSTP1	0.427753	-0.318009	0.109744	DTL
TFF3	0.30421	-0.312312	-0.00810267	DTL
SLC4A7	0.296262	-0.321	-0.024738	DTL
COL12A1	0.263789	-0.257323	0.00646563	DTL
CBR1	0.365093	-0.312583	0.0525103	DTL
SERPINA6	0.300726	-0.300726	-1.95399e-14	DTL
CGNL1	0.273821	-0.25693	0.0168912	DTL
ATP1B3	0.323924	-0.329817	-0.00589301	DTL
DANCR	0.411272	-0.402521	0.00875078	DTL
SMAD9	-0.342536	0.159947	-0.182588	DTL
UBC	0.435149	-0.284817	0.150332	DTL
LIX1	0.351525	-0.298083	0.0534421	DTL
PPIA	0.405192	-0.203545	0.201647	DTL
MYL12A	0.420062	-0.267169	0.152893	DTL
GRAMD2B	0.264386	-0.277663	-0.0132773	DTL
MAL	0.49608	-0.757858	-0.261778	DTL
C12orf75	0.379564	-0.292716	0.086848	DTL
NME2	0.413845	-0.19354	0.220305	DTL
CD24	0.383632	-0.492299	-0.108667	DTL
MYL12B	0.418214	-0.249798	0.168416	DTL
CLDN1	0.314793	-0.308262	0.00653101	DTL
EEF1E1	0.363593	-0.311943	0.0516505	DTL
GCHFR	0.291895	-0.246619	0.0452755	DTL
CARHSP1	0.318861	-0.234189	0.0846721	DTL
BHMT2	0.285677	-0.204017	0.0816608	DTL
MIEN1	0.322925	-0.292558	0.0303673	DTL
COX5A	0.353007	-0.231483	0.121524	DTL
CA8	0.247239	-0.247239	-1.95399e-14	DTL
S100A13	0.435303	-0.311789	0.123515	DTL
PRKAR2B	0.256936	-0.270041	-0.013105	DTL
GNAI1	0.346468	-0.374034	-0.0275656	DTL
CAMK2N1	0.375068	-0.337459	0.0376086	DTL
TINAGL1	0.359008	-0.346774	0.0122342	DTL
NPR3	-0.325365	0.261911	-0.0634535	DTL
SPOCK2	-0.401232	0.223636	-0.177596	DTL
CLCNKB	0.288723	-0.290764	-0.00204062	DTL
VDAC2	0.364275	-0.287279	0.0769958	DTL
SERF2	0.376075	-0.194692	0.181383	DTL
NINJ1	0.300759	-0.283411	0.017348	DTL
MYL6	0.373186	-0.223172	0.150013	DTL
BAG1	0.362694	-0.363008	-0.000313954	DTL
RPLP1	0.29562	-0.16776	0.12786	DTL
VAMP8	0.398046	-0.254084	0.143961	DTL
EVA1B	0.26534	-0.243162	0.0221779	DTL
EXPH5	0.243618	-0.257988	-0.0143697	DTL
BCL6	0.243735	-0.266608	-0.0228722	DTL
RPL28	0.331438	-0.0873337	0.244104	DTL
YWHAH	0.294283	-0.247461	0.0468216	DTL
NTRK2	-0.283457	0.141016	-0.142441	DTL
DBI	0.378363	-0.245044	0.133319	DTL
MXRA7	0.351078	-0.368725	-0.0176475	DTL
GPNMB	-0.299552	0.0473673	-0.252185	DTL
CFL1	0.385575	-0.190604	0.194971	DTL
GLUL	0.339562	-0.332093	0.00746912	DTL
PCBD1	0.359106	-0.222991	0.136114	DTL
PFN1	0.387547	-0.147137	0.24041	DTL
S100A10	0.381153	-0.205669	0.175484	DTL
PFKP	0.256087	-0.223762	0.0323247	DTL
NDUFB2	0.381859	-0.269731	0.112127	DTL
ATP5F1E	0.356933	-0.167404	0.189529	DTL
RNF144B	-0.318375	0.181791	-0.136584	DTL
COMT	0.363738	-0.373614	-0.00987598	DTL
PDCD6	0.348736	-0.304312	0.0444231	DTL
TESC	0.210786	-0.19929	0.0114968	DTL
CNN3	0.338813	-0.314783	0.0240307	DTL
HSPB7	0.220578	-0.217782	0.00279658	DTL
ARPC3	0.351795	-0.223623	0.128172	DTL
ATP5F1C	0.344137	-0.217417	0.12672	DTL
RAN	0.34697	-0.263289	0.0836811	DTL
ITPKB	0.199324	-0.197544	0.00177968	DTL
COX7C	0.353436	-0.137814	0.215622	DTL
TPI1	0.362095	-0.225156	0.136939	DTL
NDUFS5	0.362181	-0.139199	0.222981	DTL
SLCO4A1	0.174024	-0.176806	-0.00278122	DTL
PAK2	0.287225	-0.278737	0.00848817	DTL
CSRP2	0.276113	-0.24119	0.0349237	DTL
SH3BGRL3	0.30304	-0.1906	0.112441	DTL
PDE4DIP	0.263174	-0.292505	-0.0293315	DTL
LDHB	0.366674	-0.21269	0.153985	DTL
F2R	0.186398	-0.185652	0.000745974	DTL
MRPL34	0.297076	-0.246922	0.0501548	DTL
EHF	0.266554	-0.305053	-0.0384988	DTL
CDK2AP1	0.246464	-0.227865	0.0185991	DTL
ACADVL	0.306611	-0.251051	0.0555599	DTL
RPS10	0.354621	-0.227423	0.127198	DTL
KRT18	0.345271	-0.247626	0.0976444	DTL
GSPT1	0.293686	-0.302087	-0.00840157	DTL
NME4	0.257921	-0.21151	0.0464115	DTL
CLU	0.399724	-0.471613	-0.0718897	DTL
C4orf48	0.239051	-0.225706	0.0133447	DTL
CAPS	0.227264	-0.211504	0.0157598	DTL
SLIT3	-0.219797	0.111168	-0.108629	DTL
SOD3	0.459385	-0.528749	-0.0693648	DTL
CTSD	0.358403	-0.336396	0.0220071	DTL
ACAA2	0.314833	-0.2139	0.100933	DTL
STMP1	0.340149	-0.357246	-0.0170976	DTL
RAB9A	0.264309	-0.241257	0.0230522	DTL
GPX4	0.358711	-0.103307	0.255404	DTL
HSBP1	0.358035	-0.236309	0.121725	DTL
LARP6	0.224939	-0.219555	0.00538325	DTL
PGAM1	0.29543	-0.273843	0.0215867	DTL
RPL8	0.297825	-0.115474	0.182351	DTL
APP	0.36694	-0.554062	-0.187122	DTL
TSC22D4	0.250512	-0.274597	-0.0240851	DTL
RHOA	0.32702	-0.254472	0.0725477	DTL
SMOC2	0.20764	-0.21756	-0.00992029	DTL
SPOCK1	0.168145	-0.167338	0.000807109	DTL
SLC25A5	0.31073	-0.184883	0.125847	DTL
RACK1	0.327203	-0.144954	0.182249	DTL
ATP5MC3	0.343327	-0.125311	0.218015	DTL
TMEM37	0.280047	-0.281074	-0.00102662	DTL
NPM1	0.348589	-0.204775	0.143814	DTL
PRDX2	0.342638	-0.199967	0.142671	DTL
ENO1	0.338897	-0.265227	0.0736701	DTL
RPS8	0.280648	-0.101558	0.17909	DTL
PHLDA1	0.227387	-0.213073	0.0143148	DTL
PARK7	0.343868	-0.168255	0.175613	DTL
ETS1	0.193286	-0.205225	-0.0119381	DTL
OAZ1	0.346038	-0.211877	0.134161	DTL
SAMD11	-0.241568	0.16541	-0.0761573	DTL
GALNT10	-0.214261	0.0913683	-0.122893	DTL
PRDX1	0.348692	-0.197387	0.151304	DTL
HIGD1A	0.293553	-0.202287	0.0912658	DTL
CSTB	0.358509	-0.297488	0.0610202	DTL
ATP6V1F	0.328836	-0.156045	0.172791	DTL
CNP	0.262882	-0.238948	0.0239341	DTL
SLCO3A1	0.189264	-0.191364	-0.00209995	DTL
KRT7	0.322701	-0.239309	0.0833916	DTL
TUBB4B	0.30995	-0.126866	0.183085	DTL
CTNNAL1	0.19792	-0.193669	0.00425065	DTL
SLC25A3	0.33967	-0.197603	0.142067	DTL
RPL7A	0.286943	-0.123118	0.163825	DTL
EIF2AK4	0.21412	-0.222695	-0.00857486	DTL
IGFBP7	0.347118	-0.495149	-0.14803	DTL
CD59	0.340219	-0.365595	-0.0253768	DTL
TACC1	0.229029	-0.23765	-0.00862155	DTL
PTMA	0.301851	-0.157609	0.144242	DTL
SIPA1	0.188342	-0.194013	-0.00567178	DTL
RRM2B	0.236398	-0.260377	-0.0239791	DTL
NAA38	0.299783	-0.174694	0.125089	DTL
RPS13	0.299025	-0.125591	0.173434	DTL
MTPN	0.251184	-0.229621	0.0215625	DTL
SLC5A3	0.374939	-0.610478	-0.23554	DTL
COL4A3	0.267869	-0.308389	-0.0405199	DTL
PRKX	0.204313	-0.215426	-0.0111136	DTL
SASH1	0.221747	-0.231724	-0.00997714	DTL
ARPC2	0.273178	-0.218235	0.0549431	DTL
CPNE3	0.270042	-0.254536	0.0155059	DTL
EIF3K	0.309267	-0.166571	0.142697	DTL
GNG5	0.324495	-0.201121	0.123374	DTL
PKN1	0.203279	-0.209434	-0.00615472	DTL
HPS1	0.199782	-0.183757	0.0160251	DTL
DYNLRB1	0.334443	-0.202817	0.131626	DTL
AFAP1L2	0.14649	-0.146429	6.05959e-05	DTL
PSMB6	0.286339	-0.187177	0.0991627	DTL
SLC6A12	0.252402	-0.307523	-0.0551205	DTL
NDUFB3	0.300462	-0.168468	0.131994	DTL
UQCRH	0.329886	-0.170376	0.15951	DTL
YPEL5	0.243565	-0.231296	0.0122694	DTL
SIM1	0.248158	-0.283223	-0.0350651	DTL
HOMER3	0.186799	-0.148982	0.0378179	DTL
DNAJA1	0.279514	-0.25073	0.0287843	DTL
NR2F6	0.228562	-0.186912	0.0416502	DTL
ECHS1	0.276349	-0.166568	0.10978	DTL
COPE	0.277469	-0.218434	0.0590349	DTL
TNFRSF12A	0.318423	-0.34126	-0.0228366	DTL
LPIN1	-0.266477	0.0828481	-0.183629	DTL
ATP5MF	0.318225	-0.134287	0.183938	DTL
C5orf38	0.205503	-0.210357	-0.00485391	DTL
CHCHD2	0.329293	-0.166702	0.162591	DTL
STXBP6	0.155916	-0.149667	0.00624994	DTL
PRDX5	0.312449	-0.154434	0.158015	DTL
HAGH	0.238414	-0.23574	0.00267361	DTL
TRHDE-AS1	-0.176061	0.0480271	-0.128033	DTL
NUPR1	-0.395744	0.181567	-0.214177	DTL
S100A16	0.261111	-0.204716	0.0563943	DTL
YBX1	0.333603	-0.235355	0.0982476	DTL
BTG1	0.330324	-0.399468	-0.0691436	DTL
DRAP1	0.257509	-0.172387	0.0851224	DTL
DCXR	0.302835	-0.116151	0.186684	DTL
COX5B	0.319328	-0.156462	0.162866	DTL
PROM1	-0.287269	0.115094	-0.172175	DTL
ASAH1	0.300089	-0.286304	0.0137858	DTL
SRGAP3	0.242425	-0.283923	-0.0414983	DTL
STARD10	0.206053	-0.177836	0.0282168	DTL
FGFR3	-0.227744	0.0961013	-0.131642	DTL
RPS23	0.253317	-0.0587224	0.194594	DTL
RHOD	0.19977	-0.176064	0.0237053	DTL
FCHO2	0.216313	-0.245638	-0.0293247	DTL
ETF1	0.217124	-0.202887	0.0142377	DTL
ST3GAL4	0.181266	-0.188408	-0.00714271	DTL
SLC4A11	0.264594	-0.252358	0.0122357	DTL
GABARAP	0.319666	-0.174558	0.145108	DTL
RPL19	0.252708	-0.0977827	0.154925	DTL
PRSS23	0.291831	-0.310685	-0.0188535	DTL
RPL3	0.222917	-0.114422	0.108495	DTL
UBE2M	0.250288	-0.159193	0.0910953	DTL
RPS9	0.262781	-0.0808185	0.181963	DTL
MRC2	-0.203173	0.144374	-0.058799	DTL
DPP4	0.210795	-0.22645	-0.015655	DTL
FAM200B	0.261714	-0.180554	0.0811601	DTL
ILF2	0.252904	-0.214354	0.0385493	DTL
AOC1	0.166208	-0.160946	0.00526154	DTL
NDUFS2	0.224735	-0.160905	0.0638294	DTL
VAPA	0.279797	-0.258823	0.0209737	DTL
SESN3	-0.23337	0.143165	-0.0902052	DTL
RPS19BP1	0.269539	-0.23534	0.0341994	DTL
MRPL33	0.31017	-0.209379	0.100791	DTL
KCNK15	0.152573	-0.150603	0.00196941	DTL
NDUFB4	0.291575	-0.131286	0.160289	DTL
LAMTOR5	0.283909	-0.0920042	0.191905	DTL
RPL14	0.287072	-0.0917662	0.195306	DTL
NTAN1	0.178196	-0.151328	0.0268681	DTL
LHFPL3-AS2	0.199164	-0.17362	0.0255442	DTL
CLDN4	0.294299	-0.355775	-0.0614768	DTL
HLA-C	0.308647	-0.273603	0.0350438	DTL
PSMC4	0.216946	-0.179032	0.0379134	DTL
RNF5	0.238504	-0.158309	0.0801948	DTL
NDUFV2	0.266828	-0.165308	0.10152	DTL
RPS12	0.234772	-0.0831327	0.151639	DTL
ARPC1A	0.223754	-0.194138	0.0296155	DTL
WFS1	0.151653	-0.146961	0.00469221	DTL
LNPEP	0.265619	-0.347435	-0.0818154	DTL
ATXN10	0.239215	-0.228528	0.0106873	DTL
TSPO	0.246455	-0.150424	0.0960311	DTL
DNAJC3	0.220454	-0.236777	-0.016323	DTL
ARRDC1	0.195277	-0.215483	-0.0202056	DTL
COX14	0.263726	-0.21654	0.0471862	DTL
DBNDD2	0.179626	-0.16239	0.0172355	DTL
ELOB	0.300309	-0.164802	0.135507	DTL
DDX3Y	0.195644	-0.233458	-0.037814	DTL
SQLE	0.179714	-0.164017	0.0156976	DTL
SUMO2	0.313115	-0.197027	0.116088	DTL
RPL36AL	0.309802	-0.177913	0.131889	DTL
PPA1	0.239956	-0.167821	0.072135	DTL
RPS5	0.29602	-0.125841	0.170179	DTL
SRSF9	0.286714	-0.215253	0.0714612	DTL
CCDC32	0.191743	-0.182358	0.00938531	DTL
NDUFB11	0.281692	-0.177118	0.104574	DTL
ATP5F1D	0.294955	-0.135776	0.159179	DTL
YWHAB	0.289026	-0.242764	0.0462618	DTL
PARD6A	0.138959	-0.133416	0.00554371	DTL
ACTG1	0.28641	-0.131447	0.154963	DTL
CNNM1	0.125875	-0.123613	0.00226196	DTL
ELF5	0.137807	-0.136877	0.000929879	DTL
DDX5	0.282415	-0.278782	0.00363296	DTL
RPS2	0.278957	-0.108419	0.170537	DTL
ELF3	0.235548	-0.244739	-0.00919138	DTL
PISD	0.167434	-0.175501	-0.0080669	DTL
VDAC1	0.244881	-0.144914	0.0999672	DTL
COX6B1	0.291846	-0.150513	0.141332	DTL
RPS19	0.234761	-0.0679568	0.166805	DTL
RIPOR3	0.143069	-0.144216	-0.00114746	DTL
PSMD8	0.259274	-0.188329	0.0709454	DTL
RAB2A	0.265663	-0.222135	0.0435275	DTL
NDUFS8	0.251889	-0.140316	0.111573	DTL
CYB5A	0.299646	-0.141862	0.157784	DTL
C1orf122	0.200024	-0.169591	0.0304328	DTL
SLC12A1	-0.266684	0.216108	-0.050576	DTL
ETS2	0.182155	-0.183254	-0.00109884	DTL
AP2M1	0.272129	-0.224654	0.0474752	DTL
RPL29	0.259149	-0.0616665	0.197482	DTL
NAPSA	-0.224924	0.202408	-0.0225165	DTL
MAP2K2	0.224114	-0.163271	0.0608429	DTL
PSMB3	0.242436	-0.14462	0.0978163	DTL
ZBTB38	0.195411	-0.191387	0.00402377	DTL
METTL26	0.21824	-0.129739	0.0885012	DTL
PON2	0.225522	-0.227088	-0.00156594	DTL
ATP5MG	0.289812	-0.1345	0.155312	DTL
CTSH	0.22106	-0.236894	-0.0158339	DTL
RPL10	0.221818	-0.057207	0.164611	DTL
NEDD8	0.280463	-0.150596	0.129866	DTL
CYP51A1	0.208931	-0.205943	0.00298831	DTL
HACD3	0.231332	-0.264887	-0.0335551	DTL
CHMP5	0.257648	-0.204591	0.0530571	DTL
RAB17	0.21065	-0.196702	0.0139483	DTL
S100A1	0.218372	-0.154672	0.0636998	DTL
GRB14	0.210443	-0.232869	-0.0224262	DTL
CNTD2	0.145772	-0.147308	-0.00153613	DTL
SRP14	0.284923	-0.139261	0.145663	DTL
TXNIP	-0.291852	0.316697	0.024845	DTL
MZT2B	0.292129	-0.152645	0.139485	DTL
EEF1D	0.292178	-0.14841	0.143768	DTL
EPCAM	0.305141	-0.471977	-0.166836	DTL
REEP5	0.274964	-0.322849	-0.0478846	DTL
LOXL2	0.12242	-0.123682	-0.00126217	DTL
GCNT2	0.198497	-0.217895	-0.0193979	DTL
AGFG2	0.145056	-0.147159	-0.00210358	DTL
BRI3	0.284729	-0.181437	0.103292	DTL
ANXA4	0.254965	-0.151792	0.103172	DTL
PANK2	0.18164	-0.199706	-0.0180663	DTL
RBX1	0.268228	-0.140416	0.127812	DTL
CLTA	0.281548	-0.149072	0.132476	DTL
H3F3A	0.279268	-0.173753	0.105516	DTL
UQCRQ	0.272405	-0.074107	0.198298	DTL
PRRG4	0.214293	-0.248732	-0.0344393	DTL
PDZK1IP1	-0.25398	0.285674	0.031694	DTL
PSMA7	0.260589	-0.219622	0.0409674	DTL
SHB	0.199876	-0.204231	-0.00435508	DTL
TIMP1	0.226347	-0.160583	0.0657648	DTL
IVNS1ABP	-0.241719	0.154995	-0.0867237	DTL
UBXN1	0.256564	-0.211489	0.0450747	DTL
EFHD1	0.252208	-0.220838	0.0313706	DTL
SCP2	0.235514	-0.155492	0.0800218	DTL
MARVELD3	0.202433	-0.214479	-0.0120467	DTL
TRIR	0.273207	-0.183311	0.0898954	DTL
CIB1	0.236404	-0.157182	0.0792219	DTL
ZNF580	0.221663	-0.21986	0.00180215	DTL
DDRGK1	0.222027	-0.228853	-0.00682565	DTL
GHITM	0.224946	-0.164291	0.0606546	DTL
UQCR10	0.282326	-0.126882	0.155444	DTL
TUBA1B	0.248957	-0.189169	0.0597881	DTL
COX17	0.24883	-0.163073	0.0857573	DTL
RPL15	0.246446	-0.077291	0.169155	DTL
QPRT	0.17829	-0.161789	0.0165015	DTL
BRK1	0.246289	-0.14907	0.0972188	DTL
DYNLT1	0.258081	-0.146736	0.111345	DTL
CDC42EP3	0.17134	-0.183365	-0.012025	DTL
RPL30	0.235546	-0.0801874	0.155358	DTL
ANXA11	0.23889	-0.187888	0.0510027	DTL
AK1	0.159872	-0.128652	0.0312194	DTL
SLC38A2	0.22208	-0.242466	-0.0203862	DTL
ARL6IP4	0.269337	-0.209945	0.0593924	DTL
EMC6	0.202918	-0.187645	0.0152733	DTL
PFDN5	0.277492	-0.0780804	0.199412	DTL
LINC02532	0.186481	-0.179234	0.00724691	DTL
RPL6	0.25406	-0.0917088	0.162351	DTL
STARD13	0.131665	-0.135769	-0.00410392	DTL
EIF4A1	0.244183	-0.112951	0.131232	DTL
POLR2L	0.276126	-0.0865801	0.189546	DTL
COX7A2	0.275323	-0.16896	0.106363	DTL
AEBP1	-0.167124	0.0702492	-0.096875	DTL
SFRP1	-0.164116	0.102684	-0.0614315	DTL
TRMT112	0.272168	-0.124498	0.14767	DTL
RPS15	0.233175	-0.0767322	0.156443	DTL
STK17A	0.13326	-0.126407	0.00685209	DTL
ANXA2	0.276673	-0.245631	0.0310414	DTL
ARL5A	0.216315	-0.189337	0.0269784	DTL
LINC01589	0.113239	-0.116347	-0.00310817	DTL
CLTC	0.227834	-0.187481	0.0403535	DTL
COX8A	0.274449	-0.158533	0.115916	DTL
SPSB3	0.218753	-0.232429	-0.0136757	DTL
MVK	0.159155	-0.150875	0.00827998	DTL
AP2S1	0.214465	-0.137533	0.0769326	DTL
STRAP	0.203421	-0.141373	0.0620473	DTL
ATF7IP2	0.164439	-0.151833	0.0126059	DTL
ITGB1BP1	0.172308	-0.124321	0.0479871	DTL
PROX1	0.126631	-0.133596	-0.00696501	DTL
CISD2	0.180838	-0.147748	0.033089	DTL
CENPX	0.210205	-0.209409	0.000796245	DTL
OLA1	0.179954	-0.131988	0.0479667	DTL
COX6A1	0.271341	-0.225672	0.0456698	DTL
TSTD1	0.272655	-0.184332	0.0883237	DTL
LAPTM4B	0.20484	-0.246787	-0.0419473	DTL
ALDH1A3	0.117517	-0.114749	0.00276855	DTL
CDKN1C	0.171832	-0.123636	0.0481965	DTL
UQCR11	0.266416	-0.0776256	0.18879	DTL
EIF3G	0.241753	-0.144063	0.0976899	DTL
IER3	0.209545	-0.180127	0.0294178	DTL
COX20	0.251144	-0.227793	0.023351	DTL
VDR	0.113525	-0.108003	0.00552206	DTL
EMP2	0.170181	-0.177915	-0.00773338	DTL
LYAR	0.131732	-0.13362	-0.0018877	DTL
ITM2B	0.259873	-0.375836	-0.115963	DTL
TMED3	0.165867	-0.165486	0.000381035	DTL
HINT1	0.263088	-0.0778594	0.185229	DTL
COX7B	0.266509	-0.103966	0.162543	DTL
NDUFA3	0.255387	-0.148949	0.106438	DTL
EIF3H	0.236797	-0.165168	0.0716287	DTL
DAP	0.203413	-0.197547	0.00586636	DTL
COMTD1	0.165848	-0.159781	0.00606757	DTL
PEF1	0.163843	-0.133792	0.0300512	DTL
AC106795.2	0.10809	-0.108478	-0.000388091	DTL
COPRS	0.184123	-0.110275	0.0738486	DTL
SLBP	0.174252	-0.128547	0.0457051	DTL
KIF21A	0.195007	-0.214221	-0.0192139	DTL
NOL7	0.241672	-0.222054	0.0196186	DTL
DOK5	0.109634	-0.103527	0.00610735	DTL
PRELID1	0.235494	-0.12926	0.106234	DTL
NDFIP2	0.181912	-0.188056	-0.00614411	DTL
MYL6B	0.215489	-0.175492	0.0399974	DTL
UQCRFS1	0.228807	-0.137938	0.0908689	DTL
CHCHD1	0.206584	-0.118935	0.0876489	DTL
MIR22HG	0.13206	-0.142564	-0.0105039	DTL
MRPS24	0.237365	-0.174953	0.062412	DTL
TMEM230	0.22215	-0.177879	0.0442716	DTL
NDUFS7	0.226442	-0.141316	0.0851259	DTL
MRPS26	0.232266	-0.168801	0.0634655	DTL
PSME1	0.239547	-0.173715	0.065832	DTL
ANXA5	0.250581	-0.172286	0.0782949	DTL
FLNA	-0.215329	0.141552	-0.0737776	DTL
GIPC1	0.181312	-0.191256	-0.00994347	DTL
AURKAIP1	0.240672	-0.102544	0.138128	DTL
CCNI	0.268303	-0.208139	0.0601642	DTL
SIRPA	-0.188746	0.0894434	-0.0993025	DTL
NDUFAB1	0.229804	-0.171556	0.0582486	DTL
PIM3	0.1822	-0.190016	-0.0078163	DTL
NDUFA6	0.216135	-0.148967	0.0671673	DTL
SDCBP	0.183465	-0.123613	0.0598515	DTL
MRPL51	0.245138	-0.149147	0.0959916	DTL
ARHGAP29	0.254759	-0.249765	0.00499472	DTL
OSTF1	0.140827	-0.129298	0.0115294	DTL
TMEM61	0.142925	-0.150195	-0.00727012	DTL
ATP5PD	0.235006	-0.113052	0.121954	DTL
KRT19	0.24564	-0.0820519	0.163588	DTL
SLC39A13	0.179042	-0.181043	-0.00200018	DTL
ERVMER34-1	0.12927	-0.14539	-0.0161207	DTL
DVL3	0.156318	-0.171109	-0.0147913	DTL
NDUFB10	0.243975	-0.12065	0.123325	DTL
GUK1	0.230799	-0.121552	0.109247	DTL
ABHD14B	0.16504	-0.149699	0.015341	DTL
RTN3	0.227761	-0.25928	-0.0315196	DTL
PSMC5	0.217671	-0.185175	0.0324956	DTL
RDH10	0.161552	-0.15977	0.0017823	DTL
EID2	0.132584	-0.135371	-0.00278619	DTL
PHB2	0.205192	-0.138955	0.0662374	DTL
CIAO2B	0.230184	-0.14623	0.0839537	DTL
COX6C	0.257989	-0.109116	0.148873	DTL
MAP4K3	0.16794	-0.192031	-0.0240909	DTL
RPL18	0.228808	-0.117201	0.111607	DTL
MCRIP2	0.164944	-0.128828	0.0361154	DTL
ATP6V1G1	0.258203	-0.179676	0.0785265	DTL
SRP9	0.238739	-0.111644	0.127095	DTL
ARMC10	0.159776	-0.133995	0.0257811	DTL
ARPC5L	0.153753	-0.128489	0.0252643	DTL
RRAGA	0.182059	-0.145159	0.0369002	DTL
SSU72	0.214683	-0.181854	0.0328289	DTL
HSP90AB1	0.264518	-0.216543	0.0479751	DTL
NDUFC1	0.258943	-0.0967661	0.162177	DTL
KIZ	0.144067	-0.137649	0.00641792	DTL
ZDHHC2	0.176995	-0.192669	-0.0156734	DTL
ATP6V0E2	0.153281	-0.138208	0.015073	DTL
PSMB1	0.242611	-0.154014	0.0885969	DTL
EIF3I	0.186073	-0.116303	0.0697699	DTL
SKP1	0.261161	-0.138201	0.12296	DTL
CA5B	0.116877	-0.117231	-0.000354541	DTL
CRYL1	0.18578	-0.136046	0.049734	DTL
KNG1	0.220071	-0.200558	0.0195131	DTL
EIF2S2	0.192352	-0.174709	0.0176436	DTL
BNIP3L	0.202818	-0.184686	0.0181322	DTL
SEC11A	0.236319	-0.171187	0.0651327	DTL
DNM1	-0.130419	0.0519203	-0.0784991	DTL
MRPL52	0.217888	-0.0933709	0.124517	DTL
BCL7C	0.232464	-0.166767	0.0656973	DTL
AC009275.1	0.0950768	-0.0950768	-2.30926e-14	DTL
TGFB2	0.108251	-0.113917	-0.00566577	DTL
ATP5MC1	0.224654	-0.0648367	0.159817	DTL
TMEM160	0.218128	-0.21014	0.00798782	DTL
NDUFB8	0.240866	-0.154163	0.0867029	DTL
BTF3	0.266936	-0.1424	0.124536	DTL
ARF4	0.191476	-0.133654	0.0578224	DTL
ADGRF1	-0.161483	0.0607563	-0.100727	DTL
PACSIN2	0.156133	-0.166699	-0.010566	DTL
SPPL2A	0.17882	-0.152308	0.0265122	DTL
ANXA7	0.204506	-0.167038	0.0374684	DTL
B3GNT3	0.105873	-0.106075	-0.000202158	DTL
PLPP5	0.130767	-0.138401	-0.00763421	DTL
TUBA1C	0.167147	-0.110158	0.0569887	DTL
SLC47A2	0.101512	-0.101656	-0.000143936	DTL
EEF1G	0.245635	-0.0952295	0.150405	DTL
TECR	0.221612	-0.229833	-0.00822106	DTL
PSMB5	0.213429	-0.155231	0.058198	DTL
ATP5PO	0.224291	-0.100158	0.124133	DTL
TP53I11	0.123887	-0.120268	0.00361878	DTL
COBLL1	0.259095	-0.344984	-0.0858885	DTL
RAB13	0.238428	-0.192894	0.0455343	DTL
SARAF	0.238767	-0.271398	-0.0326314	DTL
NDUFA2	0.233466	-0.162188	0.0712786	DTL
HSBP1L1	0.172134	-0.154582	0.0175516	DTL
SERINC2	0.19146	-0.219884	-0.0284234	DTL
RPS24	0.19768	-0.0689394	0.128741	DTL
MAP4K3-DT	0.153882	-0.147079	0.00680316	DTL
MTCH1	0.214114	-0.224062	-0.00994806	DTL
TMEM14C	0.237915	-0.219252	0.0186638	DTL
ATP6V0B	0.237516	-0.249103	-0.011587	DTL
C19orf53	0.235645	-0.133022	0.102623	DTL
TOMM6	0.242618	-0.123612	0.119006	DTL
SURF1	0.183505	-0.121947	0.0615579	DTL
SUCLG1	0.217364	-0.0869518	0.130412	DTL
PROSER2	0.15017	-0.153354	-0.00318405	DTL
C1orf43	0.205029	-0.112708	0.0923217	DTL
OPTN	0.173446	-0.149898	0.023548	DTL
LSM7	0.213727	-0.175066	0.0386608	DTL
MLF2	0.208228	-0.16846	0.0397677	DTL
FAM49B	0.148206	-0.130786	0.0174199	DTL
TUFM	0.206671	-0.148032	0.0586396	DTL
FJX1	0.0982	-0.094856	0.00334394	DTL
PSMA2	0.219632	-0.141071	0.0785614	DTL
PSMB2	0.187197	-0.124076	0.0631212	DTL
PSME2	0.199616	-0.128732	0.0708837	DTL
TMEM165	0.176511	-0.188449	-0.011938	DTL
TCEA1	0.212919	-0.183022	0.0298969	DTL
PPP1R14B	0.187667	-0.0862548	0.101412	DTL
LINC01116	0.116538	-0.113104	0.00343388	DTL
SLTM	0.190658	-0.180799	0.00985976	DTL
NDUFA11	0.243366	-0.147973	0.0953931	DTL
ADRM1	0.169457	-0.117572	0.0518855	DTL
COL4A4	0.19617	-0.24924	-0.0530698	DTL
C4orf3	0.230435	-0.178266	0.052169	DTL
ESAM	0.187277	-0.21422	-0.0269425	DTL
EMP1	-0.176949	0.072513	-0.104436	DTL
RPL18A	0.203023	-0.0634441	0.139579	DTL
TMEM9B	0.188984	-0.219582	-0.0305987	DTL
EIF5	0.219411	-0.206471	0.01294	DTL
SPINT1-AS1	0.181296	-0.137809	0.0434874	DTL
ARL2	0.228587	-0.122751	0.105836	DTL
ATP5F1B	0.236846	-0.135492	0.101354	DTL
CALCA	0.111815	-0.111815	-1.95399e-14	DTL
RPL5	0.228445	-0.124507	0.103938	DTL
SNHG7	0.212645	-0.170646	0.0419992	DTL
CBX3	0.202622	-0.179847	0.0227747	DTL
TXNL4A	0.181832	-0.106498	0.0753344	DTL
PNRC2	0.210126	-0.229966	-0.0198402	DTL
TMEM38B	0.215313	-0.220919	-0.00560593	DTL
FAU	0.226723	-0.0795008	0.147223	DTL
PNKD	0.230776	-0.216742	0.0140345	DTL
ADI1	0.19697	-0.0858857	0.111084	DTL
PGK1	0.215023	-0.112223	0.102801	DTL
ATG101	0.136283	-0.10904	0.0272434	DTL
SLC9A3-AS1	-0.163402	0.0606173	-0.102785	DTL
FAM241A	0.096359	-0.0926584	0.00370059	DTL
SCGB2A1	0.128727	-0.125083	0.00364428	DTL
ATP5PF	0.243402	-0.102039	0.141363	DTL
GAS6-DT	0.0897069	-0.0879105	0.00179647	DTL
ERH	0.232553	-0.121505	0.111048	DTL
GPC3	-0.177512	0.166265	-0.0112478	DTL
CCT5	0.17709	-0.131852	0.0452381	DTL
AMFR	0.162813	-0.199819	-0.0370067	DTL
NADK2	0.125598	-0.131224	-0.00562545	DTL
GOLM1	0.18116	-0.213429	-0.0322698	DTL
DHRS7	0.201323	-0.281618	-0.0802946	DTL
MTLN	0.179697	-0.138232	0.0414657	DTL
YWHAE	0.252653	-0.143673	0.10898	DTL
PPP2R3A	0.150772	-0.166746	-0.015974	DTL
UXT	0.195774	-0.14212	0.0536538	DTL
CLIC1	0.235276	-0.120877	0.114399	DTL
BHLHE41	0.100603	-0.0965204	0.00408253	DTL
NCOA7	0.170355	-0.183882	-0.0135271	DTL
RFK	0.142416	-0.132784	0.00963277	DTL
NDUFA13	0.226164	-0.152452	0.0737122	DTL
HSPA8	0.232664	-0.157682	0.0749818	DTL
RNF7	0.212936	-0.12481	0.0881266	DTL
SNX5	0.194797	-0.177627	0.0171705	DTL
RNH1	0.211763	-0.134667	0.0770963	DTL
TIFA	0.111545	-0.101064	0.0104811	DTL
AC004889.1	-0.167067	0.0763707	-0.0906964	DTL
CPM	0.115864	-0.113253	0.00261076	DTL
ATP5ME	0.238088	-0.087933	0.150155	DTL
SLC25A11	0.182021	-0.1412	0.0408215	DTL
RTN4	0.243991	-0.411151	-0.16716	DTL
BAD	0.178619	-0.124821	0.0537985	DTL
CCT3	0.197775	-0.105487	0.0922879	DTL
NDUFB7	0.227299	-0.0828309	0.144468	DTL
SERP1	0.214572	-0.16299	0.0515826	DTL
DDX3X	0.203574	-0.179144	0.0244295	DTL
IGBP1	0.162988	-0.125032	0.0379561	DTL
UQCC2	0.171988	-0.132829	0.0391584	DTL
C9orf16	0.188583	-0.148727	0.0398556	DTL
HSPH1	0.15785	-0.174796	-0.0169458	DTL
PCDH9	0.119742	-0.113941	0.00580065	DTL
HSP90AA1	0.248987	-0.304583	-0.055596	DTL
MRPS34	0.196203	-0.161226	0.0349771	DTL
SH3BGRL	0.181882	-0.157021	0.0248617	DTL
MRPL20	0.212987	-0.0996007	0.113386	DTL
PGP	0.147438	-0.162918	-0.0154798	DTL
RAD23A	0.187137	-0.12986	0.0572768	DTL
UBE2E3	0.191297	-0.134828	0.0564686	DTL
ID2	-0.14382	0.136095	-0.00772488	DTL
DCTN3	0.188266	-0.131641	0.0566247	DTL
PDHB	0.160683	-0.128962	0.0317205	DTL
SNRPD2	0.199856	-0.102438	0.0974184	DTL
AIF1L	0.248342	-0.296381	-0.0480395	DTL
UACA	0.162191	-0.18449	-0.0222996	DTL
RPL23A	0.232418	-0.0899412	0.142477	DTL
RAP1GAP	0.159767	-0.158993	0.000773723	DTL
SMAD7	-0.184132	0.0667241	-0.117408	DTL
PHF10	0.141298	-0.111686	0.029612	DTL
FUNDC2	0.182901	-0.157417	0.0254839	DTL
TSG101	0.163756	-0.127852	0.0359035	DTL
PFDN2	0.197201	-0.123668	0.0735329	DTL
GADD45B	0.229979	-0.265452	-0.0354737	DTL
LAMB1	-0.170264	0.108107	-0.0621573	DTL
MTSS1	-0.163422	0.087704	-0.0757185	DTL
FEZ2	0.157906	-0.171208	-0.0133012	DTL
VPS29	0.189879	-0.132484	0.0573948	DTL
GALNT9	0.0877764	-0.0892877	-0.00151136	DTL
MRPL36	0.163692	-0.117437	0.0462543	DTL
LINC01426	0.0809509	-0.0809509	-2.30926e-14	DTL
LIMA1	0.163098	-0.215451	-0.0523529	DTL
CISD1	0.183585	-0.11911	0.0644757	DTL
EMC7	0.184233	-0.202164	-0.0179303	DTL
SEC61B	0.222931	-0.0915382	0.131392	DTL
OST4	0.237262	-0.112073	0.125189	DTL
G3BP1	0.177547	-0.164847	0.0127003	DTL
ODC1	-0.220107	0.317022	0.0969145	DTL
SAP18	0.237433	-0.117916	0.119517	DTL
APIP	0.153693	-0.156949	-0.00325675	DTL
PARD6B	0.215602	-0.241664	-0.0260623	DTL
SLC25A4	0.180859	-0.135485	0.0453748	DTL
TM2D1	0.167832	-0.200773	-0.0329416	DTL
FBXO44	0.113791	-0.0921884	0.0216029	DTL
BAMBI	0.119512	-0.105498	0.0140137	DTL
CTSC	-0.191787	0.105486	-0.0863008	DTL
SMDT1	0.230755	-0.187844	0.0429112	DTL
CCDC47	0.184503	-0.236684	-0.0521812	DTL
NGRN	0.19169	-0.209904	-0.0182138	DTL
UBL5	0.237117	-0.0836182	0.153499	DTL
DDX52	0.150512	-0.171165	-0.0206528	DTL
HIST1H1E	0.118831	-0.119308	-0.000477219	DTL
REEP3	0.133041	-0.131126	0.00191486	DTL
CD9	0.246612	-0.405913	-0.159301	DTL
RPS27L	0.227038	-0.0745375	0.152501	DTL
G3BP2	0.167253	-0.135268	0.0319843	DTL
PSMA5	0.183247	-0.135399	0.0478479	DTL
EEF1B2	0.239688	-0.157271	0.0824166	DTL
SHISA3	0.11299	-0.10266	0.0103296	DTL
TSPAN1	0.123401	-0.084341	0.0390598	DTL
CCT2	0.172216	-0.137108	0.0351081	DTL
CD2AP	0.1634	-0.119616	0.0437841	DTL
PPP1R14C	-0.151114	0.136933	-0.0141807	DTL
GSDME	0.0812039	-0.0802512	0.000952678	DTL
SELENOM	0.220815	-0.21673	0.00408462	DTL
AL157373.2	0.0853751	-0.0841173	0.00125779	DTL
RPS27A	0.157917	-0.0699967	0.0879201	DTL
NFKBIA	0.194687	-0.199103	-0.00441593	DTL
CCDC107	0.144393	-0.10475	0.0396436	DTL
USP46	0.141214	-0.149336	-0.00812182	DTL
CHMP2A	0.205575	-0.12166	0.0839145	DTL
ZNHIT1	0.202993	-0.133156	0.0698377	DTL
MPP6	0.112567	-0.11279	-0.000222393	DTL
WSB2	0.138117	-0.111245	0.0268719	DTL
NUTF2	0.16437	-0.0737198	0.0906506	DTL
SEC14L1	0.156176	-0.165869	-0.00969222	DTL
SSNA1	0.184899	-0.181849	0.00305038	DTL
LAMTOR4	0.214523	-0.147623	0.0668995	DTL
PHB	0.201774	-0.14502	0.0567534	DTL
SOD2	0.179344	-0.0842327	0.0951114	DTL
PDHA1	0.1636	-0.140153	0.0234469	DTL
NDUFA1	0.226842	-0.176889	0.0499533	DTL
SELENOH	0.218135	-0.157703	0.0604317	DTL
KIF2A	0.116032	-0.112782	0.00324917	DTL
RPSA	0.230103	-0.0853116	0.144791	DTL
ILVBL	0.142628	-0.128401	0.0142266	DTL
SORL1	0.186986	-0.302092	-0.115106	DTL
EIF5A	0.196086	-0.107544	0.088541	DTL
SRI	0.20104	-0.146385	0.0546555	DTL
ISCU	0.218631	-0.0830393	0.135591	DTL
SNX3	0.20146	-0.11026	0.0912003	DTL
NDUFS3	0.165074	-0.112234	0.05284	DTL
CYCS	0.193863	-0.0956931	0.09817	DTL
CRIM1-DT	0.151748	-0.163098	-0.01135	DTL
SUMO1	0.210329	-0.14496	0.0653682	DTL
CREG1	0.199764	-0.241712	-0.0419482	DTL
FKBP1A	0.183428	-0.125341	0.0580874	DTL
C11orf58	0.212923	-0.17326	0.0396637	DTL
HTATSF1	0.174403	-0.217526	-0.0431229	DTL
GRPEL1	0.124881	-0.103743	0.021138	DTL
SMIM5	0.15179	-0.154143	-0.00235281	DTL
MDH2	0.182882	-0.116962	0.0659199	DTL
JAK1	0.197639	-0.207347	-0.00970771	DTL
GPC4	-0.166222	0.075123	-0.0910991	DTL
RTF2	0.170718	-0.164368	0.00634986	DTL
SLIRP	0.197515	-0.103075	0.0944398	DTL
GADD45GIP1	0.195371	-0.0942733	0.101098	DTL
ZMAT3	0.112711	-0.102775	0.00993625	DTL
GSTK1	0.176934	-0.183391	-0.00645671	DTL
PANTR1	0.169453	-0.172392	-0.00293916	DTL
XRCC5	0.204958	-0.209567	-0.00460899	DTL
RAB5C	0.171138	-0.116843	0.0542953	DTL
FAM162A	0.178028	-0.108243	0.0697856	DTL
F2RL1	0.128231	-0.12904	-0.000809057	DTL
TMEM106B	0.185377	-0.245163	-0.059786	DTL
PRDX6	0.222531	-0.0716438	0.150888	DTL
SCIN	0.207049	-0.27262	-0.0655709	DTL
GRB7	0.148787	-0.162904	-0.0141176	DTL
NDUFC2	0.218317	-0.196838	0.0214788	DTL
FRY	0.151125	-0.183311	-0.0321862	DTL
MPC2	0.232906	-0.20492	0.0279855	DTL
SUMO3	0.16799	-0.103542	0.0644485	DTL
SELENOT	0.180563	-0.172284	0.00827961	DTL
DNAJC22	-0.115578	0.0687065	-0.046872	DTL
WDR83OS	0.219294	-0.200183	0.0191112	DTL
CD63	0.225991	-0.280806	-0.054815	DTL
RTRAF	0.184057	-0.125197	0.0588599	DTL
KCNJ13	0.0782689	-0.0765185	0.00175045	DTL
TMEM45B	0.0827644	-0.0832127	-0.000448333	DTL
STUB1	0.197748	-0.111918	0.0858296	DTL
LRBA	0.150937	-0.167098	-0.0161607	DTL
ANXA3	-0.165463	0.164032	-0.00143108	DTL
ATP5MC2	0.227436	-0.0897328	0.137703	DTL
CAB39L	0.10482	-0.118696	-0.0138759	DTL
GNAS	0.230858	-0.248544	-0.0176865	DTL
SINHCAF	0.161953	-0.167542	-0.00558919	DTL
HEIH	0.141765	-0.114925	0.0268396	DTL
COX7A2L	0.206907	-0.163643	0.0432641	DTL
PSMD9	0.156658	-0.11176	0.0448977	DTL
SUSD4	0.10723	-0.118728	-0.0114986	DTL
NOP10	0.196681	-0.111114	0.0855667	DTL
C15orf61	0.128571	-0.0958442	0.0327267	DTL
TXNL1	0.175769	-0.134399	0.0413699	DTL
FGF18	0.0762186	-0.0751098	0.00110872	DTL
LINC01965	0.0830857	-0.0895327	-0.006447	DTL
PPP2CB	0.184756	-0.168089	0.0166675	DTL
GPCPD1	-0.10177	0.0502417	-0.0515283	DTL
RAC1	0.216573	-0.162104	0.0544688	DTL
NDUFS6	0.207018	-0.121904	0.0851141	DTL
FDX1	0.151831	-0.0775211	0.0743099	DTL
ST13	0.210641	-0.126111	0.0845306	DTL
AIP	0.150892	-0.135816	0.0150759	DTL
MZT2A	0.179708	-0.150011	0.0296976	DTL
TNIP2	0.112562	-0.101676	0.0108865	DTL
NUDT16L1	0.1552	-0.137675	0.0175248	DTL
FOXC1	-0.207458	0.164454	-0.0430044	DTL
TPM1	0.229231	-0.242198	-0.0129665	DTL
COPZ1	0.167182	-0.135562	0.0316209	DTL
STAT3	0.164062	-0.195768	-0.0317067	DTL
RAP1B	0.154891	-0.134503	0.0203881	DTL
GOT1	0.139846	-0.112315	0.0275314	DTL
LSM2	0.159416	-0.0996291	0.0597865	DTL
DCTPP1	0.131984	-0.0938068	0.0381772	DTL
C22orf39	0.132827	-0.0936765	0.0391505	DTL
MGST3	0.221545	-0.100299	0.121246	DTL
CYP2S1	0.0758854	-0.0736992	0.0021862	DTL
GSN	0.13604	-0.137794	-0.00175369	DTL
CADM1	-0.181631	0.0500005	-0.13163	DTL
PKD2	0.150376	-0.161637	-0.0112614	DTL
ATP5IF1	0.219806	-0.0852104	0.134595	DTL
SLC25A48	0.0807994	-0.0742962	0.00650319	DTL
C11orf74	0.123353	-0.0950515	0.0283017	DTL
SMCO4	0.143254	-0.14746	-0.00420637	DTL
GAL	0.0784721	-0.0784721	-2.30926e-14	DTL
AIG1	0.166938	-0.157091	0.00984715	DTL
ATP6V0E1	0.220091	-0.259185	-0.0390938	DTL
ANO6	0.126762	-0.145679	-0.0189171	DTL
SERPINF2	-0.116307	0.0599417	-0.056365	DTL
MORF4L1	0.219196	-0.14279	0.076406	DTL
RPS4Y1	0.21282	-0.430695	-0.217875	DTL
TMED9	0.173116	-0.178416	-0.00529988	DTL
VPS28	0.199995	-0.102687	0.0973076	DTL
TRAPPC4	0.158586	-0.120415	0.038171	DTL
NARS	0.160717	-0.142075	0.0186414	DTL
TAF10	0.163977	-0.148665	0.0153115	DTL
PPP1R7	0.137417	-0.10433	0.0330869	DTL
ITM2C	0.167196	-0.124529	0.0426669	DTL
ERMP1	0.188217	-0.288153	-0.0999354	DTL
DSTN	0.218602	-0.130184	0.088419	DTL
MAFA	0.0676331	-0.0660967	0.00153639	DTL
PRSS35	0.133619	-0.123531	0.0100884	DTL
MDH1	0.183774	-0.0803178	0.103456	DTL
SNX6	0.167332	-0.151936	0.0153963	DTL
RPN2	0.169027	-0.186928	-0.0179009	DTL
PEPD	0.143648	-0.0701407	0.0735076	DTL
GABARAPL2	0.216538	-0.183137	0.0334011	DTL
TMEM134	0.15138	-0.0992567	0.0521236	DTL
TFAM	0.125737	-0.110838	0.0148986	DTL
CCT4	0.160742	-0.0913637	0.0693782	DTL
HNRNPF	0.17864	-0.120743	0.0578977	DTL
GET3	0.148588	-0.117684	0.0309041	DTL
FBXW11	0.147057	-0.170241	-0.0231847	DTL
JPT1	0.142225	-0.109577	0.0326486	DTL
GCNT4	-0.098747	0.0675299	-0.0312171	DTL
TRAPPC1	0.176978	-0.0733032	0.103675	DTL
ATP5F1A	0.188695	-0.0937417	0.0949531	DTL
LSM4	0.179963	-0.135606	0.0443566	DTL
MAP1LC3B	0.159731	-0.128004	0.0317271	DTL
CREB3	0.124404	-0.119167	0.00523698	DTL
NAP1L1	0.19153	-0.194779	-0.00324877	DTL
COPS9	0.188729	-0.100813	0.0879158	DTL
CKS1B	0.127124	-0.114484	0.0126398	DTL
GSTO1	0.170725	-0.119667	0.0510578	DTL
MOB1A	0.156921	-0.110729	0.0461925	DTL
HSPA4	0.154685	-0.144822	0.00986301	DTL
CCPG1	0.177666	-0.229095	-0.0514286	DTL
PSMD11	0.139071	-0.123417	0.0156545	DTL
RTCB	0.125288	-0.0999307	0.0253577	DTL
SPINT2	0.218618	-0.317583	-0.0989652	DTL
RABAC1	0.195975	-0.225236	-0.0292613	DTL
UBE2A	0.134523	-0.107819	0.026704	DTL
NDUFAF4	0.109694	-0.0952717	0.0144223	DTL
ATOX1	0.194355	-0.0878981	0.106457	DTL
SLCO1A2	0.0804085	-0.0791479	0.00126063	DTL
UBASH3B	0.071398	-0.0679915	0.00340646	DTL
SEC61G	0.198029	-0.0691431	0.128886	DTL
HSPB1	0.184191	-0.0518244	0.132366	DTL
STAU1	0.148361	-0.135616	0.0127448	DTL
MAF1	0.159985	-0.143834	0.0161504	DTL
HMGN1	0.211082	-0.155576	0.0555068	DTL
RHEX	-0.101332	0.0589084	-0.0424231	DTL
ENSA	0.165343	-0.155236	0.0101068	DTL
LINC02672	0.068995	-0.0656439	0.00335109	DTL
RNF181	0.162306	-0.078101	0.0842047	DTL
ATP6V0D1	0.146873	-0.079357	0.0675158	DTL
RAB11B	0.157461	-0.118958	0.0385031	DTL
PSMG2	0.151703	-0.0980775	0.0536253	DTL
TPMT	0.121404	-0.0842623	0.0371419	DTL
H1F0	0.172008	-0.149817	0.0221911	DTL
MRPL32	0.137711	-0.0993527	0.0383583	DTL
MEA1	0.141948	-0.111563	0.0303853	DTL
REXO2	0.156064	-0.101748	0.0543167	DTL
B3GAT3	0.130684	-0.163969	-0.0332858	DTL
RAB25	0.146136	-0.108231	0.037905	DTL
MRFAP1	0.196278	-0.146917	0.0493609	DTL
LINC00472	-0.22084	-0.0777275	-0.298567	DTL
CCT7	0.152789	-0.10267	0.0501197	DTL
MARCKS	-0.138131	0.136914	-0.00121784	DTL
TSHZ2	-0.102475	0.0567373	-0.0457373	DTL
CERNA2	-0.0945662	0.0393063	-0.0552599	DTL
AJAP1	0.0669158	-0.0611955	0.00572033	DTL
TCEAL4	0.184341	-0.121861	0.0624794	DTL
DTD1	0.1361	-0.122367	0.0137332	DTL
RHOC	0.147051	-0.0500309	0.0970201	DTL
UBE2D2	0.161455	-0.0868016	0.0746537	DTL
PLOD2	0.156481	-0.170882	-0.0144005	DTL
SNTB2	0.116748	-0.137041	-0.0202934	DTL
PTTG1IP	0.196275	-0.298377	-0.102102	DTL
UBE2H	0.142108	-0.15354	-0.0114319	DTL
DPP7	0.163516	-0.183888	-0.020372	DTL
NDUFB5	0.17481	-0.108803	0.0660067	DTL
KDELR1	0.199175	-0.214045	-0.01487	DTL
CCT8	0.161339	-0.125925	0.0354141	DTL
ALDH3A2	0.153789	-0.112877	0.0409117	DTL
SBDS	0.188668	-0.154378	0.0342903	DTL
NDUFA12	0.184117	-0.13334	0.0507765	DTL
PLP2	0.136422	-0.133187	0.00323423	DTL
MLX	0.11319	-0.0950079	0.0181818	DTL
SPECC1L	0.127295	-0.14653	-0.0192346	DTL
AKAP9	0.206003	-0.329913	-0.12391	DTL
MGAT1	0.121295	-0.121255	4.05263e-05	DTL
NCL	0.202943	-0.18806	0.0148832	DTL
MKLN1	0.141556	-0.155548	-0.0139917	DTL
TMEM171	0.0996749	-0.109829	-0.0101538	DTL
PTPN3	0.131961	-0.137796	-0.00583529	DTL
RNASEK	0.199029	-0.150945	0.0480837	DTL
ARID5B	-0.161851	0.117821	-0.0440298	DTL
WDR72	0.0880338	-0.0682972	0.0197366	DTL
CCDC186	0.145477	-0.165771	-0.020295	DTL
EIF6	0.169905	-0.0632479	0.106657	DTL
POLE4	0.122766	-0.0611068	0.0616591	DTL
CFDP1	0.190521	-0.131775	0.0587457	DTL
FDFT1	0.109021	-0.0884921	0.0205288	DTL
SLC25A6	0.205795	-0.131515	0.0742798	DTL
ENTPD8	0.0637771	-0.0616601	0.00211699	DTL
MTHFS	0.134799	-0.0957776	0.039021	DTL
PHC2	0.129766	-0.101579	0.0281874	DTL
TCIM	0.154785	-0.192429	-0.0376444	DTL
VBP1	0.120759	-0.079822	0.0409366	DTL
PLS1	0.106313	-0.0759368	0.0303761	DTL
KIAA2026	0.136776	-0.17184	-0.035064	DTL
EIF1	0.186236	-0.077513	0.108723	DTL
PTMS	0.206895	-0.114242	0.0926536	DTL
SPAG7	0.164101	-0.098057	0.0660445	DTL
LRRC2	0.0712703	-0.0718602	-0.000589871	DTL
LITAF	0.176729	-0.163299	0.0134301	DTL
ORMDL1	0.154342	-0.14905	0.0052928	DTL
LAMTOR1	0.181227	-0.133306	0.0479214	DTL
COA4	0.148702	-0.0860105	0.0626919	DTL
SDHD	0.183487	-0.145807	0.0376801	DTL
MRPL41	0.180188	-0.0767669	0.103422	DTL
SEPTIN11	0.142083	-0.100474	0.0416092	DTL
RBM4	0.171115	-0.176505	-0.00539009	DTL
GALNT14	-0.148117	0.152777	0.00465958	DTL
SPECC1	0.0611988	-0.0611988	-2.13163e-14	DTL
FBLN5	0.0723414	-0.072437	-9.56292e-05	DTL
MCUR1	0.141442	-0.116234	0.025208	DTL
EHD4	0.0779095	-0.0729748	0.00493465	DTL
MPP7	0.10405	-0.0994213	0.00462866	DTL
PAIP1	0.129158	-0.081177	0.0479805	DTL
COPS6	0.164554	-0.150806	0.0137483	DTL
MRPS15	0.124127	-0.066382	0.0577451	DTL
C11orf52	0.114579	-0.0947098	0.0198692	DTL
LSM1	0.13927	-0.140646	-0.00137571	DTL
SET	0.207657	-0.174645	0.033012	DTL
PTPN14	0.154348	-0.213649	-0.0593017	DTL
FAM3B	0.115469	-0.144328	-0.02886	DTL
VDAC3	0.155668	-0.113686	0.0419827	DTL
BAX	0.140208	-0.101287	0.0389211	DTL
IRX2	0.139074	-0.162912	-0.0238381	DTL
SNU13	0.186925	-0.158611	0.028314	DTL
NAXE	0.134017	-0.096627	0.0373896	DTL
VEGFB	0.15826	-0.0914082	0.0668517	DTL
SEC14L6	0.0714482	-0.0688358	0.00261235	DTL
CYC1	0.161201	-0.11872	0.0424816	DTL
SSR4	0.197686	-0.179055	0.0186314	DTL
TMEM238	0.173341	-0.150766	0.0225753	DTL
GSTT2B	0.0802365	-0.0586548	0.0215816	DTL
TIMM17B	0.15397	-0.149007	0.0049638	DTL
POLR2K	0.174807	-0.116249	0.058558	DTL
PPP2R2B	0.102182	-0.109368	-0.00718631	DTL
PRKRA	0.103345	-0.0826392	0.0207055	DTL
COMMD2	0.143559	-0.127004	0.0165556	DTL
FAM50A	0.134189	-0.109538	0.0246505	DTL
MRAS	0.0825071	-0.0593033	0.0232037	DTL
OXR1	-0.174659	0.0598979	-0.114761	DTL
COTL1	0.112008	-0.0696452	0.0423626	DTL
FGF9	-0.0785216	0.0323027	-0.0462189	DTL
RALA	0.102875	-0.0674035	0.0354719	DTL
CAPZB	0.15868	-0.0930208	0.0656595	DTL
DDIT4	0.0778059	-0.0741218	0.00368404	DTL
EXOSC7	0.127337	-0.116108	0.0112292	DTL
ADPRHL2	0.0946901	-0.0801156	0.0145745	DTL
LRATD2	-0.156443	0.0991415	-0.0573011	DTL
CDC25B	0.0745829	-0.0625483	0.0120347	DTL
DEK	0.177874	-0.175998	0.00187592	DTL
DNAJA2	0.148678	-0.136969	0.0117086	DTL
PTBP3	0.141005	-0.132069	0.00893617	DTL
CAPZA2	0.164965	-0.10455	0.0604156	DTL
CLTB	0.171563	-0.160328	0.011235	DTL
GDI2	0.137232	-0.0923907	0.0448415	DTL
CAAP1	0.114187	-0.132115	-0.0179282	DTL
NAA10	0.128775	-0.0879128	0.0408622	DTL
CHMP2B	0.123506	-0.101631	0.0218755	DTL
TAX1BP1	0.166875	-0.155604	0.0112701	DTL
CD151	0.180805	-0.225593	-0.0447883	DTL
C1orf115	0.118857	-0.0999827	0.0188745	DTL
CADPS2	0.0991291	-0.100942	-0.00181317	DTL
SLC39A1	0.148892	-0.154562	-0.00566998	DTL
IFRD1	0.0969521	-0.102792	-0.00584001	DTL
TMEM219	0.167143	-0.12507	0.0420737	DTL
POP5	0.133382	-0.105814	0.0275672	DTL
CCND1	-0.191596	0.0808347	-0.110761	DTL
ADK	0.114303	-0.124536	-0.0102332	DTL
TMA7	0.205346	-0.108157	0.097189	DTL
SMIM22	0.0709364	-0.0633433	0.00759316	DTL
LMTK3	0.0925015	-0.0790431	0.0134584	DTL
EIF3F	0.170588	-0.106679	0.0639089	DTL
KPNA2	0.0763406	-0.0623951	0.0139455	DTL
IRX1	0.141664	-0.146226	-0.00456224	DTL
SELENOK	0.170047	-0.122342	0.0477055	DTL
MRPL22	0.130354	-0.0554639	0.0748901	DTL
PTS	0.148518	-0.114897	0.0336209	DTL
THBS1	-0.161306	0.067358	-0.0939478	DTL
NUP93	0.084727	-0.0733428	0.0113842	DTL
AKIP1	0.0943058	-0.0880922	0.00621366	DTL
RAB18	0.143582	-0.134548	0.00903441	DTL
SNRPB	0.164261	-0.0889746	0.0752862	DTL
COQ10B	0.101221	-0.0947426	0.00647813	DTL
ZRSR2	0.0863756	-0.0716313	0.0147443	DTL
PAX2	0.162058	-0.208509	-0.0464508	DTL
PIGH	0.1241	-0.145872	-0.0217721	DTL
RAB14	0.163582	-0.152421	0.0111609	DTL
AK2	0.137183	-0.0853549	0.0518279	DTL
FXYD3	0.0696732	-0.0721351	-0.00246193	DTL
MRPS35	0.124255	-0.1067	0.0175551	DTL
RRBP1	0.128265	-0.120608	0.0076563	DTL
STOM	-0.133177	0.0652714	-0.0679057	DTL
IDH1	0.0900462	-0.0780007	0.0120455	DTL
GCA	0.114092	-0.0903038	0.0237881	DTL
ARL16	0.128557	-0.0510187	0.077538	DTL
MTCH2	0.119833	-0.0403431	0.0794899	DTL
MRPL19	0.13706	-0.130069	0.00699093	DTL
YWHAQ	0.169159	-0.125647	0.0435114	DTL
MTX2	0.125333	-0.0960836	0.0292495	DTL
TOMM7	0.197878	-0.0620612	0.135817	DTL
UCHL3	0.0974548	-0.0730734	0.0243814	DTL
CDC123	0.11336	-0.0935823	0.0197782	DTL
PLEKHB1	0.0814803	-0.0733744	0.00810594	DTL
BEX4	0.190413	-0.147379	0.0430338	DTL
CMPK1	0.141526	-0.0953397	0.0461859	DTL
SPCS2	0.189228	-0.2088	-0.0195715	DTL
TEX264	0.142839	-0.133888	0.00895046	DTL
PPM1G	0.149488	-0.157434	-0.00794572	DTL
HLA-DOA	-0.0887699	0.0423133	-0.0464566	DTL
WASL	0.146705	-0.141932	0.00477322	DTL
TMPRSS4	0.068235	-0.0687017	-0.000466688	DTL
PACSIN3	0.108926	-0.0792915	0.029634	DTL
C14orf132	0.0796856	-0.0906885	-0.0110029	DTL
THYN1	0.121127	-0.0963508	0.0247767	DTL
CENPC	0.128969	-0.156638	-0.0276697	DTL
KLF5	0.100627	-0.0910991	0.00952829	DTL
NDUFS4	0.147334	-0.0868408	0.0604936	DTL
VSIG10	0.115192	-0.14887	-0.0336778	DTL
MECOM	0.126218	-0.176885	-0.0506665	DTL
MRPL21	0.123041	-0.0509156	0.0721259	DTL
CDV3	0.138978	-0.11901	0.0199685	DTL
COMMD6	0.19303	-0.059417	0.133613	DTL
NDUFA4	0.176839	-0.168427	0.00841169	DTL
SSB	0.159305	-0.12645	0.0328552	DTL
UBTD1	0.101661	-0.0894475	0.0122133	DTL
ACBD5	0.119568	-0.110215	0.00935342	DTL
CYFIP2	0.15713	-0.185403	-0.0282733	DTL
CALM2	0.204212	-0.155686	0.0485267	DTL
FAM136A	0.110873	-0.0889586	0.0219141	DTL
DDT	0.185583	-0.0594234	0.12616	DTL
SNX2	0.158031	-0.148676	0.00935438	DTL
SSX2IP	0.113004	-0.107268	0.00573542	DTL
CCT6A	0.142783	-0.103582	0.0392011	DTL
C14orf119	0.111842	-0.0799206	0.0319209	DTL
COA8	0.122823	-0.092885	0.0299377	DTL
SPCS3	0.123618	-0.132181	-0.00856237	DTL
UCP2	0.0756913	-0.0636553	0.012036	DTL
CCDC6	0.11468	-0.107774	0.00690603	DTL
MRPS12	0.131975	-0.0718394	0.0601354	DTL
SCOC	0.160963	-0.112829	0.0481348	DTL
ANAPC11	0.166329	-0.110151	0.0561781	DTL
FAM131C	0.0613716	-0.0559142	0.00545739	DTL
PIN1	0.152891	-0.14692	0.00597107	DTL
DDX39A	0.0822839	-0.0690836	0.0132003	DTL
PDIA3	0.167627	-0.209241	-0.0416133	DTL
MICOS10	0.182162	-0.0970899	0.0850724	DTL
UFC1	0.159524	-0.0696993	0.089825	DTL
MAB21L4	0.063053	-0.0623333	0.000719757	DTL
SPINT1	0.148696	-0.183447	-0.0347507	DTL
LAGE3	0.104749	-0.090973	0.0137765	DTL
ACP1	0.152781	-0.124728	0.0280528	DTL
ISCA2	0.126727	-0.0794813	0.0472458	DTL
HLTF	0.115675	-0.124689	-0.00901487	DTL
TMEM223	0.103564	-0.0950756	0.00848806	DTL
SREBF2	0.113409	-0.140814	-0.027405	DTL
ACYP1	0.104853	-0.090839	0.0140144	DTL
STOML2	0.140147	-0.109001	0.0311458	DTL
ANXA9	0.0655223	-0.056002	0.00952033	DTL
SKAP1	0.106062	-0.124046	-0.017984	DTL
TUBB	0.179624	-0.0908719	0.0887517	DTL
DOCK1	0.137772	-0.15182	-0.0140476	DTL
SSBP4	0.127686	-0.105179	0.0225067	DTL
SUDS3	0.12519	-0.131202	-0.00601226	DTL
IGFBP6	0.073262	-0.0628415	0.0104205	DTL
PHAX	0.11518	-0.111001	0.00417887	DTL
CYYR1	0.059381	-0.0594912	-0.000110198	DTL
MRPS36	0.156868	-0.0615807	0.0952868	DTL
SNRPG	0.170878	-0.0597859	0.111092	DTL
MPG	0.116401	-0.0733848	0.0430162	DTL
SLC25A39	0.133229	-0.105346	0.0278835	DTL
LYPLA1	0.11125	-0.0861545	0.0250959	DTL
DMKN	0.182854	-0.149251	0.0336033	DTL
ARHGEF12	0.145942	-0.16483	-0.0188876	DTL
SRSF4	0.129283	-0.132801	-0.00351864	DTL
EIF4G3	0.110617	-0.116231	-0.00561429	DTL
TMEM11	0.103459	-0.0677885	0.0356703	DTL
LSM12	0.110437	-0.0917411	0.0186962	DTL
PTPMT1	0.12535	-0.0961418	0.0292085	DTL
DCPS	0.0905939	-0.091166	-0.000572115	DTL
SLC41A2	0.0708415	-0.0727497	-0.00190816	DTL
COX4I1	0.191877	-0.0754062	0.11647	DTL
TMBIM4	0.186334	-0.229465	-0.043131	DTL
MYO6	0.130598	-0.115739	0.0148588	DTL
CAP1	0.140217	-0.108206	0.0320112	DTL
TMBIM6	0.191977	-0.319715	-0.127738	DTL
SOD1	0.19544	-0.105698	0.0897417	DTL
HES4	-0.148383	0.102734	-0.0456489	DTL
C18orf32	0.175237	-0.182309	-0.00707176	DTL
MYDGF	0.145684	-0.153617	-0.0079329	DTL
PRMT1	0.147625	-0.0987869	0.048838	DTL
SMIM12	0.113451	-0.0886123	0.0248387	DTL
YES1	0.0997189	-0.0737161	0.0260028	DTL
ATP6V1C1	0.114225	-0.105377	0.00884762	DTL
ERLEC1	0.128988	-0.16467	-0.0356813	DTL
TMEM147	0.146582	-0.123645	0.0229363	DTL
SRRM4	-0.0714573	0.0307703	-0.040687	DTL
CLCN5	-0.102329	0.0400111	-0.0623179	DTL
RILPL2	0.112665	-0.110069	0.00259515	DTL
ATF4	0.134002	-0.122805	0.0111964	DTL
SYNE2	0.195795	-0.467687	-0.271892	DTL
MAP1LC3A	0.131923	-0.0892707	0.0426524	DTL
CAVIN1	0.147795	-0.18813	-0.0403348	DTL
PDCD5	0.143575	-0.0663837	0.0771915	DTL
SNAPC1	0.0969391	-0.0928232	0.00411586	DTL
TOP1MT	0.0648481	-0.0602941	0.004554	DTL
KCMF1	0.109752	-0.0850353	0.0247168	DTL
CDC42	0.180814	-0.119457	0.0613572	DTL
PIGX	0.097651	-0.0843325	0.0133185	DTL
RAB5IF	0.139921	-0.137211	0.00270992	DTL
MRPS21	0.172336	-0.0636074	0.108728	DTL
CHDH	0.0814665	-0.054701	0.0267655	DTL
FIBP	0.127314	-0.0733837	0.05393	DTL
GTF3C6	0.144289	-0.0843896	0.0598998	DTL
TUBA4A	0.120453	-0.090104	0.0303487	DTL
DCTN2	0.125452	-0.11189	0.0135621	DTL
PCMTD1	0.152711	-0.188766	-0.0360554	DTL
IP6K2	0.127182	-0.123579	0.0036035	DTL
STX12	0.106924	-0.100952	0.00597182	DTL
DGUOK	0.128834	-0.108963	0.019871	DTL
DCP2	0.110364	-0.116775	-0.00641109	DTL
CTSZ	0.151516	-0.189875	-0.0383591	DTL
SNF8	0.13459	-0.0797263	0.0548637	DTL
PPP1CB	0.173984	-0.105505	0.0684796	DTL
SWAP70	0.115321	-0.111539	0.00378145	DTL
PUSL1	0.0660605	-0.0547605	0.0113	DTL
TRHDE	-0.0984438	0.0470653	-0.0513785	DTL
PHF5A	0.0999058	-0.072288	0.0276178	DTL
UNC50	0.148024	-0.152112	-0.00408771	DTL
SOCS3	-0.0986794	0.0370331	-0.0616462	DTL
SYF2	0.173792	-0.167875	0.00591692	DTL
SSPN	0.0652927	-0.0609804	0.00431226	DTL
MRPL14	0.135896	-0.127021	0.00887585	DTL
DUSP1	0.12869	-0.140763	-0.0120725	DTL
KCNMB2	-0.0873839	0.0844307	-0.00295318	DTL
SDHC	0.136064	-0.0600439	0.0760199	DTL
CHST1	0.0543259	-0.0543259	-2.13163e-14	DTL
YWHAZ	0.158109	-0.131913	0.0261958	DTL
DHCR24	0.129315	-0.182463	-0.0531473	DTL
JUND	0.19513	-0.0919955	0.103134	DTL
TMEM14B	0.170314	-0.17042	-0.000105449	DTL
ELOC	0.148138	-0.0741446	0.0739936	DTL
ACTR2	0.139012	-0.146533	-0.00752066	DTL
PPP2R2A	0.110126	-0.112794	-0.00266768	DTL
RAB10	0.128985	-0.123584	0.00540082	DTL
BID	0.0853175	-0.066479	0.0188385	DTL
CAMLG	0.118661	-0.107081	0.0115805	DTL
IDH3A	0.0892925	-0.089687	-0.000394457	DTL
HNRNPAB	0.126637	-0.111487	0.0151496	DTL
TMEM50A	0.166039	-0.254135	-0.0880959	DTL
CSRP1	0.110804	-0.0659107	0.0448932	DTL
PSMD6	0.107648	-0.0731764	0.034472	DTL
ESYT2	0.114478	-0.139099	-0.0246213	DTL
BEX3	0.191962	-0.180749	0.0112131	DTL
MRPL12	0.117376	-0.040717	0.076659	DTL
FAM89B	0.108573	-0.0991598	0.00941369	DTL
LCMT1	0.102137	-0.0697554	0.032382	DTL
CTSK	0.0984016	-0.104289	-0.00588722	DTL
TPT1	0.163281	0.104508	0.267789	DTL
CFAP298	0.13116	-0.135246	-0.00408617	DTL
SHMT1	0.133223	-0.109595	0.0236283	DTL
EIF4A2	0.184185	-0.177242	0.0069431	DTL
PFN2	0.120738	-0.0993254	0.0214121	DTL
FKBP8	0.161591	-0.117481	0.0441103	DTL
SARS	0.129853	-0.124587	0.00526595	DTL
TRAPPC6A	0.131898	-0.0588356	0.0730629	DTL
TMEM59	0.191686	-0.295996	-0.10431	DTL
RPL10A	0.179182	-0.061838	0.117344	DTL
BX284668.5	0.0846684	-0.057005	0.0276635	DTL
PSMA3	0.137125	-0.083053	0.0540722	DTL
RBCK1	0.112181	-0.073075	0.0391063	DTL
ELF1	0.12744	-0.129462	-0.00202193	DTL
DNAJB6	0.142576	-0.147958	-0.0053823	DTL
UBE2S	0.0924019	-0.0741518	0.0182501	DTL
ZFP36L2	-0.132695	0.0807436	-0.0519511	DTL
PRXL2C	0.0836154	-0.0889321	-0.00531675	DTL
SNRPD3	0.162105	-0.105248	0.0568572	DTL
RNASEH2C	0.143941	-0.130716	0.0132242	DTL
ELP5	0.104776	-0.0999892	0.00478679	DTL
NUBP2	0.117432	-0.125449	-0.00801614	DTL
HNRNPH3	0.15982	-0.163529	-0.00370855	DTL
JTB	0.162236	-0.163821	-0.00158518	DTL
CCDC91	0.0964981	-0.0876801	0.00881799	DTL
SLC25A24	0.096652	-0.0955475	0.00110451	DTL
EIF2A	0.11526	-0.0948588	0.0204011	DTL
RPAIN	0.126124	-0.11189	0.0142341	DTL
ITPA	0.117517	-0.0687435	0.0487736	DTL
TPGS1	0.105465	-0.0905156	0.0149496	DTL
MACC1	-0.131059	0.0962923	-0.0347665	DTL
SMTNL2	0.0921774	-0.0931901	-0.00101266	DTL
LMAN2	0.146977	-0.144478	0.00249914	DTL
PSMB7	0.136917	-0.0827546	0.0541624	DTL
PLEKHD1	0.0540895	-0.0540895	-1.95399e-14	DTL
THY1	0.128291	-0.130281	-0.00199058	DTL
PDE6D	0.0834282	-0.0814902	0.001938	DTL
CUTA	0.177334	-0.147193	0.0301408	DTL
MBNL2	0.150427	-0.200747	-0.0503203	DTL
NXT1	0.0948677	-0.0943477	0.000519958	DTL
SCD5	-0.113318	0.0504805	-0.0628379	DTL
POLR1D	0.148402	-0.111348	0.0370542	DTL
SETD3	0.119728	-0.0991626	0.0205654	DTL
CTSO	-0.102543	0.0403736	-0.0621692	DTL
RPS21	0.157805	-0.0763742	0.0814313	DTL
LNX1	0.0711578	-0.0722591	-0.00110128	DTL
INPP1	0.0654004	-0.0616841	0.00371629	DTL
TERF2IP	0.147838	-0.149533	-0.00169514	DTL
SHTN1	0.121663	-0.128472	-0.00680949	DTL
LMAN1	0.176369	-0.278367	-0.101997	DTL
NDUFA8	0.134927	-0.104229	0.0306977	DTL
RAB11A	0.139425	-0.0690875	0.0703371	DTL
CEBPD	0.186233	-0.186076	0.00015668	DTL
PCNP	0.137924	-0.0936641	0.04426	DTL
NDUFB9	0.165787	-0.0780078	0.0877793	DTL
COPB1	0.125858	-0.0998591	0.0259991	DTL
ARL8A	0.112322	-0.0987792	0.0135428	DTL
SLC50A1	0.0905128	-0.0815046	0.00900816	DTL
C1QBP	0.145737	-0.0550619	0.0906752	DTL
KAZN	0.148371	-0.176833	-0.028462	DTL
GNAI3	0.114787	-0.0696352	0.045152	DTL
TPRN	0.084509	-0.0947403	-0.0102313	DTL
JAGN1	0.117288	-0.104198	0.0130907	DTL
ERP29	0.167075	-0.194254	-0.027179	DTL
NDUFA7	0.16476	-0.0758547	0.0889051	DTL
FAM177A1	0.124743	-0.0878126	0.0369309	DTL
ZCRB1	0.131357	-0.110219	0.0211377	DTL
TMEM54	0.112969	-0.0961029	0.0168664	DTL
TAGLN2	0.13099	-0.112606	0.0183835	DTL
PNOC	0.0838329	-0.084856	-0.00102303	DTL
MBD2	0.118881	-0.0866797	0.0322011	DTL
SMIM3	0.0846237	-0.0866216	-0.00199791	DTL
SMIM26	0.158028	-0.0950836	0.0629443	DTL
DZIP1	0.0696607	-0.0584832	0.0111775	DTL
ESD	0.15032	-0.0520835	0.0982367	DTL
WHAMM	0.0997483	-0.105264	-0.00551596	DTL
SLC27A2	-0.0823793	0.080008	-0.00237132	DTL
OCIAD1	0.167389	-0.216705	-0.0493167	DTL
SDHA	0.119595	-0.077557	0.042038	DTL
C1D	0.137541	-0.0904046	0.0471369	DTL
AASS	-0.0811408	0.0335303	-0.0476105	DTL
LIPH	0.128889	-0.199356	-0.0704679	DTL
ST3GAL6	0.101666	-0.132746	-0.0310799	DTL
ARF1	0.170315	-0.161476	0.00883908	DTL
PPP4R2	0.113011	-0.1089	0.00411103	DTL
HK1	0.0952388	-0.0980699	-0.00283107	DTL
DHPS	0.10982	-0.128435	-0.018615	DTL
EMC8	0.0806051	-0.0515538	0.0290513	DTL
CUEDC2	0.120643	-0.0930642	0.0275789	DTL
CLDN7	0.155706	-0.186028	-0.0303222	DTL
CD99	0.0830132	-0.0817992	0.00121404	DTL
GORASP2	0.087456	-0.106187	-0.0187309	DTL
SMAGP	0.0749414	-0.0807478	-0.00580644	DTL
HDDC2	0.141386	-0.114731	0.0266546	DTL
CDK4	0.113997	-0.0680694	0.0459277	DTL
POLR3K	0.0901091	-0.0691942	0.020915	DTL
TWF1	0.0998678	-0.0856085	0.0142593	DTL
POLR2E	0.129053	-0.0843848	0.0446684	DTL
SPP1	-0.171373	0.119025	-0.052348	DTL
MOB2	0.0911914	-0.0773268	0.0138646	DTL
KRR1	0.1265	-0.126073	0.00042672	DTL
POLR2H	0.127789	-0.0846091	0.0431801	DTL
TOMM5	0.151335	-0.0800006	0.0713345	DTL
RNF212	0.0672011	-0.0593108	0.00789027	DTL
OGFRL1	0.0975497	-0.0949795	0.00257022	DTL
IER3IP1	0.137396	-0.11202	0.0253761	DTL
TIMMDC1	0.122998	-0.104383	0.0186151	DTL
GTF2I	0.171681	-0.224622	-0.0529402	DTL
SS18L2	0.107719	-0.095375	0.0123438	DTL
SMIM19	0.133407	-0.130691	0.00271524	DTL
CFAP36	0.11861	-0.0941609	0.0244489	DTL
PGLS	0.125773	-0.0578065	0.0679669	DTL
GLOD4	0.120967	-0.0881278	0.032839	DTL
MPV17	0.0990164	-0.0707401	0.0282763	DTL
SLC43A2	0.119291	-0.180462	-0.0611706	DTL
P4HA1	0.0916315	-0.095326	-0.00369448	DTL
MXD4	0.126215	-0.123405	0.00280998	DTL
TACC3	0.0548225	-0.0577171	-0.00289459	DTL
SLC14A2	0.0888203	-0.0888203	-1.95399e-14	DTL
CORO1B	0.108176	-0.0925615	0.0156141	DTL
BCL7B	0.0986512	-0.0733504	0.0253009	DTL
TBCA	0.169522	-0.0868253	0.0826964	DTL
PCMT1	0.12859	-0.153199	-0.0246091	DTL
DRAM2	0.0939863	-0.0829293	0.011057	DTL
AMPD2	0.0755481	-0.0711978	0.0043503	DTL
PIP4P2	0.0778794	-0.0706848	0.0071946	DTL
SNHG8	0.181309	-0.0921107	0.0891979	DTL
AKTIP	0.104737	-0.113714	-0.00897696	DTL
PAICS	0.0947018	-0.0723076	0.0223942	DTL
ZNF32	0.105402	-0.0693432	0.0360592	DTL
FAM114A1	0.0782974	-0.0866918	-0.00839445	DTL
DPYSL2	0.133306	-0.13162	0.00168645	DTL
PDAP1	0.137532	-0.145205	-0.00767238	DTL
RNF187	0.126959	-0.0843213	0.0426374	DTL
SELENOW	0.155631	-0.104619	0.0510115	DTL
PMF1	0.128708	-0.110843	0.0178645	DTL
KIF5B	0.154382	-0.188409	-0.0340266	DTL
AP1M2	0.110448	-0.0508955	0.0595529	DTL
IDH3G	0.112921	-0.0736823	0.0392387	DTL
IDI1	0.100395	-0.0894665	0.0109285	DTL
SUCLA2	0.119483	-0.104631	0.0148512	DTL
FAM174C	0.114191	-0.0913655	0.0228258	DTL
MRPL4	0.115766	-0.0783522	0.0374134	DTL
TIMM13	0.148834	-0.0903989	0.0584349	DTL
XRCC6	0.138207	-0.102282	0.0359256	DTL
ISOC2	0.104675	-0.0489767	0.0556986	DTL
EBNA1BP2	0.102837	-0.0704436	0.0323932	DTL
HAUS1	0.0705784	-0.0451914	0.0253871	DTL
APMAP	0.118939	-0.137557	-0.0186181	DTL
PLPP1	0.0853273	-0.0833926	0.0019347	DTL
KCNJ16	-0.132945	0.0909479	-0.0419968	DTL
ZFP91	0.112505	-0.118979	-0.00647388	DTL
NUDC	0.150101	-0.117259	0.0328414	DTL
AFMID	0.106102	-0.133711	-0.0276089	DTL
ST6GALNAC6	0.0729394	-0.0690324	0.00390705	DTL
ANAPC13	0.138547	-0.0813005	0.0572464	DTL
GTF3A	0.123788	-0.0997502	0.024038	DTL
GLRX5	0.154408	-0.113072	0.0413361	DTL
CTSB	0.123184	-0.107722	0.0154618	DTL
NAT14	0.113155	-0.138936	-0.0257803	DTL
CRYM	-0.0992841	0.0912185	-0.00806561	DTL
UBXN4	0.1602	-0.174421	-0.0142208	DTL
CXXC5	0.161005	-0.185328	-0.0243227	DTL
ADD1	0.132862	-0.14026	-0.00739782	DTL
CCDC25	0.106582	-0.0937312	0.012851	DTL
TXN2	0.134664	-0.09571	0.0389536	DTL
SHANK2	-0.0947732	0.0592286	-0.0355446	DTL
NDUFA5	0.162615	-0.104822	0.0577935	DTL
TGM2	0.0523137	-0.0461121	0.00620168	DTL
DEGS1	0.103925	-0.107359	-0.00343413	DTL
SLC39A7	0.107478	-0.119882	-0.0124045	DTL
LINC-PINT	0.106968	-0.124122	-0.0171536	DTL
HS3ST1	0.0529391	-0.0532295	-0.000290338	DTL
PLGRKT	0.104752	-0.0942206	0.0105311	DTL
MRPL38	0.11299	-0.0719671	0.0410229	DTL
ATAD3C	0.0734263	-0.0530872	0.0203391	DTL
ATP1A1	0.16919	-0.229881	-0.060691	DTL
PPP1R11	0.104069	-0.0885248	0.0155442	DTL
OTUD6B-AS1	0.131786	-0.133369	-0.00158259	DTL
PSMD2	0.110205	-0.0817061	0.0284986	DTL
NABP1	-0.0557914	0.020483	-0.0353084	DTL
MARCH5	0.0976769	-0.0974585	0.000218406	DTL
MTOR	0.0742164	-0.0777469	-0.00353051	DTL
LAD1	0.0886505	-0.0663885	0.022262	DTL
FKBP1B	0.0656339	-0.0699387	-0.00430482	DTL
SLC38A11	0.0586948	-0.0537415	0.00495334	DTL
HSPD1	0.151283	-0.0622193	0.0890636	DTL
RHOQ	0.0845849	-0.0671085	0.0174764	DTL
MRPS7	0.117642	-0.0797451	0.0378966	DTL
PPP1CC	0.109687	-0.0714924	0.0381947	DTL
THNSL2	-0.0684153	0.0477009	-0.0207144	DTL
MT-ND5	-0.135474	0.112278	-0.023196	DTL
SERBP1	0.165854	-0.124767	0.0410871	DTL
SNRPA1	0.0982044	-0.0852141	0.0129903	DTL
CNPY2	0.148844	-0.163351	-0.0145075	DTL
REX1BD	0.126854	-0.0758176	0.0510367	DTL
DNAJC4	0.100972	-0.0872922	0.0136803	DTL
C9orf78	0.121546	-0.127122	-0.00557589	DTL
LMO7-AS1	0.0701616	-0.0714728	-0.00131118	DTL
HSPA1A	0.167551	-0.225819	-0.0582673	DTL
BABAM1	0.10028	-0.0996153	0.000664868	DTL
UBE2G1	0.0800626	-0.0663656	0.013697	DTL
MSANTD3	0.0798004	-0.0805186	-0.000718228	DTL
ARL3	0.145697	-0.121231	0.0244667	DTL
RASSF8-AS1	0.0818858	-0.0505013	0.0313844	DTL
WDR83	0.0832824	-0.0683738	0.0149086	DTL
KRTCAP2	0.160505	-0.137504	0.0230009	DTL
TSEN34	0.122329	-0.111748	0.0105815	DTL
NAA50	0.110064	-0.0981488	0.0119153	DTL
RAB32	0.0850517	-0.0445292	0.0405226	DTL
QKI	0.139911	-0.156566	-0.0166548	DTL
ECE1	0.0782841	-0.0553459	0.0229382	DTL
GALNT3	0.113567	-0.137447	-0.0238792	DTL
HLA-DMA	0.0713985	-0.046103	0.0252955	DTL
PSMD4	0.123632	-0.0710217	0.0526107	DTL
MZT1	0.0901189	-0.0785584	0.0115606	DTL
LIMCH1	0.103384	-0.0989015	0.00448283	DTL
PAXX	0.120527	-0.0769603	0.0435662	DTL
LAPTM4A	0.179421	-0.292801	-0.11338	DTL
LACTB	0.0750045	-0.0587562	0.0162482	DTL
PSMD13	0.11354	-0.0735162	0.0400234	DTL
LIMS1	0.0915112	-0.0783163	0.0131949	DTL
FNIP2	-0.0930272	0.0647166	-0.0283106	DTL
RP1	0.0513895	-0.0406793	0.0107102	DTL
KCNMA1	-0.0792387	0.0866189	0.00738013	DTL
SATB2	-0.0817109	0.0393983	-0.0423126	DTL
GLO1	0.120066	-0.0968968	0.0231696	DTL
RBM17	0.126795	-0.119238	0.00755661	DTL
PRR13	0.148691	-0.0662161	0.0824748	DTL
UMOD	-0.129571	0.102921	-0.0266495	DTL
PDCD2	0.10405	-0.0949075	0.00914214	DTL
GOLT1A	0.0540946	-0.0468324	0.0072622	DTL
TAX1BP3	0.122516	-0.101172	0.0213445	DTL
TSC22D1	-0.171368	0.135949	-0.035419	DTL
TDGF1	0.0558506	-0.0649155	-0.00906493	DTL
HEBP2	0.128331	-0.0824391	0.0458916	DTL
MT-ND4L	-0.127822	0.0468239	-0.0809984	DTL
SHISA4	0.069413	-0.068649	0.00076398	DTL
LFNG	-0.0611582	0.0339413	-0.027217	DTL
PLEKHA5	0.0927176	-0.100674	-0.00795624	DTL
EIF4G2	0.156262	-0.149274	0.00698783	DTL
HSDL2	0.0853535	-0.0692241	0.0161293	DTL
TUSC3	0.120951	-0.126087	-0.00513574	DTL
SLC2A6	0.048002	-0.0449151	0.00308683	DTL
TRIM47	0.0671338	-0.0459383	0.0211956	DTL
MRPL17	0.111632	-0.090323	0.0213085	DTL
URM1	0.0925652	-0.0555279	0.0370373	DTL
NOVA1	0.0770875	-0.057196	0.0198915	DTL
DMGDH	0.0645376	-0.0577335	0.00680402	DTL
ENOPH1	0.0836187	-0.0529195	0.0306992	DTL
FBXO21	0.109805	-0.0824622	0.0273423	DTL
BOLA3	0.108132	-0.0613081	0.0468243	DTL
ZNF433-AS1	0.0628605	-0.0567052	0.00615529	DTL
TPM3	0.136592	-0.111366	0.0252265	DTL
SEL1L3	-0.0919349	0.0705107	-0.0214241	DTL
MANF	0.104409	-0.101814	0.00259486	DTL
SEPHS2	0.130979	-0.109244	0.021735	DTL
ADH5	0.141762	-0.066886	0.0748758	DTL
WDSUB1	0.0779259	-0.0695443	0.00838159	DTL
PLS3	0.0684722	-0.0633494	0.00512287	DTL
HMGA1	0.0831594	-0.0831024	5.701e-05	DTL
DLGAP1-AS1	0.0651893	-0.0569806	0.00820872	DTL
ERI3	0.108142	-0.0750024	0.0331393	DTL
DDX21	0.102904	-0.0844509	0.0184534	DTL
FLRT3	-0.0799779	0.0859094	0.00593145	DTL
ACADM	0.123242	-0.117417	0.00582537	DTL
FNDC3B	0.114957	-0.108856	0.0061003	DTL
ARPC5	0.120648	-0.070761	0.0498867	DTL
HAT1	0.0880075	-0.0696147	0.0183928	DTL
UXS1	0.146254	-0.208687	-0.0624326	DTL
PSMA4	0.123618	-0.0945374	0.0290809	DTL
MRPL57	0.148695	-0.0972925	0.0514025	DTL
GTF2A2	0.14692	-0.0921853	0.0547352	DTL
SEPTIN7	0.153081	-0.136936	0.0161441	DTL
BUB3	0.0915938	-0.0697274	0.0218664	DTL
TXNDC9	0.100002	-0.046485	0.0535174	DTL
COPS5	0.109944	-0.0850267	0.024917	DTL
LINC02593	-0.0618701	0.0369814	-0.0248887	DTL
SLC52A2	0.0699233	-0.0684188	0.00150449	DTL
HS6ST1	-0.107961	0.0633301	-0.0446307	DTL
WNT7B	0.104905	-0.148284	-0.043379	DTL
FKBP4	0.132747	-0.118537	0.01421	DTL
LURAP1	0.0565169	-0.0517751	0.00474179	DTL
TANK	0.0915215	-0.0802336	0.011288	DTL
PSMA6	0.131213	-0.0773319	0.0538812	DTL
DGCR6L	0.119188	-0.0677749	0.0514127	DTL
CRYZ	0.119597	-0.134629	-0.0150319	DTL
LAMB2	0.114313	-0.12898	-0.0146667	DTL
SEM1	0.154684	-0.0571829	0.0975014	DTL
ERG28	0.10841	-0.104999	0.00341113	DTL
RAMAC	0.0740248	-0.0563766	0.0176482	DTL
TAPT1	0.0871515	-0.100643	-0.0134916	DTL
TSSC4	0.0973207	-0.0849561	0.0123647	DTL
SRP19	0.105692	-0.113376	-0.00768407	DTL
SLC35B3	0.0782552	-0.0761163	0.00213896	DTL
RALBP1	0.127741	-0.10973	0.0180115	DTL
PSMC2	0.0995914	-0.113076	-0.013485	DTL
DNAJC7	0.12141	-0.128976	-0.00756689	DTL
CREM	0.0801801	-0.0527734	0.0274068	DTL
HEXA	0.104502	-0.0994442	0.00505816	DTL
ACAT2	0.0715164	-0.0539334	0.017583	DTL
TSR2	0.104885	-0.0980902	0.00679497	DTL
PPP4C	0.124586	-0.091076	0.03351	DTL
SSR2	0.148905	-0.0992806	0.0496244	DTL
FAM3A	0.0956124	-0.0778948	0.0177176	DTL
LINC00504	0.0432355	-0.0413619	0.00187361	DTL
TCF4	0.0558859	-0.0564634	-0.000577501	DTL
APLP2	0.170076	-0.35651	-0.186434	DTL
GSR	0.0827166	-0.0693765	0.0133402	DTL
IL1R1	-0.0838058	0.050209	-0.0335969	DTL
PTPN11	0.103916	-0.0826095	0.0213061	DTL
ZBTB16	-0.107854	0.0820808	-0.0257728	DTL
COASY	0.0874235	-0.0946814	-0.00725786	DTL
HEBP1	0.137649	-0.114771	0.022878	DTL
FREM2	-0.0866254	0.0396506	-0.0469748	DTL
ITGB6	-0.0678968	0.0279875	-0.0399094	DTL
ACBD6	0.087525	-0.0869643	0.000560752	DTL
RWDD1	0.128723	-0.1185	0.0102233	DTL
RAB12	0.0845461	-0.0838856	0.000660464	DTL
HES6	0.0478103	-0.0476701	0.000140172	DTL
FUCA1	0.0984545	-0.123267	-0.024813	DTL
JUP	0.133499	-0.146105	-0.0126064	DTL
RANBP1	0.13498	-0.0614119	0.073568	DTL
RNF144A	-0.0582079	0.027318	-0.03089	DTL
BOD1	0.0945396	-0.0808742	0.0136654	DTL
PRNP	0.100363	-0.0964504	0.00391312	DTL
AK6	0.103804	-0.0518473	0.0519562	DTL
PCDH1	0.0475399	-0.0437491	0.00379079	DTL
GRHPR	0.113185	-0.0667653	0.0464196	DTL
ALS2CL	0.0614871	-0.0624639	-0.000976797	DTL
SCO2	0.0654486	-0.0350862	0.0303624	DTL
RBM8A	0.140712	-0.110125	0.0305878	DTL
STK26	0.0497053	-0.0508389	-0.00113364	DTL
FDPS	0.109665	-0.0924864	0.0171782	DTL
SURF2	0.101313	-0.063236	0.0380766	DTL
CALR	0.160317	-0.212448	-0.0521308	DTL
TPCN1	0.0776581	-0.0905065	-0.0128484	DTL
PSMB8	0.114298	-0.0670429	0.0472552	DTL
ESRRB	0.0423846	-0.0415882	0.000796408	DTL
MYH8	0.0592504	-0.0432696	0.0159808	DTL
PLCB1	0.0838027	-0.076022	0.00778071	DTL
MSMO1	0.0971563	-0.11646	-0.0193039	DTL
NT5C3B	0.106496	-0.0930866	0.0134097	DTL
PAFAH1B1	0.130686	-0.152514	-0.0218281	DTL
AKR1C2	0.102824	-0.0790906	0.0237331	DTL
CCNQ	0.0700264	-0.0728713	-0.00284493	DTL
NUDCD2	0.117795	-0.0565032	0.0612917	DTL
DNAJC6	0.0568935	-0.0576049	-0.000711472	DTL
SF3B6	0.156101	-0.0649585	0.0911422	DTL
MFSD6	0.0545597	-0.0534111	0.00114861	DTL
C12orf57	0.139519	-0.0682756	0.0712439	DTL
TRIP6	0.11706	-0.0787674	0.0382922	DTL
DNAJC21	0.113839	-0.133194	-0.0193553	DTL
NUDT22	0.0968678	-0.0647535	0.0321143	DTL
NHS	-0.0616173	0.0291254	-0.0324919	DTL
SHARPIN	0.0982895	-0.0734106	0.0248789	DTL
AKAP8L	0.10516	-0.101112	0.00404755	DTL
JADE1	-0.104137	0.0549494	-0.0491879	DTL
PFDN4	0.0944606	-0.0567057	0.0377549	DTL
RAB7A	0.118553	-0.101115	0.0174376	DTL
HADHB	0.124813	-0.0553387	0.069474	DTL
VASP	0.0762157	-0.0714493	0.00476638	DTL
EIF2B5	0.086023	-0.0855058	0.000517165	DTL
PELO	0.0836022	-0.0534069	0.0301953	DTL
SDC1	0.0775953	-0.069777	0.00781838	DTL
RITA1	0.0734986	-0.063374	0.0101245	DTL
IGFBP3	-0.211441	-0.115964	-0.327405	DTL
CBWD1	0.0884495	-0.0721104	0.0163391	DTL
SLC35B1	0.0898759	-0.0680037	0.0218723	DTL
NCBP2AS2	0.110145	-0.0714446	0.0387	DTL
KCNQ1	0.0579663	-0.0624239	-0.00445766	DTL
WTAP	0.124551	-0.0975389	0.0270116	DTL
ARL1	0.130184	-0.129859	0.000324795	DTL
CDC26	0.108513	-0.087279	0.0212336	DTL
CYS1	0.157145	-0.190014	-0.0328689	DTL
MEAF6	0.125047	-0.0528522	0.0721948	DTL
PITHD1	0.0960761	-0.0895734	0.00650277	DTL
TUSC2	0.110285	-0.0719707	0.0383144	DTL
NMRK1	0.0811945	-0.0733451	0.00784942	DTL
MED4	0.114214	-0.106453	0.00776143	DTL
POLD2	0.117544	-0.0706976	0.0468466	DTL
ELOF1	0.0828254	-0.0442101	0.0386153	DTL
PRPF31	0.103486	-0.0935857	0.00990038	DTL
GLTP	0.117093	-0.143053	-0.0259599	DTL
CDK11A	0.0534417	-0.0512837	0.00215807	DTL
ABCB1	-0.0935609	0.0406514	-0.0529095	DTL
ARSJ	0.0552208	-0.0427479	0.0124729	DTL
SPNS2	0.124936	-0.135291	-0.0103554	DTL
GGH	0.0577527	-0.0456186	0.0121341	DTL
DNAJC19	0.131023	-0.0950332	0.0359895	DTL
MED21	0.10757	-0.100922	0.0066483	DTL
PDXDC1	0.100395	-0.0742138	0.0261811	DTL
ARFIP2	0.0894419	-0.0662143	0.0232276	DTL
ATP6AP2	0.147761	-0.232326	-0.0845649	DTL
SSTR2	0.0442648	-0.0454493	-0.00118447	DTL
ETFB	0.138651	-0.0727037	0.0659477	DTL
EEF2	0.15864	-0.0909992	0.0676408	DTL
TSPAN7	0.053886	-0.0541277	-0.000241652	DTL
PDE4D	0.0739734	-0.0678307	0.00614266	DTL
ASB13	0.0732788	-0.0686179	0.00466089	DTL
SDHB	0.0941018	-0.0667271	0.0273747	DTL
ATRAID	0.156099	-0.152807	0.00329176	DTL
FAM32A	0.101763	-0.0506974	0.0510654	DTL
HSPB2	0.0583785	-0.0449564	0.0134222	DTL
DPM3	0.142011	-0.149048	-0.00703638	DTL
ZBTB8OS	0.0844827	-0.0677873	0.0166955	DTL
PTGES3	0.156886	-0.0849508	0.0719357	DTL
AFG3L2	0.105711	-0.113804	-0.00809361	DTL
GLRX3	0.0976956	-0.0762563	0.0214394	DTL
ANP32B	0.131851	-0.104307	0.027544	DTL
KRTCAP3	0.0843744	-0.0878291	-0.00345476	DTL
TBCB	0.124618	-0.0971352	0.0274826	DTL
CRMP1	0.0394166	-0.0394166	-1.95399e-14	DTL
BRMS1	0.0806363	-0.0635513	0.0170851	DTL
NUDT14	0.104673	-0.112298	-0.00762522	DTL
LYPD6B	0.0474003	-0.0500986	-0.00269835	DTL
CLDN8	-0.104319	0.0977576	-0.00656089	DTL
FAAP20	0.118427	-0.118937	-0.000509795	DTL
CHCHD3	0.0994435	-0.102402	-0.00295836	DTL
CTDSPL	0.125438	-0.155542	-0.0301042	DTL
B4GALNT2	0.0611938	-0.0498258	0.011368	DTL
HNRNPA3	0.152788	-0.166238	-0.0134504	DTL
HNRNPDL	0.153113	-0.173476	-0.0203634	DTL
AAMP	0.114304	-0.112928	0.00137636	DTL
PSENEN	0.119373	-0.117055	0.00231875	DTL
APBB2	0.0656145	-0.0760459	-0.0104314	DTL
DAD1	0.165296	-0.201644	-0.0363476	DTL
HSD11B1L	0.0713939	-0.0768269	-0.00543294	DTL
SDF2	0.119178	-0.136482	-0.0173033	DTL
GON7	0.0905257	-0.0822527	0.00827297	DTL
ST14	0.101074	-0.128838	-0.0277647	DTL
PLIN3	0.0933901	-0.0837168	0.00967327	DTL
HNRNPR	0.13295	-0.179038	-0.0460871	DTL
RAB3B	-0.0586344	0.038589	-0.0200455	DTL
MMP24OS	0.132768	-0.098252	0.0345158	DTL
BLOC1S2	0.089849	-0.0553441	0.0345049	DTL
RSL1D1	0.139193	-0.121566	0.0176273	DTL
HPRT1	0.0913323	-0.0686216	0.0227106	DTL
CLPP	0.105524	-0.0441768	0.0613474	DTL
AC148477.2	0.0416216	-0.0412936	0.000328022	DTL
NPEPL1	0.0887846	-0.0854991	0.00328559	DTL
CD302	0.0459058	-0.0435997	0.00230609	DTL
ROMO1	0.145507	-0.0585093	0.0869973	DTL
STAM2	0.0858728	-0.0912467	-0.00537388	DTL
NPEPPS	0.104027	-0.0989467	0.00508052	DTL
MTURN	0.133787	-0.164038	-0.0302513	DTL
HACL1	0.0626736	-0.0481459	0.0145277	DTL
SYAP1	0.0991961	-0.0840186	0.0151775	DTL
RBFA	0.100546	-0.116894	-0.0163482	DTL
MGAT4B	0.109662	-0.0996236	0.0100389	DTL
PHLDA3	0.0725775	-0.0761087	-0.00353118	DTL
XBP1	0.119139	-0.107811	0.0113282	DTL
ETFA	0.10016	-0.0469539	0.0532065	DTL
PAIP2	0.132548	-0.0752825	0.0572659	DTL
PINK1	0.0892964	-0.0543893	0.0349072	DTL
MAST4	0.0737799	-0.0709485	0.0028314	DTL
EPB41L5	0.0874567	-0.0924638	-0.00500701	DTL
TOMM34	0.0673129	-0.0580325	0.00928043	DTL
MUC20	0.072571	-0.0859243	-0.0133533	DTL
PSMA1	0.121853	-0.0827233	0.0391294	DTL
PSMD12	0.1054	-0.115576	-0.0101759	DTL
EIF4A3	0.108845	-0.0983355	0.0105099	DTL
MRGBP	0.0641896	-0.0616991	0.0024905	DTL
THAP11	0.07329	-0.0643277	0.0089623	DTL
DESI1	0.0724033	-0.0663594	0.0060439	DTL
ZNF511	0.10219	-0.073798	0.0283919	DTL
GMPR2	0.103887	-0.103538	0.000349053	DTL
TMX2	0.0962143	-0.117874	-0.0216596	DTL
APRT	0.139167	-0.0681877	0.0709792	DTL
PPIL1	0.0682318	-0.0639562	0.0042756	DTL
ASPSCR1	0.0747415	-0.069644	0.00509749	DTL
SPTSSB	0.0797048	-0.0597723	0.0199325	DTL
SAT2	0.132244	-0.113999	0.0182453	DTL
SYS1	0.0958369	-0.101631	-0.00579408	DTL
GRIN3B	0.0360498	-0.0360498	-1.95399e-14	DTL
ZNF44	0.0979988	-0.115737	-0.017738	DTL
WDR46	0.0701949	-0.0660413	0.00415357	DTL
SKAP2	0.130154	-0.132315	-0.00216088	DTL
ARFGEF1	0.0947778	-0.101637	-0.00685919	DTL
DERA	0.0912948	-0.0676631	0.0236317	DTL
KLHL5	0.065086	-0.0611695	0.00391644	DTL
VPS13C	0.140303	-0.278894	-0.138591	DTL
NUAK1	0.0626139	-0.0545095	0.00810442	DTL
SPCS1	0.153665	-0.200295	-0.04663	DTL
SLC7A8	0.0555987	-0.046549	0.00904971	DTL
EPN1	0.122134	-0.118475	0.00365824	DTL
RASD1	-0.0920562	0.152164	0.0601074	DTL
LSM10	0.0902097	-0.0769545	0.0132551	DTL
AMD1	0.116261	-0.128635	-0.0123739	DTL
SH3GLB1	0.116695	-0.115804	0.000890706	DTL
EIF4H	0.119657	-0.111942	0.00771476	DTL
MKLN1-AS	0.0518476	-0.050365	0.00148266	DTL
ENC1	-0.0628742	0.0464276	-0.0164466	DTL
PPME1	0.0872165	-0.0930757	-0.00585918	DTL
SGPL1	0.082857	-0.0830468	-0.000189784	DTL
PQBP1	0.0784427	-0.0731935	0.00524915	DTL
RBM42	0.0980671	-0.0625036	0.0355635	DTL
TMEM47	-0.0663196	0.0498931	-0.0164265	DTL
SIVA1	0.134765	-0.0701076	0.0646578	DTL
DENR	0.103593	-0.116472	-0.0128787	DTL
GTF2B	0.0861358	-0.0677311	0.0184047	DTL
PTPN18	0.0811277	-0.079386	0.00174171	DTL
ME1	0.0482622	-0.0445087	0.00375346	DTL
PDGFB	0.105408	-0.140706	-0.0352985	DTL
AP4B1	0.0469057	-0.0533105	-0.00640483	DTL
RUSC1	0.0657313	-0.0654001	0.000331207	DTL
TMEM205	0.146264	-0.167621	-0.0213567	DTL
CDK2AP2	0.107263	-0.0896922	0.0175711	DTL
NDUFA9	0.0947611	-0.04863	0.046131	DTL
HNRNPK	0.156046	-0.128426	0.0276202	DTL
IDH2	0.0963515	-0.0522573	0.0440942	DTL
A4GALT	-0.0668724	0.0589373	-0.00793517	DTL
PBX1	-0.0883678	0.0750264	-0.0133414	DTL
ZFAND2B	0.0855526	-0.0578325	0.0277201	DTL
SSC4D	0.0489834	-0.0560057	-0.00702231	DTL
BCAR3	0.0667946	-0.069855	-0.00306043	DTL
EIF4E3	0.0571575	-0.0474225	0.00973497	DTL
LINC01503	0.0470537	-0.0485268	-0.00147307	DTL
SEC11C	0.120111	-0.105922	0.0141887	DTL
DDX24	0.138086	-0.193239	-0.0551525	DTL
TCEAL3	0.107369	-0.126489	-0.0191201	DTL
C1QL4	-0.0582459	0.0515078	-0.00673813	DTL
TRAPPC10	0.0688093	-0.0711141	-0.00230475	DTL
PEX3	0.0756075	-0.0668	0.00880749	DTL
LMBRD1	0.127159	-0.116495	0.0106638	DTL
EIF4E	0.0877272	-0.0608758	0.0268514	DTL
FRG1	0.0939787	-0.0898904	0.00408833	DTL
HNRNPA0	0.118913	-0.107623	0.0112903	DTL
SELENBP1	0.0571323	-0.0369198	0.0202125	DTL
STK32C	0.0555487	-0.0560684	-0.000519741	DTL
EPHA7	-0.0894712	0.0606724	-0.0287988	DTL
MSRA	0.0657391	-0.0419886	0.0237505	DTL
AC004148.1	0.0465966	-0.0455795	0.00101703	DTL
RGS19	0.0395247	-0.0367077	0.00281701	DTL
ADGRG6	-0.0606922	0.0331625	-0.0275297	DTL
MVB12A	0.0911882	-0.0457176	0.0454706	DTL
UFD1	0.0931869	-0.0866226	0.00656433	DTL
ITGB1	0.151171	-0.270833	-0.119662	DTL
SLC2A13	0.0994965	-0.133993	-0.0344967	DTL
GNAQ	-0.0934931	0.0468033	-0.0466897	DTL
PUF60	0.103329	-0.064397	0.0389321	DTL
PSIP1	0.102811	-0.114008	-0.0111964	DTL
TRPM7	0.0951967	-0.108674	-0.0134773	DTL
TSR3	0.103227	-0.0493433	0.0538834	DTL
TLR5	0.0566706	-0.0520865	0.00458405	DTL
STARD7	0.104751	-0.084653	0.0200983	DTL
MRPS10	0.0927149	-0.0776453	0.0150696	DTL
EPHX1	0.0597724	-0.037595	0.0221774	DTL
GLT8D2	0.0361039	-0.0358559	0.000247964	DTL
NDFIP1	0.144061	-0.189337	-0.0452759	DTL
NTMT1	0.0735327	-0.0282836	0.0452491	DTL
RPP21	0.104923	-0.0742804	0.0306424	DTL
LINC02471	0.0539016	-0.0457734	0.00812816	DTL
TCEA3	0.0971004	-0.0428366	0.0542638	DTL
SEPTIN1	0.0640984	-0.0659719	-0.00187349	DTL
RCN2	0.125579	-0.12776	-0.00218132	DTL
HSPA9	0.11851	-0.0786929	0.0398173	DTL
CCDC115	0.104236	-0.080662	0.023574	DTL
TXN	0.147063	0.113309	0.260372	DTL
MRPL49	0.086947	-0.0761968	0.0107502	DTL
LRPAP1	0.141574	-0.198366	-0.0567921	DTL
CIAO2A	0.0920105	-0.0959058	-0.00389526	DTL
POLM	0.0750838	-0.078955	-0.00387115	DTL
ATG3	0.0890832	-0.0796421	0.00944111	DTL
ABHD17A	0.0964806	-0.0743703	0.0221104	DTL
POLR3GL	0.085537	-0.0821081	0.0034289	DTL
COMMD1	0.0934002	-0.0653079	0.0280923	DTL
OGT	0.10876	-0.161662	-0.052902	DTL
FAM171A1	-0.0831624	0.0554651	-0.0276973	DTL
TSPAN3	0.121253	-0.127064	-0.00581169	DTL
ZNF618	-0.0802969	0.0519468	-0.0283501	DTL
GNL1	0.0772364	-0.0859687	-0.00873226	DTL
SEPTIN8	0.0990341	-0.117547	-0.0185127	DTL
SYBU	0.0467001	-0.0377527	0.0089474	DTL
RFC1	0.110524	-0.129517	-0.0189932	DTL
PPP2CA	0.0934533	-0.0697048	0.0237485	DTL
CAPRIN1	0.105952	-0.104986	0.000966074	DTL
SDHAF2	0.0830908	-0.0524406	0.0306502	DTL
GFPT1	0.0792581	-0.0684634	0.0107947	DTL
WWC3	0.0792371	-0.0903138	-0.0110767	DTL
TMPO	0.111148	-0.137105	-0.025957	DTL
PHF23	0.0770226	-0.0609868	0.0160358	DTL
SORT1	0.110434	-0.152085	-0.0416509	DTL
MRPL27	0.098518	-0.0572391	0.041279	DTL
NBDY	0.112512	-0.0694868	0.0430253	DTL
NOL4L	0.0529892	-0.0385759	0.0144132	DTL
SMARCB1	0.0915008	-0.0767978	0.014703	DTL
EID1	0.152983	-0.124698	0.0282848	DTL
ISOC1	0.0688078	-0.0446191	0.0241887	DTL
LMCD1	0.0573273	-0.0355513	0.021776	DTL
DCTN6	0.0960086	-0.0713234	0.0246852	DTL
GPC1	0.0689986	-0.0710922	-0.00209364	DTL
BORCS7	0.108258	-0.0718391	0.0364191	DTL
TMED10	0.126497	-0.13835	-0.0118531	DTL
HNRNPH2	0.0953691	-0.0705896	0.0247795	DTL
NT5C3A	0.0654404	-0.0409717	0.0244687	DTL
SRPK2	0.0728285	-0.0777192	-0.00489066	DTL
MISP3	0.077026	-0.0665187	0.0105073	DTL
GDF15	0.0545164	-0.0495698	0.0049466	DTL
FBL	0.108643	-0.141502	-0.0328587	DTL
ATP12A	0.0440896	-0.0441685	-7.88941e-05	DTL
CAPN5	0.0588288	-0.0663343	-0.0075055	DTL
DDX1	0.109283	-0.090498	0.0187847	DTL
CYP1B1-AS1	0.05069	-0.0528964	-0.00220634	DTL
GNG10	0.118721	-0.0574163	0.0613049	DTL
METTL5	0.0983652	-0.0663443	0.0320209	DTL
VCP	0.107012	-0.0754318	0.0315799	DTL
SDHAF3	0.0798076	-0.0478662	0.0319414	DTL
FRMD3	-0.0789742	0.0952557	0.0162814	DTL
MRM2	0.0658565	-0.0476742	0.0181823	DTL
ARMCX3	0.0974083	-0.113644	-0.0162357	DTL
ATP2B1	0.101182	-0.122914	-0.0217319	DTL
TCTA	0.0828442	-0.0908946	-0.00805039	DTL
TOMM20	0.15122	-0.172908	-0.0216883	DTL
OSBPL8	0.0879541	-0.0790663	0.00888785	DTL
IRX3	-0.138107	0.0889984	-0.0491081	DTL
HMGB1	0.153218	-0.145497	0.00772024	DTL
ALDOA	0.0674124	-0.0497901	0.0176224	DTL
CARD19	0.0685613	-0.0426545	0.0259068	DTL
ADAMTS1	-0.0631959	0.0431312	-0.0200647	DTL
TMEM203	0.0902909	-0.0775279	0.012763	DTL
NFU1	0.083254	-0.0575019	0.0257521	DTL
CHST3	-0.0549034	0.0362808	-0.0186226	DTL
HOXB7	0.109095	-0.126849	-0.0177538	DTL
TMEM106C	0.107372	-0.105628	0.00174391	DTL
TRAPPC5	0.130954	-0.0825435	0.0484102	DTL
TMEM150A	0.0551732	-0.0497668	0.00540643	DTL
AKAP5	0.0795497	-0.0882234	-0.00867371	DTL
CTSL	0.133226	-0.163657	-0.0304309	DTL
HM13	0.110746	-0.106724	0.00402137	DTL
DNAJC8	0.119859	-0.117076	0.00278394	DTL
COMMD4	0.101817	-0.0848829	0.0169346	DTL
SEMA3C	0.0423892	-0.0408499	0.00153929	DTL
QDPR	0.081823	-0.0464096	0.0354134	DTL
MT-ATP8	-0.148087	0.0745101	-0.0735765	DTL
SERPINA5	0.0470687	-0.0344756	0.0125931	DTL
PRDX3	0.129695	-0.0725415	0.0571534	DTL
NUDT5	0.0857253	-0.0715581	0.0141672	DTL
PTGES2	0.0795444	-0.0541944	0.02535	DTL
SLC46A3	0.0466407	-0.0459532	0.000687473	DTL
FDX2	0.0801491	-0.0481408	0.0320083	DTL
TMEM60	0.0713074	-0.0614764	0.00983099	DTL
SEPTIN10	0.0958382	-0.0746644	0.0211737	DTL
AFDN	0.1204	-0.164838	-0.0444373	DTL
TMEM208	0.114407	-0.0927863	0.021621	DTL
ATF1	0.0625394	-0.0521311	0.0104083	DTL
GTF2H4	0.0518742	-0.0345362	0.017338	DTL
ROGDI	0.0612044	-0.0463912	0.0148132	DTL
SYPL1	0.13091	-0.135555	-0.00464479	DTL
PHF1	0.0880649	-0.0936701	-0.00560526	DTL
TMEM131	0.0934016	-0.121011	-0.0276099	DTL
SOGA1	-0.100742	0.0453007	-0.0554417	DTL
UBAC1	0.0808176	-0.0766765	0.00414118	DTL
EMC3	0.0920563	-0.0811423	0.010914	DTL
ASCL2	0.0332287	-0.0324365	0.000792209	DTL
EMC4	0.104543	-0.0762053	0.0283378	DTL
ZSCAN16-AS1	0.101689	-0.0602059	0.0414826	DTL
CRACR2B	0.0531528	-0.0503086	0.00284416	DTL
BUD31	0.117225	-0.0860515	0.0311739	DTL
ABT1	0.0667958	-0.0390105	0.0277853	DTL
BAG5	0.0891052	-0.106723	-0.0176182	DTL
PPP1R35	0.0931005	-0.108981	-0.0158808	DTL
MRPL16	0.0838437	-0.0335705	0.0502732	DTL
SNX17	0.0985002	-0.0703951	0.0281051	DTL
SLC17A5	0.0657843	-0.069164	-0.00337969	DTL
TMEM126B	0.0940893	-0.0723579	0.0217314	DTL
DHRS7B	0.0783683	-0.0766754	0.0016929	DTL
SERTAD1	0.0679008	-0.0467282	0.0211727	DTL
TCF25	0.120145	-0.158925	-0.0387793	DTL
PEX2	0.103426	-0.091151	0.0122746	DTL
TDG	0.0700209	-0.0754629	-0.00544207	DTL
STIP1	0.0873826	-0.0964335	-0.00905097	DTL
SLC27A5	0.0596066	-0.0433038	0.0163028	DTL
OVOL2	0.0512501	-0.0515751	-0.000325014	DTL
PRPF38B	0.0973404	-0.105727	-0.00838692	DTL
MRPL48	0.0693703	-0.0580448	0.0113255	DTL
TNFSF12	0.0780287	-0.0648294	0.0131992	DTL
CNIH4	0.0988999	-0.117252	-0.0183521	DTL
MRPS18C	0.103986	-0.0533607	0.0506249	DTL
TSPAN8	0.0780905	-0.0805979	-0.00250733	DTL
CDK6	0.0552391	-0.0501278	0.00511132	DTL
SMAP1	0.0674481	-0.0546924	0.0127557	DTL
HAX1	0.101799	-0.078884	0.022915	DTL
ATP6V1D	0.11198	-0.0727217	0.0392585	DTL
SERTAD3	0.0685648	-0.0410564	0.0275083	DTL
EZR	0.138443	-0.0900346	0.0484084	DTL
CUL2	0.061322	-0.0542391	0.00708291	DTL
IFNGR2	0.0926521	-0.0825247	0.0101274	DTL
THSD4	-0.0806327	0.0561687	-0.024464	DTL
ALDOC	0.0517307	-0.0429727	0.00875801	DTL
ZBTB1	0.0803048	-0.104386	-0.0240813	DTL
MYCBP	0.0672971	-0.0666755	0.000621592	DTL
PPDPF	0.156029	0.0922613	0.24829	DTL
KMT5A	0.0772114	-0.0885386	-0.0113273	DTL
DTYMK	0.0735266	-0.0532717	0.0202549	DTL
PGM1	0.0567049	-0.0416552	0.0150497	DTL
MTA3	0.0725516	-0.064634	0.00791763	DTL
TCP1	0.103015	-0.0799031	0.0231119	DTL
PPFIBP1	0.135214	-0.132305	0.00290912	DTL
YY1	0.115691	-0.133482	-0.0177915	DTL
COPS2	0.0932845	-0.10662	-0.0133356	DTL
RSBN1L	0.104349	-0.130964	-0.0266145	DTL
FBN2	0.0380207	-0.0383225	-0.000301826	DTL
FBXL15	0.0862045	-0.0822519	0.00395255	DTL
NCOA3	0.0802498	-0.0932038	-0.012954	DTL
EGLN1	0.0736464	-0.0742275	-0.000581161	DTL
SYNE4	0.0676655	-0.0670215	0.000643993	DTL
BCAS4	0.0636653	-0.0562062	0.00745916	DTL
SNX7	0.0690525	-0.0340769	0.0349756	DTL
ABCF1	0.0887023	-0.0825469	0.00615539	DTL
HNF1B	-0.102399	0.0451212	-0.0572775	DTL
EIF4B	0.136323	-0.115405	0.0209177	DTL
BIN3	0.0514472	-0.0491683	0.00227895	DTL
SPTSSA	0.0701502	-0.0558067	0.0143436	DTL
PCYOX1	0.111309	-0.157037	-0.0457272	DTL
C12orf10	0.092783	-0.055414	0.037369	DTL
SAR1B	0.0872053	-0.121705	-0.0344999	DTL
CPSF6	0.0891745	-0.112825	-0.0236506	DTL
ERP44	0.0903092	-0.100465	-0.0101561	DTL
DYNLT3	0.0967379	-0.10114	-0.00440229	DTL
INSIG1	0.0545212	-0.0609506	-0.00642944	DTL
COL14A1	0.0776591	-0.0752383	0.0024208	DTL
MARCH2	0.0695163	-0.0748173	-0.00530094	DTL
TMX1	0.0857156	-0.0878504	-0.00213479	DTL
ALOX5	0.032892	-0.032892	-2.13163e-14	DTL
TIMM10	0.0880471	-0.0552307	0.0328164	DTL
WASHC3	0.092052	-0.0823778	0.00967428	DTL
IFITM2	0.115535	-0.145212	-0.0296766	DTL
CRLS1	0.0779577	-0.0457154	0.0322423	DTL
PCNA	0.08731	-0.0738894	0.0134206	DTL
SH3BP2	0.054263	-0.044403	0.00986006	DTL
VAPB	0.0692753	-0.0602712	0.00900407	DTL
AC245297.3	0.0917974	-0.117154	-0.0253564	DTL
PCSK1N	0.106296	-0.0649188	0.041377	DTL
ITGB2-AS1	0.0335419	-0.0325837	0.00095821	DTL
C8orf76	0.0560738	-0.0561664	-9.25814e-05	DTL
SCPEP1	0.0818498	-0.11346	-0.0316106	DTL
MTMR12	0.074094	-0.0776325	-0.00353853	DTL
CHMP3	0.108295	-0.0861626	0.0221326	DTL
TIMM10B	0.0709786	-0.047287	0.0236916	DTL
MPDU1	0.0776374	-0.0598362	0.0178013	DTL
FOS	-0.12131	0.106705	-0.0146044	DTL
HPN	0.101382	-0.0854628	0.015919	DTL
DNAH17	0.0358303	-0.0311781	0.00465224	DTL
RRP36	0.07379	-0.0529745	0.0208155	DTL
LINC02212	0.0316426	-0.0298168	0.0018258	DTL
MED10	0.10141	-0.0877407	0.013669	DTL
CARD6	0.0341991	-0.0322101	0.00198904	DTL
PARD3B	0.0700583	-0.0718119	-0.00175358	DTL
IGSF8	0.0880894	-0.110723	-0.0226336	DTL
NOP14	0.0557275	-0.0570575	-0.00133007	DTL
CDC42EP4	0.0527196	-0.040588	0.0121316	DTL
PRELID3B	0.0712317	-0.07744	-0.00620831	DTL
NADK	0.0565823	-0.0515995	0.00498272	DTL
DPM2	0.0860373	-0.0805998	0.00543747	DTL
COA3	0.113193	-0.0704899	0.0427032	DTL
CERS2	0.113611	-0.110235	0.00337611	DTL
GALNT18	0.100444	-0.0853295	0.0151146	DTL
PHYHD1	0.0702983	-0.0691874	0.0011109	DTL
RDH14	0.0872332	-0.105603	-0.0183697	DTL
TM9SF1	0.0886048	-0.120043	-0.0314387	DTL
ITPR2	0.0669192	-0.0787273	-0.0118081	DTL
QPCT	0.0702574	-0.0628101	0.00744727	DTL
AC010642.2	0.0749613	-0.0383784	0.0365829	DTL
CCNDBP1	0.0940867	-0.112514	-0.0184274	DTL
ZDHHC16	0.063417	-0.059161	0.00425591	DTL
CAST	0.13483	-0.164888	-0.030058	DTL
PFKFB3	0.143483	-0.261394	-0.117911	DTL
STX4	0.0757589	-0.0675341	0.0082248	DTL
EIF1B	0.130024	-0.0723038	0.0577204	DTL
TRAPPC3	0.0794684	-0.0825226	-0.00305425	DTL
NHP2	0.110296	-0.066088	0.0442077	DTL
LYPLAL1	0.104384	-0.0700366	0.0343471	DTL
PRADC1	0.0561806	-0.0504873	0.00569334	DTL
SERPINB6	0.09202	-0.0764197	0.0156003	DTL
KIF3A	0.0723845	-0.0789511	-0.00656652	DTL
RDH11	0.10614	-0.149419	-0.0432787	DTL
UBL4A	0.0677664	-0.0582593	0.00950711	DTL
UBE2E2	0.0661504	-0.0377334	0.028417	DTL
MCF2L-AS1	0.0293925	-0.0293925	-2.30926e-14	DTL
SNAPIN	0.0778296	-0.0495673	0.0282622	DTL
UBE2I	0.106428	-0.0727533	0.0336747	DTL
HDAC11	0.0664635	-0.0464788	0.0199846	DTL
UBE2Q2	0.0617547	-0.0432854	0.0184693	DTL
SLC49A3	0.0453757	-0.0461259	-0.000750193	DTL
MAPK13	0.063113	-0.0615072	0.00160575	DTL
BORCS8	0.0819653	-0.0632117	0.0187536	DTL
DERL2	0.0868575	-0.094947	-0.00808945	DTL
HDGF	0.108352	-0.122073	-0.0137213	DTL
RPA3	0.112524	-0.0527078	0.0598158	DTL
GGCT	0.0667308	-0.0409015	0.0258292	DTL
CSNK2B	0.108998	-0.0687196	0.0402785	DTL
WDR18	0.0700862	-0.0307627	0.0393235	DTL
EPS8L2	0.137372	-0.306102	-0.168731	DTL
YPEL3	0.126786	-0.135676	-0.00889018	DTL
TMED2	0.11428	-0.113341	0.000939425	DTL
ADGRL3	-0.0581318	0.0316812	-0.0264505	DTL
HMGB2	-0.100816	0.107989	0.00717331	DTL
TMED5	0.0983528	-0.115741	-0.0173886	DTL
SPACA9	0.053128	-0.054311	-0.00118302	DTL
SC5D	0.0795292	-0.0973502	-0.0178209	DTL
HOOK2	0.0897418	-0.0987448	-0.00900304	DTL
CWC15	0.104354	-0.0744069	0.0299473	DTL
SMIM14	0.0982121	-0.101498	-0.0032855	DTL
CDC37	0.109274	-0.0928898	0.0163844	DTL
GALNT1	0.0671296	-0.0700161	-0.00288653	DTL
MTFP1	0.050219	-0.041752	0.00846695	DTL
CBX5	0.126613	-0.184554	-0.0579412	DTL
RAD23B	0.0838368	-0.0728237	0.0110132	DTL
ZC3H15	0.101014	-0.0955062	0.00550824	DTL
POLR2J	0.115254	-0.0704214	0.044833	DTL
CD58	0.0577119	-0.0530681	0.00464375	DTL
ADIPOR1	0.0849951	-0.0984435	-0.0134484	DTL
[truncated: 2,947 more rows]

## Sheet: TAL
Thick ascending limb cells (TAL) = 8789
Transcripts	log2FC_T2Di(-)_HC	log2FC_T2Di(+)_T2Di(-)	log2FC_T2Di(+)_HC	Nephron segment
AKR1B1	0.261275	-0.266248	-0.00497213	TAL
SERPINA1	0.150339	-0.150951	-0.000611941	TAL
SERPINA6	0.106308	-0.106461	-0.000153019	TAL
UMOD	-0.457005	0.374795	-0.0822103	TAL
MELTF	0.158973	-0.161126	-0.00215242	TAL
CPE	0.0840848	-0.0831132	0.000971657	TAL
CKB	-0.239663	0.197584	-0.0420796	TAL
CALCA	0.0544401	-0.0550392	-0.000599078	TAL
DEFB1	-0.248944	0.248971	2.67943e-05	TAL
ARG2	0.0646755	-0.0619026	0.00277287	TAL
DST	-0.173856	0.101736	-0.0721202	TAL
ADIRF	-0.242534	0.16372	-0.0788137	TAL
FKBP5	-0.131227	0.0846606	-0.0465662	TAL
AKR1C1	0.0472444	-0.0486489	-0.0014045	TAL
TACC3	0.0400443	-0.0402155	-0.000171217	TAL
SLC6A12	0.0580736	-0.0522086	0.00586496	TAL
SLCO4A1	0.0353192	-0.0349253	0.000393955	TAL
PRKAR2B	0.0327952	-0.0333315	-0.000536323	TAL
PFKFB3	0.0675111	-0.0749939	-0.00748276	TAL
DDIT4L	0.0822328	-0.0793344	0.00289834	TAL
SERPINA5	0.196737	-0.105367	0.0913697	TAL
LTBP1	0.0394357	-0.0366273	0.00280836	TAL
RNF24	0.0850067	-0.0813874	0.0036193	TAL
GPC3	-0.14534	0.106062	-0.0392776	TAL
SLC12A1	-0.201478	0.175968	-0.0255093	TAL
SOCS2	0.0668674	-0.0476832	0.0191843	TAL
AC068631.1	-0.108632	0.0856034	-0.0230281	TAL
KNG1	-0.177351	0.132748	-0.0446036	TAL
HSPB7	0.0620113	-0.0605945	0.00141683	TAL
RIPOR3	0.0521634	-0.0466153	0.0055481	TAL
CRYAB	0.0736753	-0.0676637	0.0060116	TAL
TESC	0.0556252	-0.0562129	-0.000587697	TAL
SH3GL3	0.0256363	-0.0250239	0.00061238	TAL
CCDC71L	-0.0866416	0.0318052	-0.0548364	TAL
MT-ND2	-0.137773	0.0728705	-0.0649027	TAL
SPNS2	0.0600375	-0.0666312	-0.00659374	TAL
TBC1D16	0.0940329	-0.0771395	0.0168933	TAL
MT-ND5	-0.133061	0.0843891	-0.0486716	TAL
RANBP3L	0.105447	-0.0964662	0.00898034	TAL
SOD3	0.0988432	-0.0888254	0.0100178	TAL
MT-ATP8	-0.144846	0.0461924	-0.0986541	TAL
NEK10	0.0233019	-0.0233541	-5.21913e-05	TAL
MT1X	-0.105178	0.0637777	-0.0414006	TAL
MT2A	-0.163689	0.0883932	-0.075296	TAL
MPC1	-0.149602	0.116928	-0.0326734	TAL
LPL	-0.118357	0.028341	-0.0900156	TAL
LPIN2	0.0667788	-0.0711614	-0.00438258	TAL
IGFBP2	0.125088	-0.0399017	0.0851866	TAL
ARPC1B	0.0502054	-0.0473119	0.00289347	TAL
SMIM24	-0.0620076	0.0184495	-0.0435582	TAL
NEURL3	0.0287203	-0.0283955	0.00032471	TAL
MT-ND4L	-0.123975	0.0546815	-0.0692933	TAL
TFF3	0.022016	-0.0215324	0.000483577	TAL
BHLHE40	-0.0882405	0.0257897	-0.0624508	TAL
FMN1	0.0500192	-0.0499734	4.57318e-05	TAL
LDHB	-0.12753	0.0938186	-0.0337114	TAL
ID2	-0.116005	0.0575411	-0.0584644	TAL
AFAP1L2	0.0251742	-0.025755	-0.000580779	TAL
RNF128	0.0239261	-0.0259286	-0.00200249	TAL
CNNM1	0.0162403	-0.0161195	0.000120783	TAL
MT-ND4	-0.110805	0.0656597	-0.0451457	TAL
MT-ND1	-0.122177	0.0407454	-0.0814319	TAL
SLC4A11	0.0196791	-0.0196799	-7.44896e-07	TAL
BOC	0.0164772	-0.0160545	0.000422661	TAL
UCP2	0.0304223	-0.0298645	0.000557819	TAL
RGCC	0.0229038	-0.0227148	0.000189047	TAL
ASPHD2	0.0378485	-0.0311489	0.00669964	TAL
NEFL	-0.0730975	0.049597	-0.0235005	TAL
GSTM3	0.128002	-0.0969505	0.0310517	TAL
WNT7B	0.0326638	-0.039702	-0.00703828	TAL
TPT1	-0.130197	0.056165	-0.0740325	TAL
NTRK2	-0.125064	0.0646292	-0.0604343	TAL
CCND1	-0.110891	0.0897638	-0.0211272	TAL
ABI3	-0.0676418	0.0600208	-0.007621	TAL
RPL10	-0.124073	0.0537363	-0.0703365	TAL
KCNJ5	0.0502146	-0.0449299	0.00528477	TAL
RPS26	-0.135191	0.098239	-0.0369516	TAL
MT1E	-0.116287	0.0901763	-0.0261108	TAL
MT-CO3	-0.112674	0.0660001	-0.0466739	TAL
TDGF1	-0.0635685	0.0189072	-0.0446614	TAL
DUSP9	-0.127915	0.070157	-0.0577584	TAL
CAT	0.105634	-0.116772	-0.0111384	TAL
CYB5A	-0.130696	0.0572176	-0.0734786	TAL
SNHG29	-0.129886	0.0603603	-0.0695253	TAL
CHDH	0.0323183	-0.0305367	0.00178159	TAL
FOLR3	-0.0946344	0.102563	0.00792849	TAL
PCSK1N	-0.133	0.101736	-0.031264	TAL
PPP1R16A	-0.0763534	0.0438574	-0.032496	TAL
PCK1	0.0934238	-0.0690311	0.0243927	TAL
RSPO3	0.0136946	-0.0135556	0.000138926	TAL
TACSTD2	0.100268	-0.0452007	0.0550672	TAL
ATP1B3	0.0930159	-0.0645875	0.0284284	TAL
LINC02381	-0.0974429	0.05032	-0.047123	TAL
FOLR1	-0.0940032	0.108034	0.0140311	TAL
FXYD2	-0.127326	0.0339324	-0.0933932	TAL
MUC1	-0.120197	0.110736	-0.00946081	TAL
LINC01320	-0.0897995	0.0632423	-0.0265572	TAL
LDHA	0.100185	-0.0655699	0.0346152	TAL
EGF	-0.134433	0.0885659	-0.0458676	TAL
AC013275.1	0.0223232	-0.020744	0.00157919	TAL
HIF1A	0.0836782	-0.0660563	0.0176219	TAL
MT-ATP6	-0.0926389	0.0490107	-0.0436282	TAL
AC009275.1	0.0126312	-0.0126086	2.26254e-05	TAL
FHL2	0.0313164	-0.0329342	-0.00161774	TAL
LINC00379	-0.060732	0.0357817	-0.0249503	TAL
CDC25B	0.0216486	-0.0212297	0.00041887	TAL
MT-CO1	-0.0992361	0.0506216	-0.0486145	TAL
PFKP	0.0686407	-0.0555542	0.0130866	TAL
SLC14A1	0.0180141	-0.018141	-0.00012694	TAL
TP53I11	0.0130239	-0.0134093	-0.000385441	TAL
RPL24	-0.116223	0.0494873	-0.066736	TAL
UQCRB	-0.114388	0.0957999	-0.0185881	TAL
SLC3A1	-0.104977	0.0644138	-0.0405631	TAL
ID3	-0.0740212	0.0523127	-0.0217086	TAL
AC108749.1	0.0145848	-0.0144678	0.000117018	TAL
SIM1	0.0819778	-0.103115	-0.0211367	TAL
MFSD10	0.0543563	-0.0405609	0.0137954	TAL
AIF1L	0.104001	-0.0890162	0.0149847	TAL
BEX2	-0.0995271	0.0420779	-0.0574492	TAL
RPL39	-0.11646	0.0577046	-0.0587556	TAL
SDC1	-0.103602	0.104008	0.000406798	TAL
FAM131C	0.0511721	-0.0447313	0.00644072	TAL
FABP3	-0.104412	0.109637	0.00522516	TAL
SLC22A2	-0.0936345	0.087585	-0.00604949	TAL
CNTD2	0.0149486	-0.0145639	0.000384709	TAL
SULT2B1	0.0192337	-0.0214419	-0.00220821	TAL
MT-CYB	-0.095451	0.052427	-0.0430239	TAL
RPL41	-0.100596	0.0523464	-0.0482499	TAL
CLDN1	0.0157135	-0.01493	0.000783503	TAL
PXMP2	-0.0816315	0.0759044	-0.00572713	TAL
SSTR2	0.0118406	-0.0118426	-1.99263e-06	TAL
PAX8	0.0770034	-0.0755221	0.00148131	TAL
CLCNKB	-0.109523	0.112288	0.00276515	TAL
NDUFA4	-0.103699	0.0798667	-0.0238326	TAL
S100A4	0.0721123	-0.0743601	-0.0022478	TAL
RPL26	-0.106481	0.044505	-0.0619759	TAL
NFKBIA	0.0626461	-0.0630246	-0.000378523	TAL
SHB	0.0369148	-0.0356402	0.0012746	TAL
RPS27A	-0.101819	0.0278091	-0.0740102	TAL
FRY	0.0388877	-0.0355615	0.00332621	TAL
LGR5	0.00998041	-0.00960623	0.000374186	TAL
CYFIP2	-0.111356	0.03339	-0.0779659	TAL
MAL2	0.0837835	-0.0613873	0.0223963	TAL
HSPA8	-0.0986369	0.0645984	-0.0340385	TAL
AC079447.1	0.0394407	-0.0457814	-0.00634069	TAL
HMGN2	-0.0934115	0.0665096	-0.0269019	TAL
SLC9A3R2	0.0322893	-0.0349756	-0.00268629	TAL
RPL11	-0.104137	0.0304	-0.0737368	TAL
GPER1	0.0149985	-0.0119081	0.00309043	TAL
MT-CO2	-0.095936	0.0590392	-0.0368968	TAL
MT-ND3	-0.0980587	0.067083	-0.0309757	TAL
FCGBP	0.0439987	-0.0595496	-0.0155509	TAL
RPS6	-0.102208	0.0465359	-0.0556719	TAL
RPS23	-0.103719	0.0489338	-0.0547848	TAL
RPS4Y1	0.073394	-0.188433	-0.115039	TAL
TMSB4X	0.0634983	-0.0851597	-0.0216615	TAL
OBSL1	-0.0866911	0.0832237	-0.0034674	TAL
RPS4X	-0.104635	0.0898168	-0.0148185	TAL
CMBL	-0.0857332	0.0680235	-0.0177097	TAL
COX7B	-0.105647	0.102337	-0.00330995	TAL
RPL13	-0.0935747	0.0396953	-0.0538794	TAL
RPS14	-0.0973499	0.0236858	-0.0736642	TAL
EIF1	-0.100101	0.0530266	-0.0470741	TAL
GMPR	-0.0589561	0.0263156	-0.0326405	TAL
PANK2	0.0398911	-0.039109	0.000782059	TAL
GTF2H2	-0.0529035	0.0240361	-0.0288674	TAL
LINC01687	0.00759229	-0.00759229	-3.55271e-15	TAL
PLIN5	-0.0542923	0.0315764	-0.0227159	TAL
FTL	-0.100964	0.037213	-0.0637509	TAL
GAS6	0.0831008	-0.0598774	0.0232234	TAL
MAOA	-0.0565398	0.0265874	-0.0299524	TAL
NTN4	0.0693077	-0.0493094	0.0199983	TAL
CARD6	0.0125384	-0.012057	0.00048145	TAL
RPL34	-0.100372	0.0438174	-0.0565542	TAL
FBXO2	0.0520652	-0.0338347	0.0182304	TAL
SPOCK1	0.0123571	-0.0127994	-0.000442301	TAL
PPM1K	-0.0759966	0.0208244	-0.0551722	TAL
SRSF3	-0.0835003	0.0398063	-0.043694	TAL
COX4I1	-0.0939716	0.0766356	-0.017336	TAL
CD83	0.0302201	-0.0205486	0.00967151	TAL
GRB14	0.0593214	-0.0496323	0.00968908	TAL
ALDH1L1	-0.0673887	0.0356913	-0.0316974	TAL
PPDPF	-0.101835	0.12274	0.0209051	TAL
EPHX2	-0.0794958	0.0795099	1.40663e-05	TAL
TMEM266	0.0122144	-0.0117139	0.000500483	TAL
VIM	0.031771	-0.0337194	-0.0019484	TAL
STXBP6	0.0108485	-0.010986	-0.000137453	TAL
MRPL36	-0.085408	0.0698255	-0.0155825	TAL
SASH1	0.0422056	-0.0341241	0.00808152	TAL
KCNJ15	0.0177539	-0.020873	-0.00311915	TAL
NYNRIN	-0.0335768	0.00924425	-0.0243326	TAL
TPM1	0.0601173	-0.0525503	0.007567	TAL
NELL1	-0.0594641	0.0160771	-0.043387	TAL
IFI27	0.017533	-0.0183319	-0.000798878	TAL
MXRA7	0.0549264	-0.0165241	0.0384023	TAL
ATP5MG	-0.0948294	0.0874439	-0.00738553	TAL
CALD1	0.0247626	-0.0206413	0.00412125	TAL
MFSD6	0.0228868	-0.0187628	0.00412404	TAL
SLC16A12	-0.086875	0.0393877	-0.0474873	TAL
ATP5IF1	-0.0929675	0.0677125	-0.025255	TAL
THNSL2	-0.0402484	0.0421335	0.00188508	TAL
CAVIN1	0.023519	-0.019984	0.00353507	TAL
RPS29	-0.0904018	0.0778027	-0.012599	TAL
RPL32	-0.091841	0.0269485	-0.0648925	TAL
CD82	0.0375713	-0.0381218	-0.000550427	TAL
RHOBTB3	-0.0838489	0.0625773	-0.0212716	TAL
PTGER3	-0.09502	0.0455588	-0.0494612	TAL
MACROD1	-0.0640814	0.0568017	-0.00727973	TAL
SRGN	0.0142097	-0.0147593	-0.00054957	TAL
SLC25A3	-0.0882866	0.0538764	-0.0344102	TAL
HSPB1	-0.0837121	0.0550511	-0.0286609	TAL
DNAJC19	-0.0868398	0.0379385	-0.0489013	TAL
ATP5F1D	-0.0892683	0.0512097	-0.0380586	TAL
CXCL12	-0.0985461	0.0722879	-0.0262582	TAL
COX7C	-0.0877757	0.0875922	-0.000183493	TAL
QPRT	0.0267375	-0.0291348	-0.00239729	TAL
WFS1	0.0302091	-0.0315251	-0.00131601	TAL
CALM2	-0.0879597	0.0583517	-0.029608	TAL
ETF1	0.0495639	-0.0607299	-0.011166	TAL
RPS28	-0.0860904	0.0335088	-0.0525816	TAL
CBR1	-0.0858689	0.0714301	-0.0144389	TAL
ID4	-0.0547214	0.0478136	-0.0069078	TAL
ASS1	-0.027764	0.0131583	-0.0146057	TAL
TK1	0.0140571	-0.0146888	-0.000631727	TAL
CAV1	0.0115219	-0.0093345	0.0021874	TAL
ATP5MC2	-0.0905527	0.047899	-0.0426536	TAL
SLC25A4	-0.0829918	0.0809437	-0.00204811	TAL
IL17RB	0.00913555	-0.0089255	0.000210048	TAL
SOX18	0.0134938	-0.0140608	-0.000567007	TAL
NAPEPLD	0.0445537	-0.0421714	0.00238232	TAL
MT3	-0.0601115	0.0999866	0.0398751	TAL
COX8A	-0.0863624	0.0836539	-0.00270856	TAL
SEPTIN11	0.0412814	-0.0470227	-0.00574126	TAL
HSP90B1	-0.0929401	0.0606725	-0.0322677	TAL
SEMA4D	0.0419136	-0.0422738	-0.000360175	TAL
SLC25A5	-0.0904948	0.082639	-0.00785585	TAL
CTSC	-0.0769623	0.0583227	-0.0186396	TAL
RAB17	0.0599625	-0.0538724	0.00609006	TAL
NDUFA1	-0.0878055	0.0983372	0.0105316	TAL
AFMID	0.0442413	-0.0369414	0.00729985	TAL
RARRES2	0.0808383	-0.0710692	0.00976908	TAL
ALDH6A1	-0.0736922	0.0285156	-0.0451765	TAL
ID1	-0.0568931	0.0519768	-0.00491632	TAL
RPS18	-0.0818056	0.0311921	-0.0506135	TAL
PHPT1	-0.0849917	0.0776018	-0.0073899	TAL
LMO2	0.0132608	-0.0142032	-0.000942388	TAL
PIEZO1	0.0155937	-0.0149351	0.000658657	TAL
FGF9	-0.0727119	0.0476559	-0.025056	TAL
AOX1	-0.016035	0.00683331	-0.00920171	TAL
LINC01589	0.00963746	-0.00976809	-0.000130634	TAL
XIST	-0.0890716	0.257717	0.168645	TAL
ITPKB	0.0357744	-0.0247375	0.0110369	TAL
MARVELD3	0.0208467	-0.0221226	-0.00127587	TAL
ALDH1A1	-0.0823023	0.0696736	-0.0126287	TAL
ATP5F1A	-0.0820191	0.069778	-0.0122411	TAL
EPS8L2	0.0616385	-0.0334919	0.0281466	TAL
GLRX	-0.076796	0.0466215	-0.0301746	TAL
PIK3AP1	-0.0167546	0.00545218	-0.0113025	TAL
MGP	0.0153633	-0.0150023	0.00036098	TAL
GSTA1	0.0625947	0.0282427	0.0908374	TAL
MYH8	0.0069786	-0.00668148	0.000297122	TAL
CYS1	-0.0823971	0.0497692	-0.0326279	TAL
PECAM1	0.0124605	-0.0122456	0.000214906	TAL
ANXA2	0.0355307	-0.0291835	0.00634728	TAL
GAL3ST1	0.0477153	-0.0432116	0.00450375	TAL
CA2	0.0656073	-0.0457955	0.0198118	TAL
AC124017.1	-0.0644526	0.03876	-0.0256926	TAL
ATP5MC1	-0.0852728	0.131439	0.0461663	TAL
LINC01197	-0.0254228	0.0245935	-0.000829342	TAL
GAL	0.00580355	-0.00580355	-3.55271e-15	TAL
ERVMER34-1	0.00909991	-0.00894717	0.000152739	TAL
B4GALNT3	0.0246977	-0.0170331	0.00766461	TAL
CIRBP	-0.0760213	0.0393204	-0.036701	TAL
KCNN3	0.0291836	-0.0353671	-0.0061835	TAL
DDX3Y	0.0245612	-0.0419231	-0.0173619	TAL
CLIC4	0.0177325	-0.0164333	0.00129922	TAL
GGH	0.0281538	-0.0150557	0.0130981	TAL
ITM2A	-0.0399066	0.0217853	-0.0181213	TAL
F2R	0.0087491	-0.00931926	-0.00057016	TAL
SDC4	-0.0702772	0.0808333	0.0105561	TAL
PTGDS	-0.0390192	0.0261704	-0.0128489	TAL
HES4	-0.0510903	0.0562517	0.00516134	TAL
EIF1B	-0.0663535	0.0233305	-0.043023	TAL
KNL1	0.00865048	-0.00856429	8.61928e-05	TAL
RPL36A	-0.0817107	0.0594377	-0.022273	TAL
COL12A1	0.0117669	-0.011707	5.98773e-05	TAL
GP2	-0.0589927	0.0454262	-0.0135665	TAL
RPL35A	-0.082168	0.0313279	-0.0508402	TAL
NDUFB10	-0.0786007	0.0688908	-0.00970996	TAL
COX6C	-0.0791233	0.0668623	-0.012261	TAL
UQCRH	-0.0825257	0.0612218	-0.0213039	TAL
C11orf54	-0.0674061	0.0295562	-0.0378499	TAL
ARID5B	-0.0442664	0.0249152	-0.0193512	TAL
GPT	-0.0197093	0.0126918	-0.00701747	TAL
FAM167B	0.00903988	-0.00765728	0.0013826	TAL
RGS6	-0.0157782	0.0075004	-0.00827785	TAL
ATP2A3	0.0118567	-0.0129647	-0.00110801	TAL
PIK3R3	0.0191946	-0.0154133	0.00378133	TAL
CTAG2	0.0060367	-0.0060367	-3.55271e-15	TAL
RPS15A	-0.0823147	0.033978	-0.0483367	TAL
LINC02672	0.0158048	-0.00897892	0.00682586	TAL
USP53	-0.0535704	0.0347496	-0.0188208	TAL
CALM1	0.0726655	-0.0889571	-0.0162916	TAL
BMP4	-0.0260345	0.00986033	-0.0161741	TAL
KCNJ1	-0.0785863	0.0760268	-0.00255947	TAL
GSTP1	-0.0746815	0.0520567	-0.0226248	TAL
TNFRSF1B	0.00792168	-0.0085823	-0.000660619	TAL
ERBB4	-0.0677286	0.0690836	0.00135498	TAL
HMGCS2	0.0177051	-0.020134	-0.00242889	TAL
LINC01205	0.0158573	-0.0161993	-0.000342063	TAL
SCD5	-0.0683352	0.0609524	-0.00738281	TAL
ITIH5	0.0111009	-0.0116049	-0.000503986	TAL
GDF15	0.0296304	-0.0306587	-0.00102827	TAL
CCL2	0.0108757	-0.0128894	-0.00201369	TAL
DCXR	-0.0691281	0.0619229	-0.00720517	TAL
SNHG25	-0.0636861	0.0345616	-0.0291245	TAL
LAMB2	0.0449965	-0.0235311	0.0214654	TAL
RPL3	-0.0707278	0.0331742	-0.0375536	TAL
ATP5PF	-0.0787092	0.0651788	-0.0135304	TAL
FAU	-0.0747011	0.0246979	-0.0500031	TAL
B3GNT3	0.00565473	-0.00541659	0.000238139	TAL
SLC14A2	0.00579299	-0.00554997	0.000243026	TAL
FBXO21	-0.0541826	0.0276834	-0.0264993	TAL
EHF	0.0308187	-0.0271571	0.00366168	TAL
RPS8	-0.0754889	0.0272315	-0.0482574	TAL
NDUFB1	-0.0788716	0.0970968	0.0182251	TAL
ATP5MC3	-0.0734325	0.10639	0.0329572	TAL
RPL23A	-0.0733078	0.0445387	-0.0287691	TAL
ATP5ME	-0.0776199	0.0750296	-0.00259025	TAL
UACA	0.0339485	-0.0300384	0.00391012	TAL
SOX17	0.00678214	-0.00669328	8.88576e-05	TAL
DPP10	0.00498647	-0.00462933	0.000357139	TAL
PLAU	-0.0788323	0.0401608	-0.0386715	TAL
FEZ1	-0.0259987	0.023545	-0.00245376	TAL
TNFRSF12A	0.0328705	-0.0254945	0.00737602	TAL
PPP4R4	0.00488063	-0.00471505	0.00016558	TAL
PLIN4	-0.0179721	0.00936237	-0.00860972	TAL
NDUFB7	-0.073865	0.0490738	-0.0247912	TAL
NAPRT	-0.0359872	0.0251053	-0.0108818	TAL
KLF2	0.0122486	-0.0108652	0.00138345	TAL
CST3	-0.0781756	0.0508908	-0.0272848	TAL
TTYH3	0.0136816	-0.0129422	0.000739365	TAL
RECQL5	0.0260625	-0.0313527	-0.00529021	TAL
TSC22D3	-0.0528798	0.0572939	0.00441405	TAL
HSPE1	-0.0741058	0.0499014	-0.0242044	TAL
S100A14	-0.0343143	0.0239945	-0.0103198	TAL
CYP2S1	0.00502697	-0.00502697	-3.55271e-15	TAL
RPL37A	-0.069671	0.0767453	0.00707431	TAL
TPM2	0.0142689	-0.0093633	0.00490562	TAL
RAB15	0.0136764	-0.00848824	0.00518819	TAL
PGGHG	0.0100057	-0.0082013	0.00180443	TAL
NDUFS6	-0.0737328	0.0601136	-0.0136192	TAL
RP1	-0.0315002	0.0169201	-0.0145801	TAL
NEB	-0.0320052	0.0338686	0.00186336	TAL
GAS7	0.00750387	-0.00729739	0.000206479	TAL
LNPEP	0.0521892	-0.036648	0.0155412	TAL
RPL23	-0.0741602	0.0281849	-0.0459752	TAL
TPM4	0.0202817	-0.021918	-0.00163632	TAL
AKAP12	0.009853	-0.00819259	0.0016604	TAL
CHCHD10	-0.0732505	0.0936845	0.020434	TAL
CLCN5	-0.0721703	0.0542412	-0.0179291	TAL
HIST1H1C	0.0358306	-0.0563217	-0.0204911	TAL
NRAD1	0.0184199	-0.0197613	-0.00134144	TAL
TMEM132A	0.020225	-0.0104019	0.00982307	TAL
RPS25	-0.0733667	0.0253297	-0.048037	TAL
F8A3	0.01136	-0.0046509	0.00670911	TAL
ZBTB16	-0.02753	0.0218269	-0.00570313	TAL
NDUFB9	-0.0712649	0.100815	0.0295505	TAL
HES1	-0.0543343	0.0565591	0.00222477	TAL
CNN3	0.0560491	-0.0395363	0.0165128	TAL
UNC13C	0.0145206	-0.0182322	-0.00371155	TAL
CDC42EP3	0.0264695	-0.027103	-0.000633544	TAL
GSN	0.0462468	-0.0165537	0.0296931	TAL
ATP5MD	-0.0762691	0.077485	0.00121587	TAL
NUDT4	-0.0742932	0.0480231	-0.0262702	TAL
KCNE4	0.00446368	-0.00443572	2.79597e-05	TAL
ACAT1	-0.0639728	0.045551	-0.0184219	TAL
SERPINE2	-0.0190067	0.0153177	-0.00368895	TAL
SPECC1	0.0131011	-0.0130737	2.73622e-05	TAL
MLPH	-0.0138614	0.00583103	-0.00803036	TAL
BX890604.2	-0.0228263	0.0150152	-0.00781112	TAL
IFIT1	-0.0382979	0.0257838	-0.012514	TAL
RNASE1	0.0114616	-0.00845614	0.00300548	TAL
HRG	-0.0461423	0.033324	-0.0128183	TAL
ETS1	0.0104945	-0.0113318	-0.000837257	TAL
EIF1AY	0.0237919	-0.0506401	-0.0268482	TAL
KCNJ12	-0.0207968	0.0126211	-0.00817563	TAL
BCAT2	-0.0287755	0.0157735	-0.0130021	TAL
PROM1	0.0222	-0.0171126	0.0050874	TAL
HERPUD1	-0.065245	0.0488508	-0.0163942	TAL
ADGRF1	0.0342046	-0.0149959	0.0192087	TAL
CYYR1	0.0160856	-0.0171951	-0.00110952	TAL
ATP5PB	-0.0636165	0.0313805	-0.032236	TAL
FAM43B	0.0148737	-0.0134685	0.00140516	TAL
C9orf24	-0.0283088	0.0226085	-0.00570038	TAL
GPX4	-0.0693848	0.0309546	-0.0384302	TAL
HIGD1B	0.0055476	-0.00545712	9.04825e-05	TAL
HSPD1	-0.0641997	0.0414915	-0.0227082	TAL
ATP5PO	-0.0702495	0.0604406	-0.0098089	TAL
RPL21	-0.0683905	0.030879	-0.0375115	TAL
ECI2	-0.0577991	0.0325694	-0.0252297	TAL
WFDC1	0.0231993	-0.0120815	0.0111178	TAL
MAT2A	-0.043063	0.0249048	-0.0181581	TAL
NDUFB11	-0.0680694	0.0284243	-0.0396451	TAL
RPL15	-0.0686256	0.0328013	-0.0358243	TAL
ADGRL3	-0.0182045	0.00918808	-0.00901639	TAL
RAB6B	-0.0240432	0.0200338	-0.00400942	TAL
VAMP5	0.0175246	-0.0199968	-0.00247218	TAL
CALR	-0.0715026	0.0778369	0.00633434	TAL
LINC01594	-0.00892776	0.00461746	-0.00431029	TAL
CX3CL1	0.0243222	-0.0168985	0.00742364	TAL
TSPAN15	-0.0294182	0.0193288	-0.0100894	TAL
PMM1	-0.049757	0.0491431	-0.000613912	TAL
SLC47A2	0.00515391	-0.00490316	0.000250757	TAL
MRPL41	-0.0699362	0.0648117	-0.00512447	TAL
EPHX1	0.0286355	-0.0193991	0.00923648	TAL
GABRE	0.0049453	-0.00517325	-0.000227945	TAL
TMCC3	0.00974532	-0.011266	-0.00152065	TAL
METRN	-0.051505	0.0292092	-0.0222958	TAL
HSPA5	-0.0689985	0.0640288	-0.00496972	TAL
ZMAT3	0.0339617	-0.0396739	-0.00571222	TAL
MICOS10	-0.0688864	0.0368031	-0.0320833	TAL
TMEM54	0.0165335	-0.0161124	0.000421093	TAL
ERICH1	-0.0434755	0.0313758	-0.0120998	TAL
RAMP2	0.0134146	-0.0121544	0.00126018	TAL
ATP1A1	-0.0720042	0.0905637	0.0185596	TAL
PTGES	0.0067117	-0.00712286	-0.00041116	TAL
HOXA9	0.0425604	-0.0226356	0.0199248	TAL
UBC	0.0634182	-0.0281407	0.0352775	TAL
RPL8	-0.0644234	0.0253993	-0.0390241	TAL
RGS5	0.0137722	-0.0123907	0.00138154	TAL
SUCLG1	-0.0612095	0.0571982	-0.00401136	TAL
STK17A	0.0267589	-0.023598	0.00316087	TAL
CEBPD	0.0463074	-0.0469213	-0.000613842	TAL
HOMER3	0.0237765	-0.0240423	-0.000265781	TAL
NANOS1	0.0254014	-0.0206298	0.00477155	TAL
TUBB2A	-0.0478976	0.0666361	0.0187385	TAL
PKN1	0.0240229	-0.0256973	-0.00167437	TAL
OTULINL	0.0202961	-0.0204696	-0.000173546	TAL
ATP5F1E	-0.0668593	0.0507402	-0.0161192	TAL
NDUFA13	-0.0656301	0.0544928	-0.0111373	TAL
ADHFE1	-0.0256065	0.0152882	-0.0103183	TAL
MT-ND6	-0.0632395	0.0471401	-0.0160994	TAL
FTH1	-0.0626334	0.0247151	-0.0379183	TAL
SHISA8	0.0109849	-0.0125807	-0.00159581	TAL
SLC38A2	0.0401639	-0.0516202	-0.0114564	TAL
ASIC2	0.0038977	-0.00397569	-7.79944e-05	TAL
LIMA1	0.0302952	-0.0387598	-0.00846467	TAL
FAM107A	0.017334	-0.0155757	0.00175835	TAL
PHGDH	-0.0401703	0.0281853	-0.0119849	TAL
ATP5F1C	-0.0639757	0.0568382	-0.00713753	TAL
H19	0.00559804	-0.00523712	0.000360922	TAL
THY1	-0.0652484	0.0491528	-0.0160955	TAL
SCGB2A1	0.00905996	-0.0117993	-0.00273935	TAL
MVK	0.0272573	-0.0188471	0.00841014	TAL
AC009244.2	0.00452996	-0.00476315	-0.000233189	TAL
ADGRE5	0.00670234	-0.00649684	0.000205496	TAL
CCDC69	0.00850922	-0.00935959	-0.000850364	TAL
HSPG2	0.0282372	-0.0324362	-0.004199	TAL
GOLGA8B	-0.0410902	0.0374005	-0.00368974	TAL
TMA7	-0.06987	0.0487172	-0.0211528	TAL
CA12	-0.0736097	0.0733781	-0.000231607	TAL
LGALS1	0.0121682	-0.0104057	0.00176253	TAL
CPT1A	0.0435619	-0.0240221	0.0195397	TAL
DUSP1	0.0271271	-0.0334923	-0.00636517	TAL
PDZK1	0.0204895	-0.0241056	-0.00361602	TAL
COX5B	-0.0646302	0.0941733	0.0295431	TAL
GCGR	-0.0495784	0.0487893	-0.000789152	TAL
RPL35	-0.0625577	0.032432	-0.0301258	TAL
FBRSL1	-0.0389669	0.0211734	-0.0177935	TAL
KRT10	-0.0599346	0.0365471	-0.0233874	TAL
CLCN7	0.0362141	-0.0382827	-0.00206868	TAL
RNASEK	-0.0634497	0.0268424	-0.0366073	TAL
NUPR1	0.0130063	-0.0111075	0.00189885	TAL
RPL14	-0.0670617	0.0255031	-0.0415587	TAL
ECH1	0.0514274	-0.0226878	0.0287395	TAL
SEC14L1	0.0428767	-0.0592797	-0.016403	TAL
RDH10	0.0315288	-0.0343417	-0.0028129	TAL
BCAT1	-0.00903081	0.00380452	-0.00522629	TAL
MICOS13	-0.0621816	0.0464931	-0.0156885	TAL
TRNP1	-0.0301745	0.0228103	-0.00736418	TAL
MAST4	0.0380224	-0.0326958	0.00532656	TAL
RGS3	0.0231293	-0.0150899	0.00803944	TAL
TMEM161B-AS1	-0.052794	0.0421638	-0.0106302	TAL
CHST6	0.00360062	-0.00341996	0.000180665	TAL
RGS19	0.00933613	-0.0088054	0.000530735	TAL
B4GALNT2	0.0178483	-0.00776898	0.0100793	TAL
NAAA	-0.0413741	0.0284474	-0.0129267	TAL
EIF3K	-0.0638372	0.0373303	-0.0265068	TAL
INPP1	0.0172585	-0.0166961	0.000562415	TAL
ELF5	0.00628173	-0.00765694	-0.00137521	TAL
DOK7	0.00473805	-0.00516549	-0.000427439	TAL
SPRY4	0.00522635	-0.00380411	0.00142225	TAL
NSA2	-0.0479214	0.0334459	-0.0144755	TAL
DNAH17	0.00351274	-0.00351274	-3.55271e-15	TAL
FBN2	0.00343981	-0.00338515	5.46604e-05	TAL
PIK3R1	-0.0549224	0.0450248	-0.00989754	TAL
MYH9	0.0477252	-0.0257781	0.0219471	TAL
MARCKSL1	0.0178119	-0.0149798	0.00283207	TAL
ORAI1	0.0120237	-0.013801	-0.00177724	TAL
COASY	0.0334584	-0.0224881	0.0109702	TAL
PRR13	-0.059524	0.0539071	-0.0056169	TAL
FAM241A	0.0145	-0.0154266	-0.000926648	TAL
LIPG	0.0119722	-0.00978589	0.00218633	TAL
ZNF275	-0.0185786	0.0101509	-0.00842775	TAL
MGST1	-0.0465626	0.0517919	0.00522939	TAL
GLTP	0.0469113	-0.0468353	7.59256e-05	TAL
CKS2	0.0140023	-0.0109765	0.00302589	TAL
COX7A2	-0.0638433	0.0608642	-0.0029791	TAL
ALKBH7	-0.0536679	0.0283321	-0.0253358	TAL
DTX1	0.0227683	-0.0221551	0.000613115	TAL
GALK1	-0.0297071	0.0271808	-0.00252626	TAL
STK32B	-0.0292331	0.0214757	-0.00775738	TAL
SDSL	-0.0322034	0.0177096	-0.0144939	TAL
RPL19	-0.0602321	0.0278338	-0.0323983	TAL
FJX1	0.00806883	-0.00811635	-4.7516e-05	TAL
AKAP1	-0.0433398	0.0234112	-0.0199286	TAL
TMEM204	0.00596558	-0.00507927	0.000886302	TAL
GLS	0.0420025	-0.0285995	0.0134031	TAL
MRPL15	-0.0433729	0.0197038	-0.0236691	TAL
CHPT1	-0.0356702	0.0317196	-0.00395064	TAL
PRDX2	-0.0609505	0.0616373	0.000686783	TAL
GMDS	-0.0436158	0.033092	-0.0105238	TAL
SAT1	0.0572201	-0.0628783	-0.00565813	TAL
EPHA2	0.0108792	-0.00767323	0.00320601	TAL
PGM5	0.00669968	-0.00893546	-0.00223578	TAL
HDDC2	-0.0493572	0.0459751	-0.00338219	TAL
GUCY1A1	-0.034323	0.0189309	-0.0153922	TAL
FECH	-0.0528477	0.0447151	-0.00813259	TAL
ARHGAP24	-0.0591427	0.0526852	-0.0064575	TAL
GIMAP7	0.00634261	-0.00718546	-0.000842845	TAL
CHST1	0.00433693	-0.00445203	-0.000115096	TAL
CTSO	-0.038592	0.0199115	-0.0186805	TAL
TOMM7	-0.0621083	0.0457972	-0.0163111	TAL
RPL36	-0.0609188	0.0314051	-0.0295137	TAL
NETO2	0.00604049	-0.00492347	0.00111702	TAL
PROM2	-0.0512216	0.0470472	-0.00417447	TAL
CDH4	0.00270238	-0.00270238	-3.55271e-15	TAL
UTRN	0.0412242	-0.0412187	5.55671e-06	TAL
A2M	0.00981909	-0.00993669	-0.000117609	TAL
AKR1C3	0.00832788	-0.00630161	0.00202627	TAL
AMPD2	0.0227913	-0.0162339	0.00655737	TAL
AMFR	0.0454945	-0.0462587	-0.000764218	TAL
MDH1	-0.0528829	0.0435322	-0.0093508	TAL
CUTA	-0.0563499	0.0229427	-0.0334072	TAL
CXCL14	-0.0663835	0.0652064	-0.00117712	TAL
AC009509.1	0.00310834	-0.00310834	-3.55271e-15	TAL
COMMD6	-0.0613842	0.0425461	-0.0188381	TAL
GAPDH	-0.0584613	0.0844781	0.0260169	TAL
TUBB2B	-0.0496446	0.0929421	0.0432975	TAL
GIMAP4	0.00583219	-0.00524054	0.000591657	TAL
PDGFB	0.00896407	-0.00966074	-0.00069667	TAL
H3F3B	-0.060222	0.0412308	-0.0189912	TAL
RPL27A	-0.0576693	0.0518147	-0.00585455	TAL
NDUFAB1	-0.0571058	0.0389681	-0.0181377	TAL
P4HA1	0.0209832	-0.0165876	0.00439561	TAL
NPR1	0.00597893	-0.00599097	-1.20406e-05	TAL
DLC1	0.00920106	-0.00975012	-0.000549056	TAL
FBLN2	0.00624918	-0.00647736	-0.000228182	TAL
MRPS6	0.059955	-0.123733	-0.0637777	TAL
TGFB2	0.00425467	-0.00438812	-0.000133449	TAL
PDXK	-0.0548268	0.0445669	-0.01026	TAL
ENTPD8	0.00355679	-0.00322731	0.000329478	TAL
PMEPA1	0.024417	-0.0154772	0.00893986	TAL
ZNF208	-0.0178342	0.0156598	-0.00217435	TAL
HEG1	0.00697994	-0.0070784	-9.84583e-05	TAL
CKMT2	-0.0193664	0.0168104	-0.00255604	TAL
SMIM5	0.0210005	-0.0217379	-0.000737358	TAL
ORAI2	0.0249336	-0.021205	0.00372863	TAL
TMEM53	-0.0224449	0.0147523	-0.00769262	TAL
TMED3	0.0322886	-0.0191016	0.013187	TAL
DENND1B	0.0316072	-0.0212142	0.010393	TAL
AGFG2	0.0150293	-0.022028	-0.0069987	TAL
AQP1	0.0140267	-0.0152249	-0.00119818	TAL
HOXB5	-0.029625	0.0191419	-0.0104832	TAL
RHOJ	0.00384599	-0.00356769	0.000278295	TAL
PCBP2	-0.0585848	0.0374245	-0.0211603	TAL
TSC22D4	0.0405788	-0.0350472	0.00553155	TAL
GIMAP5	0.0044578	-0.0040663	0.000391504	TAL
SMOC2	0.00614873	-0.00760399	-0.00145527	TAL
RAPGEF5	0.00659459	-0.00670044	-0.000105852	TAL
EDIL3	0.00678284	-0.00563758	0.00114525	TAL
MT1F	-0.0371589	0.0248844	-0.0122745	TAL
MXD4	0.0407899	-0.0238375	0.0169524	TAL
ACSS1	-0.0456399	0.0405049	-0.00513505	TAL
TSPAN7	-0.037829	0.030538	-0.00729096	TAL
HOPX	0.00475158	-0.00421688	0.0005347	TAL
AL353152.1	0.00515915	-0.00419325	0.000965899	TAL
WEE1	-0.0280767	0.0127407	-0.015336	TAL
ERG	0.00491291	-0.00476855	0.000144363	TAL
BDH1	-0.0308676	0.0159563	-0.0149113	TAL
IGFBP7	-0.0633437	0.0631027	-0.000240978	TAL
PRRG4	0.0288119	-0.032438	-0.00362606	TAL
LIX1	0.00695183	-0.00719522	-0.000243389	TAL
NT5DC2	-0.0298959	0.0358966	0.00600074	TAL
IFRD1	0.0244242	-0.0167778	0.00764648	TAL
FREM1	-0.0287339	0.0161954	-0.0125385	TAL
MIR222HG	-0.0163852	0.00765089	-0.00873431	TAL
TBC1D3D	0.00419905	-0.00545848	-0.00125943	TAL
ECI1	-0.0486559	0.0364115	-0.0122444	TAL
SLC2A4RG	-0.0436202	0.046938	0.00331783	TAL
FAT3	0.00347331	-0.00331817	0.000155139	TAL
MIR4458HG	-0.0409827	0.0259237	-0.0150591	TAL
LOXL2	0.005016	-0.00442638	0.000589624	TAL
EPS8L1	0.0251557	-0.0128093	0.0123464	TAL
PCYT2	-0.0347341	0.0311908	-0.00354329	TAL
FMC1	-0.0504709	0.049325	-0.00114589	TAL
EMP2	0.00755489	-0.0101989	-0.00264399	TAL
AHI1	0.0263196	-0.0305902	-0.0042706	TAL
COX6B1	-0.0587306	0.0566518	-0.00207885	TAL
ALDH2	-0.0468003	0.0485131	0.00171275	TAL
UQCR11	-0.0595398	0.0715927	0.0120529	TAL
TIMP3	0.0286046	-0.0136209	0.0149836	TAL
HAGH	0.0328179	-0.0277314	0.00508651	TAL
SESN3	0.0194911	-0.0145799	0.00491119	TAL
CHGB	0.00765833	-0.00470298	0.00295535	TAL
SRSF5	-0.051528	0.0575381	0.00601011	TAL
RPL31	-0.0514053	0.0344057	-0.0169997	TAL
TAGLN	0.0117194	-0.00824312	0.00347628	TAL
NDUFV3	-0.0446577	0.0356372	-0.00902045	TAL
SLC35E2A	-0.0224827	0.0100861	-0.0123966	TAL
CLSTN2	0.00668396	-0.00563922	0.00104474	TAL
RUNX1	0.00973822	-0.0116202	-0.001882	TAL
TIMP1	0.00865631	-0.00882469	-0.000168384	TAL
NDUFC2	-0.0574074	0.028783	-0.0286245	TAL
NDUFA3	-0.0566859	0.0730099	0.016324	TAL
ABCB1	0.0137888	-0.00656513	0.00722367	TAL
NRGN	0.00871186	-0.00554506	0.0031668	TAL
FERMT2	0.0316247	-0.0270775	0.00454723	TAL
FOXA3	0.00212034	-0.00212034	-5.32907e-15	TAL
ITGB1	0.0447266	-0.038217	0.00650962	TAL
TJP2	-0.0286871	0.0134284	-0.0152587	TAL
ALDOB	-0.0148422	0.010535	-0.00430718	TAL
TM4SF1	0.0075271	-0.00902758	-0.00150048	TAL
FGD5	0.0043094	-0.0043521	-4.26945e-05	TAL
RPS21	-0.0560299	0.0357275	-0.0203024	TAL
PAK2	0.0308469	-0.0407427	-0.00989581	TAL
FHOD3	0.027762	-0.0215583	0.00620369	TAL
COTL1	0.015883	-0.0219655	-0.00608248	TAL
SGK1	0.0113614	-0.00981604	0.00154537	TAL
KCNMB2	-0.0178158	0.0104958	-0.00732003	TAL
PGM1	-0.0331649	0.0329536	-0.000211343	TAL
DMAC1	-0.0441394	0.0272809	-0.0168584	TAL
KIF26A	-0.0198975	0.0180777	-0.00181982	TAL
COL4A4	0.0372874	-0.0295479	0.0077395	TAL
TRPS1	0.0249563	-0.0270659	-0.0021096	TAL
ABCA4	0.0139485	-0.0181851	-0.00423663	TAL
HPS4	0.0250998	-0.0260288	-0.000929051	TAL
CACNA1C	0.00564981	-0.00464801	0.0010018	TAL
METTL7A	-0.0503175	0.0241346	-0.0261829	TAL
HPN	-0.0439918	0.0251394	-0.0188524	TAL
STOX2	-0.0168329	0.00907576	-0.00775714	TAL
KLHDC7A	-0.0294241	0.0356125	0.00618844	TAL
ANXA1	0.00681588	-0.00773209	-0.000916214	TAL
CHID1	-0.0401584	0.0358439	-0.00431455	TAL
BDKRB2	0.0239888	-0.0188809	0.00510791	TAL
DPP10-AS1	0.00356584	-0.0038391	-0.000273251	TAL
LDB2	0.0053152	-0.0050492	0.000266005	TAL
TLR5	0.0220664	-0.0231176	-0.00105115	TAL
COL9A2	0.00850355	-0.0110542	-0.00255064	TAL
IP6K2	0.0317594	-0.022847	0.00891237	TAL
PRDX5	-0.0547919	0.0447458	-0.0100461	TAL
NTAN1	0.0229844	-0.0199485	0.00303586	TAL
RAP1GAP	-0.0513991	0.0295685	-0.0218306	TAL
CD34	0.00638923	-0.00717099	-0.000781763	TAL
BAZ1A	0.0101031	-0.00936318	0.000739886	TAL
DEPP1	-0.0179355	0.00942338	-0.00851208	TAL
ACTN1	0.0158337	-0.0159239	-9.02209e-05	TAL
PRRX2	0.00891177	-0.00532676	0.00358501	TAL
NT5C3A	0.0200836	-0.0174826	0.002601	TAL
FZD2	0.0035344	-0.00378898	-0.000254574	TAL
DOCK1	0.0326485	-0.0318168	0.00083171	TAL
EXPH5	0.0209467	-0.0222027	-0.00125603	TAL
INPP4B	0.0306016	-0.0302468	0.000354867	TAL
COMT	-0.0490143	0.0234629	-0.0255515	TAL
EIF5	0.0458794	-0.0466223	-0.000742886	TAL
NRN1	0.00412697	-0.0042783	-0.000151326	TAL
MISP3	0.0253729	-0.0286491	-0.00327615	TAL
HLA-DPB1	0.00863355	-0.00731799	0.00131556	TAL
SEMA6D	-0.0473965	0.0589973	0.0116008	TAL
ADGRL4	0.00602518	-0.00686972	-0.000844542	TAL
KCNMB4	0.00462733	-0.00407367	0.000553655	TAL
DVL3	0.0283447	-0.02915	-0.000805297	TAL
FBXL16	-0.0151559	0.0113368	-0.00381912	TAL
TMEM141	-0.0517747	0.0464911	-0.00528362	TAL
UBL5	-0.0565966	0.0292846	-0.027312	TAL
LGI2	0.00679429	-0.00527589	0.0015184	TAL
RCAN2	0.0200213	-0.0218794	-0.00185806	TAL
SCN1B	-0.0139589	0.00799808	-0.00596082	TAL
ZFYVE16	0.0319993	-0.0238416	0.00815762	TAL
NDUFB8	-0.0524619	0.049251	-0.00321088	TAL
CLIP2	0.0168287	-0.0144232	0.00240542	TAL
MKLN1-AS	0.0138256	-0.0170987	-0.00327311	TAL
AC099552.1	0.00226751	-0.00226751	-1.77636e-15	TAL
SLC43A1	-0.0225383	0.0140473	-0.00849103	TAL
ERC2	0.00506178	-0.00438712	0.000674656	TAL
AC004556.3	0.00716011	-0.0158295	-0.00866939	TAL
MKNK2	-0.0305136	0.0142906	-0.016223	TAL
MAFA	0.00405619	-0.00311242	0.000943764	TAL
MT1G	-0.0406843	0.0399965	-0.000687738	TAL
PRR34-AS1	-0.0382424	0.0359513	-0.00229107	TAL
ACBD5	0.0274784	-0.0162524	0.011226	TAL
IFITM2	0.0343585	-0.0245028	0.00985576	TAL
MGST3	-0.0538742	0.0597867	0.00591247	TAL
TMEM205	-0.0456471	0.0440061	-0.00164098	TAL
KRT19	0.013256	-0.0165138	-0.00325784	TAL
IL2RG	0.00315523	-0.00294027	0.000214952	TAL
STK26	0.0115523	-0.0154359	-0.00388355	TAL
GATM	-0.0249445	0.0146354	-0.0103091	TAL
RPL38	-0.0515712	0.0393674	-0.0122038	TAL
CAMSAP3	-0.0187521	0.00978788	-0.00896421	TAL
AL031429.1	-0.0129369	0.00683313	-0.00610381	TAL
FST	0.00313112	-0.00300745	0.000123671	TAL
PAWR	0.0324061	-0.022501	0.00990507	TAL
APLP2	-0.0542494	0.0258674	-0.028382	TAL
BVES	0.00845043	-0.00697946	0.00147097	TAL
JCAD	0.00525552	-0.00503648	0.000219039	TAL
ATP5PD	-0.0524101	0.057074	0.00466383	TAL
CDYL2	0.0116882	-0.0105349	0.00115326	TAL
IGFBP5	0.0157516	-0.0251258	-0.00937417	TAL
ARHGAP18	-0.0386172	0.0219981	-0.0166191	TAL
DNER	0.0198194	-0.0134144	0.00640498	TAL
ADGRF3	-0.0119177	0.0105301	-0.00138758	TAL
PHLDA1	0.0070656	-0.00923949	-0.00217388	TAL
ATP5MPL	-0.0526438	0.0509059	-0.00173788	TAL
NDRG2	-0.0482051	0.0545471	0.00634203	TAL
AC104461.1	0.00495528	-0.00492659	2.86913e-05	TAL
PRSS8	-0.0419856	0.0303091	-0.0116765	TAL
SLC38A1	0.0286637	-0.0172693	0.0113944	TAL
ISG15	0.00827779	-0.00619973	0.00207806	TAL
AC104083.1	-0.0178084	0.00954134	-0.0082671	TAL
TGM2	0.00427637	-0.00427312	3.25094e-06	TAL
HINT2	-0.0467527	0.0286091	-0.0181436	TAL
DNASE1	-0.0483417	0.0395227	-0.00881896	TAL
ALDH1A3	0.00340815	-0.00353566	-0.000127515	TAL
BSG	-0.0534252	0.0847577	0.0313325	TAL
FAT1	0.030172	-0.0257697	0.00440226	TAL
THSD7A	-0.0337289	0.0218285	-0.0119004	TAL
KANSL1-AS1	-0.0189458	0.0151981	-0.00374771	TAL
PNKD	-0.0480123	0.0247043	-0.023308	TAL
ALCAM	-0.0197269	0.013119	-0.00660798	TAL
PTMS	0.0464452	-0.0314073	0.0150379	TAL
UQCR10	-0.0527678	0.0553817	0.00261392	TAL
BCAS4	-0.0152514	0.00910118	-0.00615027	TAL
PDK3	0.0262208	-0.0166469	0.00957386	TAL
SLC5A8	0.00415199	-0.00444832	-0.000296334	TAL
RASGRP3	0.00947937	-0.00538577	0.0040936	TAL
KAZN	0.0262723	-0.025316	0.000956261	TAL
TCIM	-0.0406599	0.0256195	-0.0150404	TAL
NDUFV1	-0.0457133	0.0466198	0.000906477	TAL
EDF1	-0.0506233	0.0482638	-0.00235951	TAL
ABHD5	0.020564	-0.0152363	0.00532774	TAL
KANTR	-0.0173324	0.0134858	-0.00384653	TAL
SLCO1A2	0.00249614	-0.00249614	-1.77636e-15	TAL
NTS	0.00249823	-0.00258861	-9.03761e-05	TAL
CNPPD1	-0.0324079	0.0262525	-0.00615537	TAL
PTGS1	0.00321398	-0.00329218	-7.81991e-05	TAL
PTBP3	0.022701	-0.0312357	-0.00853465	TAL
SLC20A2	-0.0286264	0.0149211	-0.0137053	TAL
AC012368.1	-0.0161492	0.0135921	-0.00255714	TAL
UQCRC2	-0.0440874	0.0498522	0.00576477	TAL
JAM2	0.00446757	-0.00428168	0.000185888	TAL
PRR15	0.0150406	-0.0116462	0.00339442	TAL
LINC02432	-0.0283483	0.0270507	-0.00129764	TAL
CADM1	0.0394005	-0.0200379	0.0193626	TAL
RASSF8	0.0316744	-0.051125	-0.0194506	TAL
SLC15A1	0.00371629	-0.0034288	0.000287486	TAL
SLC16A11	-0.0100507	0.00491024	-0.00514048	TAL
TUBB	-0.0405725	0.023337	-0.0172355	TAL
KLHL5	0.0164536	-0.0117	0.00475358	TAL
AC111000.4	0.00371436	-0.00439276	-0.000678402	TAL
PALM2-AKAP2	0.0140385	-0.0165441	-0.00250558	TAL
BCL2	-0.0258852	0.0161904	-0.00969482	TAL
LRRFIP1	0.0376048	-0.0573317	-0.0197269	TAL
PRDX3	-0.0482438	0.0470128	-0.00123104	TAL
TDRD12	0.00309012	-0.00242151	0.000668615	TAL
ECEL1	0.00469182	-0.00417987	0.000511951	TAL
SYNE2	0.0492228	-0.061693	-0.0124701	TAL
SNCAIP	0.00256425	-0.00243966	0.000124589	TAL
LINC02716	0.00262663	-0.00221349	0.000413132	TAL
GLRX5	-0.0458244	0.0387008	-0.00712362	TAL
CDC42BPA	0.0261916	-0.0278984	-0.00170681	TAL
OPTN	0.0185885	-0.0170712	0.0015173	TAL
STARD13	0.0167477	-0.0206865	-0.00393873	TAL
CKM	-0.00832581	0.00756454	-0.000761269	TAL
SPACA9	0.0160829	-0.0172862	-0.00120325	TAL
MRPL33	-0.0502911	0.0277949	-0.0224961	TAL
LINC02593	-0.00625249	0.00452498	-0.00172751	TAL
CDHR2	-0.00795316	0.00460856	-0.0033446	TAL
ATP1B1	-0.050309	0.0634085	0.0130996	TAL
DPYSL2	0.0227545	-0.0385571	-0.0158027	TAL
VWF	0.00442273	-0.00364188	0.000780859	TAL
MALT1	0.0126339	-0.0108682	0.00176572	TAL
WLS	-0.0394011	0.0304896	-0.00891156	TAL
MAB21L4	0.00807812	-0.010201	-0.00212292	TAL
RPS2	-0.0466148	0.039716	-0.00689877	TAL
C7orf50	-0.0396595	0.0248604	-0.0147992	TAL
CD81	-0.0482751	0.0253565	-0.0229187	TAL
CLDN14	-0.0260294	0.0287997	0.00277029	TAL
CLIC1	-0.0444632	0.0410005	-0.00346268	TAL
AC146944.4	-0.012166	0.00656684	-0.00559917	TAL
MRPL23	-0.0279401	0.0397028	0.0117627	TAL
AC007405.3	-0.0245008	0.0361173	0.0116165	TAL
ZFYVE28	0.0127048	-0.009951	0.00275379	TAL
ETS2	0.014142	-0.0191222	-0.00498022	TAL
SCARA3	0.00296919	-0.00277937	0.000189815	TAL
GRINA	-0.0336855	0.0202468	-0.0134386	TAL
LINC01762	-0.0267377	0.0151816	-0.0115561	TAL
CRTAC1	0.00379754	-0.00389833	-0.00010079	TAL
FUS	-0.0393121	0.0201771	-0.019135	TAL
SERPINA10	0.00177343	-0.00177343	-3.55271e-15	TAL
CCDC3	0.00305917	-0.0027396	0.000319569	TAL
LINC01819	0.00260731	-0.00281921	-0.000211895	TAL
C1QTNF7	-0.0133726	0.0187928	0.0054201	TAL
KCNK15	0.00274772	-0.0027357	1.20187e-05	TAL
CCNY	0.0287735	-0.0370658	-0.00829228	TAL
EIF2AK4	0.0215836	-0.0197649	0.00181866	TAL
PYGL	-0.00622848	0.00382751	-0.00240097	TAL
AP002360.1	-0.0295643	0.0259582	-0.00360611	TAL
PHLDA2	0.00324189	-0.00370895	-0.000467055	TAL
SYBU	-0.0103533	0.00536876	-0.00498459	TAL
GIMAP1	0.00470034	-0.00471062	-1.02796e-05	TAL
ATP5F1B	-0.0468705	0.0778164	0.0309459	TAL
NDUFS4	-0.0389181	0.0267576	-0.0121606	TAL
PCBD1	-0.041506	0.0246038	-0.0169022	TAL
NARF	0.0183532	-0.020877	-0.00252384	TAL
GOT1	-0.0386787	0.0375521	-0.00112664	TAL
PREX2	0.00352288	-0.00269163	0.000831255	TAL
PDGFD	-0.0109379	0.00657322	-0.00436467	TAL
SREBF1	-0.0327748	0.0190785	-0.0136964	TAL
CITED2	-0.0318598	0.0222029	-0.00965689	TAL
PVALB	-0.0439904	0.0876441	0.0436537	TAL
SLC6A8	-0.0323022	0.0183138	-0.0139884	TAL
BOLA3	-0.0371281	0.043475	0.00634688	TAL
BCL11B	-0.0135842	0.0101034	-0.00348079	TAL
NEDD4	0.00383462	-0.00326368	0.000570937	TAL
DENND11	0.016231	-0.0170146	-0.000783538	TAL
TRAPPC2L	-0.0320474	0.0170002	-0.0150472	TAL
ATOH8	-0.00610753	0.00373863	-0.0023689	TAL
KDR	0.00360117	-0.00276718	0.000833985	TAL
S100A1	0.00539496	-0.00738596	-0.001991	TAL
PGPEP1	0.0176091	-0.0156584	0.00195075	TAL
BX664615.2	-0.0195023	0.0138053	-0.00569696	TAL
ETFB	-0.0418513	0.0255775	-0.0162738	TAL
INKA1	0.00231711	-0.00211697	0.000200141	TAL
WWC3	0.0129197	-0.0129411	-2.14575e-05	TAL
ITM2C	-0.0410936	0.0613579	0.0202643	TAL
STAT3	0.0330458	-0.0342717	-0.00122591	TAL
HS6ST1	0.0173953	-0.0195207	-0.00212539	TAL
MYO9A	-0.0369761	0.0263929	-0.0105832	TAL
PITHD1	0.0216608	-0.0184633	0.00319746	TAL
CASC15	0.0180665	-0.0138466	0.00421989	TAL
RPS10	0.0475544	-0.0377755	0.00977893	TAL
PALLD	0.00746006	-0.00801532	-0.000555258	TAL
PAM16	-0.0304362	0.0174817	-0.0129545	TAL
EGFL6	-0.012588	0.0186841	0.00609607	TAL
RPL37	-0.0449649	0.0500038	0.00503891	TAL
GALNT3	0.0207024	-0.0198412	0.000861158	TAL
RGN	-0.0233925	0.0192793	-0.00411325	TAL
COBLL1	0.0432826	-0.0236281	0.0196545	TAL
PNMA8A	-0.019606	0.0154286	-0.00417739	TAL
PCAT19	0.00293056	-0.00262779	0.000302764	TAL
TPPP	-0.0147437	0.00803232	-0.00671137	TAL
NR1H4	0.0161488	-0.0121797	0.0039691	TAL
LINC02767	0.00568677	-0.00558445	0.000102321	TAL
TLE1	-0.0198036	0.0239022	0.00409853	TAL
GNPNAT1	0.0197166	-0.0174676	0.002249	TAL
RPS27	-0.0443244	0.0337476	-0.0105768	TAL
FXYD4	0.015351	-0.0378558	-0.0225048	TAL
PDLIM1	0.0066023	-0.00735211	-0.000749811	TAL
CCPG1	0.0298387	-0.0291106	0.000728039	TAL
TOM1	0.0218502	-0.0164908	0.00535939	TAL
COQ8A	0.020368	-0.0240833	-0.00371532	TAL
SAMD8	0.0121093	-0.011531	0.000578273	TAL
SPARC	0.00618059	-0.0053442	0.000836389	TAL
TACC1	0.0402479	-0.0990908	-0.0588428	TAL
ANGPTL1	-0.0274749	0.0362277	0.00875278	TAL
SLC47A1	-0.0160218	0.00904458	-0.00697724	TAL
PLA2G4F	0.0147885	-0.0121862	0.0026023	TAL
AC073896.2	-0.0237842	0.0211053	-0.00267887	TAL
GALNT16	-0.0119078	0.00864858	-0.0032592	TAL
SNU13	-0.0409551	0.0307546	-0.0102005	TAL
WNT11	0.00888759	-0.0125443	-0.0036567	TAL
AC023421.1	0.00225199	-0.00197897	0.000273018	TAL
HIVEP2	0.0120308	-0.00996357	0.00206723	TAL
SOX5	0.0029921	-0.00261484	0.000377264	TAL
PTPN4	-0.0308873	0.0180429	-0.0128444	TAL
MCTP1	0.00297319	-0.0035642	-0.000591012	TAL
TMEM150A	0.0138023	-0.00853704	0.00526528	TAL
ARL15	0.0126273	-0.0113506	0.0012767	TAL
CLDND2	0.00913522	-0.00497196	0.00416326	TAL
ZNF93	0.00647578	-0.00601673	0.000459057	TAL
RNF6	0.0165602	-0.0110287	0.00553148	TAL
KIF26B	0.00478629	-0.00475461	3.16846e-05	TAL
PPARG	0.00537212	-0.00598104	-0.00060892	TAL
NXN	0.00671927	-0.00685834	-0.000139071	TAL
RDH11	0.0297868	-0.0254812	0.00430556	TAL
ECSCR	0.00306759	-0.00310006	-3.2469e-05	TAL
GDF11	0.00749523	-0.00768954	-0.000194316	TAL
SH3BP5	0.00490245	-0.00440511	0.000497338	TAL
ZNF528-AS1	-0.0182928	0.0122171	-0.00607565	TAL
UPK3BL1	0.0246142	0.036324	0.0609381	TAL
F11	-0.0197717	0.0134636	-0.00630806	TAL
CAPS	0.0153881	-0.0193881	-0.004	TAL
RNF212	0.0195149	-0.0213956	-0.00188066	TAL
MAFG	0.0128819	-0.0120825	0.000799404	TAL
CLDN5	0.00453886	-0.00597952	-0.00144066	TAL
RIMBP2	0.0107225	-0.0099667	0.000755816	TAL
BOLA2	0.0206816	-0.0180233	0.00265827	TAL
AGPAT5	0.0164786	-0.0169981	-0.000519482	TAL
CA5B	0.00959257	-0.0122747	-0.00268216	TAL
EBP	-0.0273612	0.0250509	-0.00231032	TAL
ST5	0.0176974	-0.0160174	0.00167997	TAL
SPATS2L	0.0173632	-0.0184495	-0.00108628	TAL
HLA-A	0.0411047	-0.0285781	0.0125267	TAL
KBTBD2	0.014243	-0.0125149	0.00172807	TAL
RAB9A	0.0217347	-0.0275686	-0.0058339	TAL
C16orf87	0.0127982	-0.0106393	0.00215895	TAL
LPCAT2	0.00526672	-0.0057363	-0.000469582	TAL
MZT2B	-0.042583	0.0272224	-0.0153606	TAL
ERMP1	0.0250368	-0.0245786	0.000458164	TAL
FGF18	0.00228317	-0.00232218	-3.90078e-05	TAL
EGR1	-0.010444	0.00582739	-0.00461662	TAL
PAIP2B	-0.016127	0.015336	-0.000790983	TAL
FOXA2	0.00189285	-0.0017459	0.000146956	TAL
ITGAV	0.0279122	-0.0342427	-0.00633052	TAL
MIF	-0.0437099	0.0342539	-0.00945597	TAL
CRMP1	0.00224328	-0.00237551	-0.000132235	TAL
PTPRB	0.00471537	-0.00447773	0.000237638	TAL
MYL12A	0.0368979	-0.0430415	-0.00614368	TAL
E2F3	0.00522794	-0.00467589	0.000552047	TAL
SPP1	-0.0517159	-0.0427175	-0.0944335	TAL
NUDT16	-0.0222578	0.0182749	-0.00398284	TAL
MRPL13	-0.0302996	0.0231322	-0.00716741	TAL
TNFRSF19	0.00838958	-0.00656521	0.00182436	TAL
IMMP1L	-0.0247103	0.0142214	-0.0104889	TAL
PSAP	-0.0456161	0.0429491	-0.00266702	TAL
NYAP1	0.00331267	-0.00290746	0.000405209	TAL
POLR2L	-0.0441956	0.0647297	0.0205341	TAL
CEP170	0.0115868	-0.00793357	0.00365321	TAL
SLC7A6	0.014913	-0.01269	0.00222294	TAL
IFI16	0.00494283	-0.00462326	0.000319565	TAL
LMTK3	0.0169596	-0.021611	-0.00465141	TAL
B2M	-0.0471994	0.0400577	-0.00714167	TAL
UQCRQ	-0.0455083	0.0865539	0.0410456	TAL
PSMB9	0.00758209	-0.00689124	0.00069085	TAL
TCF7L1	0.00448318	-0.00509553	-0.000612345	TAL
AC004918.1	0.00835789	-0.00818157	0.000176317	TAL
LHFPL6	0.00397374	-0.00308396	0.000889778	TAL
SSR3	-0.0352588	0.0243664	-0.0108925	TAL
PATJ	0.0289484	-0.0164755	0.012473	TAL
CPM	-0.0352852	0.0311605	-0.00412464	TAL
MRPS24	-0.0415709	0.0329453	-0.00862557	TAL
NUAK1	0.0129473	-0.00944775	0.00349952	TAL
MAP1B	0.0031487	-0.00307854	7.01684e-05	TAL
ANAPC11	-0.0371609	0.0232868	-0.0138741	TAL
VLDLR	-0.0233558	0.0316523	0.00829643	TAL
BCAS1	0.00638834	-0.00925609	-0.00286776	TAL
ACSL6	0.0147816	-0.0148509	-6.93143e-05	TAL
SIPA1	0.0145884	-0.0186329	-0.00404445	TAL
RNF165	-0.0139858	0.0105786	-0.00340714	TAL
RASGRF2	0.00459073	-0.0052538	-0.000663064	TAL
UBASH3B	0.00343058	-0.00369777	-0.000267195	TAL
SNTB2	0.0153108	-0.0170233	-0.00171253	TAL
AL121603.2	0.00312287	-0.00347389	-0.000351025	TAL
CLSTN1	0.0349609	-0.0330157	0.00194528	TAL
BCL6	0.0112668	-0.0132758	-0.002009	TAL
ARID5A	0.00373554	-0.0035323	0.000203235	TAL
NDUFB6	-0.0356868	0.0437579	0.00807113	TAL
DBT	-0.0294942	0.017985	-0.0115092	TAL
CENPW	0.00585485	-0.00530012	0.000554732	TAL
MTOR	0.0188384	-0.0144252	0.00441323	TAL
PDE4D	0.016966	-0.0153429	0.00162304	TAL
CDIP1	-0.0202967	0.0129372	-0.00735944	TAL
DHCR24	0.0204643	-0.0179205	0.0025438	TAL
AC016831.5	0.00881938	-0.00629093	0.00252846	TAL
CD53	0.00311624	-0.00309569	2.05425e-05	TAL
LOXL4	0.00247543	-0.00281203	-0.0003366	TAL
CDCA7L	0.00903126	-0.00851279	0.000518475	TAL
TFAP2A	0.0114445	-0.00797714	0.00346741	TAL
ACADSB	-0.0272455	0.015932	-0.0113135	TAL
ZSCAN16-AS1	-0.0328613	0.0224387	-0.0104226	TAL
CRYBB2	0.00535958	-0.00710745	-0.00174787	TAL
EQTN	0.00177171	-0.00157129	0.000200417	TAL
CCND3	-0.0186289	0.0130704	-0.00555854	TAL
PHB	-0.0359917	0.0389538	0.0029621	TAL
NOSTRIN	0.00478895	-0.00317233	0.00161662	TAL
PDZD2	0.00383105	-0.00403306	-0.000202011	TAL
DYNC2H1	-0.0218199	0.0189228	-0.00289711	TAL
YPEL5	0.0237828	-0.0302819	-0.00649904	TAL
B4GALT6	0.0128702	-0.0104115	0.00245874	TAL
AC027031.2	-0.0195795	0.0125053	-0.00707418	TAL
ANGPTL6	0.00442615	-0.00401432	0.000411825	TAL
PTPRM	0.016061	-0.0142335	0.00182753	TAL
TFCP2L1	-0.0376004	0.0654745	0.027874	TAL
NDUFV2	-0.0395288	0.0464212	0.00689247	TAL
CCDC151	-0.0117897	0.010709	-0.00108066	TAL
MXRA5	-0.0127811	0.011078	-0.00170314	TAL
FUCA1	0.0267781	-0.0351346	-0.00835646	TAL
GLYATL1	-0.0117084	0.00955321	-0.00215516	TAL
NOTCH3	-0.0240301	0.0312554	0.00722529	TAL
FOXO3	-0.0231021	0.0154533	-0.00764878	TAL
LAPTM4B	0.0296653	-0.0298773	-0.000211961	TAL
VPS13C	0.0286901	-0.0331397	-0.00444956	TAL
IMMP2L	-0.0274704	0.0177579	-0.00971257	TAL
SUMF2	-0.0273592	0.0244197	-0.00293951	TAL
AL162424.1	0.00168926	-0.00168926	-1.77636e-15	TAL
RRAD	0.00830277	-0.00616248	0.00214029	TAL
MPP6	0.0143009	-0.0136787	0.00062219	TAL
GPR83	0.00151956	-0.00146237	5.71865e-05	TAL
ATP5MF	-0.0414356	0.0666148	0.0251793	TAL
GBP2	0.00250301	-0.00224444	0.000258572	TAL
DIPK1B	-0.021363	0.02159	0.000226979	TAL
NQO2	-0.0236401	0.0311959	0.00755588	TAL
PLXND1	0.00377522	-0.00359481	0.00018041	TAL
GSTK1	-0.0344707	0.0471411	0.0126704	TAL
PLEKHA1	0.0193336	-0.0240259	-0.00469233	TAL
LSMEM1	0.00551866	-0.00429577	0.00122289	TAL
SH3BP2	0.00673601	-0.00780975	-0.00107373	TAL
NOTCH4	0.00524157	-0.00451922	0.000722352	TAL
CAB39L	0.0123908	-0.0204805	-0.00808972	TAL
MCM8	0.00915591	-0.00897102	0.000184889	TAL
SLIT3	0.00387008	-0.00417284	-0.000302762	TAL
KCNK3	0.0013785	-0.0013785	-3.55271e-15	TAL
CTDSPL	0.031135	-0.0393407	-0.00820566	TAL
KHDRBS3	-0.0238576	0.0156327	-0.0082249	TAL
SULT1A1	-0.0233809	0.0408128	0.0174319	TAL
TMEM130	0.0019657	-0.00174295	0.000222752	TAL
TSPAN17	0.0118554	-0.00838566	0.00346975	TAL
FOSB	-0.00754422	-0.00506403	-0.0126082	TAL
GALNT14	-0.0226055	0.0216797	-0.000925764	TAL
HPRT1	-0.0282917	0.0218796	-0.00641207	TAL
SMIM22	0.00541707	-0.00943966	-0.00402259	TAL
CRACR2B	-0.0176859	0.0132004	-0.00448554	TAL
PBX4	-0.0107731	0.00904637	-0.00172669	TAL
AKR1C2	0.00244555	-0.00219126	0.000254293	TAL
LDHD	-0.0167386	0.014589	-0.00214955	TAL
AMT	-0.0196095	0.0143575	-0.00525201	TAL
FGF2	0.0181471	-0.0174197	0.000727334	TAL
MCOLN1	0.0154726	-0.0132835	0.00218918	TAL
ENDOG	-0.0281859	0.0269956	-0.00119036	TAL
AL831784.1	0.00331074	-0.00308243	0.000228314	TAL
HSD17B10	-0.0281391	0.0203492	-0.00778996	TAL
SEMA5B	0.00275525	-0.00184626	0.000908993	TAL
SLC36A4	0.0186143	-0.0207162	-0.00210191	TAL
AC005616.1	0.00196212	-0.00166595	0.000296171	TAL
NADK2	0.0168879	-0.0133133	0.00357464	TAL
FAM162A	-0.03672	0.025852	-0.010868	TAL
PLEKHG4B	0.00643535	-0.00988287	-0.00344752	TAL
CCM2L	0.00243035	-0.001979	0.000451343	TAL
CPA1	0.00487817	-0.00301702	0.00186115	TAL
NBEAL1	-0.0260837	0.022773	-0.00331066	TAL
PDE2A	0.00266854	-0.00249742	0.000171117	TAL
NDUFS7	-0.037223	0.0417698	0.00454681	TAL
CAPN14	0.00159002	-0.00143599	0.000154022	TAL
NDUFA12	-0.0377743	0.0242626	-0.0135117	TAL
FOLH1	-0.0102443	0.00644844	-0.00379589	TAL
ACSF2	-0.0104989	0.00917838	-0.00132051	TAL
AC027237.2	0.00175127	-0.00158215	0.000169121	TAL
BNIP3L	0.0178563	-0.0256615	-0.00780524	TAL
TENM4	-0.0103879	0.0072419	-0.00314595	TAL
GIPR	0.00173526	-0.00191532	-0.000180063	TAL
MCEE	-0.0219156	0.0157224	-0.00619313	TAL
CALCRL	0.00368902	-0.00421527	-0.000526253	TAL
KCNIP3	-0.0138505	0.0155436	0.00169305	TAL
DCAF12L1	0.00287253	-0.00283583	3.66995e-05	TAL
HOMER1	0.0150875	-0.00997913	0.00510837	TAL
KIF1C	0.0254917	-0.0158096	0.00968203	TAL
FAR2	0.00186738	-0.00172288	0.000144507	TAL
SUSD1	0.00655849	-0.00608232	0.000476172	TAL
C15orf39	0.00416421	-0.0030502	0.00111401	TAL
MCCD1	-0.0249242	0.0237269	-0.0011973	TAL
SLC16A7	-0.0395116	0.0336413	-0.0058703	TAL
SP5	-0.00690268	0.00522334	-0.00167934	TAL
TMPRSS12	0.00202935	-0.00174345	0.000285893	TAL
LSS	-0.013933	0.0123485	-0.00158452	TAL
VLDLR-AS1	-0.0107749	0.0067308	-0.00404406	TAL
NDUFB3	-0.040363	0.0341598	-0.00620317	TAL
LINC00551	0.00166527	-0.00166527	-3.55271e-15	TAL
NDUFA4L2	0.00325557	-0.00371713	-0.000461564	TAL
RNF182	0.00129573	-0.00122935	6.63788e-05	TAL
AC104211.2	0.0017698	-0.00188745	-0.000117647	TAL
C15orf61	-0.0229136	0.0167714	-0.00614222	TAL
RTN3	0.0311919	-0.0260406	0.00515127	TAL
SERGEF	0.0146946	-0.0115202	0.00317439	TAL
MANF	-0.0285657	0.0363437	0.00777805	TAL
NPC2	-0.0335976	0.0236794	-0.00991819	TAL
HSPB3	0.00106945	-0.00106945	-3.55271e-15	TAL
PCDHB5	-0.0108398	0.0067599	-0.0040799	TAL
SLC26A7	0.0112667	-0.0178899	-0.00662327	TAL
ARHGAP31	0.00287874	-0.0021047	0.000774039	TAL
TP53I3	-0.0255057	0.0328307	0.00732501	TAL
CCN3	0.00458229	-0.00482304	-0.000240749	TAL
TMEM61	-0.0237948	0.0170266	-0.00676814	TAL
NDUFB4	-0.039851	0.0498706	0.0100196	TAL
CLDN10	-0.0469638	0.0400301	-0.00693369	TAL
C10orf82	-0.00619305	0.00822295	0.0020299	TAL
TLCD3A	0.00451531	-0.00451782	-2.50246e-06	TAL
AL096854.1	0.000991316	-0.000991316	-3.55271e-15	TAL
RBM39	-0.0352415	0.0218664	-0.0133751	TAL
NOTUM	0.00105982	-0.00105982	-3.55271e-15	TAL
TMEM246	-0.0117986	0.0102994	-0.00149919	TAL
FOXK2	0.0163393	-0.0208637	-0.0045244	TAL
SESTD1	0.0165893	-0.0111078	0.00548159	TAL
OGA	-0.0282469	0.0216058	-0.0066411	TAL
REL	0.00961543	-0.0101493	-0.000533852	TAL
TIFA	0.0107458	-0.0126331	-0.00188725	TAL
CLCNKA	0.0389723	-0.0875843	-0.0486121	TAL
NLRP2	-0.00615422	0.00484836	-0.00130586	TAL
HIST1H2AC	0.0128823	-0.018003	-0.00512076	TAL
ZNF883	0.0116413	-0.00984402	0.00179732	TAL
PDLIM4	-0.0205177	0.0315435	0.0110258	TAL
SKIL	0.0130847	-0.0111375	0.00194712	TAL
SMPD3	0.00126798	-0.00126798	-3.55271e-15	TAL
CALCB	0.00108218	-0.00108218	-3.55271e-15	TAL
RASL11B	0.00223979	-0.00283587	-0.000596079	TAL
NUP210	0.0147788	-0.0172369	-0.00245812	TAL
TBX2-AS1	0.0048353	-0.00469889	0.00013641	TAL
CFAP70	-0.018929	0.0185276	-0.000401356	TAL
SLC16A2	-0.017044	0.0124814	-0.0045626	TAL
C12orf75	0.0135313	-0.021967	-0.00843571	TAL
ACAT2	-0.0139847	0.0118116	-0.00217304	TAL
P4HTM	-0.0238745	0.0182754	-0.00559915	TAL
CKAP2	0.00882146	-0.00774471	0.00107674	TAL
AC002451.1	-0.00994641	0.00726064	-0.00268577	TAL
CREB3L2	-0.030899	0.0411258	0.0102268	TAL
EIF4G3	0.0180266	-0.0179374	8.91889e-05	TAL
USP24	0.0235738	-0.0213373	0.00223653	TAL
TRAPPC5	-0.0336423	0.0289511	-0.00469122	TAL
COX6A1	-0.038722	0.0786374	0.0399154	TAL
ADGRB1	-0.00640063	0.0100243	0.00362368	TAL
SLC4A1	-0.00670172	-0.00766331	-0.014365	TAL
ELOB	-0.0400492	0.0277162	-0.012333	TAL
TMEM191B	-0.00763988	0.00863642	0.00099654	TAL
PHC2	0.0255416	-0.0261648	-0.000623256	TAL
GLP2R	0.00109736	-0.00109736	-5.32907e-15	TAL
EDARADD	0.00188828	-0.0013789	0.000509385	TAL
ANKRD36B	0.00860245	-0.0111318	-0.00252937	TAL
TRANK1	0.00533801	-0.00528502	5.29892e-05	TAL
TBX3	0.00294111	-0.003269	-0.000327893	TAL
STK39	-0.0133443	0.00968328	-0.003661	TAL
PMF1	0.0225033	-0.015167	0.00733631	TAL
MRPL24	-0.0201435	0.0155986	-0.0045449	TAL
TECR	-0.0311486	0.0280605	-0.00308812	TAL
TMEM52B	-0.0499479	0.0364359	-0.0135119	TAL
S100A11	0.0355598	-0.0463809	-0.0108211	TAL
DNAJC4	-0.0275708	0.0267687	-0.000802098	TAL
SMAGP	0.015919	-0.0282958	-0.0123768	TAL
CARHSP1	0.015625	-0.0225759	-0.00695085	TAL
JUND	0.0315431	-0.035792	-0.0042489	TAL
SLC29A1	0.0157148	-0.0115582	0.00415657	TAL
SPTBN1	0.0351871	-0.0337983	0.00138884	TAL
LRPAP1	0.0305482	-0.0266129	0.00393528	TAL
NIPAL3	0.015548	-0.0203616	-0.00481355	TAL
WNK4	-0.0344076	0.0853272	0.0509196	TAL
MEIS2	0.00442559	-0.00423729	0.000188298	TAL
PPP1R36	0.00537234	-0.00590374	-0.000531401	TAL
ITGA7	-0.00685183	0.00509529	-0.00175654	TAL
DGLUCY	-0.0205282	0.0281013	0.00757312	TAL
LINC01315	0.00470638	-0.00493245	-0.000226071	TAL
RASGEF1B	0.00650517	-0.00532478	0.0011804	TAL
RPN1	0.0293473	-0.0233953	0.00595199	TAL
HLA-DPA1	0.00587843	-0.00398411	0.00189432	TAL
KCNC4	-0.0131528	0.00978039	-0.00337239	TAL
FBLIM1	0.00327194	-0.0033154	-4.34687e-05	TAL
PLXNA4	0.00655711	-0.00767128	-0.00111417	TAL
MRPL16	-0.0267806	0.0260577	-0.000722853	TAL
HTRA1	0.00533181	-0.00483328	0.00049853	TAL
VWCE	0.00161902	-0.00124742	0.000371594	TAL
OGFOD1	0.0130798	-0.0102746	0.00280527	TAL
THAP2	0.0127798	-0.00933653	0.00344328	TAL
SPNS1	0.0156684	-0.0141885	0.00147988	TAL
SLC2A9	0.00437903	-0.00392181	0.000457219	TAL
LINGO2	0.00398696	-0.00272979	0.00125717	TAL
NDUFA8	-0.0324526	0.0288123	-0.00364028	TAL
ZSWIM7	0.0208447	-0.0198939	0.000950858	TAL
SLC25A25	0.00898523	-0.00795566	0.00102957	TAL
MTCH1	-0.0309729	0.0319355	0.000962594	TAL
SRGAP2	0.00347587	-0.00319102	0.000284857	TAL
NDUFA7	-0.0348243	0.0562866	0.0214623	TAL
SRGAP2B	0.00423522	-0.00376202	0.000473201	TAL
USP9Y	0.013239	-0.0446253	-0.0313862	TAL
LLGL1	0.00536911	-0.00501458	0.00035453	TAL
CU638689.4	-0.00668088	0.00926548	0.0025846	TAL
AL110505.1	0.00115535	-0.0010882	6.71433e-05	TAL
TM4SF18	0.00643884	-0.00798052	-0.00154168	TAL
PPARGC1A	-0.0305036	0.0529446	0.022441	TAL
DCP2	0.0176206	-0.0153421	0.00227851	TAL
AC009996.1	0.00249243	-0.00189312	0.000599314	TAL
PWWP3A	-0.0201616	0.0220949	0.00193324	TAL
ZNF703	0.00449564	-0.00407525	0.000420396	TAL
ASAP3	-0.0119541	0.0112174	-0.000736627	TAL
NWD1	-0.0052157	0.00428715	-0.000928554	TAL
CXADR	0.0170261	-0.0137426	0.00328344	TAL
PRXL2C	0.0090543	-0.00997644	-0.000922135	TAL
PVR	0.00963034	-0.00827849	0.00135185	TAL
TRIM47	0.00723366	-0.00539573	0.00183793	TAL
FLT1	0.00295804	-0.00250012	0.000457916	TAL
ZNF385B	-0.0196143	0.0207113	0.00109699	TAL
MRPS18B	-0.027523	0.0193601	-0.00816289	TAL
SMIM8	-0.0179468	0.0125933	-0.00535351	TAL
SCCPDH	0.0152429	-0.0342363	-0.0189934	TAL
ANK2	0.030178	-0.0623564	-0.0321785	TAL
NPM1	-0.0361169	-0.0257517	-0.0618686	TAL
SULT4A1	0.00212889	-0.00215003	-2.11381e-05	TAL
ADGRL1	0.0104406	-0.00795974	0.00248089	TAL
ARRB1	0.0067235	-0.0103064	-0.0035829	TAL
PXDC1	0.00543068	-0.00395442	0.00147626	TAL
NDUFC1	-0.0380276	0.0530586	0.015031	TAL
SNHG5	0.0244413	-0.0334668	-0.00902551	TAL
MUC15	-0.0339526	0.0227198	-0.0112328	TAL
LSAMP	-0.0111182	0.0103906	-0.000727628	TAL
JPX	-0.0246962	0.0222369	-0.00245927	TAL
CEP104	0.0155865	-0.0239846	-0.0083981	TAL
AL512662.2	0.00173466	-0.00209279	-0.000358133	TAL
SLC35E2B	0.0134055	-0.0184354	-0.00502983	TAL
ZNF439	-0.0100272	0.0076683	-0.00235892	TAL
SLITRK4	-0.0216296	0.0320454	0.0104158	TAL
ACHE	0.002635	-0.00238204	0.000252961	TAL
ZNF844	-0.0169414	0.014236	-0.00270541	TAL
ANXA7	0.0264676	-0.0226168	0.00385072	TAL
SRGAP2C	0.0049289	-0.00386633	0.00106257	TAL
GPR68	0.00134165	-0.00134165	-1.77636e-15	TAL
HACD3	0.0284215	-0.034463	-0.00604152	TAL
SRSF2	-0.0300999	0.0202961	-0.00980379	TAL
OTUB1	-0.020652	0.0180485	-0.0026035	TAL
RBFOX3	0.00126048	-0.00126048	-1.77636e-15	TAL
NUDT8	-0.0204519	0.0153996	-0.00505237	TAL
BSND	0.0218226	-0.0150706	0.00675199	TAL
GRAMD2B	0.015752	-0.0155058	0.000246201	TAL
PISD	0.01265	-0.0111082	0.0015418	TAL
PTPRF	-0.0237612	0.0182584	-0.00550282	TAL
PPM1D	0.00791501	-0.00845376	-0.000538756	TAL
APMAP	0.0198311	-0.016261	0.00357004	TAL
PRKN	-0.0152008	0.0147783	-0.000422467	TAL
AC008443.6	0.0016154	-0.00126131	0.000354094	TAL
SERPING1	-0.0271749	0.0263425	-0.000832347	TAL
PCDH7	0.00476096	-0.00429814	0.00046282	TAL
ADGRF4	0.00112415	-0.00112415	-3.55271e-15	TAL
GYS1	-0.0128506	0.0130688	0.000218246	TAL
FOXD4	0.00133743	-0.00105425	0.00028318	TAL
AL133230.1	0.00101547	-0.00101547	-3.55271e-15	TAL
RGS12	0.00918734	-0.0116546	-0.00246725	TAL
GRAP	0.00177825	-0.00144764	0.000330607	TAL
TMEM238L	0.00115084	-0.00115084	-3.55271e-15	TAL
PHLDB1	0.0149774	-0.0169062	-0.00192884	TAL
TCF15	0.00171546	-0.00146176	0.000253704	TAL
GPSM2	0.00436063	-0.00493585	-0.000575219	TAL
TTTY14	0.00918092	-0.0246034	-0.0154225	TAL
TMEM8B	-0.016161	0.012177	-0.00398392	TAL
KIAA2026	0.0191158	-0.0252095	-0.00609364	TAL
QPCT	0.00248354	-0.00295043	-0.000466891	TAL
LCN2	0.00140551	-0.0012453	0.000160213	TAL
PKP4	-0.0326878	0.0470383	0.0143505	TAL
ACAD11	-0.0131564	0.0165883	0.00343189	TAL
TMEM68	0.0153706	-0.0159048	-0.000534215	TAL
MFAP2	0.00200309	-0.00169685	0.000306247	TAL
AC007344.1	0.00115347	-0.00103411	0.000119359	TAL
C2CD2L	0.00856637	-0.010263	-0.00169667	TAL
MEF2C	-0.0180002	0.0176754	-0.000324717	TAL
NUDT18	0.00507617	-0.00384236	0.00123382	TAL
OSTM1	0.0103899	-0.0122443	-0.00185444	TAL
PRR18	-0.00315017	0.00249254	-0.000657634	TAL
DDX3X	0.0255003	-0.0186377	0.00686262	TAL
UGT8	-0.0284598	0.0313867	0.0029269	TAL
RPS16	-0.0345113	0.0304536	-0.00405767	TAL
YTHDF3-AS1	0.0114852	-0.00882912	0.00265606	TAL
PDE1A	-0.03334	0.0246303	-0.00870976	TAL
GNS	0.0256258	-0.020044	0.00558186	TAL
GRM1	-0.0110185	0.0118843	0.000865761	TAL
PLVAP	0.00310231	-0.00295381	0.000148505	TAL
ESYT2	0.0162436	-0.0150122	0.00123138	TAL
GJA4	0.00211121	-0.00235178	-0.000240573	TAL
PF4V1	-0.00870142	0.0113969	0.00269547	TAL
UBE2T	0.00364009	-0.00264235	0.000997744	TAL
TRPV4	0.00589264	-0.00480503	0.00108761	TAL
RCC1	0.00509465	-0.0041251	0.000969554	TAL
TPI1	-0.0348202	0.0388375	0.00401727	TAL
TPT1-AS1	-0.0159446	0.0243378	0.00839319	TAL
SEMA3G	0.00300778	-0.00407342	-0.00106565	TAL
SELENOI	-0.0145689	0.0104498	-0.00411912	TAL
PTH2R	-0.0113252	0.00959968	-0.00172556	TAL
IER5L	-0.0184912	0.0221538	0.00366258	TAL
AL161669.3	-0.00858006	0.00658835	-0.00199171	TAL
EHD2	0.00254784	-0.0021627	0.000385137	TAL
WHAMM	0.0108315	-0.0121571	-0.0013256	TAL
PHF11	0.0146785	-0.0121553	0.00252316	TAL
ATP9A	0.0139704	-0.0171155	-0.00314507	TAL
RBM14	-0.0165468	0.0190714	0.0025246	TAL
SLC5A3	0.03702	-0.0717022	-0.0346822	TAL
CHCHD5	-0.0249454	0.0183622	-0.00658318	TAL
FRMD4A	-0.0208328	0.0161989	-0.00463382	TAL
ELK3	0.0059756	-0.00548153	0.00049407	TAL
C9orf16	0.0251029	-0.0491836	-0.0240807	TAL
HEMK1	-0.0134861	0.0130084	-0.000477654	TAL
TMEM178A	0.00874316	-0.00877457	-3.14089e-05	TAL
ROBO4	0.00225743	-0.0018838	0.000373625	TAL
ACACA	0.0118187	-0.0146022	-0.0027835	TAL
DHFR	0.0102844	-0.0128696	-0.00258526	TAL
ELP5	0.0171573	-0.0152456	0.00191166	TAL
CA8	0.00482343	-0.00896668	-0.00414325	TAL
CDK2AP1	0.0191212	-0.0222086	-0.00308742	TAL
SLC26A6	0.00506924	-0.00430933	0.000759911	TAL
PROX1	-0.0230344	-0.0209663	-0.0440007	TAL
GAL3ST3	0.0128938	-0.0104718	0.00242192	TAL
ZGPAT	0.0102631	-0.00836896	0.00189418	TAL
ANGPT2	0.00378081	-0.00317094	0.000609865	TAL
PGM5-AS1	0.00134786	-0.00110375	0.000244112	TAL
MPV17	-0.0149031	0.0115507	-0.00335249	TAL
LRRK2	0.0158449	-0.0123615	0.00348339	TAL
PACC1	0.00526076	-0.00508884	0.000171919	TAL
SLC45A4	0.0133279	-0.013854	-0.000526101	TAL
PRDX6	-0.0338731	0.0424511	0.00857799	TAL
TSTD1	-0.0333103	0.0307741	-0.00253621	TAL
COA6-AS1	-0.0156584	0.0140399	-0.00161856	TAL
TSPAN2	0.0016904	-0.00158265	0.000107757	TAL
GATA3-AS1	0.00431305	-0.00316739	0.00114565	TAL
BX284668.5	0.00889163	-0.00760356	0.00128807	TAL
MRPL12	-0.0268606	0.0204309	-0.00642977	TAL
LINC01679	0.00184853	-0.00230342	-0.000454891	TAL
ZDHHC2	0.02111	-0.0312511	-0.0101412	TAL
USP2	-0.0275251	0.0613147	0.0337896	TAL
SLC2A1	0.0146737	-0.0144329	0.000240796	TAL
ZCCHC24	0.00365938	-0.00357811	8.12728e-05	TAL
EPDR1	0.0123577	-0.0136249	-0.00126726	TAL
GRIP1	0.0029736	-0.00241106	0.000562537	TAL
EGFR	0.0115077	-0.0117615	-0.000253835	TAL
CCN1	0.00877552	-0.00954486	-0.00076934	TAL
S1PR3	0.00164159	-0.00143846	0.000203131	TAL
CAPZA2	0.0266634	-0.0301784	-0.00351501	TAL
DOK1	0.00152666	-0.00151546	1.12037e-05	TAL
NFKBID	0.00368832	-0.00268901	0.00099931	TAL
ZMAT1	-0.0206697	0.0182174	-0.00245238	TAL
DECR1	-0.0266869	0.0257676	-0.00091934	TAL
AC021321.2	0.00134925	-0.00114346	0.00020579	TAL
CHST15	0.00117511	-0.00110572	6.93885e-05	TAL
SLC52A2	0.0122107	-0.00883597	0.00337474	TAL
SHE	0.00236875	-0.00243552	-6.67624e-05	TAL
MTUS2	-0.00301135	0.00260948	-0.000401872	TAL
RBP7	0.0101864	-0.0104236	-0.000237227	TAL
AC011297.1	0.0061886	-0.0141769	-0.00798833	TAL
TMEM177	-0.0152331	0.0242925	0.00905934	TAL
AL139280.1	0.00215455	-0.00172467	0.000429882	TAL
GSPT1	0.0235256	-0.0359857	-0.0124601	TAL
TMOD3	0.0192048	-0.0161777	0.00302711	TAL
AL109976.1	0.00171941	-0.00157189	0.000147516	TAL
NDUFS8	-0.0322754	0.0334946	0.00121922	TAL
JAG1	0.021339	-0.0231493	-0.00181023	TAL
KLHL29	0.00139309	-0.00134113	5.19667e-05	TAL
TNNI1	0.00330127	-0.00250239	0.000798879	TAL
CH25H	0.00114552	-0.00114552	-3.55271e-15	TAL
AL121845.4	0.000987479	-0.000928769	5.87104e-05	TAL
CFAP73	0.00186794	-0.00159515	0.000272792	TAL
MSRB2	-0.0219434	0.0183186	-0.00362476	TAL
AL627171.2	-0.0103639	0.00817635	-0.00218758	TAL
THAP3	0.0130101	-0.015736	-0.00272591	TAL
FAHD2B	-0.0137702	0.0104166	-0.00335357	TAL
DHCR7	-0.0114873	0.0140894	0.00260211	TAL
AP1S2	0.00898989	-0.00898372	6.16362e-06	TAL
MAN2A2	0.0111825	-0.00875382	0.00242864	TAL
DDX58	0.00647408	-0.00531847	0.00115561	TAL
CDK14	0.0111797	-0.00867855	0.00250117	TAL
IFITM3	0.0264842	-0.0192671	0.00721707	TAL
CYBC1	0.0121356	-0.00898006	0.0031555	TAL
AL162411.1	-0.00616579	0.006168	2.20763e-06	TAL
TXNIP	-0.0360451	0.094935	0.0588899	TAL
FHIT	-0.0177863	0.0172668	-0.000519503	TAL
JADE2	0.0117779	-0.01181	-3.20717e-05	TAL
SH3GL1	0.00946017	-0.00787306	0.00158711	TAL
SLC2A6	0.00203538	-0.00214641	-0.000111023	TAL
RANBP9	0.0125868	-0.0106763	0.00191046	TAL
NES	0.00260033	-0.00241917	0.00018116	TAL
RBPMS2	0.00572452	-0.0054155	0.000309021	TAL
CRISP2	0.00239267	-0.00224345	0.000149218	TAL
RAP1B	0.0177194	-0.017043	0.000676388	TAL
TDRD6	0.006956	-0.00558695	0.00136904	TAL
TIMM23B-AGAP6	0.00169096	-0.0013896	0.000301359	TAL
SLC29A4	0.00670814	-0.00763315	-0.000925007	TAL
FAM167A-AS1	-0.00429052	0.00314318	-0.00114735	TAL
RAB18	0.021515	-0.01665	0.00486507	TAL
PLEKHF1	0.00366982	-0.00368564	-1.58152e-05	TAL
AVEN	0.00547855	-0.00558389	-0.000105345	TAL
KIAA1549	0.00675202	-0.00571091	0.00104111	TAL
ACTA2	0.00293022	-0.00231798	0.000612242	TAL
ZNRF1	0.00807252	-0.00748409	0.000588436	TAL
AGPAT2	-0.0260018	0.0508817	0.0248799	TAL
AC008735.1	0.00136139	-0.0010424	0.000318996	TAL
LGALS3BP	-0.0279072	0.033941	0.00603381	TAL
C19orf12	0.0110188	-0.00983553	0.00118331	TAL
ZEB1	0.00392713	-0.00334182	0.000585311	TAL
COX5A	-0.0337489	0.0360185	0.00226964	TAL
SLC9A1	-0.0120503	0.0123097	0.000259393	TAL
SPATS2	0.00854711	-0.00681311	0.001734	TAL
AC006230.1	-0.00641067	0.00535972	-0.00105094	TAL
CLCN4	0.00626226	-0.00593503	0.000327237	TAL
NPAS2	0.00357575	-0.00312637	0.000449373	TAL
VPS26B	0.012774	-0.0131041	-0.000330095	TAL
DUSP6	0.0077285	-0.0058794	0.0018491	TAL
SDHB	-0.023585	0.0195125	-0.0040725	TAL
AL353751.1	-0.00706791	0.00625452	-0.000813396	TAL
CHPF2	0.00836486	-0.00645313	0.00191173	TAL
CDK5RAP2	0.0118881	-0.0111024	0.000785725	TAL
RTTN	0.00887222	-0.00822402	0.0006482	TAL
OST4	-0.0340717	0.0257288	-0.00834296	TAL
SLCO4C1	0.0197418	-0.0151783	0.0045635	TAL
SNAPC1	0.0102373	-0.00994552	0.000291795	TAL
MCCC1	-0.0176189	0.0168768	-0.000742152	TAL
SLC30A1	-0.0146412	0.0110478	-0.00359342	TAL
PLOD2	0.0219608	-0.0271067	-0.0051459	TAL
CDC42EP2	0.00362195	-0.00380028	-0.000178328	TAL
ANGPTL4	0.0010919	-0.00101615	7.57477e-05	TAL
AMPH	0.00712496	-0.00757647	-0.000451515	TAL
SLPI	0.00354185	-0.00416164	-0.000619791	TAL
ATAD3C	0.0116126	-0.0116356	-2.30487e-05	TAL
SPX	-0.0169084	0.0217144	0.00480598	TAL
DIPK2B	0.00145178	-0.00158914	-0.000137364	TAL
ZBTB38	0.0205393	-0.0227808	-0.00224158	TAL
CNTN1	-0.0141618	0.013089	-0.00107276	TAL
COMMD9	0.0181286	-0.0172081	0.00092049	TAL
RAPGEF3	0.0108253	-0.00916918	0.00165616	TAL
TRAF3IP1	0.0105034	-0.0120619	-0.00155852	TAL
SOHLH2	0.00134426	-0.00127484	6.94137e-05	TAL
PRLR	-0.0125862	0.0117665	-0.000819723	TAL
DENND5B	0.00716195	-0.00848501	-0.00132305	TAL
DOP1B	0.00454196	-0.00357252	0.000969438	TAL
LMNTD1	0.000916711	-0.000916711	-3.55271e-15	TAL
PTPRT	0.00109277	-0.00109277	-3.55271e-15	TAL
DPP3	0.00765869	-0.0060752	0.00158349	TAL
ACOT11	-0.0178079	0.0159754	-0.00183256	TAL
KCNJ16	-0.0325194	0.0515045	0.0189851	TAL
MTRF1	0.00969759	-0.00746047	0.00223712	TAL
EZH2	0.00432503	-0.00361378	0.000711243	TAL
PRCP	-0.024559	0.0322213	0.00766231	TAL
TCHH	0.000991762	-0.000991762	-3.55271e-15	TAL
CST5	-0.00499824	0.00468227	-0.000315976	TAL
GMFG	0.00359618	-0.00349633	9.98465e-05	TAL
FAM245A	0.00480429	-0.0056442	-0.000839912	TAL
THORLNC	0.00136369	-0.0014284	-6.47118e-05	TAL
ZFP36L1	-0.028769	-0.0278202	-0.0565892	TAL
DMGDH	0.0149081	-0.0122166	0.0026915	TAL
NOX4	-0.00809957	0.00707621	-0.00102336	TAL
NME2	-0.0337341	0.0413273	0.0075932	TAL
OLFM1	0.00175798	-0.00235421	-0.000596232	TAL
ITGB2-AS1	0.0008298	-0.0008298	-3.55271e-15	TAL
LYNX1	0.0106573	-0.0120573	-0.0014	TAL
AC069503.1	0.00676293	-0.00624859	0.000514334	TAL
CMC1	-0.023601	0.0250221	0.00142116	TAL
KSR1	0.0106004	-0.00848056	0.00211984	TAL
C21orf62	-0.019077	0.0255138	0.00643682	TAL
ACVRL1	0.00189495	-0.00153769	0.000357258	TAL
DLG4	0.00251831	-0.00328053	-0.000762212	TAL
NTNG1	0.000997134	-0.000997134	-5.32907e-15	TAL
ARSA	0.0088872	-0.00934635	-0.000459149	TAL
FHL3	0.00458359	-0.00352372	0.00105987	TAL
AC016240.1	0.00168947	-0.00149253	0.00019694	TAL
ARL4A	0.00815012	-0.00987897	-0.00172885	TAL
CABP1	-0.023531	0.0798914	0.0563604	TAL
CASC18	0.000673926	-0.000673926	-1.77636e-15	TAL
AL583827.1	0.000667501	-0.000667501	-3.55271e-15	TAL
C1QBP	-0.0253615	0.0351968	0.00983533	TAL
ABHD11	-0.01556	0.0119609	-0.0035991	TAL
GRIN3B	0.0008489	-0.0008489	-3.55271e-15	TAL
SRSF1	-0.0243585	0.0257173	0.00135878	TAL
NDUFS5	-0.0323603	0.0424822	0.0101219	TAL
DBF4	0.00532628	-0.00630998	-0.000983702	TAL
FURIN	0.0146856	-0.0143675	0.000318074	TAL
FXYD5	0.00295732	-0.0030588	-0.000101486	TAL
DNAJC10	0.0200644	-0.0157284	0.00433598	TAL
PCBP3	0.00353796	-0.005208	-0.00167005	TAL
PXK	0.0129003	-0.0141928	-0.00129246	TAL
SOWAHC	0.00932921	-0.00988768	-0.000558475	TAL
HCN4	0.00113681	-0.00109454	4.22723e-05	TAL
HPS1	0.0119847	-0.012163	-0.00017823	TAL
NAA38	-0.0307911	0.0279923	-0.00279881	TAL
PNRC2	-0.0236988	-0.0216304	-0.0453292	TAL
CLK1	-0.0218603	0.0203976	-0.00146273	TAL
LINC02568	0.00436818	-0.00477725	-0.000409067	TAL
CYP1A1	0.000748719	-0.000748719	-3.55271e-15	TAL
UBR4	0.0109681	-0.0115217	-0.00055361	TAL
MLLT11	0.00438684	-0.00389646	0.000490379	TAL
TBC1D1	-0.0194405	0.0151891	-0.00425144	TAL
FBLN7	0.000896798	-0.000896798	-5.32907e-15	TAL
PCDH17	0.00263958	-0.0031575	-0.000517917	TAL
SGCG	0.000810105	-0.000810105	-5.32907e-15	TAL
BPHL	-0.0130674	0.0117687	-0.0012987	TAL
FAM110A	0.0020512	-0.00169324	0.000357964	TAL
AC007993.3	0.00140036	-0.00141527	-1.49162e-05	TAL
XBP1	-0.0225416	0.0231229	0.00058125	TAL
HK2	0.000808795	-0.000808795	-5.32907e-15	TAL
ARNTL2	0.00100604	-0.00100604	-3.55271e-15	TAL
ATP2B3	-0.00661054	0.0114835	0.00487297	TAL
CSRP2	-0.0271182	0.0219654	-0.00515281	TAL
SAMD1	0.0142645	-0.0126028	0.00166171	TAL
POLN	-0.00938358	0.0153816	0.00599806	TAL
ANXA5	0.0281218	-0.0287447	-0.000622821	TAL
CADPS2	0.0161982	-0.0234501	-0.00725181	TAL
TMED5	0.0172615	-0.026012	-0.00875052	TAL
PIK3C2B	0.00262984	-0.00326584	-0.000636001	TAL
PROSER2	0.00693913	-0.00774052	-0.00080139	TAL
PLEKHB2	0.0235718	-0.0197259	0.00384598	TAL
SWAP70	0.0125281	-0.0173956	-0.00486741	TAL
CHD2	-0.0204125	0.0224936	0.00208109	TAL
SRSF6	-0.0238666	0.0199342	-0.00393238	TAL
BX470102.1	0.00107951	-0.00094203	0.000137477	TAL
NUPR2	-0.0201832	0.0231191	0.00293594	TAL
AL359636.2	0.000966549	-0.000835161	0.000131389	TAL
LTF	0.00154229	-0.00136498	0.000177312	TAL
PCNX1	-0.0153519	0.012177	-0.00317488	TAL
TCAIM	-0.0190225	0.014865	-0.0041575	TAL
TRIM22	-0.00677686	0.00606907	-0.000707786	TAL
PHAX	0.0155361	-0.0181903	-0.00265418	TAL
APOE	-0.0189559	0.0305348	0.011579	TAL
IL3RA	0.00156954	-0.00170199	-0.000132447	TAL
CLDN10-AS1	-0.00740347	0.0087818	0.00137833	TAL
RINL	0.00329701	-0.0036011	-0.000304086	TAL
FCHO2	0.0142182	-0.0122719	0.00194631	TAL
ATP8B2	-0.00721067	0.00614089	-0.00106978	TAL
HSF2	0.00816659	-0.0090208	-0.000854212	TAL
EIF4B	-0.027445	-0.0284956	-0.0559406	TAL
SHKBP1	0.00957302	-0.00779889	0.00177413	TAL
USP44	0.00714198	-0.00899523	-0.00185325	TAL
SLC35A3	0.0160058	-0.0152309	0.000774893	TAL
SERPINB6	0.0149641	-0.0173605	-0.00239642	TAL
KHK	-0.0126224	0.0299605	0.0173381	TAL
TRO	-0.00607446	0.00867848	0.00260402	TAL
RFTN1	0.00208247	-0.00203241	5.00516e-05	TAL
GRAMD1C	-0.0174133	0.0144412	-0.0029721	TAL
TXN2	-0.0252226	0.0244351	-0.000787428	TAL
AC005696.1	-0.00458676	0.00399539	-0.00059137	TAL
AL357033.1	0.00104644	-0.000914501	0.000131936	TAL
NUTM2A-AS1	-0.0169189	0.0148517	-0.00206717	TAL
ERO1B	0.00999186	-0.00912809	0.000863767	TAL
LINC002481	0.000965935	-0.000829316	0.000136619	TAL
CLTC	0.0261492	-0.0234246	0.00272454	TAL
SLC6A9	0.00341645	-0.00286974	0.000546704	TAL
PFKM	-0.018006	0.0279774	0.00997143	TAL
MFSD9	0.00592556	-0.00885515	-0.00292959	TAL
RPUSD1	0.00891055	-0.00739726	0.00151329	TAL
PHF13	0.00850576	-0.00982441	-0.00131865	TAL
NFAT5	0.0163538	-0.0171465	-0.000792699	TAL
GSE1	0.0148623	-0.0255793	-0.010717	TAL
UTY	0.00700781	-0.0184849	-0.0114771	TAL
FAM151B	0.00303917	-0.00246479	0.000574378	TAL
SLC6A6	0.00320908	-0.00325952	-5.0446e-05	TAL
CTSH	0.0203703	-0.0356732	-0.0153029	TAL
CBWD2	-0.0107634	0.0116557	0.000892222	TAL
IRAK2	0.00148614	-0.00163953	-0.000153383	TAL
RILPL1	-0.0097787	0.00813153	-0.00164717	TAL
GPR157	-0.00904199	0.0117909	0.00274887	TAL
SPR	0.00920829	-0.0126944	-0.00348611	TAL
MEDAG	0.0018192	-0.0018322	-1.30051e-05	TAL
ZNF281	0.0107085	-0.0110931	-0.000384655	TAL
PPIF	-0.0217209	0.0239802	0.00225925	TAL
LINC02471	0.00167299	-0.00150358	0.000169408	TAL
TTC9	0.00234525	-0.00207755	0.0002677	TAL
PGAP1	0.00872385	-0.00755495	0.0011689	TAL
PCAT6	0.00332013	-0.00287017	0.000449956	TAL
PKP3	0.00155093	-0.00216019	-0.000609262	TAL
ABTB1	0.00975991	-0.00812566	0.00163426	TAL
HRC	0.00195639	-0.00182017	0.000136218	TAL
PON3	0.00106114	-0.00116288	-0.000101741	TAL
LINC02482	-0.0115612	0.0107384	-0.000822753	TAL
AC007325.4	0.00934449	-0.0178693	-0.00852478	TAL
RNPC3	-0.0211295	0.0246476	0.00351818	TAL
HRAS	-0.01776	0.0206056	0.00284564	TAL
FNDC3B	0.0168637	-0.0230889	-0.00622512	TAL
PALM3	0.00967557	-0.012582	-0.00290646	TAL
AC090709.1	0.00231757	-0.00236055	-4.29732e-05	TAL
CPNE2	0.00312574	-0.00294074	0.000184999	TAL
NOL3	-0.00978742	0.00889782	-0.000889596	TAL
AL021368.3	-0.00289173	0.00265522	-0.000236515	TAL
AC073046.4	0.00190897	-0.00158305	0.000325922	TAL
GPR4	0.00155704	-0.00186701	-0.000309971	TAL
FGF12	0.0015211	-0.00136559	0.000155514	TAL
CDO1	0.00109821	-0.000957943	0.000140268	TAL
RCN2	0.0231423	-0.0210738	0.00206848	TAL
GDF3	0.000882533	-0.000825058	5.7475e-05	TAL
MYT1	0.00103743	-0.00124534	-0.000207908	TAL
ARAP1	0.0123775	-0.010125	0.0022525	TAL
GRN	0.0217072	-0.0325671	-0.0108599	TAL
AC021016.3	0.00338235	-0.00338033	2.0195e-06	TAL
ARPC1A	0.0194095	-0.0297742	-0.0103647	TAL
ARHGEF37	0.00719271	-0.00762753	-0.000434824	TAL
ITGB1BP2	0.00104783	-0.000847822	0.000200004	TAL
PRR15L	-0.0186077	0.0282983	0.00969066	TAL
FUT11	0.00587066	-0.00484212	0.00102853	TAL
ZNF366	0.00151714	-0.00148878	2.83604e-05	TAL
SMC4	0.00826369	-0.00776777	0.000495919	TAL
LINC00629	-0.00582017	0.00563567	-0.0001845	TAL
EFS	-0.00621794	0.00540358	-0.00081436	TAL
CUL9	-0.00855447	0.00712209	-0.00143238	TAL
FZD9	0.00111752	-0.00115694	-3.94295e-05	TAL
DUSP3	0.0160471	-0.020468	-0.00442085	TAL
GALNT6	0.00910529	-0.00771296	0.00139233	TAL
OSTF1	0.0112347	-0.0132854	-0.00205077	TAL
MTMR7	-0.00589912	0.00597718	7.80556e-05	TAL
SEL1L3	0.00340826	-0.00341145	-3.18784e-06	TAL
S100A13	0.0252901	-0.0566697	-0.0313796	TAL
ANKRD13D	0.00930029	-0.00793186	0.00136843	TAL
ITPR3	0.00706587	-0.0088666	-0.00180073	TAL
TMEM258	-0.0278832	0.0407924	0.0129092	TAL
FRZB	0.00241317	-0.00236215	5.10215e-05	TAL
SELP	0.00094929	-0.00080763	0.00014166	TAL
PTPA	-0.0197497	0.0189778	-0.000771875	TAL
REPS2	-0.00498906	0.00407462	-0.000914446	TAL
ZBED6CL	0.00389449	-0.00441189	-0.000517398	TAL
FRGCA	0.000754125	-0.000754125	-3.55271e-15	TAL
PPFIBP1	0.0131799	-0.0182623	-0.00508242	TAL
HDLBP	0.0246447	-0.0222734	0.00237125	TAL
ARPP21	0.00107699	-0.0011799	-0.000102907	TAL
GIGYF2	0.0184086	-0.0206101	-0.00220153	TAL
EMCN	0.00347825	-0.00314706	0.000331189	TAL
EFNB2	0.00280977	-0.00280753	2.23423e-06	TAL
DSC2	0.0100658	-0.00896124	0.00110451	TAL
NNMT	0.00181137	-0.00170219	0.000109188	TAL
TFAP2C	0.00100504	-0.000847783	0.000157261	TAL
VOPP1	0.012944	-0.0152234	-0.00227941	TAL
AC005165.1	0.00117803	-0.00132542	-0.000147392	TAL
LINC02352	0.00140956	-0.00118685	0.000222712	TAL
GADL1	-0.00589322	0.0112327	0.00533943	TAL
TIPARP	0.00871436	-0.0109782	-0.00226385	TAL
MRPS28	-0.0194839	0.016333	-0.00315093	TAL
CPVL	-0.0252278	0.0288109	0.0035831	TAL
ARMC10	0.0143307	-0.0119317	0.00239894	TAL
KIZ	0.0106179	-0.0114182	-0.000800288	TAL
ENTPD1	0.00273013	-0.00255932	0.00017081	TAL
CELF6	-0.0144945	0.0136756	-0.00081888	TAL
NXPE2	0.000914616	-0.000799907	0.000114709	TAL
QKI	0.0212542	-0.0361091	-0.0148549	TAL
STX3	0.0115266	-0.0105333	0.000993269	TAL
CLINT1	0.0233218	-0.0383129	-0.0149911	TAL
SEPHS2	-0.0233687	-0.0237975	-0.0471662	TAL
OPLAH	-0.0152807	0.0294593	0.0141786	TAL
ST6GALNAC2	0.00161947	-0.00182613	-0.000206663	TAL
NLGN4Y	0.00393902	-0.00665102	-0.002712	TAL

## Sheet: PC
Principal cells (PC) = 4168
Transcripts	log2FC_T2Di(-)_HC	log2FC_T2Di(+)_T2Di(-)	log2FC_T2Di(+)_HC	Nephron segment
AKR1B1	0.529409	-0.424948	0.104461	PC
AKR1C1	0.277506	-0.280842	-0.00333562	PC
SLC5A3	0.423076	-0.430842	-0.00776561	PC
RANBP3L	0.226831	-0.228492	-0.00166079	PC
ARG2	0.347064	-0.252904	0.0941598	PC
NUPR1	0.280255	-0.285405	-0.00515018	PC
TFPI2	0.254692	-0.260036	-0.00534362	PC
PFKP	0.293854	-0.274618	0.0192356	PC
PTGS1	0.263021	-0.268037	-0.00501573	PC
SLC14A2	0.191235	-0.191285	-4.96578e-05	PC
MMP7	0.298638	-0.134548	0.16409	PC
MRPS6	0.35745	-0.368476	-0.0110257	PC
SLCO4A1	0.16921	-0.16974	-0.000530511	PC
FHL2	0.185697	-0.195029	-0.00933204	PC
CRYAB	0.294075	-0.241544	0.0525309	PC
RNF24	0.245801	-0.218806	0.0269956	PC
ADIRF	-0.203933	0.0484332	-0.1555	PC
RFC1	0.255946	-0.245377	0.0105695	PC
ARPC1B	0.267736	-0.200101	0.0676345	PC
SLC6A12	0.240451	-0.266208	-0.0257573	PC
ANK2	0.175843	-0.190057	-0.0142132	PC
ST6GAL1	0.317738	-0.0902069	0.227531	PC
SLC12A1	-0.237446	0.0287238	-0.208722	PC
NTS	0.186753	-0.161694	0.0250593	PC
PAPPA	0.292759	-0.0392015	0.253558	PC
AOC1	0.304904	-0.283724	0.0211805	PC
SLC4A11	0.126779	-0.127362	-0.000583593	PC
PTGR1	0.298493	-0.132855	0.165638	PC
SLC4A7	0.157744	-0.154354	0.00339046	PC
ID3	-0.272281	0.137461	-0.13482	PC
HSPA2	0.260252	-0.225937	0.0343148	PC
SLCO3A1	0.166592	-0.175887	-0.00929481	PC
ALDH8A1	0.116737	-0.117528	-0.000791602	PC
PGGHG	0.204273	-0.252164	-0.0478912	PC
STXBP6	0.149021	-0.124996	0.0240252	PC
PLXNA4	0.0991412	-0.0996099	-0.000468679	PC
AQP3	0.266002	-0.0673051	0.198697	PC
TIMP3	0.204752	-0.110019	0.0947329	PC
TPD52L1	0.197213	-0.164673	0.0325402	PC
KNG1	-0.182183	0.0400507	-0.142132	PC
AC023421.1	0.0963981	-0.0959087	0.000489372	PC
SASH1	0.112416	-0.112241	0.000175028	PC
HIF1A	0.222445	-0.133236	0.08921	PC
EGF	-0.12146	0.0181313	-0.103329	PC
HLA-B	-0.241923	0.148541	-0.0933821	PC
LDHA	0.256379	-0.148742	0.107637	PC
SYNE2	0.259809	-0.243612	0.0161968	PC
BAG1	0.242507	-0.178968	0.063539	PC
SSTR2	0.0929608	-0.0930792	-0.000118314	PC
CD82	0.210944	-0.197681	0.013263	PC
NAPEPLD	0.158138	-0.142823	0.0153145	PC
DDIT4L	0.0953805	-0.0939609	0.00141964	PC
PRDX4	0.196046	-0.108104	0.0879418	PC
ISYNA1	0.163285	-0.161344	0.00194059	PC
TLN2	0.175021	-0.16716	0.00786073	PC
GRAMD2B	0.148954	-0.151027	-0.00207313	PC
B4GALNT2	0.158834	-0.142735	0.0160985	PC
S100A10	0.252143	-0.107973	0.14417	PC
TMEM176B	0.24356	-0.194742	0.0488182	PC
PHACTR1	0.154589	-0.132316	0.0222728	PC
GPER1	0.0900742	-0.0870017	0.00307242	PC
DDIT4	0.161107	-0.11131	0.0497965	PC
NTN4	0.223132	-0.23054	-0.00740821	PC
NFKBIA	0.162451	-0.13654	0.0259105	PC
FUCA1	0.208863	-0.13067	0.078193	PC
TGFBR1	0.144989	-0.0946712	0.0503175	PC
SOX4	-0.183903	0.112846	-0.0710573	PC
TMED5	0.212114	-0.125404	0.0867101	PC
LOXL2	0.0740812	-0.0728307	0.00125049	PC
HS3ST1	0.101032	-0.0995837	0.00144819	PC
ITM2B	0.19954	-0.0649702	0.13457	PC
TACSTD2	0.243057	-0.166763	0.0762936	PC
FRY	0.159142	-0.146097	0.0130452	PC
HIP1	0.12791	-0.137703	-0.00979298	PC
EPHX1	0.132149	-0.0878653	0.044284	PC
TMEM165	0.164488	-0.113916	0.0505719	PC
RASSF8	0.125421	-0.114973	0.0104484	PC
SAMD11	-0.161195	0.0802629	-0.0809317	PC
GREB1L	0.0777237	-0.0796149	-0.0018912	PC
SLC45A4	0.119764	-0.0818495	0.0379148	PC
FAM241A	0.1477	-0.136529	0.0111712	PC
NDRG1	-0.211117	0.280392	0.0692745	PC
CCPG1	0.199117	-0.10727	0.0918463	PC
TXNIP	-0.20298	0.344124	0.141145	PC
OTULINL	0.138678	-0.12733	0.011348	PC
SCCPDH	0.18808	-0.146023	0.0420574	PC
MGST1	-0.151457	0.155741	0.00428376	PC
APOE	-0.0971174	0.0250023	-0.0721151	PC
SLC44A4	0.109232	-0.10383	0.00540211	PC
EHF	0.148618	-0.10098	0.0476374	PC
SMIM24	-0.139095	0.0764393	-0.0626558	PC
PRRG4	0.128922	-0.113232	0.0156899	PC
ANXA2	0.214215	-0.121176	0.0930395	PC
UNC13C	0.0843789	-0.0661911	0.0181878	PC
HLA-DMB	0.0813501	-0.0753156	0.00603447	PC
ELF5	0.169834	-0.18075	-0.010916	PC
GPT2	0.0777573	-0.0727993	0.004958	PC
SLC25A29	0.18385	-0.0440645	0.139785	PC
SLC16A4	0.164375	-0.0678741	0.096501	PC
PALM2-AKAP2	-0.143774	0.110433	-0.033341	PC
ATP1A1	0.188832	-0.0857426	0.10309	PC
TINAGL1	0.163436	-0.126301	0.0371348	PC
FGF2	0.0939912	-0.0869978	0.00699339	PC
MFSD10	0.142937	-0.0920436	0.0508935	PC
THSD7A	0.188463	-0.090516	0.0979469	PC
GAL3ST1	0.117804	-0.0792866	0.0385173	PC
ANGPTL4	0.0569606	-0.0524028	0.0045578	PC
TMEM176A	0.195029	-0.18435	0.0106787	PC
TMEM50A	0.167817	-0.0704012	0.0974157	PC
LPIN2	0.153327	-0.164129	-0.0108021	PC
CTSH	0.193843	-0.114414	0.0794289	PC
HS6ST1	0.170296	-0.0875789	0.0827167	PC
DST	0.11557	-0.139984	-0.0244135	PC
KCNJ16	0.180801	-0.0977865	0.083014	PC
AC009275.1	0.0472009	-0.0475739	-0.000372991	PC
RDH10	0.170182	-0.0971266	0.0730553	PC
ETF1	0.128905	-0.100697	0.0282087	PC
ELF3	0.140606	-0.130467	0.010139	PC
KCNK3	0.0516669	-0.0510559	0.000611064	PC
UCHL1	-0.154801	0.184874	0.0300731	PC
MAP3K21	-0.135872	0.0955049	-0.0403672	PC
SVIL	0.0938871	-0.106567	-0.0126803	PC
MAN1A1	0.178911	-0.144056	0.0348556	PC
ORAI2	0.133078	-0.12083	0.0122487	PC
VPS13C	0.157583	-0.0924572	0.0651258	PC
MAL2	0.173414	-0.051354	0.12206	PC
PPIC	0.144256	-0.0279276	0.116328	PC
CLDN4	0.16717	-0.104758	0.062412	PC
LMO7	0.140378	-0.121489	0.0188893	PC
CD24	0.154331	-0.12635	0.0279805	PC
TSPAN1	0.189965	-0.107964	0.0820007	PC
DDX3Y	0.0905687	-0.129301	-0.0387319	PC
PDE4DIP	0.11083	-0.0801124	0.0307176	PC
FOS	-0.183311	0.16409	-0.0192207	PC
DUSP9	-0.0679759	0.0178425	-0.0501334	PC
GCNT3	0.0485288	-0.0446342	0.00389461	PC
FXYD4	0.240664	-0.176228	0.0644353	PC
SLC44A1	0.142828	-0.0795718	0.0632566	PC
LIMA1	0.134307	-0.125392	0.00891491	PC
AL162424.1	0.0468839	-0.0470039	-0.000119978	PC
SERTAD4-AS1	0.101451	-0.107095	-0.00564474	PC
TMEM68	0.108374	-0.0878226	0.0205516	PC
TMEM158	-0.0852602	0.0658961	-0.0193641	PC
S100A11	0.178389	-0.0584633	0.119926	PC
LCK	0.0468373	-0.0478411	-0.00100385	PC
EIF1AY	0.0837857	-0.117538	-0.0337527	PC
TSPO	0.164652	-0.147889	0.0167633	PC
PRDX1	0.176901	-0.0383785	0.138523	PC
SHB	0.106318	-0.0664986	0.0398196	PC
JPT1	0.138148	-0.0914688	0.0466797	PC
CNNM1	0.0388817	-0.0388817	5.32907e-15	PC
ACKR4	0.0544509	-0.0502911	0.00415988	PC
AC087379.2	-0.10332	0.108735	0.00541547	PC
PAX8	0.168369	-0.0962819	0.072087	PC
TMEM131	0.116778	-0.0889805	0.0277977	PC
GSPT1	0.12948	-0.102052	0.0274279	PC
CD164	0.154211	-0.0607139	0.0934974	PC
ASPHD2	0.077053	-0.0599916	0.0170615	PC
TACC1	0.0998718	-0.131723	-0.031851	PC
PIM3	0.101467	-0.0574414	0.0440261	PC
AGFG2	0.0796527	-0.0844007	-0.00474802	PC
SLPI	0.093043	-0.122009	-0.0289662	PC
TM7SF3	0.123783	-0.0894815	0.0343011	PC
BCL6	0.0620954	-0.0614574	0.00063808	PC
CALM1	0.163419	-0.0819943	0.0814247	PC
PTBP3	0.145736	-0.0575296	0.0882064	PC
CLDN10	-0.0912113	0.021896	-0.0693153	PC
OPHN1	0.088908	-0.065924	0.0229841	PC
B3GNT3	0.0448418	-0.0509606	-0.00611883	PC
SLC66A3	0.140642	-0.0697148	0.0709268	PC
LGALS3	-0.135622	0.0601332	-0.0754891	PC
UCP2	0.133465	-0.0810327	0.0524324	PC
PAK2	0.136745	-0.117601	0.0191445	PC
CD151	0.150494	-0.0981795	0.0523146	PC
P4HA1	0.0865427	-0.0813593	0.00518343	PC
PLPP4	-0.0686891	0.0240764	-0.0446127	PC
GOLGB1	0.148505	-0.073746	0.0747586	PC
KCNMB4	0.0509082	-0.0482108	0.00269745	PC
GRB14	0.0682498	-0.0682282	2.15011e-05	PC
ZBTB38	0.116031	-0.0931862	0.0228444	PC
CHST6	0.0387422	-0.0385076	0.000234578	PC
SLC17A5	0.0827892	-0.077943	0.00484617	PC
DEFB1	-0.211424	0.282778	0.0713543	PC
AC136475.3	0.0422579	-0.045827	-0.00356912	PC
JUN	-0.136182	0.0794727	-0.0567095	PC
PLAU	-0.0484966	0.00998393	-0.0385126	PC
HIST1H2AC	0.107689	-0.108259	-0.0005695	PC
APCDD1L	-0.099205	0.0622152	-0.0369898	PC
RTN3	0.157286	-0.0925375	0.064748	PC
MPP7	0.0881778	-0.084015	0.00416285	PC
ZFYVE16	0.13638	-0.0412542	0.0951258	PC
BOC	0.0355701	-0.0345735	0.000996623	PC
CDK18	0.0830925	-0.0717902	0.0113023	PC
DDRGK1	0.122884	-0.0595427	0.0633416	PC
LRBA	0.119643	-0.0686161	0.0510266	PC
SERINC2	0.145572	-0.0589297	0.0866427	PC
KDELR1	0.143579	-0.0778229	0.0657566	PC
ID4	-0.140127	0.0792559	-0.0608707	PC
COL4A4	0.0603053	-0.0505994	0.00970596	PC
ACTN1	0.0711542	-0.0695674	0.00158676	PC
TPM1	0.137084	-0.0919598	0.0451246	PC
RAB15	0.0800645	-0.0569945	0.02307	PC
JUNB	-0.14728	0.0914296	-0.0558509	PC
SEMA4D	0.10502	-0.0968499	0.00816967	PC
ITGB5	0.0978371	-0.0830643	0.0147728	PC
ITPR2	0.119471	-0.0821233	0.0373481	PC
S100A14	-0.0872914	0.0517445	-0.0355469	PC
S100A2	-0.149841	0.133579	-0.0162623	PC
CLN3	0.113229	-0.0884143	0.0248149	PC
CYSLTR2	0.0670071	-0.031353	0.0356542	PC
TP53I11	0.0836205	-0.0875294	-0.0039089	PC
HLA-DRA	0.117223	-0.0685441	0.0486784	PC
QPCT	0.0591791	-0.0483041	0.010875	PC
AIG1	0.122543	-0.0431664	0.079377	PC
DCDC2	-0.133209	0.158789	0.0255795	PC
LHFPL3-AS2	0.0872663	-0.0433847	0.0438816	PC
NREP	0.0747681	-0.0374082	0.0373599	PC
ALDH1A3	0.0373063	-0.0372215	8.48408e-05	PC
NEURL3	0.084609	-0.071733	0.0128759	PC
NPAS2	0.0867469	-0.0727025	0.0140444	PC
RCAN1	0.114244	-0.096937	0.0173072	PC
CKB	-0.138572	0.11095	-0.0276219	PC
HPN	-0.0820652	0.0656963	-0.0163688	PC
GCNT4	-0.0884401	0.0631394	-0.0253007	PC
SCARA3	0.0564338	-0.0601244	-0.0036906	PC
TSC22D3	0.0936481	-0.0734057	0.0202424	PC
HLA-DMA	0.0934295	-0.0498945	0.0435351	PC
FBP1	0.123305	-0.0637132	0.059592	PC
ZNF503	-0.123237	0.150335	0.0270975	PC
LTBP4	-0.0651126	0.0352868	-0.0298259	PC
GALNT3	0.112699	-0.101544	0.0111545	PC
ANKS1B	0.0381012	-0.0364211	0.00168018	PC
ARFGEF1	0.117883	-0.091632	0.0262507	PC
APCDD1L-DT	-0.103641	0.0936571	-0.00998351	PC
AC005165.1	0.0321297	-0.0315364	0.000593272	PC
AC021517.1	0.0345723	-0.0345723	1.06581e-14	PC
MBOAT2	0.110552	-0.0751714	0.035381	PC
DNAJC3	0.111621	-0.0564595	0.0551613	PC
PRR15	0.0744331	-0.0330631	0.04137	PC
FMNL2	0.0699286	-0.0640776	0.005851	PC
ITGAV	0.121301	-0.0743671	0.0469337	PC
SORT1	0.106927	-0.0627998	0.0441272	PC
FXYD2	-0.205204	0.151107	-0.0540964	PC
MTMR10	-0.110074	0.0806511	-0.0294231	PC
UBAC2	0.109971	-0.0308667	0.0791045	PC
ETS2	0.0496311	-0.0494033	0.000227849	PC
CDADC1	0.0591677	-0.0571814	0.00198628	PC
EPS8L1	0.0933445	-0.078594	0.0147505	PC
OLFML3	0.0345328	-0.0355628	-0.00102997	PC
NIPAL3	0.0962565	-0.0867825	0.00947393	PC
FDFT1	0.0962268	-0.0438723	0.0523545	PC
LOXL4	0.0411655	-0.0404061	0.00075939	PC
PRXL2A	0.12382	-0.13481	-0.0109897	PC
VIM	0.0708004	-0.0832372	-0.0124368	PC
TSC22D4	0.0925108	-0.0975206	-0.00500976	PC
TGFBR2	0.083063	-0.0713149	0.0117481	PC
UTRN	0.111591	-0.0946784	0.0169127	PC
IFITM3	0.13021	-0.074719	0.055491	PC
TRPM3	-0.125432	0.177456	0.052024	PC
SEC62	0.138048	-0.0822842	0.0557633	PC
ABCA3	0.065326	-0.0633875	0.00193849	PC
LINC01320	-0.0677584	0.0302823	-0.0374761	PC
ADGRF1	0.114766	-0.0636443	0.0511214	PC
BTG1	0.131992	-0.130701	0.00129093	PC
PLOD2	0.0902193	-0.0451782	0.045041	PC
SAT1	-0.139053	0.225613	0.0865604	PC
GPR146	0.0511425	-0.0382972	0.0128453	PC
CYBRD1	-0.096322	0.120297	0.0239748	PC
PIK3IP1	0.0974743	-0.051175	0.0462993	PC
MGAT4B	0.0949636	-0.0494794	0.0454841	PC
GCHFR	0.0555374	-0.0602122	-0.00467485	PC
PIGH	0.0813002	-0.0657089	0.0155914	PC
MTUS1	0.0983227	-0.0579773	0.0403454	PC
KCNJ15	-0.130423	0.246346	0.115924	PC
TMEM192	0.0858257	-0.0897687	-0.00394296	PC
LYAR	0.0466379	-0.0414959	0.00514197	PC
S100A1	0.103838	-0.054514	0.0493242	PC
PISD	0.0682792	-0.0652768	0.00300241	PC
TM9SF3	0.122707	-0.0337063	0.0890009	PC
INSIG2	0.0850971	-0.0832189	0.00187822	PC
MT1G	-0.0652408	0.0404092	-0.0248316	PC
WNT9B	-0.0755042	0.0438153	-0.0316889	PC
SPP1	-0.0570777	0.0176496	-0.0394281	PC
LINC02381	-0.0710924	0.0332028	-0.0378895	PC
KCNK5	0.052155	-0.0543766	-0.00222155	PC
KLF13	0.0902494	-0.0527501	0.0374994	PC
CCDC107	0.0885164	-0.0479373	0.0405791	PC
MARCKS	-0.092039	0.104958	0.0129188	PC
FAM20A	0.0876714	-0.082696	0.00497545	PC
ID1	-0.149715	0.105292	-0.0444233	PC
ATP6V0A4	0.101722	-0.0795218	0.0221999	PC
HTATIP2	0.0717102	-0.058024	0.0136862	PC
KRTCAP3	0.0647887	-0.0740886	-0.00929999	PC
RAB13	0.117743	-0.0282728	0.0894704	PC
SLC52A3	0.0910578	-0.0804783	0.0105795	PC
MACO1	0.0712562	-0.0591124	0.0121438	PC
CAMK2N1	0.130932	-0.0493161	0.0816163	PC
ARL6IP5	0.118213	-0.0858148	0.032398	PC
KIF26A	-0.0386215	0.020147	-0.0184745	PC
CTSC	-0.104077	0.135052	0.0309753	PC
NMB	0.069469	-0.0547882	0.0146808	PC
RORA	0.0645921	-0.0564171	0.00817501	PC
FGF9	-0.0634094	0.0459607	-0.0174487	PC
HPS4	0.0725879	-0.0667844	0.00580354	PC
BCAP29	0.0825491	-0.0566821	0.025867	PC
EGR1	-0.0703225	0.0520718	-0.0182507	PC
REEP3	0.0978954	-0.0649845	0.0329108	PC
TIMP2	-0.082796	0.076467	-0.00632908	PC
PABPC4	0.0850659	-0.0849518	0.000114121	PC
SDC4	-0.114253	0.138451	0.0241979	PC
ZNF107	0.0511349	-0.0335891	0.0175458	PC
ADAMTS9-AS1	0.0381101	-0.0442217	-0.00611158	PC
SLC38A2	0.117645	-0.0321348	0.0855105	PC
TBC1D7	0.0614635	-0.0417749	0.0196885	PC
GOLGA8A	0.0832055	-0.0229976	0.060208	PC
DNAJC1	0.0890775	-0.0490545	0.040023	PC
DRAM1	0.0601103	-0.0616943	-0.00158398	PC
ITGB1	0.124653	-0.0670984	0.0575543	PC
FGFR3	-0.0565584	0.0210267	-0.0355317	PC
HPGD	-0.092128	0.0978122	0.00568424	PC
NID2	0.030553	-0.0340253	-0.00347227	PC
H1FX	-0.0911751	0.0625156	-0.0286595	PC
F2RL1	0.0863425	-0.0391629	0.0471797	PC
DPYSL2	0.0519769	-0.0506472	0.00132977	PC
CA12	-0.133879	0.258397	0.124518	PC
NEAT1	0.144137	-0.0491542	0.0949825	PC
MLLT1	-0.0953661	0.0997974	0.00443125	PC
CPE	0.0323185	-0.0294732	0.00284523	PC
PPP1R10	0.084908	-0.0561407	0.0287673	PC
DOCK8	0.0317838	-0.0326655	-0.000881677	PC
FAM167B	0.0361174	-0.0362348	-0.000117471	PC
H3F3B	-0.130788	0.194433	0.063645	PC
SLC2A1	0.0870469	-0.0691811	0.0178658	PC
CREG1	0.10021	-0.0464999	0.05371	PC
LMO4	-0.0716651	0.0375981	-0.034067	PC
BX284668.5	0.0625386	-0.0388637	0.0236749	PC
PCSK1N	-0.135854	0.218124	0.0822705	PC
GRB7	0.0762942	-0.0613227	0.0149715	PC
LAMB2	0.0938783	-0.0657563	0.0281221	PC
SGPL1	0.081004	-0.0435884	0.0374156	PC
ALDOB	-0.0475225	0.0167096	-0.0308129	PC
CAB39L	0.0650394	-0.0574171	0.00762229	PC
PANK2	0.0662354	-0.028591	0.0376444	PC
MELTF	0.0332426	-0.0339174	-0.000674823	PC
BNIPL	-0.0430794	0.0211173	-0.0219622	PC
ZNRF1	0.0586925	-0.0482092	0.0104833	PC
CLIP2	0.0487057	-0.050472	-0.00176623	PC
GPRC5B	-0.105631	0.115996	0.0103651	PC
MBP	0.105457	-0.0899046	0.0155527	PC
LMO3	0.0655098	-0.0764159	-0.0109061	PC
FGD3	-0.0672794	0.047669	-0.0196104	PC
NR1H4	0.0558537	-0.0520772	0.00377655	PC
C11orf52	0.0716918	-0.0478711	0.0238207	PC
IER2	-0.120796	0.0933397	-0.027456	PC
ATP1B1	0.102201	-0.0289866	0.0732141	PC
FBXO25	0.0683163	-0.054663	0.0136533	PC
CLU	0.127984	-0.0657261	0.0622581	PC
EMC6	0.0929683	-0.054075	0.0388933	PC
FABP3	-0.0408605	0.0175527	-0.0233079	PC
TFAP2C	0.0329866	-0.0320834	0.000903279	PC
SERTAD4	0.0384253	-0.0395023	-0.00107695	PC
ZFHX4	0.0247469	-0.0217926	0.00295429	PC
PXYLP1	0.0427452	-0.041731	0.0010142	PC
CAT	0.103415	-0.0431356	0.0602793	PC
CHD9	0.105002	-0.0487727	0.0562298	PC
MALT1	0.0499156	-0.0382408	0.0116747	PC
PIGR	-0.118402	0.218303	0.0999008	PC
CXXC5	0.104444	-0.0415902	0.0628536	PC
OPTN	0.0621115	-0.0499523	0.0121592	PC
HACD3	0.114871	-0.041774	0.0730965	PC
AL109976.1	0.0202954	-0.0202113	8.41179e-05	PC
SLC3A1	-0.0685784	0.0407973	-0.0277811	PC
MYDGF	0.0918415	-0.0462541	0.0455874	PC
ID2	-0.0588303	0.0526134	-0.00621687	PC
CMYA5	-0.085971	0.118684	0.0327134	PC
PHLDA2	0.0638225	-0.0549236	0.00889883	PC
PACSIN2	0.0803306	-0.0583028	0.0220278	PC
PIK3R3	0.0537175	-0.0431724	0.0105451	PC
LRFN4	0.0459204	-0.0421727	0.0037477	PC
CRIP1	-0.103153	0.0339704	-0.0691824	PC
PLPP5	0.0971771	-0.0378416	0.0593355	PC
FOSB	-0.0505319	0.0191539	-0.031378	PC
FGFR1	0.0661278	-0.059735	0.00639282	PC
GPR160	0.0914879	-0.0329026	0.0585852	PC
SNAPC1	0.0626983	-0.0641211	-0.00142272	PC
GATM	-0.0610451	0.039208	-0.0218371	PC
HTATSF1	0.0867549	-0.0861476	0.00060729	PC
DHRS7	0.11322	-0.126866	-0.013646	PC
AMFR	0.102508	-0.110354	-0.00784603	PC
GMNN	0.0924587	-0.0382939	0.0541648	PC
UNC50	0.0899928	-0.030568	0.0594248	PC
LGALS1	-0.069312	0.0845851	0.015273	PC
PFKFB3	0.115249	-0.113629	0.00162016	PC
TNFSF10	0.0576032	-0.0670291	-0.00942591	PC
XG	0.0205523	-0.0182385	0.00231373	PC
POR	0.0784304	-0.0517655	0.0266649	PC
ANXA3	-0.0714031	0.0703618	-0.0010413	PC
ECH1	0.101872	0.0301213	0.131994	PC
FGF12	-0.0422219	0.0266163	-0.0156056	PC
USP53	0.0783163	-0.0720708	0.00624557	PC
MGLL	-0.073681	0.0966352	0.0229542	PC
SUSD1	0.071142	-0.0254536	0.0456884	PC
SEC11C	0.0967711	-0.0442317	0.0525394	PC
RABAC1	0.109821	-0.043969	0.0658518	PC
MYORG	0.0534062	-0.0296284	0.0237778	PC
CARHSP1	0.0795	-0.0599459	0.0195541	PC
ITLN1	-0.103575	0.24238	0.138805	PC
BMP4	-0.0403599	0.0257214	-0.0146385	PC
EDNRB	0.0823899	-0.0353612	0.0470287	PC
ATP11C	0.0554577	-0.0625961	-0.00713843	PC
HK1	0.0731662	-0.0636023	0.00956388	PC
SELENOS	0.093996	-0.0505777	0.0434184	PC
PTGER3	-0.0845168	0.107627	0.0231103	PC
PRPS2	-0.0880124	0.161312	0.0733001	PC
CLCNKB	-0.0949236	0.182456	0.0875328	PC
MARVELD3	0.0476892	-0.0477053	-1.60676e-05	PC
GCC2	0.0990614	-0.0413124	0.057749	PC
TMEM238L	0.0318866	-0.0319026	-1.59322e-05	PC
AQP6	0.0314882	-0.0421473	-0.0106591	PC
SH2D4A	0.0582436	-0.0682786	-0.010035	PC
TMEM87B	0.0500971	-0.0373779	0.0127192	PC
MDGA1	-0.0327831	0.0238111	-0.00897195	PC
IER3IP1	0.0932762	-0.0265652	0.066711	PC
MIR210HG	0.0493456	-0.0524022	-0.00305661	PC
SLC39A10	0.0817488	-0.0540831	0.0276657	PC
ERLEC1	0.0818728	-0.0488345	0.0330383	PC
HIP1R	-0.094785	0.06046	-0.034325	PC
PPIB	0.108676	0.0545229	0.163199	PC
TGS1	0.074319	-0.0513999	0.0229191	PC
FUT8	0.0384754	-0.0241558	0.0143196	PC
MT2A	-0.0941801	0.155709	0.0615287	PC
HLA-DPA1	0.0443409	-0.0467439	-0.00240295	PC
LINC01503	-0.0697718	0.0761318	0.00635994	PC
IGFBP2	0.128883	-0.100406	0.0284776	PC
ZHX3	0.0750262	-0.0219247	0.0531014	PC
CD9	0.118842	-0.0603488	0.0584935	PC
VPS53	0.059466	-0.0609449	-0.00147886	PC
CIRBP	-0.100152	0.151114	0.0509622	PC
HGD	0.040096	-0.0232179	0.0168781	PC
DSP	0.100205	-0.0704959	0.0297088	PC
PRR13	-0.0876415	0.0855056	-0.00213589	PC
GSN	0.073598	-0.0602745	0.0133234	PC
ERO1A	0.0578675	-0.0428368	0.0150307	PC
ACKR3	0.0713341	-0.03022	0.0411141	PC
MIA2	0.0772468	-0.0391027	0.0381441	PC
CDH4	-0.0190823	0.00582444	-0.0132578	PC
SYNJ2BP	-0.0947143	0.0716195	-0.0230947	PC
PDIA3	0.0985837	0.0405134	0.139097	PC
FTL	-0.120143	0.116584	-0.00355909	PC
PDK4	0.0592066	-0.0172411	0.0419655	PC
SERINC3	0.0763878	-0.0565812	0.0198066	PC
TXNDC12	0.0719085	-0.0420278	0.0298807	PC
SMAP1	0.0564531	-0.0355348	0.0209183	PC
CLIC3	-0.0300026	0.0196599	-0.0103427	PC
EIF4G3	0.0690842	-0.0530737	0.0160105	PC
GAB1	0.0531509	-0.0505062	0.00264475	PC
C1GALT1	0.0684357	-0.0268904	0.0415453	PC
SRGN	0.0284183	-0.0198741	0.00854412	PC
PKD2	0.084882	-0.06473	0.020152	PC
FAM3A	0.0632761	-0.0207654	0.0425108	PC
CFB	0.0588971	-0.0433051	0.015592	PC
FOLR3	-0.0460365	0.0464459	0.000409431	PC
AL096854.1	0.0177786	-0.0154446	0.00233403	PC
ADRA2C	0.0549206	-0.0446886	0.010232	PC
RB1	0.0621149	-0.0319833	0.0301316	PC
FAM110B	-0.0507324	0.031693	-0.0190394	PC
PHF6	0.0630448	-0.0419513	0.0210935	PC
THEM4	0.0749728	-0.0555025	0.0194703	PC
COL9A2	-0.0833228	0.0885526	0.00522978	PC
MARCKSL1	0.0558531	-0.0790608	-0.0232077	PC
PHLDA1	-0.0626428	0.0632927	0.000649984	PC
PIGQ	-0.101628	0.127398	0.0257699	PC
AVPI1	0.041959	-0.0306356	0.0113234	PC
MESD	0.0761689	-0.0272555	0.0489135	PC
SEMA3B	-0.0602307	0.0366855	-0.0235453	PC
AC008397.1	0.0177793	-0.0175527	0.000226645	PC
CD63	0.10329	0.0554234	0.158713	PC
PAX2	0.0959072	-0.0323527	0.0635545	PC
SLC39A7	0.0670546	-0.040426	0.0266286	PC
KLF5	0.0573118	-0.0599489	-0.00263705	PC
MT1X	-0.061739	0.0839348	0.0221958	PC
ACBD5	0.0717896	-0.0683521	0.00343749	PC
NR1D1	0.0284147	-0.0260679	0.00234688	PC
SPESP1	0.0345884	-0.03667	-0.00208152	PC
IFI27L2	-0.0747717	0.0628031	-0.0119686	PC
FUT2	0.0188723	-0.0203433	-0.00147106	PC
ELMO3	0.0490453	-0.0317304	0.0173149	PC
AGMO	0.0241287	-0.0243489	-0.000220232	PC
GALNT18	0.078632	-0.083229	-0.00459694	PC
PLCL2	-0.0563125	0.0492918	-0.00702064	PC
SESN3	0.0563346	-0.0257586	0.030576	PC
RASSF8-AS1	0.0478165	-0.0457545	0.00206196	PC
PPP2R3A	0.086386	-0.0348657	0.0515202	PC
RRAS	0.048387	-0.0386912	0.00969575	PC
MACF1	0.0932428	-0.071059	0.0221838	PC
PIGF	0.0661693	-0.0239795	0.0421898	PC
FOLH1	0.0209619	-0.0168639	0.00409799	PC
SLC39A1	0.0762514	-0.042047	0.0342044	PC
SEMA4B	0.067216	-0.0324898	0.0347262	PC
GOLIM4	-0.0865059	0.0510851	-0.0354208	PC
HOOK2	0.0691753	-0.0251393	0.0440361	PC
PDZK1IP1	-0.043221	0.0566994	0.0134784	PC
C6orf132	0.0419738	-0.0509093	-0.00893547	PC
RRAD	0.0508384	-0.0301216	0.0207168	PC
ARMC7	0.0463579	-0.0431455	0.00321242	PC
RNF213	0.0701362	-0.0585687	0.0115675	PC
PLEKHA1	0.0727779	-0.0493995	0.0233783	PC
LINC01205	0.0142637	-0.0146888	-0.000425159	PC
SPPL3	0.0700719	-0.0242372	0.0458346	PC
LITAF	0.0874176	-0.105691	-0.018273	PC
ZNF326	0.0638058	-0.0482695	0.0155363	PC
SREK1	0.0721189	-0.032063	0.0400559	PC
PAPSS2	-0.0633568	0.0227187	-0.0406381	PC
TTYH3	0.0319227	-0.0249075	0.0070151	PC
MAL	0.0944885	0.0438172	0.138306	PC
ITSN2	0.0599625	-0.0469723	0.0129902	PC
ADIPOR1	0.068221	-0.0356438	0.0325771	PC
ADD3	-0.0803346	0.0919786	0.011644	PC
VPS13A	0.0696761	-0.0391571	0.030519	PC
TNKS1BP1	0.056521	-0.0411598	0.0153612	PC
GPX8	0.0431225	-0.0460809	-0.00295835	PC
PNRC2	0.0847114	-0.0829322	0.00177927	PC
HAGH	0.0679622	-0.0317202	0.0362419	PC
SLC35A3	0.0771796	-0.0358124	0.0413672	PC
IMPA2	-0.0689189	0.0875973	0.0186784	PC
SLC4A4	0.0868647	-0.0790168	0.00784792	PC
DUSP2	-0.0287279	0.0236892	-0.00503867	PC
TUBA1C	0.0748803	-0.0292901	0.0455902	PC
PLEKHF1	0.0205982	-0.0173282	0.00327004	PC
ERAP2	0.038657	-0.0202482	0.0184087	PC
ZNF69	0.0340548	-0.0339036	0.000151241	PC
RPS26	-0.106268	0.190464	0.0841959	PC
COL18A1	-0.0968499	0.217453	0.120603	PC
CARD6	0.0309614	-0.0287677	0.00219368	PC
TMTC2	-0.0648582	0.0467188	-0.0181394	PC
WDR41	0.0415605	-0.0317468	0.00981375	PC
CRIM1	-0.0845319	0.0622602	-0.0222717	PC
RAP1B	0.0762678	-0.0248004	0.0514674	PC
SLTM	0.0756739	-0.0468273	0.0288466	PC
MACC1	-0.0826025	0.0998694	0.0172668	PC
THNSL2	-0.0419881	0.0401284	-0.00185973	PC
GLUL	0.0745565	-0.0328493	0.0417072	PC
COL4A2	-0.0733271	0.0788815	0.00555437	PC
TNFRSF11B	0.0663667	-0.0894038	-0.0230372	PC
NEDD4L	-0.090336	0.105769	0.0154332	PC
CAPN8	0.0137689	-0.0137689	1.77636e-15	PC
CRABP2	-0.0312221	0.0154324	-0.0157897	PC
MYH10	0.0956582	-0.0676012	0.028057	PC
HEG1	0.0336163	-0.0494055	-0.0157893	PC
SH3BP5	0.0350564	-0.0121743	0.0228821	PC
AL157373.2	0.0254561	-0.0272762	-0.00182017	PC
C4orf48	-0.0899662	0.17655	0.0865841	PC
CNGA1	0.0623918	-0.0446048	0.017787	PC
KTN1	0.0959846	-0.073297	0.0226875	PC
ARHGAP24	-0.0839121	0.127152	0.0432399	PC
SBSPON	0.0729767	-0.0324038	0.0405729	PC
ZMAT3	0.0539119	-0.0306057	0.0233063	PC
ADCY9	0.0462318	-0.0466677	-0.000435948	PC
RDH11	0.0776301	-0.0290753	0.0485548	PC
AFDN	0.0813983	-0.0650804	0.0163179	PC
DUSP1	0.0790372	-0.0567938	0.0222434	PC
HNRNPR	0.0762261	-0.0423322	0.0338938	PC
JKAMP	0.0617601	-0.0284718	0.0332884	PC
KIAA1109	0.0868969	-0.033385	0.0535118	PC
GSDMD	0.0560101	-0.0270318	0.0289784	PC
SLC7A6	0.0382401	-0.0156957	0.0225444	PC
RPL39	-0.103023	0.110045	0.00702201	PC
GATA2-AS1	0.0355251	-0.0229194	0.0126057	PC
PEBP1	0.0966331	-0.114873	-0.0182402	PC
GRP	0.0151221	-0.0151221	5.32907e-15	PC
LYPD6B	0.0601755	-0.060375	-0.000199519	PC
ENO1	0.0921795	-0.0333986	0.0587809	PC
HSD17B11	0.0473018	-0.0286514	0.0186504	PC
SMAD7	-0.0548515	0.0238432	-0.0310083	PC
SPTBN1	0.090499	-0.0550272	0.0354719	PC
FLNA	-0.0752543	0.103584	0.0283299	PC
ASS1	-0.0402051	0.0279919	-0.0122132	PC
COASY	0.0596964	-0.0258871	0.0338093	PC
SNTB2	0.0448277	-0.0421457	0.00268205	PC
MIA3	0.0672822	-0.0237893	0.0434929	PC
ST6GALNAC6	0.0489061	-0.0317259	0.0171801	PC
ELOVL1	0.0561124	-0.0372323	0.01888	PC
SCD5	-0.0359758	0.028937	-0.00703882	PC
NR4A2	0.0238206	-0.0192253	0.00459536	PC
ANKLE2	0.0529554	-0.0407309	0.0122246	PC
SYS1	0.0654758	-0.0392708	0.0262049	PC
PLA2G15	0.0480235	-0.0357111	0.0123124	PC
CAPG	0.0947543	-0.0760561	0.0186982	PC
ENTPD8	0.0287158	-0.0229524	0.00576334	PC
SRSF3	-0.0846844	0.134268	0.0495837	PC
GALNT2	0.0434372	-0.0360967	0.00734054	PC
PAQR8	-0.056496	0.032936	-0.0235601	PC
JAG1	-0.0588344	0.0480239	-0.0108105	PC
RAB9A	0.0599537	-0.0226936	0.0372601	PC
CTIF	-0.0370286	0.0277721	-0.00925642	PC
TCEAL2	-0.0552615	0.0781725	0.022911	PC
IGFBP7	0.0907538	0.0547475	0.145501	PC
THRA	0.0654624	-0.0568415	0.00862087	PC
SRSF6	-0.0724352	0.0603147	-0.0121205	PC
MANSC1	0.0577317	-0.0392844	0.0184474	PC
SPPL2A	0.0726727	-0.0475748	0.0250979	PC
ARRDC3	-0.063687	0.0625318	-0.00115524	PC
CD74	0.0849775	-0.0712037	0.0137739	PC
TAPT1	0.0495819	-0.0369731	0.0126088	PC
TMBIM1	0.067975	-0.0268703	0.0411047	PC
IARS2	0.0687862	-0.0396258	0.0291604	PC
REL	0.0420009	-0.0450559	-0.00305498	PC
TRNP1	-0.0340267	0.017934	-0.0160926	PC
TRIM38	0.0569307	-0.0284018	0.0285289	PC
NFAT5	0.0770067	-0.0445382	0.0324685	PC
SELENBP1	0.0518162	-0.0345709	0.0172453	PC
SLC7A2	0.0222277	-0.0275909	-0.00536315	PC
DAP	0.0694795	-0.0619157	0.00756377	PC
ARPC2	0.0836037	-0.0575649	0.0260388	PC
ARL6IP6	0.0397064	-0.0302713	0.00943518	PC
CADM2	0.0135299	-0.0136317	-0.000101795	PC
PDE3B	0.0360314	0.019161	0.0551923	PC
SEPTIN7	0.0807902	-0.0269672	0.053823	PC
HLA-C	0.0939196	0.0457475	0.139667	PC
SLC2A6	0.0189237	-0.019725	-0.000801343	PC
AC103740.1	0.0140307	-0.0140002	3.05111e-05	PC
PPP1R9A	0.0715001	-0.0554623	0.0160378	PC
WNK1	0.102223	0.0917863	0.194009	PC
APMAP	0.0680822	-0.0252201	0.042862	PC
AC022075.1	0.0195597	-0.0190601	0.000499658	PC
LRP10	0.0729136	-0.0343081	0.0386056	PC
TMF1	0.0646135	-0.0390098	0.0256037	PC
TMEM80	0.0624736	-0.0528238	0.00964979	PC
SERINC1	0.0810563	-0.0406287	0.0404276	PC
GLRX	-0.0695075	0.0558262	-0.0136813	PC
NAPRT	-0.0600517	0.0458755	-0.0141762	PC
OGDHL	-0.0746281	0.148104	0.0734754	PC
GABBR1	0.0455312	-0.0478828	-0.00235161	PC
NBL1	-0.0720816	0.17508	0.102999	PC
AC004540.1	-0.0540088	0.0330579	-0.0209509	PC
FHL1	0.0342106	-0.02286	0.0113506	PC
BEX2	-0.0790051	0.111078	0.0320733	PC
EVA1B	0.0514252	-0.0183506	0.0330746	PC
PSME1	0.076012	-0.0395448	0.0364672	PC
CEBPD	0.0818737	-0.0410687	0.040805	PC
KANSL1L	-0.066628	0.0929202	0.0262922	PC
DYNC1H1	0.0766397	-0.0356708	0.0409689	PC
NRDC	0.0583632	-0.026964	0.0313991	PC
AKR1C3	0.0495747	-0.0446383	0.00493645	PC
SETD3	0.057804	-0.0380703	0.0197338	PC
HVCN1	0.0138938	-0.0137132	0.000180586	PC
SKIL	0.0514861	-0.0448517	0.00663443	PC
IRF2BP2	-0.0652934	0.0967678	0.0314744	PC
NDUFV2	0.086277	0.0449351	0.131212	PC
CPNE7	0.0136315	-0.0139739	-0.000342385	PC
TMEM243	0.064033	-0.0286407	0.0353923	PC
IFNAR1	0.07451	-0.0366047	0.0379053	PC
SH3BP2	0.0470182	-0.0499244	-0.00290614	PC
AC025164.1	0.0300326	-0.0210647	0.00896787	PC
TFCP2L1	-0.0847521	0.116901	0.0321487	PC
TMED10	0.0839301	0.0317189	0.115649	PC
KCNS3	0.0312522	-0.0180725	0.0131797	PC
C4orf54	-0.036949	0.0211283	-0.0158207	PC
GPR155	0.0417089	-0.0281882	0.0135207	PC
MLX	0.0457457	-0.0306565	0.0150892	PC
MAPK10	0.0673992	-0.0342425	0.0331568	PC
STT3B	0.0631993	-0.0236553	0.039544	PC
TK1	0.0284771	-0.0302325	-0.00175531	PC
HSPA1B	-0.0778213	0.0736753	-0.00414596	PC
TRMT9B	-0.0254258	0.00975464	-0.0156711	PC
SLC16A5	0.06037	-0.079865	-0.019495	PC
C1orf210	0.0490696	-0.0264306	0.0226391	PC
CCND1	-0.0631111	0.0448143	-0.0182968	PC
ARL4D	0.076452	0.0363389	0.112791	PC
COL6A1	-0.0572728	0.0625133	0.00524044	PC
KCTD12	-0.0700009	0.0590591	-0.0109418	PC
NOL7	0.0722938	-0.0371186	0.0351752	PC
EGFR	0.0685005	-0.0767761	-0.00827562	PC
PNMA1	0.0515585	-0.0258474	0.025711	PC
MUC1	0.0855196	-0.0319601	0.0535595	PC
RPS17	-0.0825456	0.0662618	-0.0162838	PC
SPNS1	0.041028	-0.0232782	0.0177498	PC
S100A13	0.0910499	-0.0588943	0.0321555	PC
GATA2	-0.0791013	0.146027	0.066926	PC
GRIN2B	-0.0191978	0.0111656	-0.00803224	PC
SLC15A1	0.0128989	-0.0120478	0.000851071	PC
CTNNB1	-0.0739587	0.041832	-0.0321267	PC
TFF1	0.0153233	-0.0154728	-0.000149584	PC
CALM2	-0.0898159	0.149967	0.0601509	PC
GBP4	0.0188094	-0.0206722	-0.00186275	PC
RPL27A	-0.0849108	0.0998549	0.0149441	PC
COX17	0.0883847	-0.0445932	0.0437914	PC
PGP	0.0564363	-0.0248012	0.0316351	PC
NCEH1	0.0356662	-0.0275723	0.00809395	PC
CLCN4	0.027183	-0.0216995	0.00548348	PC
MIF4GD	0.0441551	-0.0349095	0.00924558	PC
VSIG10	0.0460256	-0.0445482	0.00147736	PC
TLCD5	0.0380879	-0.0243277	0.0137602	PC
GRN	0.0846877	-0.0357529	0.0489348	PC
UBXN4	0.0788418	-0.0384357	0.0404061	PC
HSPE1	-0.0893403	0.159616	0.0702756	PC
SLC22A23	0.031025	-0.0307486	0.000276414	PC
BNIP3L	0.0593463	-0.0391422	0.0202042	PC
AP1AR	0.0544511	-0.036097	0.0183542	PC
PTGES	0.0276949	-0.0271857	0.000509215	PC
YES1	0.0487365	-0.0263149	0.0224215	PC
JADE1	-0.0612635	0.0510605	-0.010203	PC
MPHOSPH8	0.0724744	-0.0767563	-0.00428187	PC
SLC35B1	0.0468846	-0.0268016	0.020083	PC
TRPS1	0.0525216	-0.0398172	0.0127044	PC
BMPR1A	0.0400764	-0.0175233	0.0225531	PC
MT1E	-0.0687601	0.144727	0.0759671	PC
PPFIBP1	0.0632555	-0.033855	0.0294005	PC
GARS	0.0426154	-0.0313774	0.0112381	PC
PER1	0.0331283	-0.0210493	0.0120789	PC
RALYL	-0.054352	0.0663468	0.0119948	PC
MKLN1-AS	0.0233348	-0.0237012	-0.000366343	PC
GXYLT1	0.0472112	-0.028343	0.0188682	PC
KIF5B	0.0750753	-0.0377213	0.037354	PC
SLC49A4	0.0403009	-0.0184083	0.0218926	PC
NECTIN1	-0.0346663	0.0251624	-0.00950384	PC
UQCRB	-0.0904888	0.153294	0.0628049	PC
SOCS2	-0.0502203	0.0759971	0.0257768	PC
DSG2	-0.0521271	0.058324	0.00619692	PC
CALD1	0.0304652	-0.0227709	0.00769433	PC
PPP4R1	0.0440648	-0.0324859	0.0115788	PC
GUCY1A1	-0.0256477	0.0192869	-0.00636078	PC
LY75	0.0555103	-0.0252569	0.0302535	PC
NCS1	-0.0413448	0.0289845	-0.0123604	PC
ESYT2	0.0643828	-0.0412701	0.0231127	PC
FAM50A	0.0500473	-0.029256	0.0207913	PC
SRSF5	-0.0777105	0.147348	0.0696377	PC
OSBPL3	0.0475513	-0.0258612	0.0216902	PC
CHST15	0.0118092	-0.0109564	0.000852852	PC
TNIP2	0.0394375	-0.0209431	0.0184944	PC
RPL7	-0.0861649	0.0928027	0.00663777	PC
STIM2	0.0671691	0.0857035	0.152873	PC
EIF2AK4	0.0496337	-0.0440303	0.0056034	PC
SRCIN1	0.0119091	-0.0122329	-0.000323808	PC
CAPS	0.0798205	-0.0521013	0.0277193	PC
FMN1	0.0170226	-0.0152294	0.00179329	PC
AC009244.2	0.0156957	-0.0144135	0.0012822	PC
TBCEL	0.0362192	-0.0285243	0.00769485	PC
ADAMTS16	-0.0359773	0.0382054	0.00222805	PC
POU2F3	0.0206175	-0.0198225	0.000795014	PC
ORMDL3	0.0455981	-0.0209642	0.0246339	PC
PLEKHH1	0.0364047	-0.0329036	0.00350107	PC
SYCE1L	-0.0258159	0.0129598	-0.0128561	PC
SPECC1L	0.0464961	-0.0435011	0.00299502	PC
FADS1	-0.0271144	0.0175392	-0.00957516	PC
TNS4	0.0159722	-0.0179058	-0.00193354	PC
TSPAN13	0.0318113	-0.0211771	0.0106342	PC
TMCC3	0.0356611	-0.020182	0.0154791	PC
STOM	-0.0427736	0.0376101	-0.00516349	PC
PLXNB2	0.0775098	-0.032581	0.0449289	PC
PARK7	0.081685	0.0413626	0.123048	PC
TOP1MT	0.0278153	-0.0244308	0.00338447	PC
MTDH	0.0747418	-0.0682445	0.00649732	PC
MRAP2	0.0154677	-0.0174764	-0.00200868	PC
MISP3	0.0405524	-0.0270756	0.0134767	PC
ACTB	-0.078036	0.161134	0.0830975	PC
POPDC2	0.0162315	-0.0137225	0.00250904	PC
PIEZO1	0.0612159	-0.03161	0.0296059	PC
NBPF9	0.0178831	-0.0147291	0.00315397	PC
DCTN2	0.0564933	-0.0230649	0.0334285	PC
JAM3	-0.0428827	0.0449935	0.00211084	PC
WFS1	0.0412867	-0.0338487	0.00743803	PC
DDX46	0.059864	-0.040628	0.019236	PC
LINC00882	0.0488376	-0.0326763	0.0161613	PC
CPEB2	0.033039	-0.0273479	0.00569109	PC
TTF2	0.0269234	-0.0216166	0.00530677	PC
IFRD1	0.0349331	-0.0173312	0.0176019	PC
ARRDC1	0.0468167	-0.0391798	0.00763694	PC
ZNF618	-0.052665	0.0364714	-0.0161936	PC
TACC2	0.0426419	-0.0215158	0.0211261	PC
ARPC5L	0.055112	-0.0366583	0.0184537	PC
C9orf16	0.0785636	-0.0374931	0.0410705	PC
KIF26B	0.0190559	-0.0125448	0.00651106	PC
SNHG29	-0.0847394	0.0686091	-0.0161303	PC
NBAS	0.0431014	-0.0257267	0.0173747	PC
WASIR2	0.0107843	-0.0109356	-0.000151337	PC
AMOTL2	-0.0530415	0.0280384	-0.0250031	PC
PALM3	0.0513145	-0.0474181	0.00389642	PC
CSRP2	-0.029235	0.0139126	-0.0153225	PC
NR4A3	0.0146418	-0.014132	0.000509853	PC
LCMT1	0.0425653	-0.0166673	0.025898	PC
KCNJ13	0.0364897	-0.0336834	0.00280636	PC
ECT2	0.02817	-0.0211843	0.00698571	PC
LRP8	0.0205099	-0.0099509	0.010559	PC
ZFP36L1	-0.0784895	0.0729142	-0.00557531	PC
RAB5IF	0.0634062	-0.0266267	0.0367795	PC
RFLNB	0.0216097	-0.0201093	0.00150038	PC
TGM2	0.0140968	-0.0125355	0.00156134	PC
CD99	0.0576723	-0.0561883	0.00148404	PC
ERI1	0.0255203	-0.0232318	0.0022885	PC
NSD3	0.0642886	-0.0486031	0.0156855	PC
RBP5	-0.0190609	0.00875994	-0.0103009	PC
TMX1	0.0570312	-0.0230791	0.033952	PC
LEMD2	0.0349207	-0.0264952	0.00842544	PC
MANBAL	0.0525245	-0.0216128	0.0309117	PC
BEX3	-0.0847451	0.120562	0.0358173	PC
ATP13A3	0.060782	-0.0271099	0.033672	PC
CLDN19	-0.0180887	0.00766657	-0.0104221	PC
NADK2	0.0378919	-0.0245516	0.0133404	PC
DUSP6	0.0456735	0.0350907	0.0807642	PC
TMEM59	0.0803961	0.0518516	0.132248	PC
SNTB1	0.021281	-0.0163857	0.00489531	PC
AKAP9	0.0756508	-0.0463251	0.0293257	PC
EFEMP2	-0.0491804	0.0604773	0.0112969	PC
NYAP1	0.016128	-0.0152534	0.000874606	PC
FZD1	-0.0454446	0.0585861	0.0131415	PC
BCL2L1	-0.052673	0.0493855	-0.00328758	PC
MDFIC	0.0427605	-0.0336563	0.00910417	PC
TEX41	-0.0594396	0.13016	0.0707208	PC
VASP	0.0391588	-0.0310296	0.00812917	PC
TSPAN5	-0.0487875	0.0448978	-0.00388969	PC
HOTAIRM1	-0.0334631	0.0261715	-0.00729156	PC
CADM1	-0.0387722	0.0432409	0.00446877	PC
CWH43	0.0527349	-0.0324008	0.0203341	PC
SOCS1	-0.0409789	0.0581415	0.0171625	PC
SPTLC2	-0.0677303	0.107457	0.039727	PC
FAT2	0.026296	-0.0196262	0.00666983	PC
RPL24	-0.0821633	0.112045	0.0298821	PC
CC2D2A	0.0385972	-0.0310722	0.00752497	PC
SUCO	0.0500046	-0.0254991	0.0245056	PC
CCDC198	-0.0689125	0.0840987	0.0151863	PC
PPARG	0.0410524	-0.0203666	0.0206858	PC
RPS20	-0.0679865	0.0591551	-0.00883139	PC
ISG15	0.0273465	-0.0249548	0.00239174	PC
KLHDC7A	-0.045028	0.0478525	0.00282445	PC
PRSS23	-0.0500944	0.0919766	0.0418821	PC
MAN1C1	0.0567852	-0.0342065	0.0225787	PC
HMGCS2	0.0789645	0.153917	0.232882	PC
HLA-A	0.0756452	0.087517	0.163162	PC
PNP	0.0703078	0.0735349	0.143843	PC
LPIN1	-0.0380286	0.0270112	-0.0110174	PC
BTN2A1	0.0298126	-0.0220672	0.00774536	PC
PCBP2	-0.0720009	0.0837734	0.0117726	PC
PARP4	0.0435427	-0.0456614	-0.00211874	PC
CCDC47	0.0634332	-0.0387428	0.0246904	PC
TCHH	0.0101653	-0.00989083	0.000274519	PC
TLCD3A	0.0181048	-0.014273	0.00383179	PC
SLC16A11	-0.0204224	0.0177102	-0.00271222	PC
IDH2	-0.0633514	0.124029	0.0606778	PC
SMC4	0.041329	-0.030799	0.01053	PC
PRKDC	0.064561	-0.0374409	0.0271201	PC
STK38	0.0377849	-0.0358431	0.00194183	PC
CYS1	-0.0744914	0.192891	0.118399	PC
IL10RB	0.0347511	-0.0293437	0.00540741	PC
IFITM2	0.0637407	-0.0363433	0.0273973	PC
SPIDR	0.0337938	-0.0153794	0.0184144	PC
SRSF10	0.0649392	-0.0471873	0.0177519	PC
AMPD2	0.034917	-0.0259662	0.00895075	PC
TMEM259	0.0566742	-0.0280605	0.0286137	PC
NDUFB1	-0.078142	0.118179	0.0400373	PC
MOB3B	-0.0322539	0.0228988	-0.00935511	PC
GALM	0.038902	-0.0316471	0.00725494	PC
KIAA2026	0.0460819	-0.0206542	0.0254277	PC
PSMB3	0.0641524	0.0270044	0.0911568	PC
CCT5	0.0528163	-0.0287594	0.0240568	PC
SST	0.0166315	-0.0141037	0.00252777	PC
RHOJ	0.00922826	-0.00875094	0.000477315	PC
NIPAL1	-0.0651855	0.0270842	-0.0381013	PC
LINC01224	0.0152765	-0.014822	0.000454574	PC
ADAMTS6	0.0137817	-0.0132951	0.000486514	PC
SOWAHD	0.0168901	-0.0119138	0.0049763	PC
BICD1	-0.0423854	0.0203746	-0.0220109	PC
AC009509.1	0.00882064	-0.00838831	0.000432324	PC
RPS4Y1	0.0654585	-0.213295	-0.147836	PC
COL11A1	0.00889613	-0.00853949	0.000356641	PC
NUP93	0.0288502	-0.0196154	0.00923479	PC
LINC01924	0.00857473	-0.00857473	7.10543e-15	PC
EID2	0.0319254	-0.022401	0.00952438	PC
ZNF331	0.0359988	-0.0283089	0.00768992	PC
RHEX	-0.0118237	0.00557729	-0.00624638	PC
SUGT1	0.0556124	-0.034073	0.0215394	PC
LPCAT3	0.0439948	-0.0197386	0.0242562	PC
TRIM2	-0.0576009	0.0775901	0.0199892	PC
CLINT1	0.0640438	-0.0440293	0.0200145	PC
CHL1	-0.0226952	0.0163998	-0.00629534	PC
TCTA	0.0444939	-0.0274001	0.0170938	PC
CYFIP2	-0.0736603	0.110873	0.0372124	PC
LMCD1	-0.020676	0.0122448	-0.00843125	PC
NDNF	0.00996694	-0.0101299	-0.000162967	PC
TMEM125	0.0390801	-0.016148	0.0229321	PC
HOXA7	-0.0265621	0.0175505	-0.00901156	PC
TRIM47	0.0164317	-0.0143239	0.00210785	PC
LGI2	0.0139832	-0.0138954	8.78889e-05	PC
CLCN7	0.0439001	-0.0379521	0.00594796	PC
PDZRN3	0.0233438	-0.0215789	0.00176498	PC
M6PR	0.0569621	-0.0411527	0.0158093	PC
FHOD3	0.0538576	-0.022664	0.0311936	PC
ITM2A	-0.0156439	0.00786608	-0.00777779	PC
KRT19	0.0799577	0.0973208	0.177278	PC
ABCC3	0.0163704	-0.0111438	0.00522655	PC
STK24	0.0453433	-0.0394781	0.00586516	PC
PDE4D	0.0621718	0.0938391	0.156011	PC
TFPI	0.0225621	-0.033907	-0.0113448	PC
MIF	0.0733717	0.0622975	0.135669	PC
TCF7L2	-0.0446802	0.0314178	-0.0132624	PC
TMUB2	0.0416518	-0.0203539	0.0212978	PC
H2AFZ	0.0710088	-0.0522272	0.0187816	PC
ESAM	0.0264926	-0.0272454	-0.000752728	PC
TPM4	0.0794203	-0.0687392	0.0106811	PC
RPS29	-0.0751607	0.0456522	-0.0295085	PC
ATP5PB	-0.0596717	0.0760338	0.0163622	PC
FIRRE	0.0100787	-0.00996115	0.000117558	PC
RCN2	0.0640495	0.0322555	0.096305	PC
ZDHHC3	0.057063	-0.0336934	0.0233695	PC
CD58	0.0275635	-0.0242957	0.00326783	PC
HLA-E	0.0643883	-0.0292644	0.0351238	PC
C2CD2L	0.0243232	-0.0187912	0.00553195	PC
CDK2AP1	0.0520479	-0.0221783	0.0298696	PC
LRRFIP2	0.042422	-0.0320376	0.0103844	PC
LCMT1-AS2	0.015383	-0.0101823	0.00520065	PC
ATE1	0.0372062	-0.0165125	0.0206937	PC
SRD5A3	0.0275557	-0.0188343	0.00872146	PC
MAFK	0.0398057	-0.0283167	0.011489	PC
FGFR2	-0.0400406	0.0171437	-0.0228969	PC
PARP14	0.0465822	-0.0278444	0.0187377	PC
DIAPH1	0.0514549	-0.0330187	0.0184361	PC
WNT11	0.00864646	-0.0083661	0.000280363	PC
PRPF38B	0.0567656	-0.0494472	0.00731846	PC
MAP3K3	0.0297505	-0.0227149	0.00703562	PC
SORBS3	-0.0231701	0.0143871	-0.00878309	PC
CKMT2-AS1	0.0271879	-0.0175764	0.00961147	PC
PNPLA6	0.0445557	-0.024083	0.0204727	PC
PTH1R	-0.0368834	0.0308122	-0.00607114	PC
IFI44L	0.0183744	-0.012149	0.0062254	PC
HERC2	0.0474821	-0.0436894	0.00379271	PC
SGCZ	-0.0184928	0.0121042	-0.00638863	PC
CMBL	-0.0421657	0.0312385	-0.0109272	PC
RPL23	-0.0718196	0.0779257	0.00610613	PC
TMEM61	-0.0236214	0.0130652	-0.0105562	PC
LINC01315	0.0166934	-0.0136592	0.00303423	PC
CDA	-0.0330995	0.0316861	-0.00141338	PC
FOXA3	0.0168379	-0.0147564	0.00208152	PC
UBR4	0.0363037	-0.0234606	0.012843	PC
AC245297.3	0.0436812	-0.0380983	0.00558286	PC
HAUS1	0.0233269	-0.0160127	0.00731421	PC
PARM1	-0.035041	0.0419784	0.00693734	PC
MT-ND4L	-0.0541432	0.033413	-0.0207302	PC
RAD50	0.0540064	-0.0368387	0.0171677	PC
FCGBP	0.0396185	-0.0534971	-0.0138786	PC
LMTK2	0.0322732	-0.0302446	0.00202855	PC
LINC01508	-0.0187558	0.00833856	-0.0104173	PC
AL031275.1	0.0128445	-0.0112256	0.0016189	PC
TNFRSF1A	0.0332322	-0.0175549	0.0156773	PC
ENPP4	0.0422992	-0.0219394	0.0203598	PC
RTL5	-0.0240217	0.019829	-0.0041927	PC
ZNF138	0.0347458	-0.0246482	0.0100975	PC
GABRE	0.0224157	-0.033714	-0.0112983	PC
GOLGA8B	-0.0405859	0.0433554	0.00276956	PC
TMEM144	0.0174353	-0.0163624	0.00107287	PC
SKAP2	-0.0341868	0.0194249	-0.014762	PC
AARD	0.0132954	-0.0124546	0.000840776	PC
HDAC1	0.0535348	-0.0283048	0.02523	PC
ARHGDIB	0.0318183	-0.0207889	0.0110294	PC
ADAM22	0.0405738	-0.0368811	0.00369272	PC
NDUFA4	-0.0725729	0.142679	0.0701065	PC
KIDINS220	0.0529063	-0.0465548	0.00635154	PC
AC004148.1	0.0175553	-0.0175061	4.92085e-05	PC
EIF2S2	0.0513691	-0.0280235	0.0233456	PC
RBM33	0.0369984	-0.020477	0.0165214	PC
LRWD1	0.0223905	-0.0115542	0.0108363	PC
AFMID	0.0535035	-0.0801479	-0.0266444	PC
AC006230.1	0.0173376	-0.0148926	0.00244502	PC
SOX5	0.0276158	-0.0259109	0.00170489	PC
ITPRID2	0.0318985	-0.0282027	0.0036958	PC
MPC1	-0.0688948	0.138292	0.0693969	PC
NUP50	0.0394636	-0.0347871	0.00467649	PC
CNBP	-0.0595896	0.0623966	0.00280699	PC
AL512662.2	0.0238011	-0.0211532	0.00264795	PC
METAP2	-0.0584932	0.055303	-0.00319015	PC
SLC25A37	0.0492548	-0.0597475	-0.0104927	PC
CGRRF1	0.0358657	-0.0229556	0.0129101	PC
STON2	-0.0357364	0.028244	-0.00749239	PC
SMTNL2	0.032026	-0.0160592	0.0159668	PC
UBTD1	0.0254875	-0.0224542	0.00303333	PC
STC1	-0.0861605	0.157866	0.0717054	PC
AL033384.1	0.00971521	-0.00965976	5.5448e-05	PC
TMEM41B	0.0410238	-0.0237023	0.0173215	PC
IQUB	-0.045289	0.032385	-0.012904	PC
MECOM	0.0693132	0.0552313	0.124544	PC
TCEA3	-0.0502372	0.0340059	-0.0162313	PC
SERINC5	0.0336789	-0.0275637	0.00611514	PC
DAPK1	0.0430712	-0.0411164	0.00195478	PC
TMCO4	0.0354266	-0.0317407	0.00368588	PC
FAM234A	0.0484561	-0.0226566	0.0257994	PC
RMC1	0.0200346	-0.0101636	0.00987097	PC
SLC33A1	0.0352958	-0.017646	0.0176498	PC
IFI27L1	0.0351013	-0.016383	0.0187183	PC
WEE1	-0.0306776	0.0262032	-0.00447445	PC
PDE9A	0.0295087	-0.0204483	0.00906039	PC
TACC3	0.010702	-0.00887922	0.00182275	PC
TCAIM	-0.0371344	0.0209048	-0.0162296	PC
ATP7A	0.0338353	-0.0246895	0.0091458	PC
MET	0.0214517	-0.0134752	0.00797649	PC
DCP2	0.0392284	-0.0355751	0.00365333	PC
L2HGDH	-0.0288536	0.015037	-0.0138165	PC
EBPL	0.0507142	-0.0548529	-0.00413869	PC
PSMB10	0.0320986	-0.0216885	0.0104101	PC
INPP5J	0.0570865	-0.0278339	0.0292527	PC
HSPA8	-0.0674347	0.149763	0.0823282	PC
COX7A1	-0.0360934	0.0453002	0.00920671	PC
MIR22HG	0.027135	-0.0223181	0.00481689	PC
SLC39A6	0.0675871	0.0934607	0.161048	PC
QSOX1	-0.0464938	0.0585725	0.0120787	PC
CNKSR3	-0.0308724	0.0339348	0.00306238	PC
REEP4	0.0211235	-0.0215718	-0.00044835	PC
PPARGC1A	-0.0482358	0.0644945	0.0162587	PC
RASSF7	0.0629567	-0.0344481	0.0285086	PC
PHAX	0.041172	-0.0284203	0.0127517	PC
WASHC1	-0.0431315	0.0208822	-0.0222493	PC
AGPAT2	0.0527579	-0.0372012	0.0155567	PC
TNNC1	-0.0151796	0.00769866	-0.00748099	PC
MARK3	0.0466629	-0.0342365	0.0124265	PC
ALB	-0.0107721	0.005595	-0.00517706	PC
RRAGD	-0.0325929	0.0255181	-0.00707481	PC
USP34	0.0540037	-0.0338215	0.0201822	PC
C16orf87	0.0372638	-0.0201295	0.0171344	PC
ACOX2	0.0135705	-0.0085675	0.00500299	PC
ADH1C	-0.057743	0.118446	0.0607031	PC
HUNK	-0.0287173	0.0260966	-0.00262074	PC
CLPTM1L	0.0434872	-0.0221299	0.0213573	PC
RNF14	0.0329181	-0.0182762	0.0146419	PC
AC022424.1	-0.0235672	0.0218562	-0.00171096	PC
FAM124A	-0.0172217	0.0100668	-0.00715487	PC
LINC-PINT	0.033625	-0.0398916	-0.00626663	PC
WWTR1	0.0519167	-0.0342254	0.0176913	PC
ZBTB1	0.0384517	-0.0299611	0.00849057	PC
PDK1	0.0180793	-0.0166434	0.00143589	PC
OSMR	0.0217074	-0.0159511	0.00575629	PC
EPB41L1	-0.0487804	0.0524598	0.00367944	PC
AUTS2	0.0193442	-0.0288423	-0.00949815	PC
WNK4	-0.032381	0.0249441	-0.00743685	PC
SLC12A7	0.037582	-0.0396408	-0.00205881	PC
MFSD4A	-0.0316088	0.0211032	-0.0105056	PC
FUT11	0.028362	-0.0270658	0.00129621	PC
AKR1C2	0.00636491	-0.00578436	0.000580543	PC
COQ8A	0.0314261	-0.0202864	0.0111397	PC
ILF3-DT	-0.0423992	0.0327681	-0.00963116	PC
MUC19	0.00759104	-0.00842733	-0.000836289	PC
GHR	-0.0283809	0.0345677	0.00618676	PC
FAM149A	-0.0377705	0.0338974	-0.0038731	PC
KIFAP3	0.0354662	-0.0168423	0.0186239	PC
THY1	-0.0450803	0.0329481	-0.0121322	PC
OAS1	0.00998398	-0.00771756	0.00226641	PC
DAPK1-IT1	0.017178	-0.020683	-0.00350498	PC
SPTLC1	0.0468131	-0.029391	0.0174221	PC
CHST9	-0.0191458	0.0229414	0.00379557	PC
RRBP1	0.0542982	-0.0486615	0.00563677	PC
LINC01983	-0.048698	0.0636217	0.0149237	PC
GFM1	0.038592	-0.0182638	0.0203282	PC
FMNL3	0.0155136	-0.0123713	0.00314231	PC
NECTIN3	0.0221024	-0.0162796	0.0058228	PC
NPDC1	-0.0192773	0.0196554	0.000378112	PC
ANKRD37	0.0231788	-0.0228474	0.000331396	PC
RER1	0.0608167	0.0322284	0.0930451	PC
TLE6	0.019519	-0.0126146	0.00690437	PC
C2CD2	0.0237712	-0.0191871	0.00458409	PC
VPS26B	0.0330245	-0.021101	0.0119235	PC
TLR5	0.0290281	-0.0318726	-0.0028445	PC
FAF2	0.0365687	-0.0188666	0.0177021	PC
C6orf62	-0.0536547	0.0830311	0.0293764	PC
PRRC2C	0.0599289	-0.0318562	0.0280727	PC
SPINK4	0.00910579	-0.00752555	0.00158024	PC
MLLT3	0.0302652	-0.0145583	0.0157068	PC
PIK3C2B	0.0170238	-0.0165456	0.000478256	PC
AC058791.1	0.0174674	-0.0161882	0.0012792	PC
FABP1	-0.0136915	0.00956333	-0.00412813	PC
COL12A1	0.0125997	-0.00894923	0.00365042	PC
IRF1	0.0217528	-0.0170499	0.00470285	PC
CAV2	-0.0404265	0.0207681	-0.0196584	PC
CITED2	-0.0471956	0.0827828	0.0355871	PC
BOD1L1	0.0505418	-0.0392513	0.0112905	PC
PPM1D	0.0195859	-0.0104211	0.00916484	PC
MAFG	0.0235752	-0.0172596	0.0063156	PC
COL4A3	0.018684	-0.0184189	0.000265127	PC
RETREG1	0.031961	-0.0222608	0.00970012	PC
FARP1	-0.0483156	0.0255767	-0.0227388	PC
CEMIP2	-0.0372317	0.0449495	0.0077178	PC
UGT3A1	0.0558117	-0.0309766	0.024835	PC
SIL1	0.047332	0.0222687	0.0696007	PC
PPM1G	0.0477178	-0.0294551	0.0182626	PC
SLC16A3	0.032975	-0.0298542	0.0031208	PC
RUFY2	0.033924	-0.0227938	0.0111301	PC
AVIL	0.0149166	-0.00940439	0.00551223	PC
APOL3	0.00778055	-0.00638148	0.00139906	PC
STX12	0.0383849	-0.0195629	0.018822	PC
CAPN2	-0.0500631	0.0669074	0.0168444	PC
MAN2B2	0.0323552	-0.0275814	0.00477374	PC
EYA3	-0.0510224	0.115027	0.0640048	PC
PLA1A	0.0106569	-0.0113343	-0.000677343	PC
SNHG7	0.0495706	-0.049612	-4.14025e-05	PC
NME3	0.0603533	0.0508252	0.111178	PC
FAM89B	0.0333307	-0.0237036	0.00962706	PC
ABRACL	0.0181484	-0.0113345	0.00681392	PC
PNN	0.0515907	-0.0272744	0.0243163	PC
FECH	-0.0294117	0.0291624	-0.000249342	PC
PC	0.0147084	-0.0151851	-0.000476694	PC
NUDT3	-0.0477662	0.0569862	0.00922006	PC
WDR75	0.0255634	-0.0155925	0.0099709	PC
GIPR	0.010391	-0.0130854	-0.00269443	PC
MBD2	0.0401254	-0.0311042	0.00902117	PC
SP140L	0.0244049	-0.0180438	0.00636114	PC
TIFA	0.0270519	-0.0151184	0.0119336	PC
RPL21	-0.0672271	0.0788016	0.0115745	PC
POLM	0.0245551	-0.0192304	0.00532469	PC
SCN3B	-0.0202425	0.0126198	-0.0076227	PC
TEX2	0.0270863	-0.018627	0.00845927	PC
WWC1	-0.0457174	0.0341871	-0.0115303	PC
RAB17	0.0482889	-0.0447356	0.00355325	PC
LINC02593	-0.0271082	0.0135544	-0.0135538	PC
AL512274.1	0.00802198	-0.00892918	-0.000907202	PC
C11orf53	0.00771055	-0.00732827	0.000382279	PC
DMGDH	0.0271702	-0.0182887	0.00888148	PC
NASP	0.0475333	0.0511089	0.0986422	PC
NFIC	-0.0534341	0.0466683	-0.00676584	PC
EFCAB5	0.0103715	-0.00735309	0.00301841	PC
ARL17B	0.0144032	-0.00957749	0.00482568	PC
SSBP3	-0.0391793	0.053173	0.0139937	PC
MT1F	-0.0388429	0.0663165	0.0274736	PC
RAB27A	0.0246755	-0.0238331	0.000842419	PC
HLA-DRB1	0.0494837	0.0698455	0.119329	PC
EPB41L2	0.0144444	-0.0124835	0.00196088	PC
CKS2	0.0182501	-0.00937352	0.00887654	PC
ASIC2	0.0095901	-0.0103499	-0.000759781	PC
BICC1	-0.0547978	0.122322	0.0675239	PC
CLIP1	0.0382485	-0.0300465	0.00820191	PC
EEA1	0.0362085	-0.0295769	0.0066316	PC
MAGED2	0.0563883	0.0394278	0.0958161	PC
GPX2	0.0079803	-0.00591285	0.00206746	PC
RGS19	0.0158037	-0.0112516	0.00455208	PC
PPP1R14C	-0.0230553	0.043616	0.0205607	PC
TFF3	0.00804701	-0.00731051	0.000736509	PC
RPL13A	-0.0616579	0.0726019	0.010944	PC
ATP6V0A2	0.0222772	-0.0123092	0.00996798	PC
AC091151.1	0.00587438	-0.00587438	1.24345e-14	PC
NXPE4	0.00597788	-0.00597788	7.10543e-15	PC
NEIL1	0.0263811	-0.0145254	0.0118557	PC
LRRC59	0.0283962	-0.0147719	0.0136243	PC
CDK6	0.0463936	0.0225682	0.0689618	PC
ERBB4	-0.035239	0.0493198	0.0140807	PC
HACL1	0.0236845	-0.0129448	0.0107396	PC
SUB1	-0.0629437	0.107603	0.0446588	PC
PITPNM2	0.019699	-0.0195828	0.000116174	PC
NPNT	-0.0468879	0.0699034	0.0230156	PC
C9orf50	-0.0187338	0.0182372	-0.00049653	PC
PLIN5	-0.0195781	0.0195765	-1.57609e-06	PC
C20orf194	0.0330622	-0.0221875	0.0108747	PC
DIPK1B	-0.0239436	0.0281869	0.00424327	PC
HOGA1	-0.0209688	0.0207377	-0.000231152	PC
KCNJ1	-0.0621814	0.280308	0.218127	PC
ENPP5	0.0318419	-0.0174195	0.0144223	PC
RNF152	0.0292127	-0.046012	-0.0167993	PC
AL589935.1	0.0159943	-0.00973304	0.00626128	PC
DEPTOR	-0.0275661	0.0426818	0.0151157	PC
BAZ1A	0.0194098	-0.0192809	0.000128866	PC
TRAK1	-0.040425	0.0403708	-5.42189e-05	PC
AP001062.1	0.0175299	-0.0156678	0.00186214	PC
KLK10	0.00577498	-0.00577498	5.32907e-15	PC
EXOC4	0.0298231	-0.0196814	0.0101417	PC
ZNF106	-0.0499788	0.066023	0.0160442	PC
AIF1L	0.0615918	0.0643904	0.125982	PC
CYYR1	0.0248852	-0.0157702	0.00911497	PC
ATXN1	-0.0347681	0.0273826	-0.00738552	PC
NT5C3A	0.0282904	-0.0182519	0.0100385	PC
DLGAP1-AS2	0.00925861	-0.00995242	-0.000693809	PC
EFHD1	-0.0487199	0.0354612	-0.0132587	PC
PLEKHH3	0.0244431	-0.0162792	0.00816393	PC
PSMB9	0.0166315	-0.0181116	-0.00148012	PC
SLC9A6	0.0243301	-0.0160479	0.00828219	PC
MGST3	0.0676863	0.0789611	0.146647	PC
TMEM189	0.0306357	-0.0249936	0.00564209	PC
TPT1	-0.0653842	0.0717862	0.00640191	PC
ADAMTS5	-0.0316284	0.0374223	0.00579386	PC
PRRG1	0.0325758	-0.0299737	0.00260204	PC
CDIPT	0.0445356	-0.0235488	0.0209868	PC
HS3ST3B1	0.0130812	-0.0142738	-0.00119259	PC
EPS8L2	0.0569977	-0.0809634	-0.0239657	PC
SREBF1	-0.0341006	0.0389697	0.00486915	PC
MTPAP	-0.0241657	0.0222445	-0.00192117	PC
DYNLL1	-0.0657892	0.144978	0.0791891	PC
MT-ND6	-0.0565702	0.109917	0.0533466	PC
DAPK2	0.013999	-0.0206825	-0.00668357	PC
ST14	0.0442428	-0.0217931	0.0224497	PC
AGMAT	-0.00920294	0.00544417	-0.00375877	PC
SMARCA1	0.0410077	-0.0235999	0.0174077	PC
RPL4	-0.0592873	0.0554212	-0.00386611	PC
ME1	0.00890854	-0.00834357	0.000564979	PC
SYNPO	-0.0135955	0.00685326	-0.00674228	PC
SPECC1	0.0181442	-0.019285	-0.00114082	PC
ANO10	0.0355859	-0.0247286	0.0108573	PC
CYP39A1	0.018352	-0.0117752	0.00657681	PC
ASPA	0.0406098	-0.0202693	0.0203406	PC
CAVIN3	-0.0205899	0.0239628	0.00337285	PC
MAML2	-0.0420007	0.0306772	-0.0113235	PC
ZDHHC9	0.0314662	-0.0208725	0.0105937	PC
COPZ2	0.0242638	-0.0188907	0.00537313	PC
SYNGR2	0.0495468	-0.0480809	0.00146585	PC
TRAPPC10	0.0273795	-0.0203771	0.00700239	PC
TMUB1	0.038842	-0.01959	0.019252	PC
RNF5	0.0436377	-0.030214	0.0134236	PC
COL14A1	0.00880523	-0.00766788	0.00113735	PC
AC093673.1	0.019249	-0.011062	0.00818694	PC
UGT2B7	-0.0164964	0.00940549	-0.00709092	PC
PEX1	0.0347019	-0.0185503	0.0161516	PC
MIS18BP1	0.0264851	-0.0187374	0.00774775	PC
TPBG	0.0223785	-0.0322245	-0.00984601	PC
TMEM229B	0.0121362	-0.0125289	-0.000392652	PC
IP6K2	0.0414736	-0.0205895	0.020884	PC
ZNF318	0.0231566	-0.0141227	0.00903383	PC
SLC39A11	0.0235723	-0.0173251	0.00624715	PC
AMOTL1	-0.0209944	0.0227882	0.00179382	PC
PBX1	-0.032615	0.0252961	-0.00731883	PC
OBSCN	-0.0271235	0.0196297	-0.00749383	PC
C1QL4	0.00948163	-0.0130963	-0.00361469	PC
KCNJ2	0.00760875	-0.00857369	-0.000964942	PC
GUCY1B1	-0.0235383	0.0298663	0.00632802	PC
GATA3-AS1	0.0553321	0.0796171	0.134949	PC
BST2	0.0343846	-0.019211	0.0151736	PC
GMPR	0.0216284	-0.0317074	-0.010079	PC
MCF2L	0.0261852	-0.0315378	-0.00535257	PC
SOX13	-0.0292663	0.033427	0.00416069	PC
HOXA10	-0.0266896	0.0304583	0.00376873	PC
NPR1	0.0195348	-0.0293623	-0.00982746	PC
EIF1	-0.0610208	0.113712	0.0526916	PC
BPGM	-0.0297693	0.0366223	0.00685297	PC
ZNF141	0.0313767	-0.021573	0.00980365	PC
CNTNAP3B	-0.0244358	0.0162086	-0.00822723	PC
ELP5	0.0340423	-0.0306125	0.00342983	PC
AL590550.1	0.00517574	-0.00517574	5.32907e-15	PC
SP100	0.0359649	-0.0254857	0.0104792	PC
TMEM64	-0.0344349	0.0487932	0.0143583	PC
SRM	0.0305067	-0.0177316	0.0127751	PC
OTUD1	-0.0292201	0.0207357	-0.00848435	PC
CFAP69	-0.0184253	0.0146627	-0.00376259	PC
ARID5B	-0.0278728	0.0398205	0.0119477	PC
METTL9	-0.0574254	0.156666	0.0992403	PC
AC003681.1	-0.0135859	0.00848318	-0.00510269	PC
DNASE2	0.0335972	-0.0264882	0.00710902	PC
MDN1	0.0293152	-0.0203144	0.00900086	PC
ABCB1	-0.0578794	0.161961	0.104082	PC
AC073336.1	0.00505676	-0.00505676	7.10543e-15	PC
MBOAT1	-0.0340086	0.02838	-0.0056286	PC
POLR2A	-0.0449748	0.0579925	0.0130177	PC
SPCS1	0.0599014	0.0433027	0.103204	PC
CA5B	0.0159621	-0.0111301	0.00483194	PC
PATJ	0.0507947	-0.031579	0.0192157	PC
AATF	0.0308861	-0.0227648	0.00812131	PC
IFNAR2	0.0196811	-0.0124392	0.00724195	PC
SPRY1	-0.0299088	0.0380554	0.00814654	PC
RPL37A	-0.0592796	0.0721527	0.0128731	PC
ALDH1L1	-0.0247333	0.0241689	-0.000564415	PC
IQCK	-0.0415083	0.0536766	0.0121683	PC
PTGFR	-0.034726	0.115282	0.0805563	PC
GIGYF2	0.0397986	-0.0292776	0.010521	PC
ZNF853	0.0138174	-0.0130632	0.000754141	PC
AC111000.4	0.00519795	-0.00495164	0.000246311	PC
DNMT1	0.0261511	-0.0134822	0.012669	PC
NDUFA1	-0.0597954	0.114368	0.0545726	PC
IGDCC3	-0.0185364	0.0136697	-0.00486666	PC
MARCH2	0.0272692	-0.0189886	0.00828064	PC
IRF3	0.0338328	-0.021198	0.0126349	PC
KIF5A	-0.0143997	0.00821852	-0.00618117	PC
AC099552.5	0.00658126	-0.00723279	-0.000651533	PC
CENPC	0.0370674	-0.025255	0.0118124	PC
ZFP36L2	-0.0477884	0.0655187	0.0177304	PC
AC006460.1	0.00558212	-0.00597531	-0.000393196	PC
KCP	0.033924	-0.0300438	0.0038802	PC
C2orf74	-0.0316527	0.0358869	0.00423421	PC
HOXD9	0.0417139	0.036837	0.0785509	PC
AC048341.1	0.0134289	-0.00701538	0.00641351	PC
AC104806.2	0.00507373	-0.00507373	8.88178e-15	PC
AC015712.1	0.0159726	-0.0107496	0.00522308	PC
TES	0.0344692	-0.0294177	0.00505145	PC
ABCG1	0.0154521	-0.025671	-0.010219	PC
TFAP2B	-0.029424	0.0461266	0.0167026	PC
GNS	0.0509883	0.0301479	0.0811362	PC
TGFBR3	0.0278711	-0.0417195	-0.0138484	PC
UPK3BL1	0.0365298	0.0500061	0.0865358	PC
KLF3	0.0319716	-0.0386368	-0.00666518	PC
ADAMTSL3	-0.02954	0.0292017	-0.000338296	PC
LINC00963	0.0416931	-0.0310509	0.0106422	PC
GRM3	-0.00928128	0.00745569	-0.00182559	PC
HOXD8	0.0538459	0.101734	0.15558	PC
ICOSLG	0.018578	-0.0136349	0.00494309	PC
DNPH1	-0.0497718	0.0989459	0.0491741	PC
SLC9A3-AS1	-0.0193422	0.0106025	-0.00873966	PC
VPS25	0.0438632	0.0469166	0.0907798	PC
CNTRL	-0.0210108	0.0157603	-0.00525057	PC
CYB561D2.1	-0.0279835	0.0294456	0.00146209	PC
GLDC	-0.0474826	0.112117	0.0646347	PC
LLGL1	0.0120532	-0.00752518	0.00452802	PC
HACD4	0.0207685	-0.0164515	0.00431701	PC
BDP1	0.0403167	-0.0378862	0.00243058	PC
DOLK	0.0202583	-0.0122041	0.00805419	PC
BTG3	0.050211	0.0585529	0.108764	PC
FHOD1	0.0141486	-0.0084325	0.00571606	PC
EPCAM	0.0601507	0.0724598	0.132611	PC
RERG	-0.0147819	0.0105437	-0.00423823	PC
TCF25	0.0485959	-0.0470871	0.00150878	PC
C19orf33	-0.0368666	-0.0198478	-0.0567144	PC
DYNC1LI2	0.0427213	-0.0377336	0.0049877	PC
STRN	0.0357746	-0.0341851	0.00158956	PC
PLCB2	0.0100668	-0.0147727	-0.00470595	PC
WHAMM	0.0227186	-0.025657	-0.00293845	PC
MCPH1	0.0249717	-0.0208021	0.00416962	PC
UTP18	0.0249077	-0.0142414	0.0106663	PC
PCDH9	-0.0256794	0.0371799	0.0115005	PC
TOR4A	0.0262701	-0.0199842	0.00628586	PC
WDR60	0.0350409	-0.0282186	0.00682238	PC
ALDH18A1	0.0267476	-0.0181178	0.00862976	PC
VAT1	-0.0291718	0.0167031	-0.0124687	PC
PSD3	0.0132832	-0.0132632	2.00217e-05	PC
SKAP1	0.0316095	-0.0182567	0.0133528	PC
CNTN5	0.00530012	-0.00561706	-0.000316943	PC
NPC2	-0.0532203	0.113829	0.0606084	PC
ADGRL2	-0.0386716	0.0785372	0.0398656	PC
MYOF	0.0291157	-0.0173512	0.0117645	PC
ARID3A	-0.0248349	0.0329826	0.00814769	PC
MYRFL	0.00890173	-0.00794874	0.00095299	PC
PRKY	0.0136425	-0.0262375	-0.012595	PC
FLRT3	0.0197378	-0.0169644	0.00277335	PC
XPA	-0.0312228	0.0234022	-0.00782057	PC
BX890604.2	-0.0155819	0.0141392	-0.00144264	PC
TRIP10	0.02881	-0.0225757	0.00623432	PC
LAPTM4A	0.0582269	0.076089	0.134316	PC
OAT	-0.0397773	0.0747633	0.034986	PC
TGFB1	0.032637	-0.0437817	-0.0111447	PC
EIF1B	-0.0472358	0.092667	0.0454312	PC
AC006460.2	0.0061988	-0.00704635	-0.00084755	PC
C1orf56	-0.0368129	0.0240335	-0.0127794	PC
MCF2L-AS1	0.0143763	-0.0103688	0.00400752	PC
HMGN2	-0.0532476	0.0839389	0.0306913	PC
ZNF519	0.0122089	-0.00813562	0.00407332	PC
BACH1	-0.0313208	0.0215714	-0.00974943	PC
RPS4X	-0.0617644	0.15108	0.0893157	PC
CTSZ	0.0366465	-0.0219464	0.0147001	PC
B4GALNT3	0.0284385	-0.0235404	0.00489812	PC
MXI1	0.0300582	-0.0193262	0.010732	PC
SHTN1	0.0259422	-0.027662	-0.00171986	PC
ARID1A	-0.0376451	0.0418961	0.00425106	PC
OSTM1	0.0267256	-0.0208024	0.00592321	PC
SPIRE1	-0.0407347	0.0707028	0.029968	PC
PBLD	0.0345263	-0.0360166	-0.00149035	PC
HES1	0.0557394	0.0488121	0.104551	PC
SLC25A30	-0.0339106	0.0551746	0.0212639	PC
MAN2A2	0.0245758	-0.0250458	-0.000469994	PC
IRX6	-0.015328	0.0123956	-0.00293242	PC
EOGT	0.016466	-0.0111026	0.0053634	PC
CGN	0.0333052	-0.0350637	-0.00175845	PC
CASC8	0.00432937	-0.004057	0.000272371	PC
MINDY2	-0.0435411	0.0493409	0.00579985	PC
FAM210A	0.0230779	-0.0202186	0.00285927	PC
TYW1	0.0216738	-0.0179848	0.00368896	PC
FLVCR1	0.0193613	-0.0142525	0.00510885	PC
PLXND1	0.00910883	-0.0100773	-0.000968508	PC
ACSS1	-0.0278754	0.0319631	0.0040877	PC
ATP6V1F	0.0588034	0.0826797	0.141483	PC
RESF1	-0.0334143	0.0344432	0.00102898	PC
IQGAP2	0.041935	0.0698242	0.111759	PC
BAIAP2	0.0220894	-0.0353952	-0.0133059	PC
EPHA2	0.0208132	-0.0331025	-0.0122893	PC
KCNK13	-0.0266771	0.0307049	0.00402787	PC
SOD1	-0.0573819	0.106156	0.0487738	PC
EPB41L3	0.0264479	0.0356397	0.0620876	PC
ZNF217	-0.028826	0.0242185	-0.00460745	PC
MT1H	-0.0109852	0.00617035	-0.00481489	PC
ANKRD36B	0.0152261	-0.0136644	0.00156174	PC
RPS28	-0.0554553	0.0557959	0.000340622	PC
PABPC1	-0.0509367	0.0443755	-0.00656119	PC
SLC35B4	-0.0347602	0.0586015	0.0238412	PC
DCAF4L1	0.00612779	-0.00634471	-0.000216921	PC
CAPN15	0.0217987	-0.0165213	0.00527742	PC
FAN1	0.0324825	-0.0236228	0.00885968	PC
CGNL1	0.0368869	-0.0314351	0.00545177	PC
AC004918.1	0.0126509	-0.0129868	-0.000335972	PC
LINC01687	0.00487119	-0.00523081	-0.000359616	PC
SLC22A15	0.0189317	-0.0171866	0.00174512	PC
DENND5B	0.0128104	-0.00897641	0.00383399	PC
VANGL2	-0.0152024	0.0140281	-0.00117433	PC
COL4A1	-0.0359612	0.0626737	0.0267126	PC
LRRK1	0.00642018	-0.00697256	-0.000552385	PC
HNF4A	-0.00894046	0.00627939	-0.00266107	PC
SULT1A1	-0.0203192	0.0355473	0.0152281	PC
PACSIN3	-0.0140008	0.00792131	-0.00607946	PC
IVNS1ABP	-0.0486221	0.136249	0.087627	PC
SLC25A48	0.00585845	-0.00505211	0.000806342	PC
CENPV	-0.0267716	0.0440823	0.0173107	PC
C9orf78	0.0348194	-0.019721	0.0150984	PC
RGCC	0.0136798	-0.0188213	-0.00514149	PC
SYNJ2	0.0113824	-0.00914111	0.00224127	PC
ADNP2	-0.0209234	0.0187394	-0.00218401	PC
ARF6	-0.0417922	0.0602339	0.0184418	PC
AGO3	0.0306755	-0.022689	0.00798652	PC
DAZAP2	-0.0483597	0.0667945	0.0184348	PC
FKBP11	0.0167561	-0.0127977	0.0039584	PC
LRCH4	0.0206491	-0.018343	0.00230607	PC
GTF2H2	-0.0221003	0.0147678	-0.00733242	PC
ATP13A2	0.0247131	-0.0229425	0.00177067	PC
CLDND2	0.0171043	-0.0139637	0.00314058	PC
NUB1	0.0351105	-0.0279705	0.00714001	PC
GSTK1	0.050384	0.0623013	0.112685	PC
DDR1	0.0496561	0.0498781	0.0995343	PC
SGSM1	-0.0151345	0.0114621	-0.0036724	PC
CBWD5	0.0265175	-0.0180681	0.00844942	PC
RANBP9	0.0265762	-0.0149585	0.0116177	PC
ABCC4	0.00924694	-0.00899801	0.000248932	PC
ARHGEF16	0.0220305	-0.0126817	0.00934884	PC
METRNL	0.0479529	0.0637298	0.111683	PC
KIF23	0.00903663	-0.00647917	0.00255746	PC
NR3C2	-0.0324599	0.0323658	-9.4163e-05	PC
CARD9	0.00700415	-0.00519927	0.00180488	PC
LINC00324	0.0130905	-0.0116669	0.00142364	PC
FANCC	0.0150776	-0.011938	0.00313961	PC
EPHA6	0.00455778	-0.00429311	0.00026467	PC
PRKAB1	-0.0291634	0.0479541	0.0187906	PC
F2R	0.00946039	-0.00748931	0.00197108	PC
AL356740.3	0.00519943	-0.00486183	0.000337602	PC
PDE1B	0.00524625	-0.00558379	-0.000337545	PC
ARAP1	0.0222049	-0.0156534	0.00655151	PC
CAPN6	0.0106765	-0.00728221	0.00339428	PC
SPTAN1	0.0467321	-0.0396895	0.00704265	PC
SLC35B3	0.022991	-0.0197739	0.00321709	PC
RPL34	-0.0570241	0.0596102	0.00258603	PC
SUN2	0.0255518	-0.0199061	0.0056457	PC
LINC00310	0.00561668	-0.00526161	0.000355064	PC
HOXB6	0.0405307	0.023846	0.0643767	PC
RAD17	0.0286668	-0.0172643	0.0114025	PC
DES	0.00372922	-0.00372922	7.10543e-15	PC
LRP1	-0.0220913	0.0170635	-0.00502783	PC
SLC22A17	-0.0363856	0.103348	0.0669625	PC
INAVA	-0.0146428	0.00868192	-0.00596088	PC
CCM2	0.0202943	-0.0171244	0.0031699	PC
KDM1A	0.0337282	-0.0260328	0.00769539	PC
CHDH	0.0189159	-0.0194681	-0.000552265	PC
JDP2	0.0225838	-0.0436528	-0.021069	PC
FAM118A	-0.0196619	0.024357	0.00469512	PC
CCDC8	-0.026863	0.0327968	0.0059338	PC
IL18R1	0.00739314	-0.00853752	-0.00114438	PC
ATP2A3	0.0151238	-0.0273965	-0.0122727	PC
ZNF680	0.0268642	-0.0212217	0.00564249	PC
PAK4	-0.0278016	0.0223959	-0.00540572	PC
AL031123.5	0.0223101	-0.016903	0.00540708	PC
SCPEP1	0.0528672	0.0901015	0.142969	PC
ZBED6CL	0.00906709	-0.0116168	-0.0025497	PC
UAP1L1	-0.0113844	0.00812995	-0.00325441	PC
SGMS1	-0.0379482	0.023292	-0.0146561	PC
SLC9A3R2	0.0166263	-0.0195475	-0.00292119	PC
PRR15L	-0.0198785	0.0169267	-0.00295185	PC
MBD4	0.0321819	-0.0236475	0.00853442	PC
GCGR	-0.013593	0.0124443	-0.00114872	PC
NOTCH1	-0.0168669	0.017434	0.000567019	PC
PLS3	-0.0505556	0.135829	0.0852733	PC
CLCN5	-0.0368332	0.0345312	-0.00230197	PC
TSC22D1	0.0545445	0.0573002	0.111845	PC
HIST1H1C	0.0327205	-0.046408	-0.0136875	PC
BTN2A2	0.0170124	-0.0112825	0.00572997	PC
PPM1M	-0.0143497	0.013893	-0.000456695	PC
METRN	-0.0347892	0.091518	0.0567288	PC
GTF2H5	-0.0441998	0.0798192	0.0356194	PC
ZNF316	0.020972	-0.0197703	0.00120168	PC
SNX29	0.0332467	-0.0270158	0.00623091	PC
HLF	-0.0237283	0.0495763	0.025848	PC
CDO1	-0.00989217	0.00723781	-0.00265437	PC
SIPA1	0.0265148	-0.0212552	0.00525962	PC
TMEM150C	-0.0180257	0.0172861	-0.000739578	PC
BCAS3	0.0220826	-0.0153451	0.00673752	PC
SELENOT	0.0460103	0.0369833	0.0829936	PC
EIF3C	0.012216	-0.0102292	0.00198674	PC
EYA4	0.0356174	-0.0511222	-0.0155048	PC
HOXA5	-0.0171331	0.0105743	-0.00655882	PC
CDC25B	0.0149406	-0.0103563	0.00458426	PC
PLCG2	-0.0326518	0.0368139	0.00416204	PC
PELI2	-0.0203571	0.0182196	-0.00213749	PC
TPD52	-0.0392719	0.0635676	0.0242958	PC
GJB1	0.0206388	-0.0127194	0.00791946	PC
TSPAN18	-0.0107308	0.00659994	-0.00413087	PC
FAM3C	0.0380632	-0.0305106	0.00755254	PC
C1orf115	0.0263311	-0.0305175	-0.00418645	PC
GJA8	0.00383481	-0.00383481	8.88178e-15	PC
CTSS	0.0169162	-0.0195292	-0.00261294	PC
ALDH4A1	-0.0432063	0.107797	0.0645912	PC
ATL3	0.0342252	-0.0491651	-0.0149399	PC
AL441992.1	0.0133201	-0.0100657	0.00325436	PC
KCTD9	0.0232815	-0.0170097	0.00627185	PC
ZNF433	0.020001	-0.0139772	0.00602378	PC
EHMT1	0.0264835	-0.0204375	0.006046	PC
RBM3	-0.0369085	0.0545825	0.017674	PC
ALS2CL	0.00951269	-0.0070441	0.0024686	PC
MEGF9	-0.035196	0.0289421	-0.00625393	PC
PDLIM4	-0.0143545	0.0116506	-0.00270393	PC
COA3	-0.0521653	0.0957468	0.0435815	PC
GARS-DT	-0.0246413	0.0191159	-0.00552536	PC
TSPAN12	-0.0342189	0.0433681	0.0091492	PC
NORAD	-0.0483598	0.0981923	0.0498324	PC
PACRG	-0.0178972	0.016418	-0.0014792	PC
SEPTIN11	0.0445553	0.0588376	0.103393	PC
HOXA9	-0.025192	0.0341995	0.00900743	PC
LIPH	0.0360857	-0.0572018	-0.0211161	PC
SLC6A13	0.0228973	-0.0256024	-0.00270513	PC
ADIRF-AS1	-0.00899825	0.00655155	-0.0024467	PC
LPCAT2	0.0457394	0.0468454	0.0925848	PC
HOOK3	0.0316748	-0.0195687	0.0121061	PC
ZFAND2B	0.0253725	-0.015633	0.00973949	PC
AHCYL1	-0.0408145	0.0369094	-0.00390502	PC
DDR2	0.011429	-0.0103727	0.00105625	PC
ZNF846	0.0131616	-0.0130076	0.000153951	PC
NDUFC2	0.0520595	0.0374117	0.0894712	PC
GREM1	0.00497278	-0.00497278	1.24345e-14	PC
CU638689.4	-0.0129114	0.0183775	0.00546612	PC
MAST4	0.0118817	-0.0189857	-0.00710394	PC
HNRNPH1	-0.0522899	0.0827685	0.0304786	PC
TNRC6C	-0.0217247	0.0229079	0.00118321	PC
USP15	0.0277922	-0.0173913	0.010401	PC
RPL22L1	-0.0305829	0.0347036	0.00412072	PC
AL591501.1	-0.00738697	0.00704433	-0.000342649	PC
ZNF836	0.0154104	-0.014893	0.000517386	PC
TDRD6	0.012565	-0.0141152	-0.00155023	PC
MAT1A	0.00646149	-0.00691117	-0.000449676	PC
AL139275.2	-0.0123579	0.0122759	-8.19734e-05	PC
TUFM	0.0463202	0.0547179	0.101038	PC
FTH1	-0.0535333	0.0935358	0.0400025	PC
H1F0	0.0376866	-0.0729449	-0.0352583	PC
TMEM99	0.0258317	-0.0154865	0.0103452	PC
PRDX3	-0.0442314	0.0887922	0.0445609	PC
TTC22	-0.015	0.0171064	0.00210639	PC
EFR3B	0.0103554	-0.0116317	-0.00127625	PC
IRAK1BP1	-0.021417	0.0146312	-0.00678585	PC
TMEM87A	0.0376652	-0.0289058	0.00875939	PC
TBCA	-0.0488716	0.0805367	0.0316651	PC
ZNF350-AS1	-0.0178085	0.0270077	0.00919922	PC
LINC02477	0.00362119	-0.00362119	3.55271e-15	PC
TMEM139	0.0370473	-0.0655897	-0.0285424	PC
CCN3	0.0306793	-0.0363594	-0.00568009	PC
CCNO	-0.0276043	0.0555904	0.0279862	PC
LINC00543	-0.00792901	0.00798327	5.4257e-05	PC
CRYBG3	0.0318955	-0.0358334	-0.00393787	PC
LINC00642	0.00353977	-0.00353977	5.32907e-15	PC
ODF2L	0.0349237	-0.0222814	0.0126423	PC
RBM47	-0.0425403	0.0350331	-0.00750716	PC
TMEM258	0.0497042	0.0327997	0.0825039	PC
PCCA-DT	-0.0217567	0.0307087	0.00895199	PC
EGLN3	0.0224757	-0.0323208	-0.00984514	PC
SAMD4A	0.0131135	-0.0176984	-0.00458484	PC
TRPV4	0.0339798	-0.0248928	0.00908701	PC
UFL1	0.0326939	-0.029351	0.00334283	PC
USP43	0.00969956	-0.00949251	0.000207044	PC
MAP2K1	-0.0251367	0.023669	-0.00146767	PC
TMPRSS3	0.00869071	-0.0109717	-0.00228096	PC
ADAL	-0.0231803	0.015335	-0.0078453	PC
TMEM17	-0.013968	0.0096463	-0.00432169	PC
EPHX2	-0.0282061	0.0312345	0.00302841	PC
CELSR2	0.041032	-0.0386153	0.00241676	PC
OS9	0.0416313	0.0288251	0.0704564	PC
PNLDC1	-0.00877273	0.0118651	0.0030924	PC
PKP3	0.01886	-0.016369	0.00249101	PC
REPS2	0.0252086	-0.0268571	-0.00164852	PC
TSGA10	0.0247856	-0.0201053	0.00468023	PC
RSRP1	0.0468729	0.0435494	0.0904223	PC
SLC6A8	-0.0135083	0.00832455	-0.00518371	PC
LAD1	0.0227085	-0.0249692	-0.00226072	PC
ALDH6A1	-0.0370228	0.0315871	-0.00543569	PC
TBC1D1	-0.0377517	0.0816504	0.0438986	PC
CRYBB2	0.00848981	-0.00985912	-0.00136931	PC
CEP295	0.0192606	-0.0158414	0.00341913	PC
TMEM205	0.0444599	0.0707259	0.115186	PC
RHBDD3	0.0180981	-0.0121753	0.00592274	PC
RGN	-0.0260359	0.0313254	0.00528948	PC
NEFL	-0.0061858	0.00431488	-0.00187092	PC
BEND7	0.0259029	-0.0239592	0.00194376	PC
FSTL4	-0.0195625	0.0242406	0.00467811	PC
RPS11	-0.0481083	0.0531552	0.00504687	PC
MT-ND5	-0.0344421	0.0700835	0.0356414	PC
KDM5B	0.0309968	-0.0308539	0.00014289	PC
COX7B	-0.0540599	0.178882	0.124822	PC
CEP131	-0.0166244	0.0124434	-0.00418104	PC
RASSF5	0.00494199	-0.00568242	-0.000740428	PC
PCSK7	0.022514	-0.0189227	0.0035913	PC
WNT5A	0.00358055	-0.0033536	0.000226946	PC
ERCC5	0.0243501	-0.023761	0.000589135	PC
PPFIA3	-0.0094665	0.00588446	-0.00358203	PC
KCNE3	-0.0166971	0.0317715	0.0150744	PC
LONRF2	-0.015925	0.0191533	0.00322836	PC
RPL6	-0.0503631	0.0582624	0.00789925	PC
PSENEN	0.0383154	0.0345488	0.0728642	PC
SETD7	-0.0171164	0.0121303	-0.00498616	PC
PDGFRL	0.00398269	-0.00331007	0.000672613	PC
PPIF	-0.0272313	0.0380795	0.0108481	PC
CPVL	-0.0491068	0.150111	0.101004	PC
FOXO3	-0.0274474	0.0225877	-0.00485963	PC
PVALB	-0.0387604	0.131018	0.0922579	PC
AC084759.2	0.00576148	-0.00467398	0.00108751	PC
DDX43	0.00567704	-0.00569958	-2.25381e-05	PC
KIF13B	0.0374337	-0.0260328	0.0114009	PC
ZNF670	0.00932947	-0.00587592	0.00345356	PC
RPL11	-0.0521835	0.0782066	0.0260231	PC
MRPL33	-0.0508739	0.0862912	0.0354173	PC
MIGA1	0.0336669	-0.029884	0.00378286	PC
PSAT1	-0.00777671	0.00534491	-0.0024318	PC
ERVMER34-1	0.0285081	0.0189121	0.0474201	PC
B3GALT4	0.0193421	-0.0130697	0.00627243	PC
POC1B-AS1	0.0130225	-0.00870553	0.00431695	PC
RPL9	-0.0490574	0.0703456	0.0212882	PC
STX2	0.0255744	-0.025139	0.000435404	PC
ABTB2	0.0226839	0.0215223	0.0442062	PC
TSPYL1	-0.0423033	0.0796984	0.037395	PC
AC023908.3	0.0097496	-0.00615136	0.00359824	PC
SNTG2-AS1	0.00333002	-0.00333002	5.32907e-15	PC
MT-ND2	-0.0336467	0.0355454	0.00189872	PC
FNDC10	-0.00846217	0.010187	0.00172486	PC
FAM181B	-0.0158743	0.0163207	0.000446479	PC
SMKR1	-0.014929	0.0142977	-0.000631306	PC
CLSTN2	0.00575196	-0.00521906	0.000532898	PC
CCDC74B	-0.0135287	0.0135612	3.25427e-05	PC
SLC44A3	0.0260094	-0.0290891	-0.00307964	PC
PTTG1IP	0.0439508	-0.0465731	-0.00262223	PC
ANXA9	-0.0306769	0.0294946	-0.00118232	PC
ALDH1B1	-0.0144238	0.0166609	0.00223709	PC
SCML1	-0.0281933	0.0442603	0.0160669	PC
MCF2L2	0.00537301	-0.00519529	0.00017772	PC
PLA2G4A	0.00412256	-0.00470533	-0.000582762	PC
CYP27A1	-0.0100495	0.00676456	-0.00328492	PC
MEDAG	0.00341574	-0.00341574	7.10543e-15	PC
USP11	-0.0337699	0.0564189	0.0226491	PC
NDUFA9	0.033866	0.0294054	0.0632714	PC
RPL15	-0.0482392	0.0896656	0.0414264	PC
HSH2D	0.00603563	-0.00674542	-0.000709791	PC
NUDT16	-0.0276975	0.0469906	0.0192931	PC
SEPSECS-AS1	0.0116483	-0.0126994	-0.00105112	PC
AC022613.1	-0.0204977	0.0320299	0.0115322	PC
TTTY10	0.0092705	-0.0147936	-0.00552307	PC
ABCA6	0.00573592	-0.00548684	0.000249082	PC
GPCPD1	-0.0238533	0.0404466	0.0165933	PC
NPR3	-0.01351	0.00979887	-0.00371115	PC
EVC2	0.0105897	-0.00862804	0.00196163	PC
CTDSPL	0.0320981	-0.0264355	0.00566259	PC
SFT2D2	0.0313247	-0.0276436	0.00368118	PC
AL109615.4	0.00680551	-0.00554728	0.00125823	PC
AC092683.1	0.0121047	-0.011206	0.000898697	PC
ZNF44	-0.0364419	0.0593079	0.022866	PC
PLEKHA6	-0.0220286	0.0191069	-0.00292171	PC
MT3	-0.00861176	0.00942486	0.000813106	PC
CSNK2A2	0.0222527	-0.0166983	0.00555442	PC
MUC20	-0.0419731	0.0721046	0.0301315	PC
DDC	-0.00570488	0.0036688	-0.00203607	PC
KCNJ3	0.0323853	-0.0243818	0.00800351	PC
RPS3A	-0.0506452	0.0618083	0.0111631	PC
FLRT1	-0.0136308	0.0227022	0.00907139	PC
ENAM	-0.0142829	0.00955203	-0.0047309	PC
ESR2	0.00349951	-0.00325443	0.000245084	PC
IL17RD	-0.00689538	0.00492449	-0.00197089	PC
TRIB1	-0.0191167	0.023117	0.00400029	PC
ZMYND11	-0.034442	0.0592948	0.0248528	PC
PRNP	0.0216573	-0.0202321	0.0014252	PC
MYRF	-0.0201882	0.0155694	-0.00461874	PC
SYNRG	0.0274517	-0.0322184	-0.00476667	PC
LRRIQ1	-0.0217882	0.0391272	0.017339	PC
MACROD1	-0.0264597	0.0368948	0.0104352	PC
ECHS1	0.0413579	0.0437347	0.0850925	PC
AC103702.1	0.0193661	-0.0124795	0.00688657	PC
EFS	-0.0115393	0.0134442	0.0019049	PC
SRGAP3	0.0376896	-0.0465233	-0.0088337	PC
OAS2	0.00439067	-0.00325028	0.00114039	PC
DTNB	-0.0188832	0.0160295	-0.00285365	PC
TBL1XR1	-0.0363478	0.0701042	0.0337564	PC
AC016705.2	-0.0119827	0.0127976	0.000814886	PC
PEG10	0.0218391	-0.0243424	-0.00250324	PC
BAMBI	-0.021773	0.0346969	0.0129238	PC
YWHAH	0.0348523	0.0279863	0.0628386	PC
KLHL5	-0.0231952	0.0357583	0.0125631	PC
VSIG10L	0.00666361	-0.00496916	0.00169445	PC
ADAMTS15	-0.00817688	0.00934274	0.00116586	PC
RAP1GAP2	-0.0186447	0.0269909	0.00834618	PC
MOG	0.00309365	-0.00309365	0	PC
RPS24	-0.0457937	0.0341516	-0.0116421	PC
ATP5ME	-0.0493401	0.113584	0.0642442	PC
ATP5PO	-0.0459945	0.101735	0.0557407	PC
TUBB	0.0421082	0.031092	0.0732002	PC
PBX4	-0.00845539	0.00628203	-0.00217337	PC
EFR3A	0.0345419	0.0364238	0.0709657	PC
PROM2	-0.037289	0.101971	0.0646816	PC
RPL32	-0.0491871	0.0749596	0.0257725	PC
CNTN3	0.013047	-0.0167189	-0.00367195	PC
EMP2	0.0309665	-0.0383401	-0.00737356	PC
STK17A	0.0143554	-0.0168917	-0.00253633	PC
FBXL16	-0.0224403	0.0246143	0.00217399	PC
CYCS	-0.0453248	0.123159	0.0778345	PC
SYK	0.0357054	-0.053964	-0.0182586	PC
CTSA	0.0330025	0.036749	0.0697515	PC
AL445205.1	-0.00674992	0.00469231	-0.00205761	PC
FGL2	0.0483674	0.0380758	0.0864432	PC
KCNMA1	-0.00565401	0.00402071	-0.00163329	PC
IMMP1L	-0.0275104	0.0392849	0.0117745	PC
OLFM2	0.00417469	-0.00340005	0.000774646	PC
YPEL2	-0.0300852	0.0485909	0.0185057	PC
SPRY4	0.00498928	-0.00401213	0.000977145	PC
CXorf38	0.0183083	-0.0194072	-0.00109889	PC
AP1M2	0.0343061	0.029763	0.0640691	PC
DCN	0.0055765	-0.00439558	0.00118092	PC
RPS3	-0.0482419	0.061163	0.0129211	PC
RPP21	0.0329967	0.0251786	0.0581752	PC
AC140725.1	-0.00659335	0.00456048	-0.00203288	PC
TRIM73	0.0153571	-0.0174444	-0.00208734	PC
GJA4	0.00589376	-0.00740778	-0.00151402	PC
PCBP3	0.00970126	-0.0122539	-0.00255266	PC
GOLM1	-0.0251327	0.0510189	0.0258862	PC
FAM27C	-0.0196149	0.0207515	0.00113662	PC
TDRD12	0.00359514	-0.00314319	0.000451953	PC
SEC61G	-0.0459992	0.0418881	-0.00411112	PC
RTP4	0.00626272	-0.00675051	-0.000487791	PC
C2orf49	0.0236113	-0.0227801	0.000831189	PC
CHST10	-0.0102211	0.00872172	-0.00149937	PC
PACC1	0.0136729	-0.0092763	0.00439664	PC
EFNA5	-0.0203122	0.021242	0.000929826	PC
SLC37A1	0.0111792	-0.0094439	0.00173533	PC
DTX4	0.00851862	-0.00562565	0.00289297	PC
DHX16	0.0181051	-0.0126711	0.00543393	PC
CALCA	0.00724966	-0.0111122	-0.00386253	PC
HLA-DQB1	0.0202786	-0.015601	0.00467764	PC
PCNX2	0.0161806	-0.0124226	0.00375799	PC
CLN5	0.0399236	0.043405	0.0833286	PC
ATP6V1D	0.0356337	0.047741	0.0833747	PC
FAM153B	0.00465816	-0.00402741	0.000630749	PC
CDYL2	0.00993586	-0.00686404	0.00307181	PC
PRODH2	-0.00597314	0.00637685	0.000403708	PC
RALGAPA1	0.030249	-0.0218444	0.00840459	PC
ZNF124	-0.016874	0.0198883	0.00301427	PC
AC116317.1	0.00594981	-0.00873286	-0.00278304	PC
PGK1	0.0434021	0.0500192	0.0934213	PC
SNHG16	-0.0254822	0.0319259	0.00644373	PC
PSD4	0.0190048	-0.0214564	-0.00245162	PC
PSMA1	0.0354842	0.0263574	0.0618416	PC
FAT1	0.0382757	0.0282807	0.0665564	PC
NFKBIL1	0.0196497	-0.0188661	0.000783678	PC
BRD3OS	-0.018414	0.022229	0.00381499	PC
AC016831.5	0.0122069	-0.0140515	-0.00184457	PC
ZNF423	0.00479169	-0.0049711	-0.000179411	PC
NDUFB2	0.0471133	0.0742526	0.121366	PC
CHST2	-0.0119804	0.0147405	0.00276011	PC
AC026356.1	-0.00873565	0.00603489	-0.00270076	PC
RDH13	0.0229439	-0.0201896	0.00275432	PC
ARL17A	0.0158252	-0.0123431	0.00348212	PC
NPFF	0.00765313	-0.00571069	0.00194244	PC
ZNF615	-0.0164058	0.0154471	-0.000958691	PC
FCGRT	-0.0402212	0.0892992	0.049078	PC
FMO5	-0.0194107	0.0178219	-0.00158877	PC
OBSL1	-0.0329591	0.0556156	0.0226565	PC
EEF1D	-0.0434643	0.0547163	0.011252	PC
EIF6	0.0358825	0.0326443	0.0685268	PC
AP000866.2	0.0135928	-0.00953825	0.00405456	PC
NDRG2	-0.0299326	0.0553696	0.025437	PC
PNMA8A	-0.0192464	0.0258664	0.00661998	PC
FOXRED2	-0.0103877	0.00795235	-0.00243534	PC
TPCN1	0.0293109	-0.0283043	0.0010066	PC
TMEM181	0.0186913	-0.0167566	0.00193463	PC
C11orf16	0.0070795	-0.00541425	0.00166525	PC
RPL36A	-0.0457737	0.0759415	0.0301678	PC
NT5DC2	-0.0206055	0.0378462	0.0172407	PC
KLRG2	0.00355034	-0.00387437	-0.00032403	PC
HNRNPDL	0.0407286	0.0309845	0.0717131	PC
PTP4A2	0.0435348	0.0617903	0.105325	PC
MRPL22	0.0299541	0.0239077	0.0538618	PC
ATF4	0.0292887	-0.0268088	0.00247984	PC
PLEC	0.0292769	-0.024649	0.00462786	PC
KIAA1841	0.00896885	-0.00808505	0.000883807	PC
AC073172.1	-0.0234556	0.0520063	0.0285507	PC
CTXN1	-0.0178568	0.0215045	0.00364777	PC
PLCL1	-0.0190228	0.0323713	0.0133485	PC
B3GNT9	-0.0131411	0.0167408	0.00359965	PC
MXRA5	-0.0401115	0.0696757	0.0295642	PC
MIR503HG	-0.00790542	0.00650811	-0.00139731	PC
PDE6G	-0.0127272	0.0268208	0.0140936	PC
AP001059.2	0.00546662	-0.00374367	0.00172295	PC
CDKN2D	0.0114553	-0.00810569	0.00334966	PC
VEPH1	-0.0330925	0.0340406	0.000948045	PC
NOP53	-0.0347719	0.028949	-0.00582287	PC
AC129507.4	-0.0245426	0.105518	0.0809751	PC
PCDHA12	0.00661097	-0.00723227	-0.000621296	PC
DHCR24	-0.0232259	0.0353101	0.0120842	PC
LDLRAD4	0.010198	-0.0134802	-0.00328217	PC
ODAM	0.0141112	-0.0109578	0.00315341	PC
RPL12	-0.0487927	0.075321	0.0265283	PC
ANKRD13D	0.0170514	-0.0151707	0.00188074	PC
CEP41	-0.0157098	0.0137	-0.00200984	PC
HADHB	0.0385051	0.0366342	0.0751394	PC
POLR1D	0.0323298	0.0226251	0.0549549	PC
MSH6	0.0206625	-0.0146974	0.00596512	PC
TFF2	0.0042426	-0.00461111	-0.000368505	PC
IDNK	-0.014304	0.015082	0.000777965	PC
MAT2A	-0.028385	0.0432218	0.0148368	PC
GAREM1	-0.0265882	0.0607998	0.0342116	PC
TBX19	0.0060937	-0.00709023	-0.000996536	PC
HOXB1	0.00287607	-0.00287607	7.10543e-15	PC
JUND	0.0463594	0.0563354	0.102695	PC
MALAT1	0.0568635	0.05751	0.114374	PC
MYOM1	0.00456767	-0.00393837	0.000629299	PC
CCNB1IP1	-0.0280578	0.041352	0.0132943	PC
CDCP1	0.016267	0.0133893	0.0296563	PC
MORC3	0.0196038	-0.0197405	-0.000136717	PC
AIDA	0.0231535	-0.0213803	0.00177312	PC
CFD	-0.0103823	0.00833752	-0.00204476	PC
SIX5	-0.0148002	0.0114682	-0.00333198	PC
TAP1	0.0148239	-0.014708	0.000115843	PC
VAMP2	-0.0398189	0.0429636	0.00314471	PC
ADGRE5	0.0119251	-0.0113014	0.000623737	PC
LINC02229	0.00274602	-0.00274602	8.88178e-15	PC
SYBU	0.00899823	-0.00769388	0.00130435	PC
EMX2	-0.0423925	0.107949	0.065556	PC
FCHO2	0.0227766	-0.0242279	-0.00145132	PC
PPP1R15A	-0.017293	0.0131201	-0.00417289	PC
ATP5MG	-0.0472691	0.131151	0.0838815	PC
GPC1	-0.0224087	0.0195937	-0.00281502	PC
HSBP1	-0.0430606	0.102806	0.0597457	PC
RPA1	-0.0181377	0.0198555	0.00171782	PC
CHCHD3	0.0238286	-0.016399	0.00742959	PC
ST3GAL4	-0.0225953	0.0312593	0.00866402	PC
GATD3A	0.0119354	0.0246998	0.0366352	PC
FER	0.0219115	-0.0190495	0.00286207	PC
HSPA5	0.0413323	0.0771772	0.11851	PC
COL16A1	0.0133271	-0.02042	-0.00709298	PC
GOLT1B	0.0199437	-0.0208107	-0.000866997	PC
PSMB6	0.0391485	0.0286038	0.0677523	PC
SPATA22	0.00307316	-0.00307316	7.10543e-15	PC
ZNRF3	-0.0165293	0.0176758	0.00114641	PC
SLC25A23	-0.0285151	0.0423577	0.0138425	PC
GALNT9	0.0127705	0.0111991	0.0239697	PC
AC007614.1	0.00335944	-0.00285981	0.000499628	PC
FBXL4	-0.0231545	0.0288943	0.00573979	PC
CCDC181	-0.0208553	0.02168	0.00082468	PC
ANPEP	-0.00718009	0.00730692	0.00012683	PC
EML4	-0.0292688	0.0308294	0.00156058	PC
LARGE2	-0.0190344	0.025311	0.00627665	PC
FBLN1	0.00484002	-0.00363631	0.00120371	PC
BX470102.2	-0.00558803	0.00395479	-0.00163323	PC
CHST11	0.00363013	-0.00265149	0.000978641	PC
B3GALNT1	-0.0159934	0.0287538	0.0127605	PC
TMC4	0.031406	0.0287587	0.0601647	PC
COA6-AS1	-0.0180405	0.019582	0.00154145	PC
SUMO1	0.0415165	0.0587992	0.100316	PC
EHHADH	-0.0214776	0.0258061	0.00432848	PC
PHLDA3	-0.0140863	0.0115188	-0.00256753	PC
CDH3	-0.0129928	0.0129303	-6.25049e-05	PC
KIF21A	0.0220959	-0.0179447	0.00415122	PC
UFM1	-0.0313823	0.0470125	0.0156303	PC
CACNA2D1	-0.0204561	0.0147753	-0.00568081	PC
ATF7IP	-0.0294419	0.0255204	-0.00392157	PC
RIDA	-0.0211086	0.0305184	0.00940974	PC
COX16	-0.0362732	0.0487435	0.0124703	PC
MAP3K13	-0.0331932	0.0722177	0.0390246	PC
LAGE3	-0.0239555	0.036625	0.0126695	PC
KLHL14	-0.0175522	0.0365992	0.019047	PC
SDHA	0.0342208	0.0432561	0.0774769	PC
LINC01226	0.00871085	-0.0127659	-0.00405508	PC
TMEM38B	0.0213276	0.0248577	0.0461852	PC
TMEM9B-AS1	0.006687	-0.00603684	0.000650161	PC
ESYT1	0.02221	-0.0164831	0.00572695	PC
ENO3	0.00896479	-0.00654961	0.00241518	PC
LRP3	-0.0118072	0.00862744	-0.00317974	PC
FAM171A1	-0.0305946	0.0625674	0.0319728	PC
C17orf100	-0.00803174	0.00625959	-0.00177215	PC
NDUFB11	0.0432109	0.058705	0.101916	PC
AC005476.2	0.0054658	-0.00473739	0.000728412	PC
NAT8L	-0.0204207	0.0430827	0.022662	PC
AC069120.1	0.00662415	-0.00771342	-0.00108927	PC
EVA1A	-0.0134645	0.0238792	0.0104147	PC
CCDC151	-0.0155558	0.0202651	0.0047093	PC
RHOB	-0.0298142	0.0345423	0.00472814	PC
TMEM98	-0.0186321	0.0324249	0.0137928	PC
SLC20A1	-0.0123958	0.0126781	0.000282342	PC
MAGI2-AS3	-0.0225486	0.052635	0.0300864	PC
C1D	0.0318672	0.0309995	0.0628667	PC
DEAF1	0.0213497	-0.0158578	0.00549187	PC
PHF13	0.0132842	-0.0100551	0.0032291	PC
CCL2	0.00399407	-0.00346851	0.000525558	PC
SNRPN	0.0432916	0.0316625	0.074954	PC
GPR27	-0.0150065	0.0313244	0.0163179	PC
GAL3ST3	-0.0142834	0.0209954	0.00671196	PC
AC008549.2	0.00265428	-0.00265428	8.88178e-15	PC
GPC3	0.0160013	-0.0242643	-0.00826298	PC
CMTM7	-0.0102067	0.013327	0.00312029	PC
ADTRP	-0.00787776	-0.00675505	-0.0146328	PC
DIPK1A	0.00615219	-0.00519747	0.000954722	PC
COX20	0.0417947	0.0601145	0.101909	PC
SERPINA5	0.0289437	0.0320761	0.0610198	PC
MGP	0.0269489	0.0302254	0.0571743	PC
HOXC4	-0.0106816	0.0100406	-0.000640946	PC
AC025271.4	0.00408581	-0.00334986	0.000735958	PC
HMGN3	-0.0430044	0.104106	0.0611013	PC
SMAD1	-0.0296978	0.0395203	0.00982253	PC
FRAS1	0.0359293	0.0792502	0.11518	PC
PDE3A	-0.00569898	0.00471935	-0.000979631	PC
LINC02471	0.00283026	-0.0025838	0.000246459	PC
AL133453.1	0.0145759	-0.0164906	-0.00191472	PC
DDX5	0.0402289	0.0544494	0.0946784	PC
PLCD1	-0.0139936	0.012524	-0.00146953	PC
ZDHHC16	0.0184457	-0.0159733	0.00247231	PC
C1orf116	-0.0149835	0.0149231	-6.04807e-05	PC
LIPC	0.0114911	-0.0130115	-0.00152042	PC
KCNJ10	-0.0139543	0.0141565	0.000202181	PC
TMEM132A	0.00488077	-0.00474308	0.000137691	PC
DYNLL2	-0.0274861	0.0315795	0.00409344	PC
FDPS	0.0273721	0.0282709	0.055643	PC
RPL22	-0.0430922	0.053274	0.0101818	PC
DLG2	0.0148277	-0.0198638	-0.00503612	PC
AC004540.2	-0.0290179	0.0834847	0.0544668	PC
GJB3	0.00324639	-0.00296809	0.0002783	PC
ZNF426	-0.0170917	0.0226451	0.00555344	PC
GAS1	-0.0141828	0.0227574	0.00857455	PC
PRR5	0.0120901	-0.0125071	-0.000416955	PC
ABLIM1	-0.0282213	0.0385813	0.0103599	PC
GIPC2	-0.010554	0.0125864	0.00203245	PC
RAB38	-0.0130763	0.0156305	0.00255416	PC
FYB2	0.0294777	-0.0308403	-0.00136262	PC
CYHR1	0.0339243	0.0270722	0.0609964	PC
CCDC144A	-0.0109643	0.00829605	-0.00266828	PC
HIPK2	0.0382463	-0.0381969	4.93404e-05	PC
NFKBID	0.00626221	-0.00537838	0.000883825	PC
SMOC2	0.00357316	-0.00395966	-0.000386498	PC
AC093912.1	0.0101839	-0.008071	0.0021129	PC
MAPKAPK3	-0.0213823	0.0402224	0.0188401	PC
FMOD	0.0101994	-0.0168653	-0.00666588	PC
RAB1B	-0.0317488	0.0366306	0.00488176	PC
MTIF2	0.0219537	-0.0198145	0.00213916	PC
MIR193BHG	0.00312046	-0.00250846	0.000611993	PC
BCL9	-0.0140889	0.0151581	0.00106922	PC
MON2	0.0279054	-0.0244228	0.00348256	PC
DAB2	-0.0331841	-0.0469547	-0.0801388	PC
ARHGAP29	-0.0359541	0.0625614	0.0266073	PC
BMT2	0.0150132	-0.0124589	0.00255429	PC
AC127537.1	0.00306874	-0.00253055	0.000538182	PC
EMD	-0.0237992	0.0179526	-0.0058466	PC
KLB	0.00401139	-0.00473223	-0.00072084	PC
PSMA2	0.0359163	0.0319813	0.0678976	PC
SLC19A2	-0.0164383	0.0214642	0.00502595	PC
CDC42SE1	-0.0285249	0.0283201	-0.000204782	PC
ACSM2A	-0.00742326	0.00766226	0.000239006	PC
TRAF3IP2	-0.0169608	0.0248015	0.00784064	PC
WDR82	-0.0247266	0.03483	0.0101033	PC
ITLN2	-0.00658955	0.00673499	0.000145441	PC
BRPF1	-0.0117101	0.00895135	-0.00275873	PC
ADAMTS9-AS2	-0.0242034	0.0292239	0.00502052	PC
ATP8B2	-0.00498373	0.00404818	-0.000935551	PC
DNAJB6	0.0365142	0.0381062	0.0746204	PC
ITGA10	0.00365257	-0.00400126	-0.000348688	PC
SAMD12-AS1	0.00386382	-0.00368137	0.000182448	PC
APIP	0.0260069	-0.0200059	0.00600105	PC
PRSS8	-0.0303137	0.0409221	0.0106084	PC
BAZ1B	0.0243115	-0.0231578	0.00115369	PC
FNDC1	0.00273127	-0.00252339	0.000207878	PC
SPIRE2	-0.0128242	0.0156431	0.00281887	PC
MAP3K10	0.0106089	-0.00882507	0.00178385	PC
HPF1	-0.0220286	0.0374867	0.0154581	PC
BCL7A	-0.0274558	0.0302228	0.00276704	PC
SCX	0.00871837	-0.0095707	-0.000852326	PC
RREB1	-0.0245533	0.0201946	-0.00435875	PC
NCAPD3	0.016328	-0.0154335	0.000894552	PC
ENC1	-0.00960234	0.0104312	0.000828817	PC
SLC41A2	0.00569738	-0.00691651	-0.00121913	PC
CARD10	-0.0123789	0.0107798	-0.00159912	PC
CHCHD10	-0.0433671	0.158097	0.11473	PC
ATG101	0.021915	-0.0237341	-0.00181909	PC
STK26	0.00506496	-0.00521304	-0.000148078	PC
LINC01341	0.00806123	-0.00755345	0.000507783	PC
CYP4V2	0.0243894	-0.0200584	0.00433101	PC
OGFR	0.0190398	-0.0181246	0.000915215	PC
WFDC2	-0.0467068	0.121377	0.0746704	PC
LRRC3	0.00387059	-0.00323447	0.000636118	PC
TEKT2	-0.00579129	0.00457705	-0.00121424	PC
CDC42EP5	0.00635025	-0.00650971	-0.000159461	PC
ANK3	0.038376	-0.044271	-0.005895	PC
SLC16A2	-0.0121201	0.0144458	0.00232571	PC
TMOD3	0.0263549	-0.0258259	0.000529	PC
MTFR1L	-0.0274658	0.0503354	0.0228696	PC
SEPHS2	-0.0309703	0.0403542	0.00938387	PC
TBX3	0.0269448	-0.028892	-0.00194723	PC
CDK5RAP2	0.0189477	-0.0209919	-0.00204419	PC
USP9Y	0.0196798	-0.076738	-0.0570582	PC
CABCOCO1	-0.0115918	0.0305912	0.0189994	PC
C17orf97	-0.020363	0.0363616	0.0159986	PC
ATP5MPL	-0.0412242	0.0930385	0.0518142	PC
C8orf76	0.0156959	-0.014263	0.00143296	PC
CHST12	0.0175761	-0.0158023	0.00177382	PC
TMEM231	-0.0166496	0.0186703	0.00202068	PC
RPS23	-0.0427898	0.0412714	-0.00151847	PC
VDR	0.00840697	-0.015368	-0.00696103	PC
AC246817.1	-0.00772791	0.00678156	-0.000946353	PC
N4BP2L2	0.040119	0.0572116	0.0973307	PC
FRY-AS1	0.00673006	-0.00923657	-0.00250651	PC
STAC	-0.00647231	0.00620095	-0.000271351	PC
MBD6	-0.0223445	0.0252785	0.00293395	PC
LINC02038	0.00220715	-0.00220715	1.77636e-15	PC
AC108025.1	0.00230291	-0.00230291	5.32907e-15	PC
RORC	-0.0162575	0.0126236	-0.00363396	PC
SRPRB	0.0236092	0.0183546	0.0419638	PC
FOXO1	-0.017892	0.0295169	0.0116249	PC
FAM162A	0.0353315	0.0301062	0.0654377	PC
GCNA	0.0069915	-0.00752869	-0.000537187	PC
RPS14	-0.0411118	0.0706213	0.0295094	PC
GPSM1	-0.00684975	0.00558692	-0.00126283	PC
PLAGL1	-0.0163848	0.0338146	0.0174298	PC
[truncated: 326 more rows]

## Sheet: IC
Intercalated cells (IC) = 2417
Transcripts	log2FC_T2Di(-)_HC	log2FC_T2Di(+)_T2Di(-)	log2FC_T2Di(+)_HC	Nephron segment
PTGR1	0.423135	-0.427395	-0.00426064	IC
AKR1C1	0.27907	-0.274102	0.00496816	IC
UMOD	-0.348751	0.123023	-0.225728	IC
CALCA	0.435071	-0.405842	0.0292282	IC
PFKFB3	0.1997	-0.199919	-0.000219042	IC
HMGCS2	0.249889	-0.254646	-0.00475715	IC
ACADVL	0.272103	-0.171583	0.10052	IC
CCPG1	0.2925	-0.271814	0.0206859	IC
PTGES	0.205242	-0.19886	0.00638233	IC
CAT	0.290152	-0.224834	0.0653176	IC
FBP1	0.219183	-0.227888	-0.00870572	IC
SLC6A12	0.159624	-0.159934	-0.000310046	IC
SCCPDH	0.248542	-0.22984	0.0187022	IC
ELF5	0.151712	-0.155257	-0.00354525	IC
RNF24	0.1635	-0.167855	-0.0043548	IC
SLC12A1	-0.243329	0.102567	-0.140762	IC
CLDN4	0.266354	-0.218801	0.0475524	IC
TMEM106C	0.270382	-0.21118	0.0592021	IC
MRPS6	0.290352	-0.21761	0.0727424	IC
CTSH	0.271125	-0.267863	0.00326192	IC
TACSTD2	0.274137	-0.296689	-0.022552	IC
LINC01687	0.164728	-0.172142	-0.0074144	IC
HEPACAM2	0.265493	-0.162679	0.102815	IC
ANXA2	0.202153	-0.227413	-0.0252602	IC
HLA-DRA	0.182881	-0.188997	-0.006116	IC
KNG1	-0.189417	0.0789105	-0.110507	IC
EPG5	0.160285	-0.157624	0.00266055	IC
ARL6IP5	0.220488	-0.140325	0.0801635	IC
AQP6	0.289698	-0.288797	0.000901037	IC
HLA-DMB	0.151111	-0.145453	0.00565788	IC
BAG1	0.23175	-0.170492	0.0612585	IC
PRDX1	0.266597	-0.138933	0.127664	IC
FOLR1	0.215109	-0.228975	-0.0138653	IC
HLA-DMA	0.152121	-0.146639	0.00548167	IC
SLC66A3	0.231394	-0.172907	0.0584875	IC
GALNT3	0.154124	-0.148491	0.00563262	IC
SCIN	0.249868	-0.18651	0.0633581	IC
AIG1	0.200362	-0.160122	0.04024	IC
LDHA	0.260905	-0.182163	0.0787421	IC
LAPTM4B	0.211575	-0.172106	0.0394691	IC
DEFB1	-0.381668	0.302716	-0.0789519	IC
DRAM1	0.128705	-0.126361	0.00234474	IC
FXYD4	0.228075	-0.269026	-0.0409513	IC
EHF	0.111151	-0.107662	0.00348943	IC
FAM107B	0.247142	-0.184276	0.0628662	IC
ZDHHC3	0.224492	-0.152392	0.0721007	IC
CD74	0.210847	-0.207086	0.0037611	IC
RHCG	0.359712	-0.259627	0.100085	IC
RGCC	0.192499	-0.230059	-0.0375602	IC
SLC38A2	0.184785	-0.203167	-0.0183826	IC
LIMA1	0.233868	-0.19261	0.0412589	IC
EPHX1	0.124247	-0.118154	0.00609285	IC
LPIN2	0.140742	-0.131898	0.00884372	IC
TPD52L1	0.153739	-0.14144	0.0122996	IC
TSPO	0.232887	-0.139834	0.093053	IC
SLC14A2	0.104232	-0.104049	0.000183368	IC
RTN3	0.205988	-0.176091	0.0298974	IC
BTG1	0.23446	-0.18826	0.0462	IC
QPRT	0.119909	-0.118083	0.00182573	IC
STXBP6	0.0959657	-0.0942905	0.0016752	IC
EPCAM	0.252515	-0.191929	0.060586	IC
ITM2B	0.245779	-0.201129	0.0446499	IC
TMEM50A	0.198007	-0.142189	0.0558175	IC
IER3	0.159204	-0.17055	-0.0113454	IC
SYNE2	0.22679	-0.202206	0.0245844	IC
TMED5	0.184734	-0.173273	0.0114605	IC
SERPINA1	0.114167	-0.126272	-0.0121056	IC
ACAT1	0.230073	-0.222877	0.00719609	IC
FXYD2	-0.299812	0.355306	0.0554938	IC
SERPINA5	0.155696	-0.171343	-0.0156471	IC
HLA-DRB1	0.124754	-0.124722	3.12119e-05	IC
NFKBIA	0.141729	-0.145103	-0.00337363	IC
BTG3	0.162813	-0.139215	0.0235979	IC
SLC5A3	0.226279	-0.206563	0.0197154	IC
UBC	0.216754	-0.150914	0.0658394	IC
REEP5	0.20639	-0.112156	0.0942337	IC
TSPAN1	0.193476	-0.193124	0.000351355	IC
PGGHG	0.0902282	-0.0855992	0.00462891	IC
PLOD2	0.161856	-0.162298	-0.000441089	IC
PAX8	0.190489	-0.192781	-0.00229178	IC
ITPR2	0.209909	-0.142263	0.0676459	IC
ATP7A	0.144278	-0.127648	0.0166299	IC
DDIT4L	0.0956612	-0.101092	-0.00543092	IC
TMEM116	0.158419	-0.0982908	0.0601286	IC
ARPC1B	0.136367	-0.0980336	0.0383331	IC
SPINT2	0.210997	-0.15499	0.0560075	IC
CD9	0.26384	-0.185464	0.0783767	IC
ITGB1	0.179594	-0.144357	0.0352372	IC
ACBD5	0.167158	-0.162849	0.00430846	IC
CYB5A	0.222331	-0.229003	-0.00667209	IC
AQP3	0.139176	-0.153854	-0.0146779	IC
TMPRSS2	0.193444	-0.101682	0.0917614	IC
TMEM213	0.217013	-0.138868	0.0781458	IC
MATN2	0.0797033	-0.0783918	0.00131152	IC
KIT	0.210238	-0.158564	0.0516741	IC
LIN7A	0.104064	-0.0949418	0.0091225	IC
TWF1	0.165222	-0.101033	0.0641892	IC
EMP2	0.07941	-0.082249	-0.00283896	IC
HNRNPF	0.185986	-0.0683512	0.117635	IC
PPIC	0.169565	-0.0950274	0.0745379	IC
KCNJ1	-0.090915	0.034096	-0.056819	IC
C15orf65	0.113944	-0.0903461	0.0235975	IC
S100A1	0.0825413	-0.078159	0.00438228	IC
TPM1	0.192947	-0.112931	0.0800166	IC
SETD3	0.136384	-0.112783	0.0236007	IC
HLA-DPA1	0.0766919	-0.0746305	0.00206136	IC
TMEM87A	0.155021	-0.132537	0.022485	IC
CD164	0.179738	-0.141197	0.0385416	IC
AC023421.1	0.0712655	-0.0704783	0.000787225	IC
MAGED2	0.192846	-0.0943068	0.0985392	IC
TMEM238L	0.0726183	-0.0744741	-0.00185575	IC
CPQ	0.167769	-0.151275	0.0164948	IC
ECH1	0.1821	-0.0669101	0.11519	IC
FUCA1	0.149598	-0.118745	0.0308531	IC
ARPC2	0.170723	-0.106795	0.0639271	IC
BX284668.5	0.11131	-0.115624	-0.00431341	IC
TMBIM4	0.197329	-0.128366	0.0689626	IC
NRCAM	0.0984624	-0.101984	-0.00352179	IC
PALM3	0.0881789	-0.0905157	-0.00233683	IC
CD24	0.236396	-0.239037	-0.00264043	IC
CLN3	0.1206	-0.11203	0.00856963	IC
PCDH7	0.0734726	-0.074806	-0.00133344	IC
UCP2	0.119552	-0.101364	0.0181871	IC
SERPINA6	0.0923839	-0.0877214	0.00466252	IC
THSD7A	0.159534	-0.15962	-8.53458e-05	IC
ORAI1	0.123278	-0.0885976	0.0346802	IC
DHRS7	0.217041	-0.187852	0.0291889	IC
ATP6V0A4	0.206307	-0.152647	0.0536593	IC
CAPS	0.17971	-0.126359	0.0533502	IC
NAPEPLD	0.107821	-0.118551	-0.0107296	IC
ELF3	0.158322	-0.110063	0.0482594	IC
LY6K	0.115412	-0.100296	0.0151164	IC
HADHA	0.181376	-0.101993	0.0793823	IC
TLN2	0.088605	-0.100911	-0.0123061	IC
LMAN1	0.193385	-0.1777	0.0156857	IC
KTN1	0.192078	-0.154342	0.037736	IC
CLDN8	0.195801	-0.162596	0.0332047	IC
ATP6V0C	0.209984	-0.102702	0.107283	IC
MGST3	0.201669	-0.164702	0.0369674	IC
RANBP3L	0.102443	-0.0728933	0.0295501	IC
MESD	0.14652	-0.112116	0.034404	IC
KCNJ3	0.0879755	-0.0979647	-0.0099892	IC
AL031123.5	0.125167	-0.0995499	0.0256173	IC
HADHB	0.205955	-0.0600475	0.145907	IC
RAB17	0.123769	-0.104421	0.0193485	IC
S100A11	0.212153	-0.128142	0.0840112	IC
SERPINI1	0.0874647	-0.0847313	0.00273347	IC
ERO1B	0.103269	-0.0954942	0.00777511	IC
HTATIP2	0.110506	-0.0742149	0.036291	IC
RAB9A	0.131733	-0.084624	0.0471085	IC
SLCO4A1	0.0754521	-0.0792034	-0.00375127	IC
RTN4	0.220693	-0.13313	0.0875623	IC
CLINT1	0.146059	-0.126934	0.0191253	IC
ECI1	0.184679	-0.0586783	0.126	IC
CD46	0.185827	-0.155603	0.0302243	IC
PLIN2	0.0975069	-0.0926249	0.00488203	IC
GMPR	0.170451	-0.0706281	0.0998228	IC
RCN2	0.157411	-0.0965826	0.0608285	IC
LRRFIP1	0.137545	-0.117539	0.0200053	IC
MRPS35	0.153045	-0.0994063	0.0536388	IC
TINAGL1	0.111525	-0.12169	-0.0101647	IC
ARHGAP18	0.194871	-0.102227	0.0926438	IC
AFMID	0.0917672	-0.0951202	-0.00335303	IC
CLDN16	-0.0634873	0.0216933	-0.0417939	IC
DIAPH2	0.0718717	-0.0759968	-0.00412512	IC
CD82	0.109245	-0.115658	-0.00641383	IC
DDX3Y	0.0825191	-0.0915704	-0.00905133	IC
SH2D4A	0.133784	-0.101279	0.0325051	IC
SLTM	0.141093	-0.110786	0.030307	IC
KDELR1	0.170499	-0.0973102	0.0731889	IC
KLF5	0.0726555	-0.0732536	-0.00059809	IC
KRTCAP3	0.117906	-0.112795	0.00511104	IC
CDH16	0.187754	-0.20913	-0.0213761	IC
PGRMC1	0.174933	-0.141657	0.0332765	IC
RNF152	0.170603	-0.167567	0.00303576	IC
SCGB2A1	0.124047	-0.134148	-0.0101011	IC
PAK2	0.128425	-0.109605	0.0188194	IC
EMP3	0.0827439	-0.062428	0.0203159	IC
EMX1	0.098524	-0.108942	-0.0104181	IC
SLC35B3	0.0871791	-0.0722253	0.0149538	IC
UBAC2	0.122374	-0.0819569	0.0404168	IC
TMBIM6	0.17592	-0.141014	0.0349064	IC
DCP2	0.110013	-0.0903579	0.0196555	IC
NDUFS2	0.165368	-0.0887814	0.0765864	IC
CAST	0.156498	-0.103367	0.0531308	IC
LMO7	0.148663	-0.116208	0.0324548	IC
HGD	0.115898	-0.0975341	0.0183636	IC
MUC20	0.202346	-0.140115	0.0622313	IC
HSD17B4	0.130604	-0.112514	0.0180902	IC
CAPG	0.186098	-0.216582	-0.0304835	IC
ORMDL1	0.140905	-0.0818376	0.0590676	IC
PRDX4	0.133312	-0.0990431	0.0342691	IC
S100A6	0.158358	-0.114301	0.0440567	IC
CLDN10	-0.0810955	0.0283743	-0.0527212	IC
SMIM22	0.115545	-0.142711	-0.0271662	IC
AMIGO2	0.0812933	-0.0801165	0.00117674	IC
TSPAN3	0.139877	-0.124017	0.0158602	IC
HAGH	0.146556	-0.068658	0.077898	IC
ACAA2	0.140718	-0.0970943	0.0436241	IC
SERINC2	0.154807	-0.105933	0.0488736	IC
ATRAID	0.169198	-0.10263	0.0665687	IC
PARP4	0.104999	-0.106783	-0.00178409	IC
CYP51A1	0.142361	-0.11804	0.0243212	IC
GRN	0.144947	-0.121948	0.0229989	IC
DDIT4	0.0687525	-0.0728578	-0.00410533	IC
BMPR1B	0.106799	-0.11324	-0.00644128	IC
MAL2	0.140545	-0.132365	0.00817973	IC
TUBB4B	0.167188	-0.0868716	0.0803164	IC
SYPL1	0.167773	-0.0839887	0.0837845	IC
PPIB	0.17591	-0.0968264	0.0790835	IC
CUL5	0.136887	-0.109025	0.0278616	IC
ADGRF1	0.182049	-0.154936	0.0271134	IC
IFNAR1	0.12908	-0.120908	0.00817131	IC
KIF5B	0.146531	-0.121861	0.0246692	IC
C9orf16	0.181435	-0.0842175	0.0972172	IC
CA2	0.189919	-0.134441	0.0554785	IC
SDC2	0.157656	-0.0866219	0.0710343	IC
DRAM2	0.117126	-0.081459	0.0356665	IC
SPTBN2	0.122338	-0.119071	0.00326621	IC
TNFRSF11B	0.0705556	-0.0704359	0.000119701	IC
SLC16A5	0.11906	-0.091152	0.0279085	IC
RAB15	0.0667328	-0.0585907	0.00814216	IC
ATP6V0E1	0.186867	-0.10706	0.0798072	IC
MRPS5	0.137303	-0.0864272	0.0508762	IC
CDH1	0.159783	-0.123335	0.0364478	IC
THEM4	0.137054	-0.133021	0.00403353	IC
SEC62	0.168284	-0.16153	0.00675423	IC
PKM	0.175528	-0.10678	0.068748	IC
UQCRFS1	0.174348	-0.044946	0.129402	IC
CORIN	0.0528763	-0.0528763	-5.32907e-15	IC
GLTP	0.162647	-0.0908743	0.0717727	IC
ATP5F1A	0.168574	-0.0776188	0.0909556	IC
PLPP5	0.123399	-0.113806	0.00959247	IC
SLC17A5	0.0758127	-0.0628025	0.0130102	IC
AFDN	0.130067	-0.105717	0.0243509	IC
GHITM	0.171142	-0.0666234	0.104519	IC
ATP6AP1	0.16125	-0.136853	0.024397	IC
SCPEP1	0.144071	-0.117618	0.0264531	IC
TMED9	0.140109	-0.0887492	0.0513598	IC
SHB	0.0820345	-0.0747843	0.0072502	IC
GLUL	0.151062	-0.0849932	0.0660689	IC
TMEM165	0.129122	-0.0945072	0.0346148	IC
PLAU	-0.0565849	0.0197205	-0.0368644	IC
GPRC5C	0.144856	-0.124723	0.0201325	IC
RFC1	0.117971	-0.0877039	0.0302667	IC
CFB	0.0478994	-0.0479698	-7.04191e-05	IC
GSN	0.126959	-0.071773	0.0551855	IC
SPPL2A	0.127737	-0.0961706	0.031566	IC
DNAJA1	0.152837	-0.0773367	0.0755001	IC
PFKP	0.0789057	-0.0723448	0.00656089	IC
ERP29	0.161259	-0.0965537	0.0647056	IC
AKAP9	0.156952	-0.122628	0.0343239	IC
DDRGK1	0.140433	-0.0858314	0.0546021	IC
RAPGEF3	0.0771841	-0.0683984	0.00878562	IC
GOLGB1	0.140213	-0.118974	0.0212396	IC
IER3IP1	0.143759	-0.0511595	0.0925994	IC
NRDC	0.154178	-0.12017	0.0340075	IC
UBE2M	0.141366	-0.0482418	0.0931239	IC
MYO6	0.14129	-0.116156	0.0251336	IC
ATP5F1C	0.175171	-0.0589357	0.116236	IC
EIF4G3	0.0878004	-0.0873211	0.000479332	IC
CD81	0.181938	-0.10108	0.0808582	IC
VPS13C	0.126265	-0.115148	0.0111173	IC
ZFYVE16	0.123319	-0.0999685	0.0233504	IC
NEBL	0.103118	-0.0964729	0.00664462	IC
RDH11	0.116086	-0.0980663	0.0180194	IC
MFSD10	0.121659	-0.0799744	0.0416848	IC
COX6A1	0.163412	-0.0915032	0.0719086	IC
APIP	0.122149	-0.0950536	0.027095	IC
APMAP	0.119008	-0.094604	0.0244043	IC
LIPH	0.09305	-0.0844208	0.00862919	IC
ACKR3	0.0542343	-0.0591634	-0.00492912	IC
KIAA1109	0.123288	-0.0943121	0.0289763	IC
PTPN13	0.0928274	-0.0936434	-0.000816045	IC
NCOR1	0.134369	-0.145118	-0.0107484	IC
CNDP2	0.126231	-0.0941519	0.032079	IC
RAP1B	0.128796	-0.0504941	0.0783021	IC
H2AFZ	0.15884	-0.0821673	0.0766726	IC
CLIC1	0.161596	-0.0772663	0.08433	IC
MYCBP2	0.10835	-0.100482	0.00786817	IC
MYDGF	0.133282	-0.0927631	0.0405186	IC
NDFIP1	0.157248	-0.0760991	0.0811489	IC
PDIA3	0.154065	-0.115561	0.0385039	IC
APP	0.167045	-0.186539	-0.0194946	IC
KIDINS220	0.126886	-0.0998978	0.0269882	IC
HTATSF1	0.116735	-0.106255	0.0104797	IC
PCMT1	0.126792	-0.0741301	0.0526623	IC
AMFR	0.150361	-0.105131	0.0452304	IC
SDHA	0.141608	-0.0758858	0.065722	IC
PDHB	0.142602	-0.0716155	0.070986	IC
GRAMD2B	0.0915239	-0.0766309	0.0148931	IC
AKR1C3	0.0656122	-0.0606527	0.00495953	IC
PPFIBP2	0.0943329	-0.0812168	0.0131161	IC
KRT18	0.169576	-0.0829537	0.0866219	IC
MIR99AHG	0.124906	-0.0873863	0.0375194	IC
CD63	0.177871	-0.098546	0.0793248	IC
ENO1	0.152468	-0.120506	0.0319622	IC
DSP	0.156836	-0.105655	0.0511817	IC
HLA-C	0.181056	-0.0514369	0.12962	IC
IL18	0.178246	-0.057175	0.121071	IC
PTPRJ	0.124427	-0.113073	0.0113538	IC
PPFIBP1	0.0824176	-0.079013	0.00340459	IC
TCF25	0.132988	-0.100951	0.0320377	IC
PPP2R3A	0.101491	-0.0811712	0.0203193	IC
FBXW11	0.103906	-0.0932713	0.0106349	IC
MELTF	0.0555859	-0.0493243	0.00626161	IC
NDUFA6	0.163059	-0.074353	0.0887058	IC
SPCS2	0.156855	-0.0825827	0.0742719	IC
SCARB2	0.126998	-0.087639	0.0393589	IC
ISYNA1	0.0914502	-0.0980281	-0.00657788	IC
DAB2	0.104656	-0.117276	-0.0126195	IC
P3H2	0.0842318	-0.0917978	-0.00756594	IC
RHOD	0.0877524	-0.0631767	0.0245757	IC
GINM1	0.134449	-0.0980759	0.0363729	IC
MTDH	0.13184	-0.106566	0.0252738	IC
CEBPD	0.154903	-0.116011	0.0388925	IC
DMKN	0.151271	-0.0860856	0.0651858	IC
HIF1A	0.113779	-0.08504	0.0287389	IC
RALBP1	0.130696	-0.139884	-0.00918751	IC
RPL37	0.153139	-0.0672536	0.0858854	IC
CAMK1	0.0976763	-0.09546	0.00221637	IC
ELP5	0.10856	-0.0737352	0.0348244	IC
CLYBL	0.111278	-0.0863147	0.0249631	IC
PSMC5	0.130656	-0.0408735	0.0897829	IC
RALGPS2	0.108666	-0.0650385	0.0436275	IC
PDHA1	0.134004	-0.0839472	0.0500572	IC
NDUFB9	0.154677	-0.0466126	0.108065	IC
LAPTM4A	0.16019	-0.0950459	0.065144	IC
CALR	0.164372	-0.107396	0.056976	IC
BORCS7	0.129713	-0.0824179	0.0472955	IC
SNRPN	0.15019	-0.0515136	0.0986765	IC
ANXA3	0.110135	-0.0824752	0.0276599	IC
SLC9A3R1	0.118652	-0.0538783	0.0647733	IC
FNDC3A	0.113542	-0.0597716	0.0537706	IC
CLTC	0.133116	-0.0691849	0.0639308	IC
GOLGA8A	0.0921803	-0.0678575	0.0243228	IC
CRYAB	0.0921208	-0.0834764	0.00864443	IC
SNHG5	0.1221	-0.10339	0.0187098	IC
HLA-E	0.133611	-0.0912109	0.0424002	IC
MYZAP	0.065571	-0.0626943	0.00287674	IC
NUDT9	0.0987099	-0.0601854	0.0385244	IC
SIPA1	0.0886004	-0.0554349	0.0331655	IC
MTR	0.115725	-0.118282	-0.00255696	IC
ATP6V0B	0.17626	-0.120686	0.055574	IC
DES	0.060195	-0.0631768	-0.00298184	IC
TM9SF3	0.150371	-0.123321	0.0270504	IC
COBLL1	0.15174	-0.15026	0.00147942	IC
S100A10	0.183957	-0.11433	0.0696268	IC
CYC1	0.157607	-0.0769791	0.0806279	IC
PLEKHH3	0.0605081	-0.0506976	0.00981048	IC
CPPED1	0.107713	-0.0958576	0.0118556	IC
INPP5J	0.102467	-0.0895586	0.012908	IC
FAM184B	0.0659032	-0.0619541	0.00394918	IC
CD151	0.123229	-0.0968038	0.0264254	IC
TMEM106B	0.12161	-0.0860456	0.0355641	IC
MYL12A	0.151254	-0.0882242	0.0630295	IC
RPS8	0.144408	-0.0417429	0.102665	IC
B2M	0.181952	-0.0688803	0.113071	IC
ANK2	0.078675	-0.0915913	-0.0129163	IC
EBPL	0.124614	-0.0618917	0.0627219	IC
BOD1L1	0.110702	-0.10032	0.0103817	IC
PLP2	0.103415	-0.0671943	0.0362203	IC
HS6ST1	0.0770215	-0.0633108	0.0137108	IC
TMEM59	0.159743	-0.110972	0.0487708	IC
TSTD1	0.150171	-0.0303321	0.119839	IC
TALDO1	0.131032	-0.0581906	0.0728415	IC
RPS10	0.157236	-0.0479311	0.109305	IC
DDX52	0.091733	-0.0781797	0.0135533	IC
PLBD1	0.0878713	-0.0823267	0.00554454	IC
RDH10	0.0936091	-0.118951	-0.0253423	IC
NIPAL3	0.0840044	-0.0755314	0.00847303	IC
TUFM	0.14937	-0.071878	0.0774922	IC
SEPTIN10	0.0834857	-0.0682097	0.0152761	IC
LRPAP1	0.132069	-0.0903992	0.0416697	IC
PIM3	0.10792	-0.0667072	0.041213	IC
PRADC1	0.0922696	-0.0516693	0.0406003	IC
HPS4	0.0819917	-0.0845488	-0.00255711	IC
GLS	0.127619	-0.146381	-0.0187621	IC
TMED4	0.13765	-0.102888	0.0347622	IC
RAB13	0.149959	-0.0402622	0.109697	IC
GALM	0.0674171	-0.0698499	-0.00243278	IC
EMC6	0.125179	-0.0540212	0.0711582	IC
LITAF	0.158077	-0.0336897	0.124387	IC
SSR4	0.155856	-0.0556611	0.100195	IC
LAMP2	0.119073	-0.099701	0.0193725	IC
GOLIM4	0.127209	-0.0998771	0.0273318	IC
HACD3	0.141446	-0.12752	0.0139258	IC
RNH1	0.138365	-0.047889	0.0904757	IC
SCAMP2	0.108561	-0.0818146	0.0267463	IC
PARK7	0.152243	-0.0531311	0.099112	IC
TMX4	0.120536	-0.117879	0.00265742	IC
SMAGP	0.0674041	-0.0597845	0.00761963	IC
CXCL12	-0.0490392	0.0200772	-0.028962	IC
KCP	0.0440726	-0.0457706	-0.001698	IC
SELENBP1	0.112418	-0.0723707	0.0400469	IC
GRB14	0.15254	-0.0929462	0.0595938	IC
IFNGR2	0.0968701	-0.0543971	0.042473	IC
PRRG4	0.0902393	-0.0725365	0.0177028	IC
CARHSP1	0.0759994	-0.0752073	0.000792019	IC
TMEM139	0.074921	-0.0611758	0.0137452	IC
SRP54	0.092215	-0.0585463	0.0336687	IC
NDUFA10	0.135686	-0.0658958	0.0697899	IC
OS9	0.11517	-0.0858547	0.0293153	IC
SLC16A4	0.0675488	-0.0768966	-0.00934787	IC
NFAT5	0.102923	-0.108338	-0.00541506	IC
PGP	0.10664	-0.0404188	0.0662212	IC
CNN3	0.138631	-0.0556973	0.0829337	IC
TECR	0.145587	-0.103489	0.0420982	IC
GAPDH	0.156186	-0.0434925	0.112693	IC
TRIP11	0.113674	-0.0854949	0.0281794	IC
GOT1	0.128806	-0.0756157	0.0531904	IC
ARL6IP1	0.132458	-0.128034	0.00442366	IC
SON	0.137312	-0.130799	0.00651334	IC
GAL3ST1	0.0654921	-0.067008	-0.00151593	IC
ERLEC1	0.106417	-0.0927828	0.0136341	IC
RERE	0.106864	-0.0869309	0.0199334	IC
ELF1	0.0906407	-0.0739005	0.0167402	IC
DDX5	0.142522	-0.112864	0.029658	IC
HLA-DPB1	0.0414195	-0.0373031	0.0041164	IC
GSPT1	0.113986	-0.0853511	0.0286348	IC
SARAF	0.144227	-0.0811216	0.0631056	IC
PXK	0.123793	-0.0566319	0.0671614	IC
NR2F6	0.108722	-0.0753792	0.0333431	IC
AL031123.4	0.100884	-0.0796211	0.0212624	IC
HSPA9	0.126859	-0.0769552	0.0499038	IC
SPTBN1	0.129413	-0.127786	0.00162671	IC
SLC8A1	-0.0671356	0.0156985	-0.0514371	IC
SRSF10	0.116663	-0.0844489	0.0322145	IC
STK24	0.100496	-0.0706431	0.0298527	IC
HERC2	0.0813771	-0.0707659	0.0106112	IC
RPL19	0.140245	-0.0469751	0.09327	IC
ATP6V1G1	0.144594	-0.0539345	0.0906596	IC
SLC50A1	0.0958586	-0.0780637	0.017795	IC
SPR	0.0760932	-0.0563081	0.0197851	IC
GATA3	0.0812497	-0.0832809	-0.00203118	IC
FH	0.103243	-0.0562008	0.0470421	IC
TMEM243	0.101546	-0.0923204	0.00922592	IC
CAMK2N1	0.148999	-0.033739	0.11526	IC
UQCR10	0.145836	-0.053206	0.0926302	IC
ARPC3	0.145113	-0.0678094	0.0773038	IC
UBXN4	0.126147	-0.103559	0.0225876	IC
NDUFC2	0.148988	-0.0735817	0.0754065	IC
ARFGEF1	0.100238	-0.0934019	0.00683629	IC
PLLP	0.140483	-0.0353684	0.105114	IC
AFG3L2	0.117098	-0.109178	0.00791939	IC
MAN1A1	0.110942	-0.102665	0.00827716	IC
COASY	0.0790526	-0.0694826	0.00956999	IC
TGS1	0.0727741	-0.0628828	0.00989134	IC
CTSD	0.158155	-0.0776455	0.0805093	IC
EGFR	0.0931259	-0.0676084	0.0255175	IC
MYOF	0.063527	-0.0686869	-0.00515992	IC
ADSS	0.0856131	-0.0480146	0.0375985	IC
ILF2	0.111539	-0.0628912	0.0486473	IC
EXOSC7	0.152453	-0.0402707	0.112182	IC
GBP3	0.0565954	-0.0440028	0.0125926	IC
PIGF	0.104752	-0.0574192	0.0473325	IC
STAP2	0.0683872	-0.0516318	0.0167554	IC
NOL7	0.122615	-0.0775224	0.0450926	IC
P4HA1	0.0678571	-0.0696656	-0.0018085	IC
TMCO1	0.129989	-0.110506	0.0194827	IC
IQGAP1	0.101567	-0.0736186	0.027948	IC
CLN5	0.117232	-0.0900888	0.0271437	IC
REEP3	0.103165	-0.0682625	0.0349022	IC
PCMTD1	0.114019	-0.0706979	0.0433214	IC
EIF2AK4	0.0771228	-0.0588465	0.0182763	IC
PIGH	0.101741	-0.0839578	0.017783	IC
QPCT	0.0449	-0.0461764	-0.00127636	IC
STARD10	0.120985	-0.0247733	0.0962114	IC
ETS2	0.0563677	-0.0468378	0.00952992	IC
TMEM30A	0.106897	-0.0850018	0.0218956	IC
SYS1	0.0796449	-0.0458207	0.0338242	IC
CRYBG1	0.0563587	-0.0624503	-0.00609168	IC
TMEM35B	0.100693	-0.0787782	0.0219152	IC
MBP	0.100042	-0.0673687	0.0326735	IC
HSD17B11	0.0691871	-0.0704858	-0.00129871	IC
FAM177A1	0.107161	-0.0728773	0.0342841	IC
SPINT1	0.108958	-0.0801623	0.0287953	IC
ASPA	0.038731	-0.041143	-0.00241199	IC
PLEK2	0.0919784	-0.0638187	0.0281597	IC
IQCA1	0.0428464	-0.040271	0.00257541	IC
PYGO1	0.0361243	-0.0356071	0.000517195	IC
MT-ND5	-0.114317	0.0575313	-0.056786	IC
CTSS	0.0535042	-0.0555896	-0.00208543	IC
TEX264	0.130258	-0.0807802	0.0494773	IC
ATP5F1B	0.149841	-0.0606956	0.0891457	IC
PSMA7	0.144859	-0.0755878	0.0692716	IC
MPDU1	0.104537	-0.0673954	0.0371411	IC
SNHG7	0.130711	-0.0642136	0.0664969	IC
FUCA2	0.10408	-0.0887235	0.0153566	IC
HSD17B12	0.115621	-0.0548126	0.0608085	IC
NDUFS5	0.143409	-0.081554	0.0618546	IC
ATP5IF1	0.146835	-0.0888679	0.0579672	IC
TOM1L1	0.0974203	-0.0425817	0.0548386	IC
AGPAT5	0.0658003	-0.0480941	0.0177062	IC
PRPF4B	0.109783	-0.0992815	0.0105011	IC
PNMT	0.0446568	-0.0448424	-0.000185611	IC
SEPTIN11	0.105184	-0.09524	0.00994421	IC
TMED10	0.122508	-0.0949222	0.0275856	IC
SLC25A4	0.142892	-0.0341086	0.108784	IC
HEBP1	0.12021	-0.0504959	0.0697142	IC
AIFM1	0.100324	-0.0694073	0.0309168	IC
PDCD10	0.102884	-0.040797	0.0620874	IC
ATP6V1A	0.140527	-0.0853793	0.055148	IC
MPP7	0.104093	-0.0956211	0.00847231	IC
SLC25A39	0.157706	-0.0585499	0.0991558	IC
AOC1	0.0497716	-0.0523334	-0.00256181	IC
ITFG1	0.10098	-0.0606484	0.0403317	IC
SPECC1L	0.0752221	-0.0695723	0.00564982	IC
TUBA1B	0.1307	-0.0570003	0.0736994	IC
TGOLN2	0.124714	-0.10744	0.0172745	IC
VDAC1	0.142583	-0.0412413	0.101342	IC
ZBTB16	0.057803	-0.0552651	0.00253783	IC
KDM1A	0.0857435	-0.0771535	0.00858999	IC
CDC42EP2	0.0445993	-0.0459531	-0.00135379	IC
CRYL1	0.138635	-0.0775417	0.061093	IC
GSTP1	0.14426	-0.0756472	0.0686132	IC
TM9SF2	0.1227	-0.113283	0.00941624	IC
TMEM68	0.0731811	-0.0600094	0.0131717	IC
TAPT1	0.0671367	-0.045403	0.0217338	IC
MTUS1	0.0867142	-0.0660193	0.0206949	IC
TXNDC12	0.0962728	-0.0713768	0.024896	IC
FLOT1	0.100633	-0.0737367	0.0268965	IC
STX12	0.0823774	-0.063794	0.0185833	IC
DBI	0.148259	-0.0642095	0.0840499	IC
INPP1	0.0637965	-0.040842	0.0229546	IC
IGSF8	0.0811962	-0.0520946	0.0291016	IC
SORL1	0.120187	-0.101603	0.0185839	IC
RPS4Y1	0.12534	-0.190631	-0.0652911	IC
LAMB1	0.106945	-0.0925769	0.0143676	IC
FXYD3	0.0483765	-0.052187	-0.00381047	IC
HSPA5	0.127261	-0.0704581	0.0568026	IC
TUBA1C	0.102803	-0.0731639	0.029639	IC
TMEM179B	0.119159	-0.0579263	0.0612331	IC
DNAJB11	0.0789248	-0.0269112	0.0520136	IC
TMED2	0.112995	-0.0482823	0.0647126	IC
GNG5	0.138583	-0.0659248	0.0726582	IC
UQCRQ	0.146179	-0.0688679	0.0773111	IC
NME2	0.137227	-0.0394268	0.0978006	IC
CHMP5	0.127967	-0.0577702	0.0701966	IC
TM2D1	0.113828	-0.0577136	0.0561141	IC
KIF13B	0.0809938	-0.0769753	0.00401853	IC
NTRK2	-0.0423461	0.0177927	-0.0245534	IC
SEC11C	0.124492	-0.0814816	0.0430107	IC
ARMC7	0.0761484	-0.0426649	0.0334834	IC
COPE	0.139615	-0.0395891	0.100026	IC
PHB	0.131554	-0.0339796	0.0975743	IC
KIAA2026	0.0815858	-0.0740301	0.00755575	IC
CTSL	0.115277	-0.112503	0.00277382	IC
SPSB3	0.0991535	-0.0838804	0.0152731	IC
SEMA4B	0.0612342	-0.0518915	0.00934277	IC
H3F3A	0.129295	-0.0750727	0.0542221	IC
EPS8L2	0.0826254	-0.0863135	-0.00368811	IC
STARD3	0.0695642	-0.043099	0.0264652	IC
PSMB6	0.131346	-0.0462048	0.0851413	IC
C18orf32	0.13674	-0.0627934	0.0739461	IC
TMEM54	0.0739404	-0.0492149	0.0247255	IC
CALB1	-0.0863663	0.0206987	-0.0656676	IC
TFCP2L1	0.133834	-0.0959363	0.0378976	IC
TMEM9B	0.112208	-0.081851	0.0303566	IC
DPM3	0.129963	-0.0994944	0.0304687	IC
ANKRD22	0.0880463	-0.0720077	0.0160386	IC
PLEKHJ1	0.124202	-0.0413821	0.0828195	IC
KMT2E	0.106568	-0.0748097	0.0317588	IC
DNAJB6	0.115294	-0.0617705	0.0535239	IC
NMRK1	0.074999	-0.0400074	0.0349916	IC
TPM4	0.0639851	-0.0881824	-0.0241972	IC
YIPF4	0.100072	-0.0754914	0.0245802	IC
EMC7	0.111694	-0.0701625	0.0415317	IC
DHRS7B	0.0826909	-0.0517501	0.0309407	IC
SPINK7	0.0438257	-0.0478421	-0.00401642	IC
HNRNPH1	0.139309	-0.107662	0.0316468	IC
TMEM147	0.118782	-0.0576808	0.0611009	IC
MCUR1	0.0957108	-0.0697434	0.0259674	IC
FAM171A2	0.0436975	-0.0418924	0.00180506	IC
SELENOT	0.119479	-0.0551858	0.0642932	IC
RPL36	0.125398	-0.0486879	0.07671	IC
PINK1	0.103018	-0.0768047	0.026213	IC
FAM241A	0.0507483	-0.0441202	0.00662813	IC
ADRM1	0.0971081	-0.0478236	0.0492845	IC
EGF	-0.0823509	0.033551	-0.0487999	IC
MTX2	0.114515	-0.0436733	0.0708416	IC
PRRG1	0.0734528	-0.0483609	0.0250919	IC
SOD2	0.113635	-0.0577544	0.0558804	IC
GCC2	0.108018	-0.0974225	0.0105958	IC
ATP1B1	0.146356	-0.149578	-0.00322201	IC
PNN	0.104429	-0.066613	0.0378159	IC
GRB7	0.0651634	-0.0706768	-0.0055134	IC
COX14	0.125648	-0.0683646	0.0572834	IC
SLC38A1	0.108877	-0.0751265	0.0337506	IC
GGCT	0.0844803	-0.0570443	0.027436	IC
OST4	0.137033	-0.0536283	0.0834051	IC
GOLGA4	0.107096	-0.0746459	0.03245	IC
ALDH9A1	0.0940942	-0.0672433	0.0268509	IC
SBDS	0.109194	-0.0590661	0.0501281	IC
EIF5B	0.10582	-0.111785	-0.00596541	IC
CLDN7	0.123002	-0.066058	0.0569435	IC
DNAJB12	0.0730488	-0.0425186	0.0305302	IC
PPP1R14B	0.12566	-0.0352353	0.0904246	IC
STRN	0.075671	-0.0806691	-0.00499803	IC
SRGAP1	0.0595051	-0.0743752	-0.0148701	IC
LAP3	0.0875711	-0.047235	0.040336	IC
MREG	0.0454466	-0.0454092	3.74215e-05	IC
SPINT1-AS1	0.118238	-0.0452221	0.0730163	IC
RPL37A	0.124523	-0.0375911	0.0869317	IC
ANKRD12	0.100385	-0.089619	0.0107657	IC
TMEM80	0.0997557	-0.0655687	0.034187	IC
EPRS	0.0831244	-0.0779247	0.00519969	IC
COPRS	0.119486	-0.0444658	0.0750198	IC
SFRP1	-0.0472511	0.0205279	-0.0267232	IC
DPP7	0.117225	-0.0507491	0.0664756	IC
MICU2	0.0963524	-0.0311903	0.0651621	IC
PSMB8	0.103709	-0.0266052	0.0771035	IC
SNRNP70	0.103429	-0.045908	0.0575214	IC
TSPAN6	0.0986256	-0.0791218	0.0195038	IC
SDF4	0.0894257	-0.0637272	0.0256984	IC
MLX	0.0750333	-0.0642835	0.0107497	IC
AAK1	0.0932635	-0.0889125	0.00435101	IC
PRRC2C	0.107264	-0.0796514	0.0276126	IC
CNIH4	0.111973	-0.0636602	0.0483129	IC
DUSP9	-0.0521388	0.0269	-0.0252388	IC
SUCLG2	0.100732	-0.0655011	0.0352313	IC
PCBD1	0.132656	-0.0346375	0.0980187	IC
CARD6	0.0382728	-0.0351265	0.00314627	IC
PSMB5	0.117101	-0.0479125	0.069188	IC
GPR155	0.060078	-0.0559661	0.00411189	IC
ATAD1	0.0897357	-0.0483478	0.0413879	IC
LAMP1	0.10858	-0.0951064	0.0134735	IC
ERBB2	0.113038	-0.069872	0.0431657	IC
LMAN2	0.113177	-0.0632871	0.0498895	IC
PLGRKT	0.0894775	-0.0454907	0.0439868	IC
DUT	0.119146	-0.0726131	0.0465331	IC
CHCHD10	0.126796	-0.0278185	0.0989779	IC
TMX1	0.072431	-0.0571102	0.0153209	IC
ACSL5	0.0463416	-0.0374745	0.00886706	IC
PSMB2	0.10397	-0.0358855	0.0680843	IC
TWSG1	0.0689889	-0.0540297	0.0149592	IC
FBXO21	0.103063	-0.0711158	0.0319476	IC
CD302	0.0382041	-0.0403195	-0.00211531	IC
COX7A2	0.133469	-0.0583278	0.0751414	IC
EPS8L1	0.0628931	-0.0488602	0.0140329	IC
TUBG1	0.0632752	-0.0329128	0.0303625	IC
HSPA4	0.098321	-0.0829883	0.0153327	IC
PSMD8	0.12266	-0.0546394	0.0680208	IC
SNHG14	0.115976	-0.0916607	0.0243152	IC
MAF1	0.100211	-0.0676817	0.0325294	IC
OSTC	0.107837	-0.0439064	0.0639306	IC
BCL6	0.0549005	-0.063988	-0.00908754	IC
STAP1	0.104027	-0.0327896	0.0712375	IC
PLSCR1	0.0822634	-0.065015	0.0172483	IC
RPS15	0.123122	-0.0511112	0.0720106	IC
MRPL33	0.13094	-0.11621	0.0147301	IC
FAM102A	0.0625234	-0.0503198	0.0122036	IC
NUB1	0.0798932	-0.0661072	0.013786	IC
M6PR	0.0935553	-0.0664442	0.027111	IC
BCAM	0.123477	-0.0669448	0.0565319	IC
SLC4A1	0.186958	-0.0975027	0.089455	IC
TMEM14C	0.126197	-0.0673714	0.0588256	IC
P4HTM	0.090215	-0.0237878	0.0664272	IC
ST14	0.102559	-0.0591456	0.0434134	IC
FRG1	0.0860007	-0.0433484	0.0426523	IC
NUPR1	0.0442533	-0.04405	0.000203287	IC
GALNT7	0.0712986	-0.0647778	0.00652087	IC
LPCAT3	0.0756336	-0.0509604	0.0246732	IC
RXYLT1	0.079344	-0.0620731	0.0172709	IC
FYB2	0.0727695	-0.0635406	0.00922887	IC
HOOK2	0.0786764	-0.0658179	0.0128585	IC
NDUFV2	0.133723	-0.0370912	0.0966313	IC
ATG101	0.0857539	-0.0369795	0.0487744	IC
RAB5IF	0.0978546	-0.0583522	0.0395024	IC
MAP2K2	0.104574	-0.0528739	0.0516997	IC
GORASP2	0.0728377	-0.0730623	-0.000224581	IC
DDOST	0.0919849	-0.0618268	0.0301582	IC
CRTAP	0.0853297	-0.0507928	0.0345369	IC
YWHAE	0.129396	-0.0405857	0.0888106	IC
P4HB	0.0996827	-0.0784396	0.021243	IC
PCYOX1	0.10054	-0.0688926	0.0316474	IC
LYPLAL1	0.104937	-0.0534884	0.0514489	IC
PDCD5	0.111163	-0.0584961	0.0526664	IC
OCIAD1	0.122798	-0.0542691	0.0685293	IC
C19orf33	0.0479844	-0.0532479	-0.0052635	IC
PPP1R9A	0.0697597	-0.070606	-0.000846286	IC
TP53I11	0.0765803	-0.0572021	0.0193781	IC
RACK1	0.131963	-0.0417085	0.0902548	IC
ITSN2	0.0767985	-0.0558745	0.020924	IC
RPL7A	0.129461	-0.0333943	0.0960666	IC
MGAT4B	0.0880838	-0.0400754	0.0480084	IC
TBX2	0.079109	-0.0809668	-0.00185779	IC
PRKDC	0.104757	-0.0957409	0.00901619	IC
CASC4	0.0926369	-0.0678768	0.0247602	IC
PDCD6	0.104816	-0.0522748	0.0525413	IC
RNF213	0.0758494	-0.0782418	-0.00239238	IC
CLIP1	0.0979504	-0.0471552	0.0507951	IC
PIK3C2G	0.0627378	-0.0812989	-0.0185611	IC
ITGA6	0.130833	-0.0550683	0.0757646	IC
KIF12	0.10025	-0.0913494	0.00890058	IC
SCAF11	0.104692	-0.0708878	0.0338039	IC
NDUFA8	0.121188	-0.0352887	0.0858997	IC
MYL6	0.121495	-0.0694306	0.0520645	IC
IMMT	0.101157	-0.0586916	0.0424657	IC
RBPMS	0.0940017	-0.0680477	0.0259539	IC
SELENOM	0.131263	-0.0925142	0.0387483	IC
IL27RA	0.0339497	-0.0286067	0.00534305	IC
SINHCAF	0.0843545	-0.076121	0.00823343	IC
SYNGR1	0.0607853	-0.0399112	0.0208741	IC
MARCH5	0.0781138	-0.0504024	0.0277114	IC
IAH1	0.0996922	-0.0659335	0.0337588	IC
SAR1B	0.0881116	-0.0383394	0.0497723	IC
OXGR1	0.0817031	-0.0420051	0.039698	IC
PCCB	0.0706025	-0.0470212	0.0235813	IC
HSBP1L1	0.0818911	-0.0640276	0.0178634	IC
PTGES2	0.0949057	-0.0511195	0.0437862	IC
SPATS2	0.049364	-0.0370176	0.0123464	IC
VAMP8	0.12872	-0.0400133	0.088707	IC
NDUFA1	0.123639	-0.0587501	0.0648885	IC
ZBTB20	0.115858	-0.0982012	0.0176566	IC
DCTN2	0.092895	-0.0494702	0.0434248	IC
MICU1	0.0695755	-0.0529307	0.0166447	IC
C1GALT1C1	0.0782541	-0.0416268	0.0366274	IC
ELOVL1	0.0738345	-0.0582482	0.0155862	IC
PPARG	0.0621483	-0.0510475	0.0111008	IC
SSR3	0.107457	-0.0701708	0.0372858	IC
SUCLG1	0.125539	-0.0543008	0.0712386	IC
DLG1	0.0777002	-0.0729442	0.00475595	IC
TRAM1	0.109884	-0.0982792	0.011605	IC
UBE2D2	0.103367	-0.0505921	0.0527745	IC
ADTRP	0.115132	-0.0865146	0.0286171	IC
TAOK3	0.0793449	-0.0996049	-0.02026	IC
SURF1	0.106657	-0.0546592	0.0519981	IC
DNAJC15	0.101292	-0.0698585	0.0314337	IC
ILVBL	0.0760515	-0.0546858	0.0213657	IC
TMOD3	0.0812758	-0.0508595	0.0304164	IC
CAPN1	0.0849613	-0.0656023	0.019359	IC
ABCC3	0.0459722	-0.0486159	-0.00264364	IC
TMEM242	0.0726872	-0.0434127	0.0292744	IC
SGPL1	0.0648072	-0.0505402	0.014267	IC
EIF5	0.107757	-0.0830987	0.0246586	IC
ERGIC2	0.0926363	-0.0431049	0.0495314	IC
MYH10	0.0666092	-0.0656693	0.000939898	IC
ATRX	0.106306	-0.0720597	0.0342466	IC
LEPROT	0.101995	-0.0800437	0.0219514	IC
TUBA4A	0.0979363	-0.0226448	0.0752915	IC
MPHOSPH8	0.0961255	-0.0936497	0.00247584	IC
HSPA8	0.131536	-0.055349	0.0761868	IC
MIR200CHG	0.0447299	-0.0300028	0.014727	IC
PWRN1	0.0368085	-0.0385418	-0.00173334	IC
COL12A1	0.0315991	-0.0334088	-0.00180967	IC
INSIG2	0.0789494	-0.0655183	0.0134311	IC
RARRES2	0.141757	-0.144997	-0.00323989	IC
LIMS1	0.103672	-0.0673999	0.0362725	IC
REL	0.0486167	-0.0412359	0.00738078	IC
NDUFA9	0.103494	-0.035975	0.0675188	IC
SEL1L	0.0919994	-0.0658941	0.0261053	IC
APLP2	0.126776	-0.116176	0.0105996	IC
XRN2	0.0928613	-0.0725642	0.0202971	IC
LLGL2	0.0930816	-0.0603881	0.0326935	IC
NDUFB11	0.127696	-0.0547959	0.0729005	IC
TMCO4	0.0791275	-0.0607926	0.0183348	IC
PMF1	0.0976409	-0.0493934	0.0482475	IC
DNAJC21	0.0859906	-0.0614197	0.024571	IC
MGLL	0.0886403	-0.0782439	0.0103964	IC
UQCR11	0.121566	-0.0582846	0.0632814	IC
SNAPC1	0.0565197	-0.048498	0.00802166	IC
AFAP1L2	0.0363975	-0.041261	-0.00486352	IC
SNX2	0.091174	-0.0404887	0.0506853	IC
CHCHD3	0.0790959	-0.0434789	0.035617	IC
METTL5	0.0942502	-0.035228	0.0590223	IC
TSPAN15	0.0582399	-0.0578476	0.00039226	IC
SDCBP	0.0853558	-0.0658147	0.0195411	IC
HNRNPDL	0.112091	-0.0709986	0.041092	IC
SMAD9	0.033628	-0.034946	-0.00131803	IC
OMA1	0.0678501	-0.0418715	0.0259786	IC
CD55	0.0740682	-0.0693209	0.00474734	IC
CASR	-0.0294519	0.0108175	-0.0186343	IC
TXNL4A	0.103388	-0.0645716	0.0388166	IC
PSMA5	0.0990542	-0.0385541	0.0605002	IC
CCDC107	0.0861483	-0.0766571	0.00949129	IC
SDF2L1	0.0956674	-0.0332247	0.0624427	IC
PMEPA1	0.0573419	-0.0251213	0.0322206	IC
ATP5MF	0.124014	-0.046817	0.0771966	IC
PDCD4	0.0739557	-0.0520664	0.0218893	IC
TMEM14B	0.122105	-0.0464467	0.0756579	IC
FAM162A	0.12313	-0.0514868	0.0716432	IC
BUD23	0.0975075	-0.0631221	0.0343853	IC
PIGK	0.0688446	-0.060315	0.00852959	IC
RETREG1	0.0859412	-0.0811035	0.00483767	IC
B3GAT3	0.085747	-0.0610882	0.0246588	IC
N4BP2L2	0.119065	-0.0776461	0.0414185	IC
CDK5RAP3	0.0801092	-0.0495833	0.0305259	IC
MRPS26	0.107467	-0.0571487	0.050318	IC
TMEM41B	0.0695722	-0.0356976	0.0338746	IC
ACOT2	0.0849742	-0.0379356	0.0470385	IC
CDC42	0.118775	-0.0410637	0.0777109	IC
MUC1	0.122435	-0.107197	0.015238	IC
ACTG1	0.121361	-0.0429569	0.0784043	IC
NDUFB8	0.126374	-0.048432	0.0779425	IC
MON2	0.0677157	-0.0634237	0.00429203	IC
HNRNPA2B1	0.118148	-0.07505	0.0430984	IC
RNF13	0.0871846	-0.0352686	0.051916	IC
RNF121	0.0574116	-0.0394389	0.0179728	IC
SPG11	0.0713489	-0.0479077	0.0234412	IC
ITIH5	0.112417	-0.0269514	0.0854654	IC
SLC35B1	0.0774431	-0.0438399	0.0336032	IC
BAZ2B	0.0784399	-0.0800216	-0.0015817	IC
STUB1	0.106415	-0.0605454	0.0458692	IC
UBAC1	0.0853301	-0.0655808	0.0197493	IC
COMT	0.103585	-0.0758663	0.0277191	IC
TMEM238	0.108491	-0.0745251	0.0339659	IC
UQCRC2	0.116181	-0.0467997	0.0693814	IC
BNIP3L	0.065991	-0.0599543	0.00603671	IC
PNISR	0.115915	-0.0717467	0.0441688	IC
GSDMD	0.0763186	-0.0518383	0.0244802	IC
FHL2	0.0270626	-0.0289897	-0.00192716	IC
ZSWIM7	0.0833881	-0.0571889	0.0261992	IC
HIST1H1C	0.0798059	-0.0787028	0.00110301	IC
AC009244.2	0.0257902	-0.0268917	-0.00110152	IC
TMEM259	0.0884965	-0.0681638	0.0203327	IC
THRAP3	0.0904053	-0.0548965	0.0355088	IC
TMEM208	0.102636	-0.0603534	0.0422825	IC
SLC4A7	0.043602	-0.0453397	-0.00173766	IC
RHOA	0.110518	-0.0759193	0.0345988	IC
ARPC1A	0.102914	-0.0727589	0.0301551	IC
SEC63	0.0698369	-0.0634583	0.00637856	IC
TCIRG1	0.0516216	-0.0440982	0.00752344	IC
ANKRD17	0.0694678	-0.0452181	0.0242497	IC
PARD6B	0.0923106	-0.0720541	0.0202565	IC
CAB39L	0.0702643	-0.0808062	-0.0105418	IC
TPI1	0.127176	-0.0732399	0.0539356	IC
RPS21	0.112574	-0.0900128	0.0225616	IC
KCNJ13	0.0522058	-0.041062	0.0111438	IC
RSRP1	0.10953	-0.0593611	0.0501691	IC
XPO1	0.0760736	-0.04958	0.0264937	IC
SUMO2	0.124102	-0.0667018	0.0573998	IC
NECTIN2	0.0813091	-0.0487118	0.0325974	IC
IARS2	0.0860539	-0.0880277	-0.00197383	IC
DNAJB9	0.0559941	-0.038845	0.0171491	IC
PET100	0.117538	-0.0873591	0.0301784	IC
PSMD11	0.0819973	-0.0470417	0.0349556	IC
PAFAH1B1	0.0947377	-0.0434799	0.0512578	IC
CALM1	0.117283	-0.13064	-0.0133563	IC
ADAM10	0.0680945	-0.0455999	0.0224946	IC
RCAN3	0.0688696	-0.0571068	0.0117628	IC
RAB2A	0.105263	-0.0537841	0.0514786	IC
PRR15	0.0384449	-0.0400302	-0.00158527	IC
CRYBG3	0.0855231	-0.0599779	0.0255452	IC
CD2AP	0.0855045	-0.0746226	0.0108819	IC
TKT	0.0859866	-0.0561006	0.029886	IC
RPS27	0.115206	-0.0730283	0.0421775	IC
ATP2A2	0.0773783	-0.0567165	0.0206619	IC
RNASEK	0.129128	-0.0723748	0.0567528	IC
LAMTOR1	0.10875	-0.0623156	0.0464342	IC
NUDT16L1	0.0944058	-0.0351791	0.0592267	IC
AP1G1	0.0755629	-0.0580631	0.0174998	IC
TPR	0.0931997	-0.0782861	0.0149136	IC
RPL30	0.119336	-0.0607194	0.0586169	IC
SEC11A	0.12281	-0.0502523	0.0725575	IC
BCL7B	0.0692471	-0.0516026	0.0176444	IC
SUSD1	0.0694253	-0.0570379	0.0123873	IC
RPLP2	0.11688	-0.0656659	0.0512142	IC
NAP1L4	0.0992346	-0.0614128	0.0378218	IC
MDH2	0.118074	-0.0524001	0.0656735	IC
VPS35	0.0850228	-0.0622586	0.0227641	IC
SYAP1	0.0895858	-0.0375336	0.0520522	IC
NENF	0.104436	-0.067252	0.0371835	IC
DDX46	0.0833505	-0.0532259	0.0301246	IC
VDAC3	0.101131	-0.0493155	0.0518159	IC
PSME1	0.106813	-0.0703537	0.0364589	IC
SEPTIN7	0.0947149	-0.0804523	0.0142627	IC
CLK1	0.0789153	-0.0512881	0.0276272	IC
SCP2	0.119637	-0.0376317	0.0820051	IC
CREBRF	0.0794332	-0.0668072	0.012626	IC
LRBA	0.0811396	-0.0694223	0.0117173	IC
HDAC1	0.0880089	-0.0508381	0.0371709	IC
PPP4R2	0.0771838	-0.0505582	0.0266256	IC
NAA38	0.111458	-0.0726925	0.0387657	IC
NDUFA12	0.126203	-0.0520678	0.0741349	IC
DDX21	0.0765016	-0.0591685	0.0173331	IC
MAEA	0.0741804	-0.0432485	0.0309319	IC
TM7SF3	0.0663177	-0.0657081	0.00060961	IC
PIK3IP1	0.0522011	-0.0360779	0.0161231	IC
LARP4	0.0889094	-0.047998	0.0409115	IC
ZC3H15	0.0901816	-0.0510826	0.039099	IC
ASAH1	0.103093	-0.106635	-0.00354215	IC
PSMD2	0.0800939	-0.0429892	0.0371047	IC
GADD45G	0.106696	-0.053068	0.0536278	IC
TMEM258	0.118184	-0.059601	0.0585828	IC
AKT1	0.0737096	-0.0456646	0.0280451	IC
SLC35A3	0.0683731	-0.052664	0.0157091	IC
GCA	0.0716281	-0.0258661	0.045762	IC
NPEPL1	0.0683314	-0.039007	0.0293244	IC
POR	0.0528425	-0.0364543	0.0163882	IC
MET	0.0723512	-0.0451284	0.0272228	IC
JUND	0.12074	-0.0778682	0.042872	IC
GNPTG	0.0788375	-0.0471745	0.031663	IC
GNPTAB	0.0708931	-0.062187	0.00870608	IC
DENND2D	0.0662299	-0.0545049	0.011725	IC
DNAJC3	0.0902506	-0.0939968	-0.00374617	IC
SLC52A3	0.0492508	-0.0540931	-0.00484239	IC
AGTRAP	0.054736	-0.0290345	0.0257015	IC
RDH14	0.0746264	-0.0455979	0.0290286	IC
MTLN	0.101443	-0.0880928	0.0133498	IC
LRPPRC	0.0929431	-0.0489338	0.0440093	IC
SCAMP1	0.083125	-0.0500889	0.0330362	IC
MYL12B	0.127327	-0.0650674	0.0622592	IC
CMPK1	0.0864702	-0.0405301	0.0459402	IC
PRKAG2	0.0773174	-0.0442512	0.0330662	IC
CCT7	0.0938756	-0.0348216	0.059054	IC
CCT5	0.0921222	-0.0513498	0.0407724	IC
SMARCB1	0.0714595	-0.0488768	0.0225827	IC
METTL7A	0.0942297	-0.0900075	0.00422221	IC
BAD	0.0894307	-0.0243421	0.0650887	IC
PPP1R1A	-0.0584804	0.0525364	-0.00594406	IC
FAM3C	0.103342	-0.0769084	0.0264333	IC
PHB2	0.106598	-0.0588313	0.0477671	IC
G3BP2	0.0800589	-0.040662	0.0393969	IC
RPS19BP1	0.100563	-0.0488932	0.0516697	IC
PSME2	0.105778	-0.033944	0.0718343	IC
MCCC1	0.0682414	-0.0706836	-0.0024422	IC
SFT2D1	0.103481	-0.0588129	0.0446679	IC
FAM131C	0.0613731	-0.0539958	0.00737733	IC
ZFYVE21	0.090238	-0.0388572	0.0513809	IC
B3GNT3	0.0243301	-0.023919	0.000411079	IC
PTPRF	0.083359	-0.0639762	0.0193828	IC
HP1BP3	0.107042	-0.0761644	0.0308778	IC
NANS	0.0695345	-0.0375129	0.0320216	IC
MIGA1	0.0730308	-0.055713	0.0173179	IC
EIF3K	0.123467	-0.0349851	0.0884815	IC
ADI1	0.115853	-0.037653	0.0782003	IC
ANAPC11	0.108867	-0.0705941	0.038273	IC
ETF1	0.076663	-0.0634563	0.0132067	IC
CAPN2	0.107542	-0.0409374	0.0666048	IC
TSPAN14	0.0871581	-0.0455621	0.041596	IC
MLEC	0.0959552	-0.0545942	0.041361	IC
ABHD12	0.0780149	-0.0653868	0.0126281	IC
PHAX	0.0678081	-0.051134	0.0166742	IC
HNRNPU	0.106307	-0.0969907	0.0093163	IC
HEXA	0.0990864	-0.0252241	0.0738623	IC
NDUFA11	0.116893	-0.0528092	0.0640839	IC
METTL27	0.0445416	-0.0326118	0.0119298	IC
RPS7	0.115379	-0.038784	0.0765947	IC
COX6B1	0.112367	-0.0398527	0.0725148	IC
ADIPOR2	0.0766017	-0.0526453	0.0239564	IC
OPTN	0.0666544	-0.0291489	0.0375056	IC
SELENOP	0.122428	-0.135164	-0.0127364	IC
SLC22A5	0.0695622	-0.0597133	0.00984885	IC
ATP5F1E	0.109529	-0.0363409	0.0731885	IC
RHBG	0.114422	-0.0681084	0.0463141	IC
ARL3	0.0852654	-0.0582908	0.0269746	IC
AKR1B1	0.0838222	-0.0813646	0.00245761	IC
PRPF40A	0.0855065	-0.052119	0.0333875	IC
DNASE2	0.0755829	-0.044791	0.0307919	IC
PAX2	0.0796635	-0.0881282	-0.0084647	IC
RBCK1	0.0842327	-0.0433647	0.0408681	IC
LPP	0.0954773	-0.0856798	0.00979747	IC
TMTC1	-0.0514584	0.0214249	-0.0300334	IC
RPS19	0.115934	-0.0350171	0.0809165	IC
SDF2	0.0802656	-0.0424889	0.0377768	IC
GGT6	0.0639622	-0.0648938	-0.000931596	IC
OAZ1	0.116922	-0.0357376	0.0811844	IC
RNF115	0.0682841	-0.0411815	0.0271025	IC
RER1	0.106183	-0.0475568	0.0586261	IC
NGRN	0.100381	-0.0402928	0.0600885	IC
ABHD16A	0.0675841	-0.0594898	0.00809423	IC
FAM200B	0.0990388	-0.060526	0.0385128	IC
NEMF	0.0805528	-0.0670079	0.0135449	IC
CASP4	0.0466798	-0.035044	0.0116358	IC
DEK	0.086886	-0.0485896	0.0382965	IC
CENPC	0.0772229	-0.0672471	0.0099758	IC
TDGF1	-0.0416102	0.0181197	-0.0234905	IC
EMC10	0.0995128	-0.0678831	0.0316297	IC
SPATA13	0.0635671	-0.057314	0.00625309	IC
XRCC5	0.095555	-0.0883461	0.00720884	IC
FLII	0.0620528	-0.0452954	0.0167575	IC
COMMD1	0.0779051	-0.0364209	0.0414842	IC
ARL1	0.0968198	-0.0432583	0.0535615	IC
CDC42BPB	0.0772895	-0.0432267	0.0340628	IC
HNRNPA3	0.104556	-0.0699482	0.0346082	IC
TAX1BP1	0.1023	-0.0466033	0.0556968	IC
SEMA4D	0.0591518	-0.06255	-0.00339825	IC
USP15	0.0598483	-0.0501244	0.00972386	IC
TAPBP	0.0784728	-0.0552072	0.0232656	IC
PSMG2	0.0926719	-0.0328087	0.0598632	IC
VCP	0.0833919	-0.0507967	0.0325952	IC
MACF1	0.101116	-0.0928645	0.00825186	IC
CPEB4	0.0971611	-0.044303	0.0528581	IC
FAM3A	0.0692288	-0.0432604	0.0259684	IC
EMC4	0.0827045	-0.0522053	0.0304991	IC
TRAPPC4	0.084151	-0.0346821	0.0494689	IC
SYNRG	0.0658401	-0.0529171	0.012923	IC
ATG5	0.0665442	-0.0521429	0.0144013	IC
TCEA1	0.0912969	-0.0617852	0.0295117	IC
MAPK10	0.0587365	-0.0700126	-0.0112761	IC
CD99	0.0648125	-0.0540635	0.010749	IC
PRELID1	0.100284	-0.0270872	0.0731966	IC
POU3F4	0.0376101	-0.0440498	-0.00643967	IC
GTF3C6	0.0939607	-0.0713221	0.0226386	IC
COX6C	0.110959	-0.0287255	0.0822335	IC
PAPSS2	0.0359364	-0.0397774	-0.00384109	IC
NRAD1	0.0313867	-0.0309064	0.000480252	IC
COA1	0.0805633	-0.0419791	0.0385842	IC
AKAP8L	0.0690387	-0.0441555	0.0248832	IC
JMJD1C	0.0755676	-0.0487766	0.026791	IC
NDUFC1	0.117854	-0.0591016	0.0587528	IC
GOPC	0.0642281	-0.0509444	0.0132837	IC
ARHGAP21	0.0675456	-0.0414528	0.0260928	IC
VDAC2	0.113945	-0.0289681	0.0849768	IC
ACAD8	0.0707567	-0.0336702	0.0370864	IC
FNBP1L	0.0936076	-0.0652373	0.0283703	IC
AHI1	0.0678947	-0.060521	0.00737374	IC
ADH5	0.0931853	-0.0502985	0.0428869	IC
HECTD1	0.0913539	-0.0697103	0.0216436	IC
FEZ2	0.0693122	-0.0333593	0.0359529	IC
PERP	0.0981724	-0.0730288	0.0251436	IC
DERL2	0.0790679	-0.0411436	0.0379243	IC
MAGI1	0.0961163	-0.0633028	0.0328134	IC
TMPO	0.0665068	-0.0515284	0.0149784	IC
GLT8D1	0.0603416	-0.0399799	0.0203617	IC
ITGB1BP1	0.0909059	-0.0668386	0.0240674	IC
PGAM1	0.0979243	-0.039646	0.0582783	IC
SDC1	0.0644673	-0.0526294	0.0118379	IC
HIBCH	0.0859032	-0.0304049	0.0554983	IC
ERMP1	0.0714182	-0.0756875	-0.00426936	IC
CNGA1	0.0393973	-0.0286221	0.0107752	IC
PATJ	0.0792012	-0.0877455	-0.00854428	IC
MTURN	0.0900753	-0.0813835	0.00869171	IC
ADIPOR1	0.076402	-0.0320174	0.0443846	IC
DNAJC1	0.0646404	-0.047407	0.0172334	IC
YWHAB	0.109537	-0.0557986	0.0537385	IC
SSR1	0.08171	-0.0634543	0.0182557	IC
DHPS	0.0765174	-0.0504484	0.026069	IC
PPM1G	0.0811249	-0.0628647	0.0182602	IC
RWDD1	0.0900032	-0.0565552	0.033448	IC
CD59	0.114154	-0.0357019	0.0784518	IC
ZDHHC9	0.0535679	-0.0360773	0.0174905	IC
FBXO2	0.044753	-0.0355893	0.00916363	IC
MTG1	0.0637783	-0.0457919	0.0179864	IC
ARHGEF28	0.0761649	-0.0667787	0.0093862	IC
RAPH1	0.0418423	-0.0265433	0.015299	IC
PDE11A	0.0314441	-0.0307612	0.000682991	IC
C11orf80	0.0613862	-0.0613276	5.86366e-05	IC
IPCEF1	0.0461368	-0.027665	0.0184718	IC
BST2	0.0867146	-0.0300718	0.0566428	IC
SELENOS	0.0974189	-0.0693893	0.0280296	IC
RAN	0.11104	-0.0306043	0.0804359	IC
PPP4R1	0.053811	-0.041608	0.012203	IC
ACO2	0.0962333	-0.0747241	0.0215092	IC
LRRK2	0.0392107	-0.0467211	-0.00751042	IC
TJP3	0.0472796	-0.0459696	0.00130999	IC
MTFP1	0.0596948	-0.0342244	0.0254705	IC
RBM17	0.0789397	-0.0599262	0.0190135	IC
SLC25A29	0.0683017	-0.0742161	-0.00591445	IC
FER1L6	0.0246716	-0.0250778	-0.00040621	IC
CHST15	0.0230153	-0.0228097	0.000205608	IC
DTYMK	0.0616842	-0.0406891	0.0209951	IC
EIF4A3	0.0716721	-0.0498852	0.0217869	IC
PSMA6	0.0923279	-0.0502061	0.0421218	IC
PON2	0.0673738	-0.0514845	0.0158892	IC
OSBPL8	0.069217	-0.0427145	0.0265025	IC
SDHD	0.114676	-0.0433476	0.0713286	IC
JPT1	0.0916908	-0.0420633	0.0496275	IC
CCT3	0.094628	-0.0539315	0.0406965	IC
HMGB1	0.112575	-0.0433835	0.0691917	IC
GTF3C3	0.0501723	-0.025814	0.0243583	IC
TMEM183A	0.0666204	-0.0333351	0.0332853	IC
PLEKHA1	0.0695938	-0.0432417	0.026352	IC
PMPCB	0.0970802	-0.0319795	0.0651008	IC
PKN2	0.0847621	-0.0762759	0.00848617	IC
ZFHX3	0.0641101	-0.0612864	0.00282364	IC
TMEM260	0.0513812	-0.0366254	0.0147559	IC
PSMB1	0.11036	-0.0371157	0.0732444	IC
HK1	0.0534844	-0.0487595	0.00472486	IC
ASPH	0.0800846	-0.0992975	-0.0192129	IC
INPP5F	0.0426662	-0.0398332	0.00283299	IC
AGFG1	0.0679044	-0.045646	0.0222584	IC
MARCH6	0.0867447	-0.052294	0.0344507	IC
EIF2S2	0.0854468	-0.0585825	0.0268643	IC
SYT10	0.0676078	-0.0685616	-0.000953763	IC
PNPLA8	0.093517	-0.0269194	0.0665976	IC
LMNA	0.0808588	-0.0481017	0.0327571	IC
CMTM6	0.0775043	-0.0538	0.0237043	IC
TBX3	0.0449572	-0.062048	-0.0170908	IC
LACTB	0.059872	-0.0492359	0.0106361	IC
DERA	0.0788664	-0.0589563	0.0199101	IC
KDELR2	0.0797006	-0.0402453	0.0394553	IC
RBM4	0.091398	-0.0402984	0.0510996	IC
KDM2A	0.0567831	-0.0505336	0.00624946	IC
PFKM	0.0597305	-0.0476159	0.0121146	IC
ERP44	0.0758131	-0.0233361	0.052477	IC
NDUFB2	0.105561	-0.0392377	0.0663235	IC
RPLP1	0.0968146	-0.0600237	0.0367908	IC
WASL	0.0899849	-0.0733241	0.0166607	IC
UFC1	0.100104	-0.0572912	0.0428131	IC
PHF1	0.068713	-0.0496352	0.0190778	IC
MIF4GD	0.0539432	-0.0303572	0.023586	IC
ITGA9	0.021878	-0.0224524	-0.000574403	IC
CREG1	0.0757901	-0.0556404	0.0201497	IC
NEU1	0.0677461	-0.0411423	0.0266037	IC
SPIRE1	0.0658248	-0.058377	0.00744778	IC
RAC1	0.104757	-0.0568674	0.0478899	IC
TMEM129	0.0650447	-0.0424082	0.0226365	IC
FBLN5	0.0300183	-0.0326377	-0.00261943	IC
SRRM1	0.0958629	-0.0740443	0.0218186	IC
POLR1D	0.0932019	-0.0494763	0.0437256	IC
PPIA	0.1059	-0.0337636	0.0721369	IC
SLC25A11	0.0921734	-0.0385168	0.0536566	IC
ZHX1	0.0726047	-0.0578522	0.0147525	IC
LIMCH1	0.0805209	-0.0387442	0.0417766	IC
COL24A1	0.0376754	-0.0283917	0.00928369	IC
PTRHD1	0.081565	-0.0525258	0.0290392	IC
GMNN	0.0661279	-0.053531	0.0125969	IC
ZNF326	0.0625051	-0.0619723	0.000532763	IC
PSMA2	0.103941	-0.0365689	0.0673724	IC
CRB3	0.0671141	-0.0440685	0.0230456	IC
MCC	0.050621	-0.0402017	0.0104193	IC
EPB41	0.0565096	-0.0490002	0.00750941	IC
COX5A	0.119282	-0.0463302	0.0729519	IC
VMP1	0.0697776	-0.0435594	0.0262182	IC
SLC30A9	0.0770729	-0.0557179	0.021355	IC
HMBOX1	0.0592589	-0.0401236	0.0191353	IC
MRPL18	0.0850104	-0.0384563	0.0465541	IC
SLC39A7	0.0693266	-0.0551214	0.0142052	IC
COA8	0.0843899	-0.0239105	0.0604794	IC
LRP10	0.0814609	-0.061314	0.0201469	IC
DHX29	0.0746224	-0.062571	0.0120514	IC
DZIP3	0.0527303	-0.0474969	0.00523343	IC
NDUFB4	0.114985	-0.062236	0.0527487	IC
SLC8B1	0.0339542	-0.0345671	-0.00061284	IC
TTF2	0.042207	-0.0327753	0.00943174	IC
PLEKHA8	0.0449483	-0.0261187	0.0188296	IC
CWH43	0.0326787	-0.0326097	6.90537e-05	IC
TMEM117	0.0484235	-0.0428258	0.00559778	IC
EMC3	0.0809475	-0.0363277	0.0446199	IC
FBXO25	0.061809	-0.0330016	0.0288074	IC
NCL	0.100762	-0.0722924	0.0284696	IC
KIAA1522	0.0703029	-0.0617813	0.00852162	IC
HEBP2	0.0919382	-0.0717836	0.0201547	IC
RB1	0.0586994	-0.0478186	0.0108808	IC
CTTN	0.0864339	-0.0531017	0.0333322	IC
HYAL2	0.0623212	-0.0319589	0.0303623	IC
NAALADL2	0.0401256	-0.0401789	-5.33501e-05	IC
OGFRL1	0.062205	-0.0566815	0.00552349	IC
GLOD4	0.082089	-0.0241869	0.0579021	IC
ARGLU1	0.0995644	-0.0762249	0.0233395	IC
APOO	0.0744333	-0.0272386	0.0471947	IC
SRSF4	0.0724292	-0.053433	0.0189963	IC
C1GALT1	0.0737729	-0.0419409	0.0318321	IC
TMEM150C	0.0686126	-0.0617536	0.00685897	IC
ABHD14A	0.070256	-0.048842	0.021414	IC
NNT	0.0992577	-0.0498121	0.0494456	IC
WDR1	0.0928041	-0.0520667	0.0407373	IC
NDUFAB1	0.109655	-0.0338717	0.0757832	IC
ASH1L	0.0855431	-0.0681801	0.017363	IC
CAMLG	0.0641037	-0.0502094	0.0138943	IC
SNX13	0.0705822	-0.0211075	0.0494747	IC
SPCS1	0.110613	-0.0651805	0.0454328	IC
CD47	0.0735788	-0.0510601	0.0225187	IC
POGLUT3	0.0573614	-0.0402256	0.0171358	IC
HSCB	0.0507372	-0.0220077	0.0287295	IC
USP34	0.0806854	-0.0864776	-0.00579215	IC
REPS2	0.0278687	-0.0309224	-0.00305369	IC
CPT1A	0.0821912	-0.032407	0.0497843	IC
GSR	0.063178	-0.0417778	0.0214001	IC
SERINC1	0.0948447	-0.0797573	0.0150874	IC
FOXJ3	0.051646	-0.0513522	0.000293832	IC
TIAL1	0.0745589	-0.0459222	0.0286367	IC
DDX18	0.0794471	-0.0598697	0.0195774	IC
GET3	0.0780201	-0.0374026	0.0406175	IC
HSP90AB1	0.108564	-0.0587438	0.0498202	IC
GCOM1	0.0278464	-0.0298486	-0.00200216	IC
CARS2	0.0663652	-0.0451534	0.0212119	IC
USP25	0.0516361	-0.0410301	0.010606	IC
NSD3	0.0745889	-0.0653548	0.00923418	IC
SELENOH	0.107588	-0.0402802	0.0673077	IC
PKN1	0.0566659	-0.0414651	0.0152008	IC
SORT1	0.0694483	-0.0636071	0.00584122	IC
LSM1	0.0717787	-0.044096	0.0276826	IC
CLCN7	0.0542777	-0.040927	0.0133508	IC
USP14	0.070416	-0.0386322	0.0317838	IC
MT2A	-0.101306	0.10622	0.00491402	IC
GIGYF2	0.0760025	-0.0597964	0.0162061	IC
NDUFS3	0.09679	-0.0446171	0.0521729	IC
GPX3	-0.0870731	0.0633383	-0.0237347	IC
UPF2	0.0545303	-0.0448378	0.00969248	IC
CD58	0.0372298	-0.0290598	0.00817004	IC
CCT2	0.0854352	-0.0622379	0.0231974	IC
EIF4A1	0.0990448	-0.0640497	0.0349951	IC
CFLAR	0.069295	-0.0531527	0.0161422	IC
GPR146	0.0363835	-0.0383459	-0.00196236	IC
BPTF	0.08248	-0.0563658	0.0261143	IC
DYNC1H1	0.0844263	-0.0794241	0.00500227	IC
MRPS36	0.102311	-0.0440012	0.0583095	IC
SYNGR2	0.0676483	-0.0425949	0.0250533	IC
ANP32A	0.105265	-0.0371635	0.0681016	IC
PIK3R3	0.0347901	-0.037449	-0.00265894	IC
ACBD3	0.0626368	-0.0496713	0.0129656	IC
TYW1	0.0379049	-0.0276587	0.0102461	IC
TMEM33	0.0849521	-0.0422424	0.0427097	IC
MXD4	0.078474	-0.0497574	0.0287166	IC
OTUD6B-AS1	0.0928721	-0.0343067	0.0585653	IC
ACAA1	0.0742745	-0.0436222	0.0306523	IC
MED10	0.077115	-0.0467527	0.0303623	IC
DGLUCY	0.0635774	-0.0429054	0.020672	IC
DERL1	0.0598518	-0.0393771	0.0204747	IC
BDP1	0.0716447	-0.0650738	0.00657094	IC
PTGS1	0.018494	-0.018494	-1.77636e-15	IC
NR1D2	0.0604992	-0.0331383	0.0273609	IC
NACA	0.10985	-0.0300227	0.0798268	IC
SLK	0.0620145	-0.0536263	0.00838815	IC
RBBP7	0.0777578	-0.0550333	0.0227245	IC
SCAMP5	0.0314323	-0.0322133	-0.00078105	IC
SMAP1	0.056529	-0.0471326	0.00939639	IC
KIAA0040	0.0548457	-0.0517377	0.00310801	IC
BLVRB	0.0969057	-0.0339946	0.0629112	IC
RTCB	0.0677428	-0.0489011	0.0188417	IC
ABI2	0.060283	-0.0336145	0.0266685	IC
ARG2	0.0634985	-0.0581753	0.00532317	IC
GLO1	0.0887994	-0.0362554	0.052544	IC
ATP5PD	0.114136	-0.0542622	0.0598737	IC
PIP4P1	0.0533751	-0.0323858	0.0209893	IC
EID1	0.101974	-0.0745969	0.0273774	IC
HAUS1	0.0496047	-0.0282703	0.0213344	IC
UQCC2	0.0920963	-0.0346149	0.0574814	IC
C9orf78	0.0690328	-0.0430757	0.0259571	IC
HMGB3	0.0622968	-0.0485571	0.0137397	IC
C1orf210	0.0571584	-0.0336724	0.023486	IC
UFL1	0.0688951	-0.0408749	0.0280202	IC
PPIG	0.087265	-0.0450229	0.0422422	IC
PTP4A2	0.0926045	-0.0749872	0.0176173	IC
TP53I3	0.0757176	-0.0517809	0.0239367	IC
SMS	0.0879125	-0.0342541	0.0536585	IC
JKAMP	0.0694146	-0.0448484	0.0245662	IC
HS6ST2	-0.02138	0.00856053	-0.0128195	IC
TFB1M	0.0409453	-0.0278951	0.0130502	IC
LGALS3	0.129105	-0.0765722	0.0525332	IC
SCD5	-0.0485927	0.0437586	-0.00483403	IC
CDC37	0.0800775	-0.0393129	0.0407645	IC
COX19	0.059482	-0.0415222	0.0179598	IC
PTBP3	0.0977849	-0.0839925	0.0137925	IC
VEGFB	0.096546	-0.0404281	0.0561179	IC
ADIRF	-0.0687185	0.0253738	-0.0433447	IC
MIA3	0.065146	-0.0542156	0.0109304	IC
IVD	0.0748795	-0.031177	0.0437025	IC
SREBF2	0.0664409	-0.0569494	0.00949149	IC
SGSM3	0.0571649	-0.0473727	0.00979215	IC
AIF1L	0.0904885	-0.0731971	0.0172914	IC
SPG7	0.0708989	-0.0630107	0.00788823	IC
MDH1	0.104806	-0.0412245	0.0635813	IC
KIFC3	0.0484564	-0.0430673	0.00538907	IC
TNFAIP8	0.0561504	-0.0437318	0.0124186	IC
NASP	0.0752598	-0.0375678	0.0376921	IC
COX7C	0.102162	-0.0376486	0.0645131	IC
HLA-F	0.0657491	-0.0228149	0.0429342	IC
PTPMT1	0.0773009	-0.0291179	0.048183	IC
VPS28	0.100285	-0.0400924	0.0601926	IC
SSR2	0.0974669	-0.0379365	0.0595303	IC
JTB	0.0940651	-0.0445666	0.0494985	IC
EPN3	0.0548185	-0.0485429	0.00627565	IC
CSPP1	0.0436433	-0.022285	0.0213583	IC
DECR1	0.0937616	-0.0370028	0.0567589	IC
MOB1A	0.084178	-0.0548313	0.0293467	IC
TBC1D9	0.0605986	-0.0489252	0.0116735	IC
DDR1	0.0834662	-0.0599076	0.0235586	IC
IFI6	0.0617028	-0.0402892	0.0214136	IC
AC013472.2	0.0325735	-0.0222522	0.0103214	IC
AP1M2	0.0797609	-0.0222292	0.0575318	IC
NIPSNAP2	0.0955494	-0.0693695	0.0261799	IC
MIER1	0.0655253	-0.0498904	0.015635	IC
MVB12A	0.0566044	-0.0323657	0.0242387	IC
HOMER3	0.0447881	-0.0342052	0.0105829	IC
MANBAL	0.0652849	-0.0466753	0.0186096	IC
COLCA2	0.0417541	-0.0399178	0.00183631	IC
DHX36	0.0719089	-0.0261315	0.0457774	IC
STIM1	0.0612163	-0.0321066	0.0291097	IC
SMIM14	0.0687633	-0.0282374	0.0405258	IC
ROCK2	0.0648504	-0.0563578	0.0084926	IC
CXADR	0.0673837	-0.0578069	0.00957683	IC
HLA-DQB1	0.0309806	-0.0375802	-0.00659957	IC
MARCH7	0.0591413	-0.0412285	0.0179128	IC
PTGR2	0.0565522	-0.0373008	0.0192514	IC
DNAJB14	0.0719344	-0.0508761	0.0210583	IC
SSNA1	0.0834763	-0.0462074	0.0372689	IC
EEF1B2	0.1155	-0.0552313	0.0602686	IC
MBOAT2	0.0639577	-0.0667015	-0.00274379	IC
RAD17	0.0548804	-0.0213472	0.0335333	IC
MORF4L1	0.098924	-0.0423385	0.0565854	IC
IGSF22	0.0398687	-0.0222854	0.0175833	IC
MISP3	0.0494745	-0.0382716	0.0112028	IC
DHRS3	0.0774834	-0.064238	0.0132454	IC
U2SURP	0.086376	-0.0679088	0.0184673	IC
SERTAD1	0.0547175	-0.0298344	0.0248832	IC
HNRNPR	0.0823371	-0.0617254	0.0206116	IC
MCPH1	0.0462682	-0.0316519	0.0146163	IC
PPP1R35	0.0653649	-0.0305441	0.0348207	IC
METTL2A	0.0456342	-0.0193236	0.0263106	IC
SERBP1	0.0930932	-0.0745868	0.0185064	IC
NPM1	0.108693	-0.0590491	0.0496439	IC
UQCRC1	0.0945345	-0.056163	0.0383715	IC
NPNT	0.0719285	-0.0684234	0.00350512	IC
SECISBP2	0.0695316	-0.0631355	0.00639608	IC
RASSF7	0.0726827	-0.075745	-0.00306223	IC
GFPT1	0.0559602	-0.0386985	0.0172618	IC
ATF6	0.0660558	-0.0304117	0.0356441	IC
UNC50	0.0885815	-0.0590026	0.0295789	IC
CEP57	0.0582988	-0.0270351	0.0312637	IC
MAP7	0.053505	-0.0375779	0.0159271	IC
MRPS22	0.0607244	-0.0253787	0.0353457	IC
RNF149	0.0502934	-0.0458086	0.00448478	IC
POMGNT1	0.0659078	-0.0392402	0.0266676	IC
GSTK1	0.0981684	-0.0475926	0.0505758	IC
POLR2C	0.0686238	-0.0376834	0.0309405	IC
TJP1	0.0593788	-0.0438748	0.015504	IC
PRKCI	0.0513669	-0.0363766	0.0149904	IC
SMCHD1	0.0578364	-0.0300758	0.0277606	IC
ATP6V1C2	0.104004	-0.061663	0.0423414	IC
CAMSAP2	0.0611128	-0.037355	0.0237578	IC
BRI3BP	0.0516713	-0.0378261	0.0138452	IC
ERBB3	0.0660631	-0.0440351	0.0220279	IC
RAD50	0.0733264	-0.0566252	0.0167011	IC
PHYH	0.0937845	0.055505	0.14929	IC
SFXN1	0.0526823	-0.0476963	0.00498604	IC
GNE	0.042254	-0.0483408	-0.00608682	IC
USP33	0.0672767	-0.0345895	0.0326872	IC
RAB14	0.0819127	-0.0579371	0.0239756	IC
MALAT1	0.166288	-0.205496	-0.0392072	IC
NDUFS4	0.0928639	-0.0424862	0.0503777	IC
MIR210HG	0.0288398	-0.0245311	0.00430871	IC
MYPOP	0.0439388	-0.0497865	-0.00584767	IC
NEDD9	0.0335693	-0.0378627	-0.00429338	IC
ACYP1	0.0558853	-0.0432465	0.0126387	IC
CEBPZOS	0.075471	-0.029959	0.045512	IC
RUFY3	0.0674967	-0.0737914	-0.00629468	IC
NT5C3A	0.0472068	-0.0350463	0.0121605	IC
NPC2	0.101305	-0.0407336	0.0605709	IC
IDH3G	0.0770863	-0.0382664	0.0388198	IC
ABO	0.043559	-0.0413136	0.00224545	IC
PAIP1	0.0739678	-0.0502811	0.0236867	IC
CENPV	0.0515491	-0.0276634	0.0238858	IC
MAN1C1	0.0722077	-0.0548202	0.0173875	IC
SLC4A11	0.0217727	-0.0208878	0.000884932	IC
PGLS	0.0879585	-0.0322063	0.0557523	IC
TBCB	0.0814139	-0.0265893	0.0548246	IC
RBFA	0.0525563	-0.0503327	0.00222359	IC
NUP50	0.052485	-0.0316205	0.0208645	IC
XRN1	0.0652059	-0.0669182	-0.00171229	IC
ZCRB1	0.07839	-0.0460919	0.032298	IC
P2RX4	0.0425002	-0.0322299	0.0102703	IC
RALA	0.0626154	-0.0287963	0.0338191	IC
MIA2	0.0715373	-0.0613522	0.0101851	IC
TMEM52B	-0.0927478	0.0603675	-0.0323803	IC
MR1	0.0703376	-0.0306696	0.039668	IC
SNX6	0.0826485	-0.049468	0.0331805	IC
SLC26A7	0.158023	-0.0996733	0.0583494	IC
BCAP31	0.089882	-0.0638234	0.0260586	IC
PYCARD	0.0432515	-0.0388514	0.00440005	IC
LPGAT1	0.0601414	-0.0532098	0.00693154	IC
XBP1	0.0835195	-0.0670196	0.0164999	IC
TM2D3	0.0696552	-0.0443432	0.025312	IC
GAS2L1	0.0430946	-0.0332652	0.00982944	IC
ECI2	0.0856461	-0.0399738	0.0456723	IC
OAF	0.0566993	-0.0286965	0.0280028	IC
SREK1	0.0710174	-0.0669158	0.00410165	IC
RAP2B	0.0733051	-0.083551	-0.010246	IC
DYNC1LI2	0.0687541	-0.0607262	0.00802795	IC
RMND5B	0.0616925	-0.0283916	0.0333009	IC
ZMYND8	0.0529639	-0.0436959	0.00926807	IC
GPER1	0.0284885	-0.0280061	0.000482327	IC
C1orf43	0.0919075	-0.0336696	0.0582379	IC
MT-ND2	-0.0774	0.0275291	-0.0498709	IC
RAB4A	0.0673869	-0.057527	0.00985986	IC
EIF2AK2	0.0614024	-0.0337154	0.027687	IC
SLC39A1	0.0662345	-0.0488586	0.0173759	IC
CCDC174	0.051743	-0.0395934	0.0121497	IC
DAD1	0.101761	-0.0666307	0.0351304	IC
PABPC4	0.0684016	-0.0637277	0.004674	IC
DIAPH1	0.0682271	-0.0518281	0.016399	IC
MARCH9	0.0474754	-0.0297942	0.0176812	IC
TOMM5	0.0898579	-0.030616	0.0592419	IC
EFNA1	0.0556834	-0.0426118	0.0130716	IC
KCTD9	0.0399156	-0.0251342	0.0147814	IC
ROMO1	0.101485	-0.042635	0.0588497	IC
NIM1K	0.0174643	-0.0174643	-5.32907e-15	IC
BAG5	0.0648888	-0.0245836	0.0403051	IC
PCM1	0.0772284	-0.0735228	0.00370567	IC
LY75	0.0236584	-0.0259971	-0.00233871	IC
PPP1R36	0.0229494	-0.0247539	-0.00180455	IC
SH3BP2	0.0317654	-0.0392178	-0.00745243	IC
PFDN5	0.103034	-0.0333815	0.0696528	IC
HNRNPAB	0.0698049	-0.0376652	0.0321397	IC
PPA2	0.0680645	-0.0190446	0.0490199	IC
SNF8	0.079022	-0.0381891	0.0408329	IC
MRPL38	0.0739769	-0.0246105	0.0493663	IC
C15orf61	0.0688086	-0.0390261	0.0297826	IC
STAT1	0.055936	-0.0266466	0.0292894	IC
INSR	0.0759308	-0.0875658	-0.011635	IC
TMEM205	0.0879931	-0.0431287	0.0448644	IC
MARCH1	0.0217157	-0.0239708	-0.00225513	IC
PRMT1	0.0805098	-0.0490442	0.0314656	IC
SERPINB6	0.0769622	-0.05944	0.0175222	IC
STAT3	0.0622003	-0.0528493	0.00935103	IC
ARF4	0.0864714	-0.0409897	0.0454818	IC
CISD2	0.0754538	-0.0547556	0.0206982	IC
ST7	0.0477407	-0.0191097	0.028631	IC
COPB2	0.0649951	-0.0412288	0.0237663	IC
OXR1	0.0684544	-0.0350448	0.0334097	IC
GALNT1	0.0440432	-0.0311185	0.0129247	IC
DYNLRB1	0.0999147	-0.076468	0.0234467	IC
FCHO2	0.0557171	-0.0456078	0.0101093	IC
MGST2	0.0933874	-0.0561084	0.037279	IC
ENOSF1	0.0681923	-0.0351377	0.0330546	IC
SERINC3	0.0727742	-0.0639208	0.00885336	IC
KCNK5	0.0194882	-0.020053	-0.000564766	IC
NEDD4L	0.0987987	-0.0398554	0.0589433	IC
TSPAN31	0.0676737	-0.0404545	0.0272193	IC
SLC25A24	0.051513	-0.0460077	0.00550532	IC
PPP1R7	0.0710257	-0.0338289	0.0371968	IC
AUP1	0.0709968	-0.0607459	0.0102509	IC
IRAK4	0.0518429	-0.0433639	0.00847903	IC
ADCY6	0.0485224	-0.0445043	0.00401808	IC
RCBTB2	0.0437829	-0.0366784	0.00710452	IC
GAS5	0.0911715	-0.02814	0.0630314	IC
CCT4	0.0862673	-0.0377025	0.0485647	IC
NFXL1	0.0338009	-0.0314307	0.0023702	IC
SHTN1	0.0575938	-0.0441388	0.013455	IC
RSBN1L	0.0633053	-0.0638734	-0.00056812	IC
MRPL14	0.083044	-0.0336227	0.0494213	IC
NPTN	0.0841371	-0.0688317	0.0153054	IC
PNKD	0.0964022	-0.0458304	0.0505717	IC
SUDS3	0.061821	-0.0432428	0.0185782	IC
GET1	0.0608976	-0.0315758	0.0293218	IC
SPTAN1	0.0827542	-0.101164	-0.0184102	IC
EFEMP1	0.0690483	-0.122792	-0.0537433	IC
SLC39A4	0.068725	-0.079853	-0.011128	IC
CMC2	0.0812836	-0.0416262	0.0396574	IC
EBAG9	0.0634833	-0.0500906	0.0133927	IC
STAU1	0.0698147	-0.0620224	0.00779229	IC
RPL35A	0.101787	-0.0433482	0.0584392	IC
NIPAL1	0.044737	-0.0486836	-0.00394658	IC
SPTLC1	0.0634781	-0.0521676	0.0113104	IC
HNRNPM	0.0803667	-0.0365748	0.0437919	IC
UGT8	0.0763406	-0.0232877	0.0530529	IC
TMUB1	0.0639855	-0.0284011	0.0355844	IC
GSTO1	0.0929893	-0.0369548	0.0560344	IC
ARHGAP8	0.0618464	-0.035609	0.0262374	IC
LYAR	0.0346763	-0.0411061	-0.00642983	IC
PNRC2	0.0830163	-0.075017	0.00799932	IC
TMED1	0.0769724	-0.059027	0.0179454	IC
ZFP91	0.0556888	-0.0335372	0.0221516	IC
UQCC3	0.0761634	-0.0359359	0.0402275	IC
TRIM2	0.0867375	-0.0515716	0.0351659	IC
PSMD1	0.0679255	-0.0565007	0.0114248	IC
EFNB2	0.0364369	-0.042487	-0.00605013	IC
LRRC28	0.0458943	-0.0288894	0.0170049	IC
NFIB	0.0474793	-0.0367588	0.0107205	IC
H1F0	0.0824657	-0.0945093	-0.0120435	IC
CDS1	0.051529	-0.0232594	0.0282696	IC
C11orf58	0.0917656	-0.0545493	0.0372163	IC
MCFD2	0.0724142	-0.0358406	0.0365736	IC
PISD	0.049563	-0.0399981	0.00956486	IC
TBC1D16	0.0463721	-0.0348325	0.0115396	IC
WBP1L	0.0503942	-0.0450801	0.00531406	IC
HSDL2	0.0612671	-0.0454365	0.0158306	IC
ZNF69	0.0275372	-0.0279057	-0.000368569	IC
APH1A	0.0745332	-0.0301142	0.044419	IC
TACC1	0.0531024	-0.0694165	-0.0163141	IC
RRAD	0.0282943	-0.030513	-0.00221865	IC
MBD4	0.0636046	-0.0391123	0.0244923	IC
UBB	0.102684	-0.0331693	0.0695147	IC
HEXB	0.0501945	-0.0338796	0.0163149	IC
MT-ND6	-0.0950244	0.0956863	0.000661956	IC
EVA1B	0.0554612	-0.0378804	0.0175809	IC
RPS9	0.0920714	-0.0393935	0.0526779	IC
RPL5	0.105811	-0.0430232	0.0627879	IC
DNMT1	0.0462693	-0.0425008	0.00376848	IC
CDC123	0.0581113	-0.0358547	0.0222566	IC
LYSMD3	0.0401486	-0.0244372	0.0157114	IC
AGL	0.0651282	-0.0472552	0.017873	IC
F2RL1	0.0399246	-0.0414574	-0.00153276	IC
PIGL	0.0456669	-0.0286147	0.0170522	IC
KLHDC2	0.0772375	-0.0493365	0.027901	IC
JAK1	0.0713248	-0.0792831	-0.00795836	IC
SAT1	0.10424	-0.0987237	0.00551642	IC
WDR83	0.0426876	-0.0366962	0.00599137	IC
FUT2	0.0184098	-0.0195285	-0.00111875	IC
RDX	0.0715414	-0.0435433	0.027998	IC
KNL1	0.0250222	-0.0253966	-0.000374424	IC
NDUFA3	0.103033	-0.0734232	0.0296102	IC
CCDC91	0.0543822	-0.0413874	0.0129948	IC
FABP3	-0.0488738	0.0220179	-0.0268558	IC
NDFIP2	0.063324	-0.0433474	0.0199766	IC
SWI5	0.0761814	-0.0473755	0.0288059	IC
AK2	0.0816553	-0.0680971	0.0135582	IC
PDIA6	0.0939299	-0.0982095	-0.00427964	IC
POLR2J	0.0880158	-0.0411104	0.0469054	IC
ARID4B	0.0651582	-0.0573031	0.00785518	IC
UBE2E3	0.0697032	-0.0516342	0.018069	IC
HLA-B	0.128807	0.0423068	0.171114	IC
LNPK	0.0533262	-0.0395804	0.0137459	IC
RASSF8	0.0391197	-0.0243415	0.0147782	IC
DNPEP	0.0559516	-0.0279676	0.027984	IC
PGK1	0.0951831	-0.0556156	0.0395676	IC
HNRNPH3	0.0794365	-0.0655842	0.0138524	IC
CSNK2A1	0.0731013	-0.0419342	0.0311671	IC
HDLBP	0.0779997	-0.0483943	0.0296054	IC
ZDHHC2	0.0640469	-0.0280439	0.036003	IC
XIAP	0.0640539	-0.048825	0.0152289	IC
CHD9	0.0824111	-0.0815815	0.000829593	IC
SLCO4C1	0.0322465	-0.0367394	-0.00449284	IC
ABCD4	0.0480513	-0.0396054	0.00844593	IC
TRIM16	0.0253603	-0.0161096	0.0092507	IC
PDCD6IP	0.0724576	-0.0456608	0.0267968	IC
PEPD	0.0638928	-0.024619	0.0392738	IC
COQ10B	0.0632415	-0.0239531	0.0392884	IC
VPS8	0.0374949	-0.0165108	0.020984	IC
TXNDC16	0.0311801	-0.0307905	0.000389625	IC
BLVRA	0.049517	-0.0417097	0.00780734	IC
WDR41	0.0475515	-0.0480857	-0.000534173	IC
C16orf58	0.0511649	-0.0162618	0.0349031	IC
PPID	0.0619603	-0.0212629	0.0406973	IC
CABP1	-0.0162421	0.00511714	-0.011125	IC
HERC3	0.036986	-0.0299754	0.00701061	IC
CHD3	0.0505198	-0.0484668	0.00205303	IC
PTPRK	0.0464124	-0.0491527	-0.00274027	IC
CUL3	0.0652717	-0.0384698	0.0268019	IC
ESD	0.0914023	-0.0399047	0.0514976	IC
AKAP7	0.0457661	-0.0326288	0.0131373	IC
IGFBP3	-0.0350511	0.024795	-0.0102561	IC
EPC2	0.0429155	-0.0276801	0.0152354	IC
USP43	0.0230929	-0.020841	0.0022519	IC
MEIOC	0.0398518	-0.0364172	0.00343462	IC
TRPM7	0.053174	-0.0567551	-0.00358106	IC
CDV3	0.0638317	-0.046516	0.0173157	IC
ATP9A	0.0554953	-0.0294914	0.0260039	IC
CFAP70	0.0309587	-0.0289158	0.00204288	IC
TPGS1	0.0624867	-0.0356767	0.02681	IC
BROX	0.0650599	-0.0302155	0.0348443	IC
UPF3A	0.0694204	-0.0308926	0.0385278	IC
RPL31	0.0990188	-0.0571647	0.0418541	IC
MCRIP2	0.0885502	-0.0585703	0.0299799	IC
BCAP29	0.0832097	-0.0640548	0.0191549	IC
CWF19L2	0.0562379	-0.04332	0.012918	IC
PHF11	0.0617844	-0.0354345	0.0263499	IC
KIFAP3	0.0475965	-0.0236704	0.0239261	IC
BAIAP2L1	0.057581	-0.0454943	0.0120868	IC
DPP8	0.0522033	-0.0325696	0.0196337	IC
NDUFS8	0.099405	-0.037945	0.06146	IC
AHCTF1	0.0478616	-0.0341697	0.0136919	IC
MRPL39	0.0593124	-0.0335181	0.0257943	IC
MTIF3	0.0748169	-0.0571553	0.0176616	IC
C22orf39	0.0723206	-0.024304	0.0480166	IC
TMF1	0.0579109	-0.0403422	0.0175687	IC
POU2F3	0.0187148	-0.0186758	3.89744e-05	IC
COIL	0.0450258	-0.0385248	0.00650092	IC
USP48	0.0545636	-0.0356616	0.018902	IC
PRKX	0.042469	-0.0537771	-0.0113081	IC
IFT57	0.0601846	-0.0302273	0.0299573	IC
SNRPD2	0.0906869	-0.0297625	0.0609244	IC
IFI27L1	0.0588784	-0.0355207	0.0233577	IC
PSENEN	0.0685163	-0.0310586	0.0374577	IC
ZNF281	0.0392553	-0.0349049	0.00435044	IC
KEAP1	0.0403406	-0.0223103	0.0180303	IC
SARS	0.0672282	-0.0449898	0.0222384	IC
TMEM87B	0.0385532	-0.0421029	-0.00354961	IC
SLC35F5	0.0662336	-0.0471258	0.0191078	IC
FDX1	0.0783009	-0.0527148	0.025586	IC
PLS3	0.0751954	-0.0533272	0.0218682	IC
TSFM	0.0639203	-0.0320186	0.0319017	IC
DUSP23	0.0779615	-0.0446693	0.0332922	IC
LEMD2	0.0332518	-0.0201904	0.0130614	IC
FNBP4	0.0518779	-0.0368412	0.0150367	IC
SKAP1	0.0659122	-0.0287035	0.0372087	IC
PRNP	0.0413148	-0.0290215	0.0122933	IC
NAPG	0.0588329	-0.040675	0.0181579	IC
KIF1B	0.0624081	-0.0465598	0.0158483	IC
TRMT61B	0.0437578	-0.0133081	0.0304497	IC
RETREG2	0.0718596	-0.0496993	0.0221603	IC
SPESP1	0.031467	-0.027472	0.00399504	IC
MRPS24	0.0925603	-0.0338015	0.0587588	IC
HCAR1	0.0231253	-0.0214001	0.00172523	IC
MFAP3L	0.0360792	-0.0338106	0.00226861	IC
CDC42EP4	0.0363275	-0.0316492	0.00467826	IC
SPATA20	0.0606665	-0.0455107	0.0151558	IC
SYT17	0.0728756	-0.0245928	0.0482828	IC
OCEL1	0.0529823	-0.0304836	0.0224987	IC
TMLHE	0.0399813	-0.0220707	0.0179106	IC
ORMDL2	0.0635962	-0.0303538	0.0332424	IC
AHSA1	0.0739629	-0.0330192	0.0409437	IC
TLN1	0.0616074	-0.0420587	0.0195487	IC
KRTCAP2	0.094957	-0.0951777	-0.000220737	IC
DCUN1D4	0.0397291	-0.0239397	0.0157895	IC
CHMP4B	0.0588931	-0.0213104	0.0375827	IC
PEBP1	0.0918945	-0.0752082	0.0166863	IC
NAGK	0.0525165	-0.0236049	0.0289115	IC
POLE4	0.075456	-0.0291125	0.0463435	IC
RHBDL2	0.0185782	-0.0178789	0.000699331	IC
MAN2A2	0.0323574	-0.029816	0.00254139	IC
HACD1	0.0307846	-0.0174117	0.013373	IC
SNTB2	0.0453784	-0.0426859	0.00269254	IC
RIF1	0.0569954	-0.0382753	0.01872	IC
TMEM161A	0.0462204	-0.0189179	0.0273025	IC
GARS	0.0447221	-0.0303327	0.0143893	IC
ADAM17	0.0461655	-0.0316045	0.0145611	IC
CA5B	0.0391896	-0.0354999	0.00368968	IC
EDDM3A	0.0155357	-0.0152941	0.0002416	IC
SRRM2	0.0860334	-0.0665387	0.0194946	IC
USP9Y	0.0371423	-0.0545395	-0.0173972	IC
FBXO44	0.0426431	-0.0355999	0.00704321	IC
JDP2	0.0245229	-0.0194514	0.00507147	IC
GPR160	0.0605918	-0.0436202	0.0169715	IC
SLC52A2	0.0508079	-0.0326763	0.0181317	IC
ACTN4	0.0828009	-0.050252	0.0325488	IC
LUC7L2	0.0667286	-0.0390407	0.0276879	IC
SAP18	0.0950054	-0.0336711	0.0613343	IC
VPS4B	0.0553042	-0.040142	0.0151622	IC
INTS11	0.0566049	-0.0269496	0.0296552	IC
ARHGDIB	0.0299202	-0.0219823	0.00793789	IC
FREM2	0.0343439	-0.0290449	0.00529898	IC
HDDC2	0.0774702	-0.0417704	0.0356997	IC
PTS	0.0785398	-0.0323294	0.0462105	IC
RPL29	0.100878	-0.0415288	0.059349	IC
YPEL3	0.0721626	-0.0478959	0.0242667	IC
MRPL57	0.0884427	-0.0536451	0.0347976	IC
ARHGAP28	0.0317677	-0.0201052	0.0116625	IC
UXT	0.0914685	-0.0299399	0.0615286	IC
ACADM	0.0833146	-0.0817637	0.00155092	IC
LEPROTL1	0.0587916	-0.0485129	0.0102787	IC
CHMP2B	0.0588618	-0.0415255	0.0173363	IC
USF2	0.0645189	-0.0450044	0.0195145	IC
MORC2	0.032135	-0.0252652	0.00686983	IC
SNX24	0.0543424	-0.0251625	0.0291799	IC
HSPA1A	0.115322	-0.0953432	0.0199789	IC
ECHDC3	0.0754759	-0.0295577	0.0459182	IC
PRKAA2	0.0832955	-0.031276	0.0520195	IC
SMC3	0.0625104	-0.0510882	0.0114222	IC
ADPRHL2	0.0418381	-0.0245348	0.0173033	IC
NDUFB7	0.0954548	-0.0351215	0.0603333	IC
SCYL1	0.0518791	-0.0178291	0.0340499	IC
CYHR1	0.072353	-0.0328298	0.0395232	IC
CEBPZ	0.0627294	-0.0413759	0.0213535	IC
CFL1	0.0981077	-0.0374585	0.0606493	IC
AC007993.3	0.0177626	-0.0187545	-0.000991888	IC
COX17	0.0958564	-0.049021	0.0468354	IC
RASSF9	0.0237237	-0.0273482	-0.00362448	IC
RPP21	0.0717492	-0.04546	0.0262893	IC
SSB	0.0799719	-0.0386166	0.0413553	IC
SRI	0.096277	-0.036184	0.0600931	IC
SNW1	0.0619751	-0.0469012	0.0150739	IC
MAOA	0.0374715	-0.0324175	0.00505402	IC
PTCD3	0.0584554	-0.0432656	0.0151898	IC
TOR1AIP2	0.0633242	-0.0419457	0.0213785	IC
ANO6	0.0474317	-0.051706	-0.00427438	IC
MOGS	0.0478559	-0.0452989	0.00255695	IC
PRKD3	0.0388823	-0.0300799	0.00880234	IC
SMIM8	0.0511739	-0.0195715	0.0316024	IC
UBL4A	0.0445584	-0.0202275	0.0243309	IC
SYNJ2BP	0.0738743	-0.0327961	0.0410782	IC
C6orf89	0.054087	-0.046189	0.00789802	IC
AKR1A1	0.0613361	-0.0409304	0.0204056	IC
TANC2	0.0376514	-0.0327653	0.00488609	IC
RANBP2	0.0705944	-0.0486024	0.021992	IC
RBM25	0.0693415	-0.0537948	0.0155467	IC
COL14A1	0.017371	-0.017371	-3.55271e-15	IC
NF2	0.0612987	-0.0445329	0.0167658	IC
TAP1	0.0342203	-0.0164874	0.017733	IC
RAD23A	0.0745017	-0.0442421	0.0302596	IC
PGRMC2	0.0581473	-0.0436879	0.0144594	IC
WDR60	0.0415956	-0.0368985	0.00469719	IC
EIF2S1	0.0586138	-0.0311198	0.0274941	IC
SRSF2	0.0811568	-0.0371121	0.0440447	IC
MSMO1	0.0572143	-0.0398949	0.0173194	IC
HSPD1	0.0903337	-0.0448132	0.0455205	IC
FUT8	0.0252299	-0.0220955	0.00313436	IC
PURA	0.0701337	-0.0311703	0.0389634	IC
SET	0.0891894	-0.0476996	0.0414898	IC
EIF3A	0.0754245	-0.0574613	0.0179632	IC
CFAP298	0.0600141	-0.0210234	0.0389907	IC
PTPN11	0.0594094	-0.0222819	0.0371275	IC
FAM174C	0.0663775	-0.0247422	0.0416354	IC
PLD3	0.068376	-0.0296384	0.0387376	IC
CYTOR	0.0184861	-0.0152485	0.00323758	IC
SELENOF	0.0848608	-0.047918	0.0369427	IC
PSMC4	0.0657429	-0.0324853	0.0332576	IC
TBRG4	0.04722	-0.0259324	0.0212876	IC
LTN1	0.0525	-0.0374721	0.0150279	IC
RSPO3	0.0195458	-0.0211188	-0.00157298	IC
ARMC10	0.0568178	-0.0272729	0.0295449	IC
CCDC47	0.0714375	-0.0865534	-0.0151159	IC
VAMP3	0.0591194	-0.0333592	0.0257602	IC
RETREG3	0.0485264	-0.0397815	0.00874495	IC
ARHGEF10L	0.0427508	-0.0392612	0.00348961	IC
NME3	0.0843698	-0.0656452	0.0187246	IC
RPS5	0.105391	-0.0476362	0.0577548	IC
IGF2R	0.0596736	-0.0512425	0.00843109	IC
MARCKS	0.0912995	-0.0606993	0.0306002	IC
HOXB7	0.0687034	-0.0716617	-0.00295833	IC
LARS	0.0704158	-0.0648328	0.00558301	IC
HINT1	0.0953364	-0.0512564	0.04408	IC
HSP90AA1	0.0934023	-0.0906418	0.00276047	IC
TXNL1	0.0736327	-0.0281941	0.0454386	IC
MAPK13	0.0551989	-0.028253	0.0269458	IC
COMTD1	0.0813764	-0.0511212	0.0302553	IC
RNF181	0.0807342	-0.0405513	0.040183	IC
PDE6D	0.0399137	-0.0227195	0.0171941	IC
SUCLA2	0.0684936	-0.033722	0.0347716	IC
MAX	0.0482276	-0.0191621	0.0290655	IC
YY1	0.0646003	-0.0545784	0.0100219	IC
UBE2V1	0.0752289	-0.0460437	0.0291852	IC
GNAI3	0.0531232	-0.0229243	0.0301989	IC
TLE2	0.0537697	-0.0411184	0.0126513	IC
ACO1	0.0479837	-0.0413601	0.00662359	IC
MAP3K3	0.04012	-0.0270402	0.0130798	IC
ABHD17A	0.0615562	-0.0266083	0.0349479	IC
HM13	0.059669	-0.0648958	-0.00522677	IC
TMEM164	0.0319065	-0.0320448	-0.000138302	IC
TLR5	0.024664	-0.0295293	-0.00486536	IC
CCNI2	0.0416423	-0.0166853	0.024957	IC
MRPS14	0.058017	-0.0194607	0.0385563	IC
MANBA	0.0354927	-0.0323526	0.00314011	IC
KRR1	0.0605527	-0.0337315	0.0268213	IC
TIMM22	0.0457823	-0.024394	0.0213884	IC
DHRS12	0.0495956	-0.0352317	0.0143639	IC
SLBP	0.0707417	-0.0258737	0.044868	IC
STT3B	0.0710455	-0.0402561	0.0307895	IC
TMEM18	0.0565399	-0.0280401	0.0284998	IC
DLD	0.074755	-0.0370323	0.0377228	IC
UBXN1	0.077902	-0.0586203	0.0192817	IC
FOSL2	0.0484318	-0.0336837	0.0147481	IC
YPEL5	0.0689525	-0.0490141	0.0199384	IC
SEPTIN6	0.0624355	-0.0479529	0.0144827	IC
OPHN1	0.0316509	-0.0395639	-0.00791295	IC
DDX50	0.0445446	-0.0275056	0.017039	IC
DYNC2LI1	0.059324	-0.030812	0.028512	IC
EIF2D	0.047974	-0.0246834	0.0232906	IC
TRIOBP	0.0621473	-0.0685485	-0.0064012	IC
EFCAB11	0.0327565	-0.0191022	0.0136544	IC
KIF2A	0.0376842	-0.022338	0.0153462	IC
RECQL5	0.0460688	-0.0717834	-0.0257145	IC
APTR	0.0396475	-0.0312664	0.00838108	IC
NDUFV1	0.0879153	-0.0303555	0.0575598	IC
ZBTB38	0.0560762	-0.0408605	0.0152158	IC
AC019197.1	0.0691411	-0.0603598	0.00878134	IC
ACADL	0.0495768	-0.0521476	-0.00257082	IC
SVBP	0.0615264	-0.0377822	0.0237442	IC
YIPF3	0.0717377	-0.0345839	0.0371538	IC
AASDH	0.0498027	-0.0245589	0.0252438	IC
CDK10	0.0512334	-0.0294294	0.021804	IC
BABAM1	0.0590485	-0.0234376	0.0356109	IC
PSMD4	0.0664914	-0.0232195	0.0432719	IC
RAB5C	0.0756392	-0.0252069	0.0504323	IC
ASPHD2	0.0213587	-0.0219094	-0.000550651	IC
TBL1XR1	0.0616151	-0.0479414	0.0136737	IC
ATP5F1D	0.0915195	-0.0417767	0.0497428	IC
RABAC1	0.0855733	-0.060625	0.0249482	IC
PELO	0.0433771	-0.0162324	0.0271447	IC
ITGA2B	0.0181088	-0.0141665	0.00394238	IC
CYP1A1	0.0168593	-0.0168593	-5.32907e-15	IC
TM9SF4	0.0493192	-0.0152545	0.0340646	IC
NMT1	0.0595587	-0.0461056	0.0134531	IC
LINC01230	0.0550231	-0.038272	0.016751	IC
SAFB2	0.0555463	-0.0404112	0.0151351	IC
FUNDC2	0.0768751	-0.0430969	0.0337783	IC
PRPF38B	0.0576661	-0.0463765	0.0112896	IC
CDKN1C	0.091862	-0.0298483	0.0620137	IC
ACACA	0.0379758	-0.0351411	0.00283478	IC
PEX3	0.0482866	-0.0216953	0.0265913	IC
ZNRF2	0.0408213	-0.0245113	0.01631	IC
ACOT13	0.0551261	-0.027633	0.0274931	IC
MKRN1	0.0575745	-0.025975	0.0315995	IC
THY1	-0.0347743	0.0165388	-0.0182355	IC
FBXO22	0.0513283	-0.0356769	0.0156514	IC
NCAPD3	0.0361234	-0.0199623	0.0161612	IC
H2AFJ	0.0825064	-0.0638463	0.0186601	IC
ACYP2	0.0519042	-0.0277685	0.0241357	IC
SAYSD1	0.052155	-0.0431165	0.00903847	IC
YEATS4	0.0418219	-0.022578	0.0192439	IC
GUSB	0.0494845	-0.0471775	0.00230701	IC
TUBB2B	-0.0261844	0.0126852	-0.0134993	IC
HMG20B	0.0605817	-0.0392938	0.021288	IC
LSM14A	0.0558552	-0.0337833	0.0220719	IC
PHC2	0.0581095	-0.0266006	0.0315089	IC
MRPS18B	0.0748197	-0.0425246	0.0322951	IC
QARS	0.0529336	-0.0367738	0.0161597	IC
CIZ1	0.0406213	-0.0286889	0.0119324	IC
COPS6	0.0718249	-0.0504022	0.0214227	IC
NUCB2	0.0792652	-0.0434179	0.0358473	IC
IRF9	0.0377486	-0.0287953	0.00895331	IC
SPCS3	0.0787579	-0.0275772	0.0511806	IC
BHMT2	0.0476893	-0.0584256	-0.0107363	IC
IL1R1	0.0378999	-0.0372768	0.000623169	IC
AL049629.1	0.017678	-0.0157124	0.00196558	IC
DENR	0.0636448	-0.0468278	0.0168171	IC
CAMTA1	0.084598	-0.036892	0.0477061	IC
CLPP	0.063047	-0.0279904	0.0350566	IC
OSBPL11	0.0348352	-0.0219607	0.0128744	IC
AK9	0.0332648	-0.0262918	0.00697302	IC
RPN2	0.0837033	-0.0825863	0.00111698	IC
CLTB	0.0705326	-0.0260331	0.0444996	IC
MFF	0.0702624	-0.0287514	0.041511	IC
PAQR8	0.0336151	-0.0339347	-0.000319588	IC
EIF3D	0.0778633	-0.0316541	0.0462092	IC
CYP17A1	0.0153887	-0.0143922	0.000996537	IC
UNC93B1	0.0303674	-0.0260549	0.00431243	IC
GPALPP1	0.0410793	-0.0200291	0.0210502	IC
LGALS3BP	0.0757831	-0.0324553	0.0433278	IC
STX17	0.053479	-0.0483322	0.00514678	IC
LINC01341	0.0184649	-0.0195707	-0.00110587	IC
HNRNPK	0.0842164	-0.0592061	0.0250103	IC
LMO7-AS1	0.0360835	-0.0268071	0.00927642	IC
SMAD2	0.0560818	-0.0355772	0.0205046	IC
OCLN	0.0537775	-0.0420638	0.0117136	IC
UBA2	0.0529463	-0.0327064	0.0202399	IC
PRXL2A	0.0702604	-0.118374	-0.0481139	IC
DRAP1	0.0745485	-0.0643923	0.0101562	IC
LDHB	0.0936438	-0.0324161	0.0612277	IC
PTDSS2	0.0467694	-0.0213791	0.0253903	IC
ULK1	0.0467799	-0.0423872	0.0043927	IC
SAFB	0.0526856	-0.045703	0.0069826	IC
SLC46A3	0.0343154	-0.0223199	0.0119955	IC
SLC9A1	0.0289643	-0.0259515	0.00301282	IC
IRX1	-0.0166758	0.00648717	-0.0101886	IC
MSRA	0.0365829	-0.0145236	0.0220593	IC
EXPH5	0.0442155	-0.0466044	-0.00238888	IC
HOXB6	0.0612598	-0.0334603	0.0277995	IC
RPL6	0.0914854	-0.0350775	0.0564078	IC
MLH3	0.0419163	-0.0387432	0.00317306	IC
LIFR	0.0554573	-0.0517417	0.00371555	IC
ZBTB7A	0.0588431	-0.0427314	0.0161117	IC
CYP39A1	0.0388367	-0.0220684	0.0167683	IC
NIT2	0.0564973	-0.0363844	0.0201129	IC
FAM50A	0.0650337	-0.0421933	0.0228404	IC
ATF6B	0.0491032	-0.034327	0.0147762	IC
DDX3X	0.0703659	-0.0705092	-0.000143331	IC
WDR83OS	0.089611	-0.0542486	0.0353625	IC
NADK2	0.0348005	-0.0267377	0.0080628	IC
TUBB	0.077065	-0.0422129	0.0348521	IC
ATPAF1	0.0577845	-0.0215437	0.0362408	IC
STK3	0.053359	-0.0374076	0.0159514	IC
KBTBD12	0.0319454	-0.0299294	0.00201599	IC
CFAP97	0.061601	-0.0434865	0.0181145	IC
GTF2B	0.0460279	-0.0188552	0.0271727	IC
TXNRD2	0.0542985	-0.0367437	0.0175547	IC
PELI1	0.017109	-0.0173724	-0.000263408	IC
FIBP	0.0631376	-0.0313401	0.0317975	IC
LINC-PINT	0.0504257	-0.0469903	0.00343541	IC
SETD2	0.0621249	-0.0583042	0.00382065	IC
ATXN10	0.059237	-0.0273178	0.0319192	IC
TSC22D4	0.0564329	-0.0661037	-0.00967077	IC
BOLA2	0.0540032	-0.0362534	0.0177498	IC
MFAP1	0.0527641	-0.0294044	0.0233597	IC
CHD2	0.0662664	-0.0585694	0.00769708	IC
DNAJA2	0.0684367	-0.0259943	0.0424424	IC
ZNF680	0.0375657	-0.0218751	0.0156905	IC
TMEM159	0.0335	-0.0268276	0.00667245	IC
CHD6	0.0481696	-0.0278902	0.0202794	IC
KMT2A	0.0609617	-0.0544019	0.00655986	IC
TIMM17B	0.0726544	-0.037761	0.0348933	IC
ZC3H14	0.0532623	-0.0403672	0.0128951	IC
HYAL4	0.0164626	-0.0176083	-0.00114567	IC
ATM	0.0476436	-0.042805	0.00483861	IC
GMPR2	0.0517071	-0.0277004	0.0240067	IC
CCNI	0.091565	-0.0425012	0.0490638	IC
KCNG1	0.0174941	-0.0138446	0.00364959	IC
MRPL19	0.0670229	-0.0484728	0.0185501	IC
LGI2	0.0183389	-0.0201709	-0.00183198	IC
CRELD2	0.0435851	-0.0372719	0.00631315	IC
MCF2L	0.0330528	-0.0233307	0.00972213	IC
L3MBTL4	0.0292229	-0.0200384	0.00918453	IC
SLC48A1	0.0535404	-0.0484428	0.00509761	IC
C5orf15	0.0550793	-0.0395503	0.015529	IC
SETD5	0.0434323	-0.0293861	0.0140461	IC
ZNF207	0.0629951	-0.0512051	0.0117901	IC
TRAPPC10	0.039804	-0.0317884	0.0080156	IC
VPS36	0.0614006	-0.0395694	0.0218312	IC
FAM199X	0.0467945	-0.0198163	0.0269783	IC
CHST12	0.0325741	-0.0285711	0.00400299	IC
RBM39	0.0813964	-0.0728938	0.00850266	IC
MIR31HG	0.0148626	-0.0160071	-0.00114452	IC
FAM204A	0.0576951	-0.0454144	0.0122807	IC
ECT2	0.0284297	-0.0184554	0.00997428	IC
TLCD4	0.0328008	-0.0247188	0.00808208	IC
PSMB3	0.0830466	-0.0353189	0.0477277	IC
PCCA	0.0619627	-0.0265591	0.0354036	IC
ARL6IP6	0.0404346	-0.0398345	0.00060016	IC
AKNA	0.0167017	-0.0135263	0.00317542	IC
PRPSAP2	0.0483964	-0.0460005	0.00239594	IC
XRCC6	0.072095	-0.0409397	0.0311553	IC
CCNDBP1	0.0691987	-0.0393235	0.0298753	IC
PTGER3	-0.101791	0.176328	0.074538	IC
THOC2	0.0538156	-0.0516757	0.00213997	IC
DDHD2	0.0429991	-0.0257616	0.0172374	IC
TRAP1	0.0521031	-0.0267607	0.0253425	IC
COMMD6	0.0928713	-0.0311343	0.0617371	IC
AQR	0.0456814	-0.0329609	0.0127205	IC
HIP1	0.036789	-0.0556419	-0.0188529	IC
CEP78	0.05677	-0.0618298	-0.00505976	IC
AL353572.4	0.0252549	-0.00931448	0.0159404	IC
CCND3	0.0269507	-0.0197279	0.00722278	IC
CYP2R1	0.0256274	-0.0239038	0.00172365	IC
ELK4	0.0481937	-0.0310754	0.0171183	IC
EPHB6	0.0230265	-0.0229688	5.76656e-05	IC
ANAPC16	0.0891651	-0.0517875	0.0373776	IC
ENPP4	0.0450635	-0.0378149	0.00724864	IC
UBE3A	0.0602263	-0.032076	0.0281503	IC
MED13L	0.0457175	-0.0324016	0.0133159	IC
MRPS34	0.0751303	-0.0382452	0.036885	IC
RBM6	0.0562983	-0.0569336	-0.000635331	IC
EPB41L5	0.0503555	-0.048783	0.00157253	IC
CXCL16	0.0286017	-0.015045	0.0135567	IC
MED21	0.0580413	-0.0204293	0.037612	IC
CHRDL2	0.0181155	-0.0222225	-0.00410699	IC
CASD1	0.0444998	-0.0329997	0.0115001	IC
NDUFS7	0.088477	-0.0407092	0.0477679	IC
HIST1H4C	0.095087	-0.101602	-0.00651544	IC
STRADB	0.0323042	-0.0270829	0.00522134	IC
SNRNP48	0.0336657	-0.0201778	0.0134879	IC
MTREX	0.0478787	-0.0247925	0.0230862	IC
PAXBP1	0.039288	-0.0289537	0.0103343	IC
PHF5A	0.0475399	-0.021515	0.0260249	IC
TRIM5	0.0277062	-0.0149165	0.0127897	IC
DNAH10	0.0137719	-0.0137719	-5.32907e-15	IC
ZC3H6	0.0424889	-0.0308517	0.0116372	IC
N4BP3	0.0369513	-0.0269238	0.0100275	IC
SCAPER	0.0435366	-0.0297378	0.0137988	IC
CGRRF1	0.0424719	-0.0300635	0.0124084	IC
TFG	0.0647396	-0.0290069	0.0357327	IC
HIGD2A	0.0873169	-0.0367534	0.0505635	IC
CAPN7	0.043695	-0.0378404	0.00585465	IC
CBY1	0.052564	-0.0168344	0.0357296	IC
KRT10	0.0811319	-0.062865	0.0182669	IC
CRYM	0.021967	-0.0233443	-0.00137736	IC
JAGN1	0.0564137	-0.0470841	0.00932962	IC
WDR72	0.0691518	-0.0706408	-0.00148901	IC
FKBP8	0.0741822	-0.0254643	0.0487179	IC
EMILIN2	0.0179315	-0.0167333	0.00119817	IC
GTF2A2	0.0787428	-0.0310566	0.0476863	IC
ANXA7	0.0676365	-0.0504305	0.017206	IC
FGD5-AS1	0.0664711	-0.0429285	0.0235426	IC
TMEM123	0.0768746	-0.043902	0.0329726	IC
PRPF6	0.0545396	-0.0210251	0.0335146	IC
ACSL3	0.0717488	-0.0432241	0.0285247	IC
NUDCD2	0.061071	-0.0299013	0.0311697	IC
NOSIP	0.0569017	-0.0225403	0.0343614	IC
EIF3H	0.0838665	-0.0350122	0.0488543	IC
BABAM2	0.0448943	-0.0252951	0.0195992	IC
C1orf115	0.0327328	-0.0342802	-0.00154742	IC
CCNC	0.0582611	-0.0191647	0.0390964	IC
FKBP3	0.0666463	-0.028198	0.0384483	IC
HSP90B1	0.0914113	-0.0502234	0.041188	IC
EPN2	0.0432695	-0.0328426	0.010427	IC
STK25	0.0544809	-0.0431477	0.0113332	IC
SH3YL1	0.0716413	-0.0463165	0.0253248	IC
LINC00472	0.0745347	-0.0901267	-0.015592	IC
PLPP3	0.0515051	-0.0599368	-0.00843176	IC
KATNBL1	0.0538525	-0.0329064	0.0209462	IC
RNF8	0.0451456	-0.0328086	0.012337	IC
MPRIP	0.050917	-0.0323639	0.0185531	IC
ABCC5	0.062694	-0.0320637	0.0306303	IC
ALG5	0.0667958	-0.0371937	0.0296021	IC
KIF25	0.0156965	-0.0162397	-0.000543168	IC
LRRFIP2	0.0600713	-0.0351848	0.0248865	IC
SRC	0.0348163	-0.0299665	0.00484988	IC
TOR4A	0.0220076	-0.0240472	-0.00203954	IC
SRSF11	0.070608	-0.0619348	0.00867321	IC
CERS5	0.0329335	-0.0127075	0.020226	IC
CCNO	0.0165435	-0.0193419	-0.00279839	IC
ZMPSTE24	0.0805577	-0.0500363	0.0305213	IC
B4GAT1	0.0395675	-0.0224423	0.0171253	IC
MT1G	-0.0471186	0.0284474	-0.0186712	IC
PDS5B	0.0454196	-0.0295104	0.0159092	IC
AIMP1	0.0677093	-0.0520313	0.015678	IC
CCT8	0.0724278	-0.0299795	0.0424484	IC
PTK2	0.056659	-0.0477937	0.00886532	IC
SOWAHD	0.0141199	-0.0137258	0.000394164	IC
DNAJC19	0.0777168	-0.0416279	0.0360889	IC
INO80E	0.0428511	-0.0374183	0.00543282	IC
HOXB2	0.0606738	-0.0353641	0.0253096	IC
ATP2A3	0.0182077	-0.0178365	0.000371262	IC
EML6	0.0203254	-0.0229187	-0.00259325	IC
CDK5	0.028675	-0.0276867	0.000988338	IC
ALG14	0.0413376	-0.0200253	0.0213123	IC
TMEM70	0.0512739	-0.0217228	0.0295511	IC
ENTPD8	0.0134042	-0.0131869	0.000217345	IC
TUT4	0.0581095	-0.0509088	0.00720074	IC
TMX2	0.0638807	-0.0320173	0.0318633	IC
SQSTM1	0.0741282	-0.0321013	0.0420269	IC
IRF2	0.0439897	-0.0317822	0.0122075	IC
BTBD7	0.0509731	-0.0571744	-0.00620128	IC
BCKDHA	0.0674768	-0.0335166	0.0339602	IC
CES2	0.0414006	-0.0304717	0.0109289	IC
SMIM19	0.0669347	-0.0418137	0.025121	IC
MT1E	-0.0618105	0.0499977	-0.0118128	IC
R3HDM4	0.0463675	-0.0410731	0.00529442	IC
SUMO3	0.0609792	-0.044203	0.0167762	IC
LPIN3	0.0297882	-0.0275165	0.00227161	IC
POLI	0.0414037	-0.0299264	0.0114773	IC
PRPF8	0.0649339	-0.0472461	0.0176878	IC
NOA1	0.0322412	-0.0143307	0.0179104	IC
FCGRT	0.0788586	-0.0573527	0.0215059	IC
SETX	0.0543171	-0.0472634	0.00705366	IC
LSM12	0.0613317	-0.026265	0.0350667	IC
[truncated: 2,601 more rows]
