# Supplementary material for: SGLT2 inhibitors mitigate kidney tubular metabolic and mTORC1 perturbations in youth-onset type 2 diabetes
Source: J Clin Invest. 2023 Mar 1;133(5):e164486. doi: 10.1172/JCI164486 (PMC9974101; doi:10.1172/JCI164486)
Supplement: Supplemental table 3 [file jci-133-164486-s081.xlsx]

## Sheet: PT_DOWN
	Supplementary Table S3: Pathways enriched by enhanced or suppressed transcripts with SGLT2 inhibitor across all tubular segments.
	Pathways enriched by transcripts suppressed with SGLT2 inhibitor in proximal tubular cells (PTↆ)
	Term	P value	Adjusted P-value	Odds Ratio	Combined Score	Transcripts
PTↆ1	Metabolism Homo sapiens R-HSA-1430728	1.96714e-35	2.12648e-32	2.95625	236.245	DMGDH;CERK;CPNE6;ECI2;ENO2;GLS;AQP1;PSMD8;PSMD9;PSMD2;RPL38;ACAD11;PDK2;GAMT;ACOT8;SLC6A12;CMBL;UPB1;SULT2B1;FDX1;PSME1;UQCRC1;SUCLG1;CES2;GCDH;MAOA;SLC5A2;RPS4Y1;SLC5A3;OAZ1;ACMSD;LDHA;APOM;PRKAR2B;AFMID;HMOX1;APOE;PCK1;DECR2;HAO2;GSTT2B;HMOX2;DECR1;GSTM4;CTSA;GSTM3;SURF1;GLYATL1;CYP4F2;MTHFS;NR1D1;GNG11;DERA;RPS28;SLC6A8;RPS27;ADI1;RPS29;CYP2S1;CALM1;RPS21;COX7B;QPRT;AKR1B1;ECSIT;COX7C;KHK;MED1…
PTↆ2	Respiratory electron transport Homo sapiens R-HSA-611105	1.1605e-18	6.27249e-16	10.5974	437.649	COX7B;NDUFB3;NDUFB2;NDUFB1;UQCR11;ETFB;UQCR10;ECSIT;COX7C;COX5A;UQCRFS1;COX11;COX14;NDUFV3;CYC1;NDUFV2;COX8A;NDUFA8;SURF1;NDUFA3;NDUFA2;NDUFA1;NDUFC1;SDHB;COX6B1;NDUFS7;UQCRQ;NDUFS4;NDUFAB1;UQCRC1;NDUFS2
PTↆ3	The citric acid (TCA) cycle and respiratory electron transport Homo sapiens R-HSA-1428517	2.28588e-18	8.2368e-16	6.94143	281.96	COX7B;NDUFB3;NDUFB2;NDUFB1;UQCR11;ETFB;UQCR10;PDHB;ECSIT;COX7C;COX5A;LDHA;UCP2;COX11;UQCRFS1;COX14;NDUFV3;CYC1;NDUFV2;PDK2;COX8A;NDUFA8;SURF1;IDH3G;NDUFA3;NDUFA2;NDUFA1;NDUFC1;SDHB;COX6B1;SUCLA2;NDUFS7;UQCRQ;NDUFS4;NDUFAB1;UQCRC1;NDUFS2;SUCLG1;ACO2;HAGH
PTↆ4	Respiratory electron transport, ATP synthesis by chemiosmotic coupling, and heat production by uncoupling proteins. Homo sapiens R-HSA-163200	1.45991e-16	3.94542e-14	8.09769	295.266	COX7B;NDUFB3;NDUFB2;NDUFB1;UQCR11;ETFB;UQCR10;ECSIT;COX7C;COX5A;UCP2;COX11;UQCRFS1;COX14;NDUFV3;CYC1;NDUFV2;COX8A;NDUFA8;SURF1;NDUFA3;NDUFA2;NDUFA1;NDUFC1;SDHB;COX6B1;NDUFS7;UQCRQ;NDUFS4;NDUFAB1;UQCRC1;NDUFS2
PTↆ5	Metabolism of amino acids and derivatives Homo sapiens R-HSA-71291	1.50404e-11	3.25172e-09	3.3603	83.7398	APIP;SAT1;FTCD;GLS;CNDP2;PSMD8;PSMD9;AUH;PSMD2;RPL38;GAMT;ARG2;DIO1;SLC6A12;SARS;PIPOX;FOLH1;TST;IVD;ASPG;PSME1;SLC25A10;GCDH;AHCY;PDHB;RPS4Y1;OAZ1;ACMSD;PSMB3;AFMID;PCBD1;GOT1;AGXT2;GOT2;BBOX1;FAH;ASS1;AGMAT;QDPR;GRHPR;RPS28;RPS27;SLC6A8;DAO;RPS29;ADI1;PSMC4;NDUFAB1;RPS21
PTↆ6	Glucose metabolism Homo sapiens R-HSA-70326	1.91644e-10	3.45278e-08	6.98292	156.245	TPI1;PFKFB3;PKLR;GOT1;MDH1;PGAM1;GOT2;ENO2;HK2;PFKL;GNPDA1;UBB;PGK1;ALDOC;SLC25A10;PCK1;CALM1;FBP1;SLC25A11;GAPDH;PGM1
PTↆ7	Gluconeogenesis Homo sapiens R-HSA-70263	1.67583e-09	2.58796e-07	13.1161	265.037	TPI1;GOT1;MDH1;PGAM1;GOT2;ENO2;PGK1;ALDOC;SLC25A10;PCK1;SLC25A11;FBP1;GAPDH
PTↆ8	Complex I biogenesis Homo sapiens R-HSA-6799198	9.10184e-09	1.22989e-06	8.46764	156.777	NDUFA8;NDUFA3;NDUFB3;NDUFA2;NDUFB2;NDUFA1;NDUFB1;NDUFC1;ECSIT;NDUFS7;NDUFS4;NDUFAB1;NDUFS2;NDUFV3;NDUFV2
PTↆ9	Biological oxidations Homo sapiens R-HSA-211859	2.33346e-07	2.7972e-05	3.2974	50.3537	AHCY;MAOA;GLYAT;CYP46A1;BPHL;ACSM2B;PTↆGS1;CNDP2;AKR7A2;AKR7A3;ALDH1B1;GSTT2B;GSTM4;GSTM3;AOC1;GLYATL1;GSTO1;CYP4F2;AKR1A1;NR1H4;FMO1;ABHD14B;CMBL;SULT2B1;GGCT;CYP2S1;FDX1;DPEP1;CES2
PTↆ10	Metabolism of carbohydrates Homo sapiens R-HSA-71387	2.5876e-07	2.7972e-05	2.83769	43.0403	PFKFB3;SLC2A1;AKR1B1;SLC2A3;ENO2;SLC5A2;SLC5A3;HK2;KHK;NAGLU;UBB;PGK1;PCK1;SLC37A4;PGM1;MGAM;TPI1;PKLR;MDH1;GOT1;PGAM1;GOT2;B3GAT1;AKR1A1;DERA;PFKL;GNPDA1;CRYL1;ALDOC;SLC25A10;CALM1;TKT;FBP1;SLC25A11;GAPDH;GALK1
PTↆ11	Metabolism of polyamines Homo sapiens R-HSA-351202	7.46088e-07	7.33201e-05	4.87133	68.7268	GAMT;ARG2;GOT1;APIP;SLC6A12;SAT1;OAZ1;ASS1;AGMAT;PSMD8;PSMD9;SLC6A8;PSMB3;PSMC4;ADI1;PSMD2;PSME1
PTↆ12	Transmembrane transport of small molecules Homo sapiens R-HSA-382551	2.08136e-06	0.000187496	2.07129	27.0976	SLC2A1;SLC2A3;ABCA12;AQP2;AQP3;HK2;AQP1;SLC22A12;FTH1;NIPAL3;SLC39A5;SLC37A4;ATP6V1E1;SLC22A11;SLC34A3;SLC13A2;ATP6V1G1;SLC2A13;SLC34A1;SLC6A12;ATP1B3;ATP1B1;SLC9A3;SLC7A7;SLCO4A1;SLC7A9;SLC25A10;AVP;ATP6V0D1;ABCG1;FTL;SLC47A2;SLC22A6;SLC22A5;SLC5A2;SLC5A3;UBB;PRKAR2B;GNG4;SLC17A5;HMOX1;ATP6V0E2;SLC38A2;HMOX2;ATP6V1F;SLC14A2;ABCA4;GNG11;TPCN1;SLC2A9;CLCN7;SLC4A7;SLC6A6;FXYD4;FXYD2;SLCO1A2;CALM1
PTↆ13	Glycolysis Homo sapiens R-HSA-70171	2.25928e-06	0.000187868	8.6858	112.919	PFKL;PFKFB3;TPI1;PKLR;PGAM1;PGK1;ALDOC;ENO2;GAPDH;HK2
PTↆ14	TP53 Regulates Metabolic Genes Homo sapiens R-HSA-5628897	3.64066e-06	0.000281111	4.51255	56.5122	COX8A;COX7B;GPX2;SURF1;COX7C;COX5A;GLS;COX6B1;PRDX1;SESN2;DDIT4;COX11;COX14;LAMTOR2;LAMTOR1;LAMTOR5
PTↆ15	SLC-mediated transmembrane transport Homo sapiens R-HSA-425407	1.33566e-05	0.000962567	2.52453	28.334	SLC47A2;SLC22A6;SLC22A5;SLC2A1;SLC2A3;SLC5A2;SLC5A3;HK2;SLC22A12;SLC17A5;SLC39A5;SLC37A4;SLC38A2;SLC22A11;SLC34A3;SLC13A2;SLC14A2;SLC34A1;SLC2A13;SLC6A12;SLC2A9;SLC4A7;SLC6A6;SLC9A3;SLC7A7;SLCO4A1;SLC7A9;SLCO1A2;SLC25A10;AVP;CALM1
PTↆ16	Transport of glucose and other sugars, bile salts and organic acids, metal ions and amine compounds Homo sapiens R-HSA-425366	4.09963e-05	0.00276981	3.60679	36.4359	SLC47A2;SLC13A2;SLC22A6;SLC14A2;SLC22A5;SLC2A13;SLC2A1;SLC6A12;SLC2A3;SLC5A2;SLC5A3;SLC2A9;SLC22A12;SLC6A6;SLC39A5;SLC22A11
PTↆ17	Mitochondrial translation Homo sapiens R-HSA-5368287	0.000149173	0.00948566	3.52421	31.0497	TSFM;MRPS15;MRPS26;MRPS25;MRPS36;MRPL19;MRPS34;MRPL37;MRPL48;MTIF3;MRPL34;MRPL12;MRPS6;MRPL46
PTↆ18	Sulfur amino acid metabolism Homo sapiens R-HSA-1614635	0.000169372	0.0101717	7.41036	64.3472	AHCY;GOT1;TST;ADI1;APIP;SLC25A10;CNDP2
PTↆ19	Iron uPTↆake and transport Homo sapiens R-HSA-917937	0.000233394	0.0132789	5.04992	42.2314	ATP6V1G1;FTH1;HMOX1;ATP6V0E2;ATP6V1E1;ATP6V0D1;HMOX2;ATP6V1F;FTL
PTↆ20	Mitochondrial translation initiation Homo sapiens R-HSA-5368286	0.000268061	0.0137988	3.50033	28.7877	MRPS15;MRPS26;MRPS25;MRPS36;MRPL19;MRPS34;MRPL37;MRPL48;MTIF3;MRPL34;MRPL12;MRPS6;MRPL46
PTↆ21	Mitochondrial translation elongation Homo sapiens R-HSA-5389840	0.000268061	0.0137988	3.50033	28.7877	TSFM;MRPS15;MRPS26;MRPS25;MRPS36;MRPL19;MRPS34;MRPL37;MRPL48;MRPL34;MRPL12;MRPS6;MRPL46
PTↆ22	Mitochondrial protein import Homo sapiens R-HSA-1268020	0.00030733	0.0151011	4.33787	35.0829	GRPEL1;IDH3G;COX17;LDHD;TIMM13;HSCB;TIMM10;CYC1;ACO2;TOMM5
PTↆ23	Vitamin C (ascorbate) metabolism Homo sapiens R-HSA-196836	0.000374132	0.0175842	19.012	150.022	CYB5A;GSTO1;SLC2A1;SLC2A3
PTↆ24	Metabolism of lipids and lipoproteins Homo sapiens R-HSA-556833	0.000488591	0.0220069	1.69311	12.9082	DMGDH;CERK;CPNE6;ECI2;AKR1B1;RORA;CYP46A1;MED11;ACADM;ACAD11;ACAA1;CBR1;ACOT8;GPX2;ELOVL4;ACOT13;PLA2G4A;PTↆGR1;BDH2;ACOX2;FDX1;PCCB;DPEP1;PLIN2;MGLL;ABCG1;ECHS1;MVK;HPGD;HSD17B14;GDPD3;NPAS2;PTↆGS1;HMGCL;APOE;DECR2;HAO2;PLTP;DECR1;ESRRA;CTSA;CYP4F2;AKR1C1;NR1H4;G0S2;APOC3;NR1D1;ACSF2;FABP1;ETNK2;APOC2;SLCO1A2;LPIN2
PTↆ25	Pyruvate metabolism and Citric Acid (TCA) cycle Homo sapiens R-HSA-71406	0.000554401	0.0239723	4.40133	32.9995	LDHA;SUCLA2;IDH3G;SUCLG1;PDHB;HAGH;ACO2;SDHB;PDK2
PTↆ26	Phase 1 - Functionalization of compounds Homo sapiens R-HSA-211945	0.000661218	0.0274914	3.14453	23.0225	AOC1;MAOA;CYP4F2;NR1H4;FMO1;CMBL;CYP46A1;BPHL;PTↆGS1;ALDH1B1;CYP2S1;FDX1;CES2
PTↆ27	Histidine, lysine, phenylalanine, tyrosine, proline and tryPTↆophan catabolism Homo sapiens R-HSA-6788656	0.000848242	0.0339611	4.62044	32.6773	QDPR;GCDH;AFMID;PIPOX;PCBD1;FAH;FTCD;ACMSD
PTↆ28	Mitochondrial translation termination Homo sapiens R-HSA-5419276	0.000953648	0.0368176	3.18281	22.1371	MRPS15;MRPS26;MRPS25;MRPS36;MRPL19;MRPS34;MRPL37;MRPL48;MRPL34;MRPL12;MRPS6;MRPL46
PTↆ29	Organic anion transport Homo sapiens R-HSA-561048	0.00116522	0.042229	28.4925	192.462	SLC22A12;SLC22A6;SLC22A11
PTↆ30	Mitochondrial Fatty Acid Beta-Oxidation Homo sapiens R-HSA-77289	0.00117194	0.042229	7.92627	53.4951	ECHS1;PCCB;ACADM;ACAD11;DECR1
PTↆ31	Fatty acid, triacylglycerol, and ketone body metabolism Homo sapiens R-HSA-535734	0.00138166	0.04818	2.16234	14.2378	ESRRA;ACOT8;ECHS1;ELOVL4;NR1H4;G0S2;ACOT13;RORA;NR1D1;NPAS2;ACSF2;FABP1;MED11;HMGCL;BDH2;PCCB;PLIN2;ACADM;ACAD11;DECR2;LPIN2;DECR1
PTↆ32	Phase II conjugation Homo sapiens R-HSA-156580	0.00145738	0.0492321	2.85417	18.6409	GSTM4;GSTM3;GLYATL1;AHCY;GSTO1;AKR1A1;ABHD14B;GLYAT;ACSM2B;CNDP2;SULT2B1;GGCT;GSTT2B
PTↆ33	HDL-mediated lipid transport Homo sapiens R-HSA-194223	0.00202561	0.0644025	6.79323	42.1308	APOC2;APOC3;APOE;PLTP;ABCG1
PTↆ34	Citric acid cycle (TCA cycle) Homo sapiens R-HSA-71403	0.00202561	0.0644025	6.79323	42.1308	SUCLA2;IDH3G;SUCLG1;ACO2;SDHB
PTↆ35	Methionine salvage pathway Homo sapiens R-HSA-1237112	0.00224349	0.0673671	18.994	115.858	GOT1;ADI1;APIP
PTↆ36	Conjugation of benzoate with glycine Homo sapiens R-HSA-177135	0.00224349	0.0673671	18.994	115.858	GLYATL1;GLYAT;ACSM2B
PTↆ37	Glutathione conjugation Homo sapiens R-HSA-156590	0.00251801	0.0735667	4.29984	25.7315	GSTM4;GGCT;GSTM3;GSTO1;AKR1A1;GSTT2B;CNDP2
PTↆ38	Autodegradation of Cdh1 by Cdh1:APC/C Homo sapiens R-HSA-174084	0.0035873	0.100744	3.23632	18.2216	PSMD8;PSMD9;UBB;PSMB3;PSMC4;CDC26;PSMD2;PSME1;ANAPC11
PTↆ39	Nuclear RecePTↆor transcriPTↆion pathway Homo sapiens R-HSA-383280	0.00363461	0.100744	3.54405	19.9078	ESRRA;HNF4A;RARA;NR1H4;RORA;NR1D1;ESR2;NR2F6
PTↆ40	Inositol transporters Homo sapiens R-HSA-429593	0.00378001	0.102155	14.2447	79.4576	SLC2A13;SLC5A2;SLC5A3
PTↆ41	Transport of inorganic cations/anions and amino acids/oligopePTↆides Homo sapiens R-HSA-425393	0.00393517	0.103754	2.63196	14.5753	SLC34A3;SLC4A7;SLC9A3;SLC6A6;SLC7A7;SLC7A9;SLC34A1;SLC17A5;SLC6A12;SLC25A10;CALM1;SLC38A2
PTↆ42	Organic cation/anion/zwitterion transport Homo sapiens R-HSA-549132	0.00420057	0.1056	7.6024	41.6044	SLC22A12;SLC22A6;SLC22A5;SLC22A11
PTↆ43	Synthesis of Prostaglandins (PG) and Thromboxanes (TX) Homo sapiens R-HSA-2162123	0.00420057	0.1056	7.6024	41.6044	CBR1;HPGD;PTↆGR1;PTↆGS1
PTↆ44	BMAL1:CLOCK,NPAS2 activates circadian gene expression Homo sapiens R-HSA-1368108	0.00452463	0.111162	3.80763	20.5544	DBP;BHLHE40;RORA;NR1D1;AVP;HIF1A;NPAS2
PTↆ45	Arachidonic acid metabolism Homo sapiens R-HSA-2142753	0.00463325	0.111301	3.38618	18.199	CBR1;GPX2;HPGD;CYP4F2;PLA2G4A;DPEP1;PTↆGR1;PTↆGS1
PTↆ46	Vasopressin regulates renal water homeostasis via Aquaporins Homo sapiens R-HSA-432040	0.00517533	0.116579	3.70167	19.485	GNG4;PRKAR2B;AVP;AQP2;AQP3;GNG11;AQP1
PTↆ47	Detoxification of Reactive Oxygen Species Homo sapiens R-HSA-3299685	0.00542122	0.116579	4.22824	22.0606	GPX2;PRDX1;CAT;CYBA;ATOX1;SOD1
PTↆ48	APC/C:Cdc20 mediated degradation of Securin Homo sapiens R-HSA-174154	0.00547969	0.116579	3.00858	15.6648	PSMD8;PSMD9;UBB;PSMB3;PSMC4;CDC26;PSMD2;PSME1;ANAPC11
PTↆ49	WNT5A-dependent internalization of FZD4 Homo sapiens R-HSA-5099900	0.00550316	0.116579	6.91091	35.9535	PRKCB;CLTB;AP2S1;AP2A1
PTↆ50	PCP/CE pathway Homo sapiens R-HSA-4086400	0.00576447	0.116579	2.62206	13.5195	PSMD8;PSMD9;UBB;PRKCB;PSMB3;PSMC4;PSMD2;CLTB;PSME1;AP2S1;AP2A1
PTↆ51	Erythrocytes take up oxygen and release carbon dioxide Homo sapiens R-HSA-1247673	0.00582355	0.116579	11.3952	58.6379	CA2;CA4;AQP1
PTↆ52	VEGF ligand-recePTↆor interactions Homo sapiens R-HSA-194313	0.00582355	0.116579	11.3952	58.6379	KDR;VEGFB;VEGFA
PTↆ53	VEGF binds to VEGFR leading to recePTↆor dimerization Homo sapiens R-HSA-195399	0.00582355	0.116579	11.3952	58.6379	KDR;VEGFB;VEGFA
PTↆ54	Conjugation of salicylate with glycine Homo sapiens R-HSA-177128	0.00582355	0.116579	11.3952	58.6379	GLYATL1;GLYAT;ACSM2B
PTↆ55	ROS, RNS production in response to bacteria Homo sapiens R-HSA-1222556	0.00630912	0.124003	4.07702	20.6532	ATP6V1G1;CYBA;ATP6V0E2;ATP6V1E1;ATP6V0D1;ATP6V1F
PTↆ56	Amino acid synthesis and interconversion (transamination) Homo sapiens R-HSA-70614	0.00721257	0.136022	4.75376	23.4452	FOLH1;GOT1;GOT2;ASPG;GLS
PTↆ57	Glyoxylate metabolism and glycine degradation Homo sapiens R-HSA-389661	0.00721257	0.136022	4.75376	23.4452	GRHPR;DAO;AGXT2;NDUFAB1;PDHB
PTↆ58	Bile acid and bile salt metabolism Homo sapiens R-HSA-194068	0.00729812	0.136022	3.93622	19.3668	ACOT8;ACOX2;AKR1C1;SLCO1A2;NR1H4;CYP46A1
PTↆ59	Metabolism of vitamins and cofactors Homo sapiens R-HSA-196854	0.00750206	0.137453	2.15336	10.5355	CYB5A;GSTO1;AKR1C1;QPRT;SLC2A1;APOC3;MTHFS;SLC2A3;APOM;NAPRT;APOC2;PCCB;ENPP1;ACP5;APOE
PTↆ60	CDT1 association with the CDC6:ORC:origin complex Homo sapiens R-HSA-68827	0.00804773	0.144993	3.04675	14.6926	PSMD8;PSMD9;UBB;PSMB3;PSMC4;PSMD2;GMNN;PSME1
PTↆ61	Conjugation of carboxylic acids Homo sapiens R-HSA-159424	0.00841197	0.146667	9.4955	45.3704	GLYATL1;GLYAT;ACSM2B
PTↆ62	Amino Acid conjugation Homo sapiens R-HSA-156587	0.00841197	0.146667	9.4955	45.3704	GLYATL1;GLYAT;ACSM2B
PTↆ63	Insulin recePTↆor recycling Homo sapiens R-HSA-77387	0.00856813	0.146942	4.52715	21.5479	ATP6V1G1;ATP6V0E2;ATP6V1E1;ATP6V0D1;ATP6V1F
PTↆ64	APC/C:Cdh1 mediated degradation of Cdc20 and other APC/C:Cdh1 targeted proteins in late mitosis/early G1 Homo sapiens R-HSA-174178	0.00883554	0.146942	2.76522	13.0767	PSMD8;PSMD9;UBB;PSMB3;PSMC4;CDC26;PSMD2;PSME1;ANAPC11
PTↆ65	Cdc20:Phospho-APC/C mediated degradation of Cyclin A Homo sapiens R-HSA-174184	0.00883554	0.146942	2.76522	13.0767	PSMD8;PSMD9;UBB;PSMB3;PSMC4;CDC26;PSMD2;PSME1;ANAPC11
PTↆ66	APC:Cdc20 mediated degradation of cell cycle proteins prior to satisfation of the cell cycle checkpoint Homo sapiens R-HSA-179419	0.00966129	0.15824	2.72118	12.6253	PSMD8;PSMD9;UBB;PSMB3;PSMC4;CDC26;PSMD2;PSME1;ANAPC11
PTↆ67	Peroxisomal lipid metabolism Homo sapiens R-HSA-390918	0.0100901	0.160403	4.32114	19.8608	ACOT8;ACOX2;ECI2;ACAA1;HAO2
PTↆ68	Synthesis of bile acids and bile salts Homo sapiens R-HSA-192105	0.0100901	0.160403	4.32114	19.8608	ACOT8;ACOX2;AKR1C1;NR1H4;CYP46A1
PTↆ69	Amino acid and oligopePTↆide SLC transporters Homo sapiens R-HSA-425374	0.0106481	0.16437	3.17185	14.4078	SLC6A6;SLC7A7;SLC7A9;SLC17A5;SLC6A12;SLC25A10;SLC38A2
PTↆ70	Regulation of activated PAK-2p34 by proteasome mediated degradation Homo sapiens R-HSA-211733	0.0106481	0.16437	3.17185	14.4078	PSMD8;PSMD9;UBB;PSMB3;PSMC4;PSMD2;PSME1
PTↆ71	APC/C:Cdc20 mediated degradation of mitotic proteins Homo sapiens R-HSA-176409	0.0114857	0.16437	2.63718	11.7793	PSMD8;PSMD9;UBB;PSMB3;PSMC4;CDC26;PSMD2;PSME1;ANAPC11
PTↆ72	Creatine metabolism Homo sapiens R-HSA-71288	0.0115735	0.16437	8.13857	36.2902	GAMT;SLC6A8;SLC6A12
PTↆ73	Metabolism of nucleotides Homo sapiens R-HSA-15869	0.0116562	0.16437	2.47446	11.0161	AGXT2;CAT;ADSSL1;AK2;GMPR;CTPS1;GLRX;TK1;UPB1;APRT
PTↆ74	CDK-mediated phosphorylation and removal of Cdc6 Homo sapiens R-HSA-69017	0.0118602	0.16437	3.09793	13.738	PSMD8;PSMD9;UBB;PSMB3;PSMC4;PSMD2;PSME1
PTↆ75	Ubiquitin-dependent degradation of Cyclin D1 Homo sapiens R-HSA-69229	0.0118602	0.16437	3.09793	13.738	PSMD8;PSMD9;UBB;PSMB3;PSMC4;PSMD2;PSME1
PTↆ76	Ubiquitin-dependent degradation of Cyclin D Homo sapiens R-HSA-75815	0.0118602	0.16437	3.09793	13.738	PSMD8;PSMD9;UBB;PSMB3;PSMC4;PSMD2;PSME1
PTↆ77	Regulation of ApoPTↆosis Homo sapiens R-HSA-169911	0.0118602	0.16437	3.09793	13.738	PSMD8;PSMD9;UBB;PSMB3;PSMC4;PSMD2;PSME1
PTↆ78	Regulation of ornithine decarboxylase (ODC) Homo sapiens R-HSA-350562	0.0118602	0.16437	3.09793	13.738	PSMD8;PSMD9;PSMB3;PSMC4;PSMD2;PSME1;OAZ1
PTↆ79	Activation of APC/C and APC/C:Cdc20 mediated degradation of mitotic proteins Homo sapiens R-HSA-176814	0.012489	0.170894	2.59708	11.3828	PSMD8;PSMD9;UBB;PSMB3;PSMC4;CDC26;PSMD2;PSME1;ANAPC11
PTↆ80	Circadian Clock Homo sapiens R-HSA-400253	0.0130718	0.171511	2.76905	12.0102	DBP;UBB;BHLHE40;RORA;AVP;NR1D1;HIF1A;NPAS2
PTↆ81	Vpu mediated degradation of CD4 Homo sapiens R-HSA-180534	0.0131688	0.171511	3.02736	13.1082	PSMD8;PSMD9;UBB;PSMB3;PSMC4;PSMD2;PSME1
PTↆ82	Autodegradation of the E3 ubiquitin ligase COP1 Homo sapiens R-HSA-349425	0.0131688	0.171511	3.02736	13.1082	PSMD8;PSMD9;UBB;PSMB3;PSMC4;PSMD2;PSME1
PTↆ83	Aquaporin-mediated transport Homo sapiens R-HSA-445717	0.0131688	0.171511	3.02736	13.1082	GNG4;PRKAR2B;AVP;AQP2;AQP3;GNG11;AQP1
PTↆ84	Beta-catenin independent WNT signaling Homo sapiens R-HSA-3858494	0.0135191	0.173835	2.05443	8.84155	PRKCB;CLTB;AP2A1;GNG11;PSMD8;PSMD9;UBB;GNG4;PSMB3;PSMC4;PSMD2;PSME1;AP2S1;CALM1
PTↆ85	Transferrin endocytosis and recycling Homo sapiens R-HSA-917977	0.0136688	0.173835	3.96063	17.0015	ATP6V1G1;ATP6V0E2;ATP6V1E1;ATP6V0D1;ATP6V1F
PTↆ86	p53-Independent DNA Damage Response Homo sapiens R-HSA-69610	0.0145778	0.179075	2.95993	12.5153	PSMD8;PSMD9;UBB;PSMB3;PSMC4;PSMD2;PSME1
PTↆ87	p53-Independent G1/S DNA damage checkpoint Homo sapiens R-HSA-69613	0.0145778	0.179075	2.95993	12.5153	PSMD8;PSMD9;UBB;PSMB3;PSMC4;PSMD2;PSME1
PTↆ88	Ubiquitin Mediated Degradation of Phosphorylated Cdc25A Homo sapiens R-HSA-69601	0.0145778	0.179075	2.95993	12.5153	PSMD8;PSMD9;UBB;PSMB3;PSMC4;PSMD2;PSME1
PTↆ89	Transport of organic anions Homo sapiens R-HSA-879518	0.0153277	0.184102	7.12087	29.7517	SLCO4A1;SLCO1A2;AVP
PTↆ90	Phenylalanine and tyrosine catabolism Homo sapiens R-HSA-71182	0.0153277	0.184102	7.12087	29.7517	QDPR;PCBD1;FAH
PTↆ91	Vif-mediated degradation of APOBEC3G Homo sapiens R-HSA-180585	0.0160911	0.190173	2.89543	11.9566	PSMD8;PSMD9;UBB;PSMB3;PSMC4;PSMD2;PSME1
PTↆ92	DNA Replication Homo sapiens R-HSA-69306	0.0161849	0.190173	2.22989	9.19535	PSMD8;POLD3;PSMD9;UBB;RFC1;PSMB3;PSMC4;PSMD2;RPA3;GMNN;PSME1
PTↆ93	TranscriPTↆional Regulation by TP53 Homo sapiens R-HSA-3700989	0.0167649	0.193405	1.60951	6.58042	COX7B;COX7C;COX5A;NDRG1;GLS;UBB;PRDX1;SESN2;POLR2E;PMS2;COX11;COX14;POLR2I;COX8A;BNIP3L;PRELID1;SURF1;GPX2;USP2;COX6B1;RGCC;BCL6;RPA3;DDIT4;LAMTOR2;LAMTOR1;LAMTOR5
PTↆ94	Activation of NF-kappaB in B cells Homo sapiens R-HSA-1169091	0.0170138	0.193405	2.6254	10.6952	PSMD8;PSMD9;UBB;PRKCB;PSMB3;PSMC4;PSMD2;PSME1
PTↆ95	Regulation of APC/C activators between G1/S and early anaphase Homo sapiens R-HSA-176408	0.0171625	0.193405	2.44816	9.95184	PSMD8;PSMD9;UBB;PSMB3;PSMC4;CDC26;PSMD2;PSME1;ANAPC11
PTↆ96	SCF-beta-TrCP mediated degradation of Emi1 Homo sapiens R-HSA-174113	0.0177124	0.193405	2.83368	11.4296	PSMD8;PSMD9;UBB;PSMB3;PSMC4;PSMD2;PSME1
PTↆ97	Stabilization of p53 Homo sapiens R-HSA-69541	0.0177124	0.193405	2.83368	11.4296	PSMD8;PSMD9;UBB;PSMB3;PSMC4;PSMD2;PSME1
PTↆ98	AUF1 (hnRNP D0) binds and destabilizes mRNA Homo sapiens R-HSA-450408	0.0177124	0.193405	2.83368	11.4296	PSMD8;PSMD9;UBB;PSMB3;PSMC4;PSMD2;PSME1
PTↆ99	Degradation of AXIN Homo sapiens R-HSA-4641257	0.0177124	0.193405	2.83368	11.4296	PSMD8;PSMD9;UBB;PSMB3;PSMC4;PSMD2;PSME1
PTↆ100	Amino acid transport across the plasma membrane Homo sapiens R-HSA-352230	0.0180149	0.194741	3.65558	14.6829	SLC6A6;SLC7A7;SLC7A9;SLC6A12;SLC38A2
PTↆ101	Assembly of the pre-replicative complex Homo sapiens R-HSA-68867	0.0184997	0.198002	2.58077	10.2973	PSMD8;PSMD9;UBB;PSMB3;PSMC4;PSMD2;GMNN;PSME1
PTↆ102	Hh mutants that don't undergo autocatalytic processing are degraded by ERAD Homo sapiens R-HSA-5362768	0.0194453	0.200766	2.77449	10.9319	PSMD8;PSMD9;UBB;PSMB3;PSMC4;PSMD2;PSME1
PTↆ103	Erythrocytes take up carbon dioxide and release oxygen Homo sapiens R-HSA-1237044	0.0196866	0.200766	6.32933	24.8605	CA2;CA4;AQP1
PTↆ104	O2/CO2 exchange in erythrocytes Homo sapiens R-HSA-1480926	0.0196866	0.200766	6.32933	24.8605	CA2;CA4;AQP1
PTↆ105	Reversible hydration of carbon dioxide Homo sapiens R-HSA-1475029	0.0196866	0.200766	6.32933	24.8605	CA5B;CA2;CA4
PTↆ106	Passive transport by Aquaporins Homo sapiens R-HSA-432047	0.0196866	0.200766	6.32933	24.8605	AQP2;AQP3;AQP1
PTↆ107	Degradation of DVL Homo sapiens R-HSA-4641258	0.0212932	0.204524	2.71773	10.4615	PSMD8;PSMD9;UBB;PSMB3;PSMC4;PSMD2;PSME1
PTↆ108	DNA Replication Pre-Initiation Homo sapiens R-HSA-69002	0.0214229	0.204524	2.34718	9.0209	PSMD8;PSMD9;UBB;PSMB3;PSMC4;PSMD2;RPA3;GMNN;PSME1
PTↆ109	M/G1 Transition Homo sapiens R-HSA-68874	0.0214229	0.204524	2.34718	9.0209	PSMD8;PSMD9;UBB;PSMB3;PSMC4;PSMD2;RPA3;GMNN;PSME1
PTↆ110	Cyclin A:Cdk2-associated events at S phase entry Homo sapiens R-HSA-69656	0.0217457	0.204524	2.49589	9.55511	PSMD8;PSMD9;UBB;PSMB3;PSMC4;PSMD2;PSME1;CDC25B
PTↆ111	Response to elevated platelet cytosolic Ca2+ Homo sapiens R-HSA-76005	0.0221546	0.204524	2.11671	8.06406	SERPINA1;PRKCB;PCDH7;VEGFB;SERPING1;PLG;PPBP;CALM1;VEGFA;SOD1;PF4
PTↆ112	Resolution of AP sites via the multiple-nucleotide patch replacement pathway Homo sapiens R-HSA-110373	0.0223297	0.204524	4.22178	16.0505	POLD3;PARG;RFC1;RPA3
PTↆ113	Na+-dependent glucose transporters Homo sapiens R-HSA-428808	0.0227039	0.204524	12.65	47.8831	SLC5A2;SLC5A3
PTↆ114	Sodium-coupled phosphate cotransporters Homo sapiens R-HSA-427652	0.0227039	0.204524	12.65	47.8831	SLC34A3;SLC34A1
PTↆ115	Catabolism of glucuronate to xylulose-5-phosphate Homo sapiens R-HSA-5661270	0.0227039	0.204524	12.65	47.8831	AKR1A1;CRYL1
PTↆ116	Beta oxidation of octanoyl-CoA to hexanoyl-CoA Homo sapiens R-HSA-77348	0.0227039	0.204524	12.65	47.8831	ECHS1;ACADM
PTↆ117	Beta oxidation of decanoyl-CoA to octanoyl-CoA-CoA Homo sapiens R-HSA-77346	0.0227039	0.204524	12.65	47.8831	ECHS1;ACADM
PTↆ118	Vitamin B2 (riboflavin) metabolism Homo sapiens R-HSA-196843	0.0227039	0.204524	12.65	47.8831	ENPP1;ACP5
PTↆ119	Sulfide oxidation to sulfate Homo sapiens R-HSA-1614517	0.0227039	0.204524	12.65	47.8831	TST;SLC25A10
PTↆ120	Galactose catabolism Homo sapiens R-HSA-70370	0.0227039	0.204524	12.65	47.8831	PGM1;GALK1
PTↆ121	Hh mutants abrogate ligand secretion Homo sapiens R-HSA-5387390	0.0232595	0.207798	2.66323	10.0165	PSMD8;PSMD9;UBB;PSMB3;PSMC4;PSMD2;PSME1
PTↆ122	Synthesis of DNA Homo sapiens R-HSA-69239	0.0235152	0.20836	2.18889	8.20856	PSMD8;POLD3;PSMD9;UBB;RFC1;PSMB3;PSMC4;PSMD2;RPA3;PSME1
PTↆ123	Signaling by Insulin recePTↆor Homo sapiens R-HSA-74752	0.0244602	0.213222	1.59816	5.93031	KLB;ATP6V1G1;CAB39L;RASGRF1;PEBP1;PHB;FGF2;PSMD8;PSMD9;UBB;PSMB3;PSMC4;PSMD2;FGF18;PSME1;LAMTOR2;FYN;LAMTOR1;ATP6V1E1;ATP6V0D1;CALM1;ATP6V0E2;LAMTOR5;ATP6V1F
PTↆ124	Facilitative Na+-independent glucose transporters Homo sapiens R-HSA-428790	0.0246556	0.213222	5.6961	21.0912	SLC2A9;SLC2A1;SLC2A3
PTↆ125	WNT5A-dependent internalization of FZD2, FZD5 and ROR2 Homo sapiens R-HSA-5140745	0.0246556	0.213222	5.6961	21.0912	CLTB;AP2S1;AP2A1
PTↆ126	Metabolism of water-soluble vitamins and cofactors Homo sapiens R-HSA-196849	0.0250555	0.21496	2.1639	7.97756	CYB5A;GSTO1;NAPRT;QPRT;PCCB;SLC2A1;ENPP1;ACP5;MTHFS;SLC2A3
PTↆ127	NIK-->noncanonical NF-kB signaling Homo sapiens R-HSA-5676590	0.0253474	0.215752	2.61087	9.59517	PSMD8;PSMD9;UBB;PSMB3;PSMC4;PSMD2;PSME1
PTↆ128	Gap-filling DNA repair synthesis and ligation in GG-NER Homo sapiens R-HSA-5696397	0.0259859	0.217462	3.99937	14.5985	POLD3;RFC1;UBB;RPA3
PTↆ129	Lipoprotein metabolism Homo sapiens R-HSA-174824	0.0260951	0.217462	3.2769	11.9476	APOC2;APOC3;APOE;PLTP;ABCG1
PTↆ130	APC/C-mediated degradation of cell cycle proteins Homo sapiens R-HSA-174143	0.0263943	0.217462	2.25417	8.19302	PSMD8;PSMD9;UBB;PSMB3;PSMC4;CDC26;PSMD2;PSME1;ANAPC11
PTↆ131	Regulation of mitotic cell cycle Homo sapiens R-HSA-453276	0.0263943	0.217462	2.25417	8.19302	PSMD8;PSMD9;UBB;PSMB3;PSMC4;CDC26;PSMD2;PSME1;ANAPC11
PTↆ132	Removal of licensing factors from origins Homo sapiens R-HSA-69300	0.0273387	0.217462	2.37852	8.56136	PSMD8;PSMD9;UBB;PSMB3;PSMC4;PSMD2;GMNN;PSME1
PTↆ133	Degradation of GLI1 by the proteasome Homo sapiens R-HSA-5610780	0.0275599	0.217462	2.56053	9.19587	PSMD8;PSMD9;UBB;PSMB3;PSMC4;PSMD2;PSME1
PTↆ134	GLI3 is processed to GLI3R by the proteasome Homo sapiens R-HSA-5610785	0.0275599	0.217462	2.56053	9.19587	PSMD8;PSMD9;UBB;PSMB3;PSMC4;PSMD2;PSME1
PTↆ135	Degradation of GLI2 by the proteasome Homo sapiens R-HSA-5610783	0.0275599	0.217462	2.56053	9.19587	PSMD8;PSMD9;UBB;PSMB3;PSMC4;PSMD2;PSME1
PTↆ136	The role of GTSE1 in G2/M progression after G2 checkpoint Homo sapiens R-HSA-8852276	0.0275599	0.217462	2.56053	9.19587	PSMD8;PSMD9;UBB;PSMB3;PSMC4;PSMD2;PSME1
PTↆ137	SCF(Skp2)-mediated degradation of p27/p21 Homo sapiens R-HSA-187577	0.0275599	0.217462	2.56053	9.19587	PSMD8;PSMD9;UBB;PSMB3;PSMC4;PSMD2;PSME1
PTↆ138	Host Interactions of HIV factors Homo sapiens R-HSA-162909	0.0287626	0.225307	1.954	6.9341	PSMD8;PSMD9;UBB;PSMB3;PSMC4;PSMD2;PSME1;AP2S1;AP2A1;FYN;SLC25A5;AP1M1
PTↆ139	Base Excision Repair Homo sapiens R-HSA-73884	0.0292279	0.225682	3.1675	11.1896	POLD3;PARG;RFC1;OGG1;RPA3
PTↆ140	Resolution of Abasic Sites (AP sites) Homo sapiens R-HSA-73933	0.0292279	0.225682	3.1675	11.1896	POLD3;PARG;RFC1;OGG1;RPA3
PTↆ141	Synthesis of bile acids and bile salts via 7alpha-hydroxycholesterol Homo sapiens R-HSA-193368	0.0299803	0.226967	3.7992	13.3246	ACOT8;ACOX2;AKR1C1;NR1H4
PTↆ142	Mismatch repair (MMR) directed by MSH2:MSH3 (MutSbeta) Homo sapiens R-HSA-5358606	0.0302343	0.226967	5.178	18.1167	POLD3;RPA3;PMS2
PTↆ143	Mismatch repair (MMR) directed by MSH2:MSH6 (MutSalpha) Homo sapiens R-HSA-5358565	0.0302343	0.226967	5.178	18.1167	POLD3;RPA3;PMS2
PTↆ144	FGFR4 ligand binding and activation Homo sapiens R-HSA-190322	0.0302343	0.226967	5.178	18.1167	KLB;FGF18;FGF2
PTↆ145	Cellular responses to stress Homo sapiens R-HSA-2262752	0.030497	0.227361	1.51802	5.29807	RPS19BP1;WDR45;HIF1A;ETS2;HDAC6;ANAPC11;UBB;CDC26;PRDX1;BAG1;HIST1H1C;EGLN3;GPX2;H2AFZ;CBX2;CYBA;WIPI1;HSPA2;WIPI2;ATOX1;VEGFA;SOD1;RPA3;CAT;LAMTOR2;LAMTOR1;LAMTOR5
PTↆ146	Hexose transport Homo sapiens R-HSA-189200	0.0319333	0.234222	2.71601	9.35421	SLC2A1;SLC2A3;SLC5A2;SLC37A4;SLC5A3;HK2
PTↆ147	Dectin-1 mediated noncanonical NF-kB signaling Homo sapiens R-HSA-5607761	0.0323699	0.234222	2.46544	8.45774	PSMD8;PSMD9;UBB;PSMB3;PSMC4;PSMD2;PSME1
PTↆ148	Fructose metabolism Homo sapiens R-HSA-5652084	0.0329341	0.234222	9.48701	32.3815	AKR1B1;KHK
PTↆ149	mitochondrial fatty acid beta-oxidation of unsaturated fatty acids Homo sapiens R-HSA-77288	0.0329341	0.234222	9.48701	32.3815	ACADM;DECR1
PTↆ150	Beta-oxidation of very long chain fatty acids Homo sapiens R-HSA-390247	0.0329341	0.234222	9.48701	32.3815	ACOT8;ACAA1
PTↆ151	Heme degradation Homo sapiens R-HSA-189483	0.0329341	0.234222	9.48701	32.3815	HMOX1;HMOX2
PTↆ152	Synthesis of Lipoxins (LX) Homo sapiens R-HSA-2142700	0.0329341	0.234222	9.48701	32.3815	HPGD;PTↆGR1
PTↆ153	Regulation of DNA replication Homo sapiens R-HSA-69304	0.0338572	0.239213	2.27166	7.69093	PSMD8;PSMD9;UBB;PSMB3;PSMC4;PSMD2;GMNN;PSME1
PTↆ154	Basigin interactions Homo sapiens R-HSA-210991	0.034317	0.240888	3.61809	12.2006	SLC7A7;SLC7A9;ATP1B3;ATP1B1
PTↆ155	Cross-presentation of soluble exogenous antigens (endosomes) Homo sapiens R-HSA-1236978	0.0349033	0.242342	2.6527	8.90028	PSMD8;PSMD9;PSMB3;PSMC4;PSMD2;PSME1
PTↆ156	Gap-filling DNA repair synthesis and ligation in TC-NER Homo sapiens R-HSA-6782210	0.0349726	0.242342	2.42048	8.11634	POLD3;XAB2;RFC1;UBB;RPA3;POLR2E;POLR2I
PTↆ157	Mismatch Repair Homo sapiens R-HSA-5358508	0.036417	0.250744	4.74625	15.723	POLD3;RPA3;PMS2
PTↆ158	Dual incision in TC-NER Homo sapiens R-HSA-6782135	0.0377102	0.252992	2.37713	7.79183	POLD3;XAB2;RFC1;UBB;RPA3;POLR2E;POLR2I
PTↆ159	p53-Dependent G1/S DNA damage checkpoint Homo sapiens R-HSA-69580	0.0377102	0.252992	2.37713	7.79183	PSMD8;PSMD9;UBB;PSMB3;PSMC4;PSMD2;PSME1
PTↆ160	p53-Dependent G1 DNA Damage Response Homo sapiens R-HSA-69563	0.0377102	0.252992	2.37713	7.79183	PSMD8;PSMD9;UBB;PSMB3;PSMC4;PSMD2;PSME1
PTↆ161	Asymmetric localization of PCP proteins Homo sapiens R-HSA-4608870	0.0377102	0.252992	2.37713	7.79183	PSMD8;PSMD9;UBB;PSMB3;PSMC4;PSMD2;PSME1
PTↆ162	Platelet degranulation Homo sapiens R-HSA-114608	0.0379137	0.252992	2.00371	6.55703	SERPINA1;PCDH7;VEGFB;SERPING1;PLG;PPBP;CALM1;VEGFA;SOD1;PF4
PTↆ163	Regulation of Hypoxia-inducible Factor (HIF) by oxygen Homo sapiens R-HSA-1234174	0.0389986	0.257058	3.45345	11.2038	EGLN3;UBB;HIF1A;VEGFA
PTↆ164	Cellular response to hypoxia Homo sapiens R-HSA-2262749	0.0389986	0.257058	3.45345	11.2038	EGLN3;UBB;HIF1A;VEGFA
PTↆ165	Hedgehog ligand biogenesis Homo sapiens R-HSA-5358346	0.0405848	0.265892	2.33531	7.48316	PSMD8;PSMD9;UBB;PSMB3;PSMC4;PSMD2;PSME1
PTↆ166	Ion homeostasis Homo sapiens R-HSA-5578775	0.0413625	0.269354	2.53454	8.07347	DMPK;FXYD4;FXYD2;ATP1B3;ATP1B1;CALM1
PTↆ167	Translesion synthesis by REV1 Homo sapiens R-HSA-110312	0.0431941	0.275475	4.38092	13.7651	RFC1;UBB;RPA3
PTↆ168	ER-Phagosome pathway Homo sapiens R-HSA-1236974	0.0435983	0.275475	2.29492	7.18938	PSMD8;PSMD9;UBB;PSMB3;PSMC4;PSMD2;PSME1
PTↆ169	G1/S DNA Damage Checkpoints Homo sapiens R-HSA-69615	0.0435983	0.275475	2.29492	7.18938	PSMD8;PSMD9;UBB;PSMB3;PSMC4;PSMD2;PSME1
PTↆ170	EGFR downregulation Homo sapiens R-HSA-182971	0.0440262	0.275475	3.30313	10.3156	UBB;AP2S1;AP2A1;EPS15L1
PTↆ171	Pyruvate metabolism Homo sapiens R-HSA-70268	0.0440262	0.275475	3.30313	10.3156	LDHA;PDHB;HAGH;PDK2
PTↆ172	VEGFR2 mediated cell proliferation Homo sapiens R-HSA-5218921	0.0443833	0.275475	1.58249	4.92929	KLB;PRKCB;RASGRF1;PEBP1;PHB;FGF2;VEGFA;PSMD8;PSMD9;UBB;PSMB3;PSMC4;PSMD2;FGF18;KDR;PSME1;LAMTOR2;FYN;CALM1
PTↆ173	Nef Mediated CD8 Down-regulation Homo sapiens R-HSA-182218	0.0445958	0.275475	7.58921	23.6033	AP2S1;AP2A1
PTↆ174	PTↆK6 promotes HIF1A stabilization Homo sapiens R-HSA-8857538	0.0445958	0.275475	7.58921	23.6033	LINC01139;HIF1A
PTↆ175	Synthesis of Ketone Bodies Homo sapiens R-HSA-77111	0.0445958	0.275475	7.58921	23.6033	HMGCL;BDH2
PTↆ176	S Phase Homo sapiens R-HSA-69242	0.0472154	0.289999	1.85309	5.65755	PSMD8;POLD3;PSMD9;UBB;RFC1;PSMB3;PSMC4;PSMD2;RPA3;PSME1;CDC25B
PTↆ177	The role of Nef in HIV-1 replication and disease pathogenesis Homo sapiens R-HSA-164952	0.0493994	0.295386	3.16533	9.52074	AP2S1;AP2A1;FYN;AP1M1
PTↆ178	Energy dependent regulation of mTOR by LKB1-AMPK Homo sapiens R-HSA-380972	0.0493994	0.295386	3.16533	9.52074	CAB39L;LAMTOR2;LAMTOR1;LAMTOR5
PTↆ179	Recognition of DNA damage by PCNA-containing replication complex Homo sapiens R-HSA-110314	0.0493994	0.295386	3.16533	9.52074	POLD3;UBB;RFC1;RPA3
PTↆ180	Regulation of RAS by GAPs Homo sapiens R-HSA-5658442	0.0500486	0.295386	2.21819	6.64295	PSMD8;PSMD9;UBB;PSMB3;PSMC4;PSMD2;PSME1
PTↆ181	Trafficking of GluR2-containing AMPA recePTↆors Homo sapiens R-HSA-416993	0.0505516	0.295386	4.06779	12.1414	PRKCB;AP2S1;AP2A1
PTↆ182	Translesion synthesis by POLK Homo sapiens R-HSA-5655862	0.0505516	0.295386	4.06779	12.1414	RFC1;UBB;RPA3
PTↆ183	Translesion synthesis by POLI Homo sapiens R-HSA-5656121	0.0505516	0.295386	4.06779	12.1414	RFC1;UBB;RPA3
PTↆ184	Chylomicron-mediated lipid transport Homo sapiens R-HSA-174800	0.0505516	0.295386	4.06779	12.1414	APOC2;APOC3;APOE
PTↆ185	Metabolism of porphyrins Homo sapiens R-HSA-189445	0.0505516	0.295386	4.06779	12.1414	UROS;HMOX1;HMOX2
PTↆ186	Platelet activation, signaling and aggregation Homo sapiens R-HSA-76002	0.0523104	0.304019	1.54826	4.56824	PTↆPN1;PRKCH;SERPINA1;PRKCB;PCDH7;F2R;VEGFB;PLA2G4A;PLG;PPBP;GNG11;VEGFA;SOD1;GNG4;SERPING1;FYN;CALM1;MGLL;PF4
PTↆ187	Antigen processing-Cross presentation Homo sapiens R-HSA-1236975	0.0529602	0.30558	2.05601	6.041	PSMD8;PSMD9;UBB;PSMB3;PSMC4;PSMD2;PSME1;CYBA
PTↆ188	G2/M Transition Homo sapiens R-HSA-69275	0.0531443	0.30558	1.67714	4.92198	TUBGCP2;SSNA1;TUBG1;CDC25B;PSMD8;PSMD9;UBB;PRKAR2B;PSMB3;PSMC4;PSMD2;PSME1;CEP63;OPTↆN
PTↆ189	Cyclin E associated events during G1/S transition Homo sapiens R-HSA-69202	0.0534881	0.305929	2.18171	6.38869	PSMD8;PSMD9;UBB;PSMB3;PSMC4;PSMD2;PSME1
PTↆ190	Visual phototransduction Homo sapiens R-HSA-2187338	0.0543571	0.309263	1.94555	5.66579	APOM;RDH10;AKR1C1;APOC2;ABCA4;NAPEPLD;APOC3;APOE;CALM1
PTↆ191	Mitotic G2-G2/M phases Homo sapiens R-HSA-453274	0.0574259	0.31492	1.65613	4.73199	TUBGCP2;SSNA1;TUBG1;CDC25B;PSMD8;PSMD9;UBB;PRKAR2B;PSMB3;PSMC4;PSMD2;PSME1;CEP63;OPTↆN
PTↆ192	PPARA activates gene expression Homo sapiens R-HSA-1989781	0.0574782	0.31492	1.8473	5.27654	ESRRA;FABP1;MED11;NR1H4;G0S2;RORA;PLIN2;NR1D1;ACADM;NPAS2
PTↆ193	Organic anion transporters Homo sapiens R-HSA-428643	0.0575199	0.31492	6.32401	18.059	SLC17A5;SLC25A10
PTↆ194	mitochondrial fatty acid beta-oxidation of saturated fatty acids Homo sapiens R-HSA-77286	0.0575199	0.31492	6.32401	18.059	ECHS1;ACADM
PTↆ195	NR1D1 (REV-ERBA) represses gene expression Homo sapiens R-HSA-1368071	0.0575199	0.31492	6.32401	18.059	NR1D1;NPAS2
PTↆ196	Ketone body metabolism Homo sapiens R-HSA-74182	0.0575199	0.31492	6.32401	18.059	HMGCL;BDH2
PTↆ197	Signaling by Retinoic Acid Homo sapiens R-HSA-5362517	0.057682	0.31492	2.5673	7.32401	ALDH1A3;RDH10;RARA;PDHB;PDK2
PTↆ198	Retinoid metabolism and transport Homo sapiens R-HSA-975634	0.057682	0.31492	2.5673	7.32401	APOM;AKR1C1;APOC2;APOC3;APOE
PTↆ199	Oxygen-dependent proline hydroxylation of Hypoxia-inducible Factor Alpha Homo sapiens R-HSA-1234176	0.058473	0.317635	3.7964	10.7787	EGLN3;UBB;HIF1A
PTↆ200	Hedgehog 'off' state Homo sapiens R-HSA-5610787	0.0603855	0.325375	1.90211	5.33924	PSMD8;PSMD9;UBB;PRKAR2B;PSMB3;PSMC4;PSMD2;PSME1;FUZ
PTↆ201	Switching of origins to a post-replicative state Homo sapiens R-HSA-69052	0.0608009	0.325375	2.11223	5.91455	PSMD8;PSMD9;UBB;PSMB3;PSMC4;PSMD2;PSME1
PTↆ202	Orc1 removal from chromatin Homo sapiens R-HSA-68949	0.0608009	0.325375	2.11223	5.91455	PSMD8;PSMD9;UBB;PSMB3;PSMC4;PSMD2;PSME1
PTↆ203	Termination of translesion DNA synthesis Homo sapiens R-HSA-5656169	0.0611738	0.325758	2.92154	8.16288	POLD3;UBB;RFC1;RPA3
PTↆ204	Hedgehog 'on' state Homo sapiens R-HSA-5632684	0.0629087	0.332873	1.97559	5.46463	PSMD8;PSMD9;UBB;PSMB3;PSMC4;PSMD2;BOC;PSME1
PTↆ205	Organelle biogenesis and maintenance Homo sapiens R-HSA-1852241	0.0631258	0.332873	1.44798	4.00022	ESRRA;TSFM;MRPS15;MRPS26;MRPS25;MRPS36;SSNA1;MRPL19;MRPS34;NR1D1;MRPL37;MRPL48;MTIF3;MRPL12;MRPL34;TUBG1;MRPS6;MRPL46;HDAC6;PRKAR2B;CEP63;DYNLRB1;RAB11FIP3
PTↆ206	Lipid digestion, mobilization, and transport Homo sapiens R-HSA-73923	0.0646756	0.33939	2.07911	5.69338	FABP1;APOC2;APOC3;APOE;PLTP;ABCG1;MGLL
PTↆ207	Regulation of lipid metabolism by Peroxisome proliferator-activated recePTↆor alpha (PPARalpha) Homo sapiens R-HSA-400206	0.0662551	0.341323	1.79473	4.87134	ESRRA;FABP1;MED11;NR1H4;G0S2;RORA;PLIN2;NR1D1;ACADM;NPAS2
PTↆ208	Signaling by VEGF Homo sapiens R-HSA-194138	0.0665817	0.341323	1.43833	3.8969	KLB;PRKCB;RASGRF1;VEGFB;PEBP1;CYBA;PHB;SHB;BAIAP2;FGF2;VEGFA;PSMD8;PSMD9;UBB;PSMB3;PSMC4;PSMD2;FGF18;KDR;PSME1;LAMTOR2;FYN;CALM1
PTↆ209	Signaling by FGFR2 IIIa TM Homo sapiens R-HSA-8851708	0.0669385	0.341323	3.55894	9.6233	POLR2E;POLR2I;FGF2
PTↆ210	Translesion Synthesis by POLH Homo sapiens R-HSA-110320	0.0669385	0.341323	3.55894	9.6233	RFC1;UBB;RPA3
PTↆ211	PCNA-Dependent Long Patch Base Excision Repair Homo sapiens R-HSA-5651801	0.0669385	0.341323	3.55894	9.6233	POLD3;RFC1;RPA3
PTↆ212	Scavenging by Class A RecePTↆors Homo sapiens R-HSA-3000480	0.0669385	0.341323	3.55894	9.6233	FTH1;APOE;FTL
PTↆ213	Negative regulation of FGFR4 signaling Homo sapiens R-HSA-5654733	0.0675677	0.342914	2.81318	7.58047	KLB;UBB;FGF18;FGF2
PTↆ214	Formation of annular gap junctions Homo sapiens R-HSA-196025	0.0715508	0.3548	5.42029	14.2952	DAB2;CLTB
PTↆ215	Nef Mediated CD4 Down-regulation Homo sapiens R-HSA-167590	0.0715508	0.3548	5.42029	14.2952	AP2S1;AP2A1
PTↆ216	Degradation of cysteine and homocysteine Homo sapiens R-HSA-1614558	0.0715508	0.3548	5.42029	14.2952	TST;SLC25A10
PTↆ217	Pregnenolone biosynthesis Homo sapiens R-HSA-196108	0.0715508	0.3548	5.42029	14.2952	FDX1;AKR1B1
PTↆ218	Pentose phosphate pathway (hexose monophosphate shunt) Homo sapiens R-HSA-71336	0.0715508	0.3548	5.42029	14.2952	TKT;DERA
PTↆ219	Lagging Strand Synthesis Homo sapiens R-HSA-69186	0.0759264	0.374778	3.34941	8.63475	POLD3;RFC1;RPA3
PTↆ220	Phospholipase C-mediated cascade; FGFR4 Homo sapiens R-HSA-5654228	0.0791685	0.389005	2.31634	5.87465	KLB;PRKAR2B;FGF18;CALM1;FGF2
PTↆ221	FGFR2 mutant recePTↆor activation Homo sapiens R-HSA-1839126	0.0813418	0.397876	2.61889	6.57106	FGF18;POLR2E;POLR2I;FGF2
PTↆ222	Interleukin-2 signaling Homo sapiens R-HSA-451927	0.0839344	0.398108	1.46529	3.63057	STAT5A;KLB;RASGRF1;PEBP1;PHB;FGF2;PSMD8;PSMD9;UBB;PSMB3;PSMC4;PSMD2;FGF18;PSME1;LAMTOR2;FYN;CALM1;HAVCR2
PTↆ223	VEGFA-VEGFR2 Pathway Homo sapiens R-HSA-4420097	0.0840951	0.398108	1.4072	3.48396	KLB;PRKCB;RASGRF1;PEBP1;CYBA;PHB;SHB;BAIAP2;FGF2;VEGFA;PSMD8;PSMD9;UBB;PSMB3;PSMC4;PSMD2;FGF18;KDR;PSME1;LAMTOR2;FYN;CALM1
PTↆ224	Nef-mediates down modulation of cell surface recePTↆors by recruiting them to clathrin adaPTↆers Homo sapiens R-HSA-164938	0.0854132	0.398108	3.16317	7.7822	AP2S1;AP2A1;AP1M1
PTↆ225	Regulation of Insulin-like Growth Factor (IGF) transport and uPTↆake by Insulin-like Growth Factor Binding Proteins (IGFBPs) Homo sapiens R-HSA-381426	0.0854132	0.398108	3.16317	7.7822	IGFBP5;PAPPA;PLG
PTↆ226	Synthesis of Leukotrienes (LT) and Eoxins (EX) Homo sapiens R-HSA-2142691	0.0854132	0.398108	3.16317	7.7822	CYP4F2;DPEP1;PTↆGR1
PTↆ227	Aflatoxin activation and detoxification Homo sapiens R-HSA-5423646	0.0854132	0.398108	3.16317	7.7822	AKR7A2;AKR7A3;DPEP1
PTↆ228	TranscriPTↆion-Coupled Nucleotide Excision Repair (TC-NER) Homo sapiens R-HSA-6781827	0.0862415	0.398108	1.92794	4.72463	POLD3;XAB2;RFC1;UBB;RPA3;POLR2E;POLR2I
PTↆ229	Gap junction degradation Homo sapiens R-HSA-190873	0.0865451	0.398108	4.74251	11.6053	DAB2;CLTB
PTↆ230	Removal of the Flap Intermediate from the C-strand Homo sapiens R-HSA-174437	0.0865451	0.398108	4.74251	11.6053	POLD3;RPA3
PTↆ231	Regulation of gene expression by Hypoxia-inducible Factor Homo sapiens R-HSA-1234158	0.0865451	0.398108	4.74251	11.6053	HIF1A;VEGFA
PTↆ232	TetrahydrobioPTↆerin (BH4) synthesis, recycling, salvage and regulation Homo sapiens R-HSA-1474151	0.0865451	0.398108	4.74251	11.6053	GCHFR;CALM1
PTↆ233	Beta-oxidation of pristanoyl-CoA Homo sapiens R-HSA-389887	0.0865451	0.398108	4.74251	11.6053	ACOT8;ACOX2
PTↆ234	Calcitonin-like ligand recePTↆors Homo sapiens R-HSA-419812	0.0865451	0.398108	4.74251	11.6053	CALCA;ADM
PTↆ235	Urea cycle Homo sapiens R-HSA-70635	0.0865451	0.398108	4.74251	11.6053	ARG2;ASS1
PTↆ236	EPHA-mediated growth cone collapse Homo sapiens R-HSA-3928663	0.0887081	0.404614	2.53146	6.13223	KDR;FYN;SHB;VEGFA
PTↆ237	Purine metabolism Homo sapiens R-HSA-73847	0.0887081	0.404614	2.53146	6.13223	CAT;ADSSL1;GMPR;APRT
PTↆ238	MAPK6/MAPK4 signaling Homo sapiens R-HSA-5687128	0.0903755	0.410487	1.81029	4.35154	PSMD8;PSMD9;UBB;PSMB3;PSMC4;PSMD2;CDC42EP3;PSME1
PTↆ239	mTORC1-mediated signalling Homo sapiens R-HSA-166208	0.0953738	0.429579	2.99653	7.04169	LAMTOR2;LAMTOR1;LAMTOR5
PTↆ240	Telomere C-strand (Lagging Strand) Synthesis Homo sapiens R-HSA-174417	0.0953738	0.429579	2.99653	7.04169	POLD3;RFC1;RPA3
PTↆ241	MAPK1/MAPK3 signaling Homo sapiens R-HSA-5684996	0.0990888	0.444461	1.44497	3.34038	KLB;RASGRF1;PEBP1;PHB;FGF2;PSMD8;PSMD9;UBB;PSMB3;PSMC4;PSMD2;FGF18;PSME1;LAMTOR2;FYN;CALM1;IL6R
PTↆ242	PI3K Cascade Homo sapiens R-HSA-109704	0.100921	0.450808	1.84732	4.23668	KLB;CAB39L;FGF18;LAMTOR2;LAMTOR1;FGF2;LAMTOR5
PTↆ243	Processive synthesis on the C-strand of the telomere Homo sapiens R-HSA-174414	0.102371	0.451687	4.21534	9.60739	POLD3;RPA3
PTↆ244	Recruitment of NuMA to mitotic centrosomes Homo sapiens R-HSA-380320	0.102371	0.451687	4.21534	9.60739	TUBGCP2;TUBG1
PTↆ245	TryPTↆophan catabolism Homo sapiens R-HSA-71240	0.102371	0.451687	4.21534	9.60739	AFMID;ACMSD
PTↆ246	EPH-Ephrin signaling Homo sapiens R-HSA-2682334	0.103969	0.453771	1.74759	3.95595	ARPC1B;CLTB;KDR;AP2S1;AP2A1;FYN;SHB;VEGFA
PTↆ247	Formation of the ternary complex, and subsequently, the 43S complex Homo sapiens R-HSA-72695	0.104351	0.453771	2.11	4.76859	RPS28;RPS27;RPS29;RPS4Y1;RPS21
PTↆ248	Signaling by LePTↆin Homo sapiens R-HSA-2586552	0.10472	0.453771	1.43203	3.23132	STAT5A;KLB;RASGRF1;PEBP1;PHB;FGF2;PSMD8;PSMD9;UBB;PSMB3;PSMC4;PSMD2;FGF18;PSME1;LAMTOR2;FYN;CALM1
PTↆ249	The canonical retinoid cycle in rods (twilight vision) Homo sapiens R-HSA-2453902	0.105782	0.453771	2.84655	6.39442	RDH10;ABCA4;NAPEPLD
PTↆ250	SHC-mediated cascade:FGFR4 Homo sapiens R-HSA-5654719	0.105782	0.453771	2.84655	6.39442	KLB;FGF18;FGF2
PTↆ251	APC/C:Cdc20 mediated degradation of Cyclin B Homo sapiens R-HSA-174048	0.105782	0.453771	2.84655	6.39442	UBB;CDC26;ANAPC11
PTↆ252	Branched-chain amino acid catabolism Homo sapiens R-HSA-70895	0.105782	0.453771	2.84655	6.39442	AUH;IVD;BBOX1
PTↆ253	Metabolism of fat-soluble vitamins Homo sapiens R-HSA-6806667	0.111197	0.475115	2.06402	4.53352	APOM;AKR1C1;APOC2;APOC3;APOE
PTↆ254	Translesion synthesis by Y family DNA polymerases bypasses lesions on DNA template Homo sapiens R-HSA-110313	0.112621	0.479305	2.30097	5.02468	POLD3;UBB;RFC1;RPA3
PTↆ255	Endogenous sterols Homo sapiens R-HSA-211976	0.116611	0.488744	2.71086	5.8254	FDX1;NR1H4;CYP46A1
PTↆ256	Pyrimidine metabolism Homo sapiens R-HSA-73848	0.116611	0.488744	2.71086	5.8254	AGXT2;TK1;UPB1
PTↆ257	Degradation of beta-catenin by the destruction complex Homo sapiens R-HSA-195253	0.116872	0.488744	1.77315	3.80636	PSMD8;PSMD9;UBB;PSMB3;PSMC4;PSMD2;PSME1
PTↆ258	Macroautophagy Homo sapiens R-HSA-1632852	0.118814	0.488744	1.86816	3.97955	WIPI1;LAMTOR2;WIPI2;LAMTOR1;WDR45;LAMTOR5
PTↆ259	FGFR3 mutant recePTↆor activation Homo sapiens R-HSA-2033514	0.118908	0.488744	3.79361	8.07812	FGF18;FGF2
PTↆ260	Signaling by activated point mutants of FGFR3 Homo sapiens R-HSA-1839130	0.118908	0.488744	3.79361	8.07812	FGF18;FGF2
PTↆ261	Miscellaneous substrates Homo sapiens R-HSA-211958	0.118908	0.488744	3.79361	8.07812	CYP2S1;CYP4F2
PTↆ262	Pyrimidine catabolism Homo sapiens R-HSA-73621	0.118908	0.488744	3.79361	8.07812	AGXT2;UPB1
PTↆ263	Lysine catabolism Homo sapiens R-HSA-71064	0.118908	0.488744	3.79361	8.07812	GCDH;PIPOX
PTↆ264	CLEC7A (Dectin-1) signaling Homo sapiens R-HSA-5607764	0.123754	0.500004	1.67042	3.49028	PSMD8;PSMD9;UBB;PSMB3;PSMC4;PSMD2;PSME1;CALM1
PTↆ265	Downstream TCR signaling Homo sapiens R-HSA-202424	0.123754	0.500004	1.67042	3.49028	PSMD8;PSMD9;UBB;PSMB3;PSMC4;PSMD2;PSME1;HLA-DPB1
PTↆ266	IRS-mediated signalling Homo sapiens R-HSA-112399	0.123918	0.500004	1.36489	2.85007	KLB;CAB39L;RASGRF1;PEBP1;PHB;FGF2;PSMD8;PSMD9;UBB;PSMB3;PSMC4;PSMD2;FGF18;PSME1;LAMTOR2;FYN;LAMTOR1;CALM1;LAMTOR5
PTↆ267	APC-Cdc20 mediated degradation of Nek2A Homo sapiens R-HSA-179409	0.127833	0.500004	2.5875	5.32257	UBB;CDC26;ANAPC11
PTↆ268	ADP signalling through P2Y purinocePTↆor 1 Homo sapiens R-HSA-418592	0.127833	0.500004	2.5875	5.32257	GNG4;PLA2G4A;GNG11
PTↆ269	Synthesis of IP3 and IP4 in the cytosol Homo sapiens R-HSA-1855204	0.127833	0.500004	2.5875	5.32257	ITPKB;PLCB4;CALM1
PTↆ270	Synthesis and interconversion of nucleotide di- and triphosphates Homo sapiens R-HSA-499943	0.127833	0.500004	2.5875	5.32257	AK2;GLRX;CTPS1
PTↆ271	mTOR signalling Homo sapiens R-HSA-165159	0.129976	0.500004	2.16925	4.42617	CAB39L;LAMTOR2;LAMTOR1;LAMTOR5
PTↆ272	Dual Incision in GG-NER Homo sapiens R-HSA-5696400	0.129976	0.500004	2.16925	4.42617	POLD3;UBB;RFC1;RPA3
PTↆ273	Golgi Associated Vesicle Biogenesis Homo sapiens R-HSA-432722	0.132981	0.500004	1.93734	3.90869	RAB5C;BLOC1S1;FTH1;FTL;AP1M1
PTↆ274	Insulin recePTↆor signalling cascade Homo sapiens R-HSA-74751	0.132997	0.500004	1.34939	2.72231	KLB;CAB39L;RASGRF1;PEBP1;PHB;FGF2;PSMD8;PSMD9;UBB;PSMB3;PSMC4;PSMD2;FGF18;PSME1;LAMTOR2;FYN;LAMTOR1;CALM1;LAMTOR5
PTↆ275	GRB2 events in EGFR signaling Homo sapiens R-HSA-179812	0.13345	0.500004	1.38998	2.79945	KLB;RASGRF1;PEBP1;PHB;FGF2;PSMD8;PSMD9;UBB;PSMB3;PSMC4;PSMD2;FGF18;PSME1;LAMTOR2;FYN;CALM1
PTↆ276	SHC1 events in EGFR signaling Homo sapiens R-HSA-180336	0.13345	0.500004	1.38998	2.79945	KLB;RASGRF1;PEBP1;PHB;FGF2;PSMD8;PSMD9;UBB;PSMB3;PSMC4;PSMD2;FGF18;PSME1;LAMTOR2;FYN;CALM1
PTↆ277	SOS-mediated signalling Homo sapiens R-HSA-112412	0.13345	0.500004	1.38998	2.79945	KLB;RASGRF1;PEBP1;PHB;FGF2;PSMD8;PSMD9;UBB;PSMB3;PSMC4;PSMD2;FGF18;PSME1;LAMTOR2;FYN;CALM1
PTↆ278	SHC1 events in ERBB4 signaling Homo sapiens R-HSA-1250347	0.13345	0.500004	1.38998	2.79945	KLB;RASGRF1;PEBP1;PHB;FGF2;PSMD8;PSMD9;UBB;PSMB3;PSMC4;PSMD2;FGF18;PSME1;LAMTOR2;FYN;CALM1
PTↆ279	RAF/MAP kinase cascade Homo sapiens R-HSA-5673001	0.13345	0.500004	1.38998	2.79945	KLB;RASGRF1;PEBP1;PHB;FGF2;PSMD8;PSMD9;UBB;PSMB3;PSMC4;PSMD2;FGF18;PSME1;LAMTOR2;FYN;CALM1
PTↆ280	Cell surface interactions at the vascular wall Homo sapiens R-HSA-202733	0.134336	0.500004	1.63432	3.28076	GRB7;SLC7A7;SLC7A9;ATP1B3;FYN;MIF;ATP1B1;PF4
PTↆ281	Retrograde neurotrophin signalling Homo sapiens R-HSA-177504	0.136045	0.500004	3.44855	6.87906	AP2S1;AP2A1
PTↆ282	FGFRL1 modulation of FGFR1 signaling Homo sapiens R-HSA-5658623	0.136045	0.500004	3.44855	6.87906	FGF18;FGF2
PTↆ283	FGFR2c ligand binding and activation Homo sapiens R-HSA-190375	0.136045	0.500004	3.44855	6.87906	FGF18;FGF2
PTↆ284	FGFR3c ligand binding and activation Homo sapiens R-HSA-190372	0.136045	0.500004	3.44855	6.87906	FGF18;FGF2
PTↆ285	FGFR3 ligand binding and activation Homo sapiens R-HSA-190239	0.136045	0.500004	3.44855	6.87906	FGF18;FGF2
PTↆ286	Synthesis of PE Homo sapiens R-HSA-1483213	0.136045	0.500004	3.44855	6.87906	ETNK2;LPIN2
PTↆ287	alpha-linolenic (omega3) and linoleic (omega6) acid metabolism Homo sapiens R-HSA-2046104	0.136045	0.500004	3.44855	6.87906	ACOT8;ACAA1
PTↆ288	alpha-linolenic acid (ALA) metabolism Homo sapiens R-HSA-2046106	0.136045	0.500004	3.44855	6.87906	ACOT8;ACAA1
PTↆ289	Purine salvage Homo sapiens R-HSA-74217	0.136045	0.500004	3.44855	6.87906	GMPR;APRT
PTↆ290	IGF1R signaling cascade Homo sapiens R-HSA-2428924	0.136107	0.500004	1.3443	2.68097	KLB;CAB39L;RASGRF1;PEBP1;PHB;FGF2;PSMD8;PSMD9;UBB;PSMB3;PSMC4;PSMD2;FGF18;PSME1;LAMTOR2;FYN;LAMTOR1;CALM1;LAMTOR5
PTↆ291	Signaling by Type 1 Insulin-like Growth Factor 1 RecePTↆor (IGF1R) Homo sapiens R-HSA-2404192	0.136107	0.500004	1.3443	2.68097	KLB;CAB39L;RASGRF1;PEBP1;PHB;FGF2;PSMD8;PSMD9;UBB;PSMB3;PSMC4;PSMD2;FGF18;PSME1;LAMTOR2;FYN;LAMTOR1;CALM1;LAMTOR5
PTↆ292	IRS-related events triggered by IGF1R Homo sapiens R-HSA-2428928	0.136107	0.500004	1.3443	2.68097	KLB;CAB39L;RASGRF1;PEBP1;PHB;FGF2;PSMD8;PSMD9;UBB;PSMB3;PSMC4;PSMD2;FGF18;PSME1;LAMTOR2;FYN;LAMTOR1;CALM1;LAMTOR5
PTↆ293	FRS-mediated FGFR2 signaling Homo sapiens R-HSA-5654700	0.136911	0.500004	1.38359	2.75115	KLB;RASGRF1;PEBP1;PHB;FGF2;PSMD8;PSMD9;UBB;PSMB3;PSMC4;PSMD2;FGF18;PSME1;LAMTOR2;FYN;CALM1
PTↆ294	FRS-mediated FGFR4 signaling Homo sapiens R-HSA-5654712	0.136911	0.500004	1.38359	2.75115	KLB;RASGRF1;PEBP1;PHB;FGF2;PSMD8;PSMD9;UBB;PSMB3;PSMC4;PSMD2;FGF18;PSME1;LAMTOR2;FYN;CALM1
PTↆ295	FRS-mediated FGFR3 signaling Homo sapiens R-HSA-5654706	0.136911	0.500004	1.38359	2.75115	KLB;RASGRF1;PEBP1;PHB;FGF2;PSMD8;PSMD9;UBB;PSMB3;PSMC4;PSMD2;FGF18;PSME1;LAMTOR2;FYN;CALM1
PTↆ296	FRS-mediated FGFR1 signaling Homo sapiens R-HSA-5654693	0.136911	0.500004	1.38359	2.75115	KLB;RASGRF1;PEBP1;PHB;FGF2;PSMD8;PSMD9;UBB;PSMB3;PSMC4;PSMD2;FGF18;PSME1;LAMTOR2;FYN;CALM1
PTↆ297	trans-Golgi Network Vesicle Budding Homo sapiens R-HSA-199992	0.138257	0.50153	1.78031	3.52259	RAB5C;BLOC1S1;FTH1;CLTB;FTL;AP1M1
PTↆ298	Clathrin derived vesicle budding Homo sapiens R-HSA-421837	0.138257	0.50153	1.78031	3.52259	RAB5C;BLOC1S1;FTH1;CLTB;FTL;AP1M1
PTↆ299	PKB-mediated events Homo sapiens R-HSA-109703	0.139043	0.502695	2.10889	4.16077	CAB39L;LAMTOR2;LAMTOR1;LAMTOR5
PTↆ300	Regulation of mRNA stability by proteins that bind AU-rich elements Homo sapiens R-HSA-450531	0.140038	0.504605	1.68301	3.30853	PSMD8;PSMD9;UBB;PSMB3;PSMC4;PSMD2;PSME1
PTↆ301	Ion transport by P-type ATPases Homo sapiens R-HSA-936837	0.140638	0.505081	1.8985	3.72403	FXYD4;FXYD2;ATP1B3;ATP1B1;CALM1
PTↆ302	Gastrin-CREB signalling pathway via PKC and MAPK Homo sapiens R-HSA-881907	0.14131	0.505815	1.26995	2.48503	KLB;RGS18;PTↆGER1;RASGRF1;PEBP1;PHB;NTS;FGF2;PSMD8;PSMD9;RGS3;UBB;PSMB3;GNG4;PSMD2;FYN;PRKCH;F2R;GNG11;PLCB4;PSMC4;FGF18;PSME1;LAMTOR2;AVP;CALM1;MGLL
PTↆ303	Signaling by Hedgehog Homo sapiens R-HSA-5358351	0.145597	0.519151	1.50826	2.90628	PSMD8;PSMD9;UBB;PRKAR2B;PSMB3;PSMC4;PSMD2;BOC;PSME1;FUZ
PTↆ304	Selenocysteine synthesis Homo sapiens R-HSA-2408557	0.146154	0.519151	1.66189	3.19596	RPS28;RPS27;RPS29;SARS;RPL38;RPS4Y1;RPS21
PTↆ305	ARMS-mediated activation Homo sapiens R-HSA-170984	0.147596	0.519151	1.36476	2.61115	KLB;RASGRF1;PEBP1;PHB;FGF2;PSMD8;PSMD9;UBB;PSMB3;PSMC4;PSMD2;FGF18;PSME1;LAMTOR2;FYN;CALM1
PTↆ306	Signalling to p38 via RIT and RIN Homo sapiens R-HSA-187706	0.147596	0.519151	1.36476	2.61115	KLB;RASGRF1;PEBP1;PHB;FGF2;PSMD8;PSMD9;UBB;PSMB3;PSMC4;PSMD2;FGF18;PSME1;LAMTOR2;FYN;CALM1
PTↆ307	Frs2-mediated activation Homo sapiens R-HSA-170968	0.151257	0.519151	1.35859	2.56607	KLB;RASGRF1;PEBP1;PHB;FGF2;PSMD8;PSMD9;UBB;PSMB3;PSMC4;PSMD2;FGF18;PSME1;LAMTOR2;FYN;CALM1
PTↆ308	RORA activates gene expression Homo sapiens R-HSA-1368082	0.151344	0.519151	2.37162	4.4781	RORA;NR1D1;NPAS2
PTↆ309	TP53 regulates transcriPTↆion of several additional cell death genes whose specific roles in p53-dependent apoPTↆosis remain uncertain Homo sapiens R-HSA-6803205	0.15368	0.519151	3.16101	5.92019	BCL6;NDRG1
PTↆ310	Polymerase switching on the C-strand of the telomere Homo sapiens R-HSA-174411	0.15368	0.519151	3.16101	5.92019	POLD3;RFC1
PTↆ311	Polymerase switching Homo sapiens R-HSA-69091	0.15368	0.519151	3.16101	5.92019	POLD3;RFC1
PTↆ312	Leading Strand Synthesis Homo sapiens R-HSA-69109	0.15368	0.519151	3.16101	5.92019	POLD3;RFC1
PTↆ313	Removal of the Flap Intermediate Homo sapiens R-HSA-69166	0.15368	0.519151	3.16101	5.92019	POLD3;RPA3
PTↆ314	Bile salt and organic anion SLC transporters Homo sapiens R-HSA-425471	0.15368	0.519151	3.16101	5.92019	SLC47A2;SLC13A2
PTↆ315	SEMA3A-Plexin repulsion signaling by inhibiting Integrin adhesion Homo sapiens R-HSA-399955	0.15368	0.519151	3.16101	5.92019	FYN;PLXNA4
PTↆ316	Methylation Homo sapiens R-HSA-156581	0.15368	0.519151	3.16101	5.92019	AHCY;GSTO1
PTↆ317	Synthesis of bile acids and bile salts via 24-hydroxycholesterol Homo sapiens R-HSA-193775	0.15368	0.519151	3.16101	5.92019	AKR1C1;CYP46A1
PTↆ318	Nicotinate metabolism Homo sapiens R-HSA-196807	0.15368	0.519151	3.16101	5.92019	NAPRT;QPRT
PTↆ319	Glutathione synthesis and recycling Homo sapiens R-HSA-174403	0.15368	0.519151	3.16101	5.92019	GGCT;CNDP2
PTↆ320	Regulation of pyruvate dehydrogenase (PDH) complex Homo sapiens R-HSA-204174	0.15368	0.519151	3.16101	5.92019	PDHB;PDK2
PTↆ321	Ribosomal scanning and start codon recognition Homo sapiens R-HSA-72702	0.156507	0.5252	1.82529	3.38528	RPS28;RPS27;RPS29;RPS4Y1;RPS21
PTↆ322	Translation initiation complex formation Homo sapiens R-HSA-72649	0.156507	0.5252	1.82529	3.38528	RPS28;RPS27;RPS29;RPS4Y1;RPS21
PTↆ323	Infectious disease Homo sapiens R-HSA-5663205	0.157537	0.5252	1.28441	2.37371	AP2A1;RPS4Y1;PSMD8;PSMD9;MSRA;RPS28;RPS27;UBB;RPS29;PSMB3;PSMC4;PSMD2;PSME1;AP2S1;POLR2E;RPL38;FYN;CALM1;SLC25A5;POLR2I;RPS21;AP1M1
PTↆ324	Glucose transport Homo sapiens R-HSA-70153	0.1579	0.5252	1.99768	3.68731	SLC2A1;SLC2A3;SLC37A4;HK2
PTↆ325	Fatty Acyl-CoA Biosynthesis Homo sapiens R-HSA-75105	0.1579	0.5252	1.99768	3.68731	ACOT8;ELOVL4;ACOT13;ACSF2
PTↆ326	Prolonged ERK activation events Homo sapiens R-HSA-169893	0.158725	0.526324	1.34642	2.47821	KLB;RASGRF1;PEBP1;PHB;FGF2;PSMD8;PSMD9;UBB;PSMB3;PSMC4;PSMD2;FGF18;PSME1;LAMTOR2;FYN;CALM1
PTↆ327	Gap junction trafficking Homo sapiens R-HSA-190828	0.163577	0.536598	2.27664	4.12179	GJC1;DAB2;CLTB
PTↆ328	Extension of Telomeres Homo sapiens R-HSA-180786	0.163577	0.536598	2.27664	4.12179	POLD3;RFC1;RPA3
PTↆ329	Ca-dependent events Homo sapiens R-HSA-111996	0.163577	0.536598	2.27664	4.12179	PRKAR2B;PLA2G4A;CALM1
PTↆ330	Interleukin-3, 5 and GM-CSF signaling Homo sapiens R-HSA-512988	0.164005	0.536598	1.32511	2.39562	STAT5A;KLB;RASGRF1;PEBP1;PHB;FGF2;PSMD8;PSMD9;UBB;PSMB3;PSMC4;PSMD2;FGF18;PSME1;LAMTOR2;FYN;CALM1
PTↆ331	Activation of the mRNA upon binding of the cap-binding complex and eIFs, and subsequent binding to 43S Homo sapiens R-HSA-72662	0.164705	0.536598	1.79075	3.22979	RPS28;RPS27;RPS29;RPS4Y1;RPS21
PTↆ332	C-type lectin recePTↆors (CLRs) Homo sapiens R-HSA-5621481	0.164802	0.536598	1.49976	2.70409	PSMD8;PSMD9;UBB;PSMB3;PSMC4;PSMD2;PSME1;FYN;CALM1
PTↆ333	TP53 Regulates TranscriPTↆion of Cell Death Genes Homo sapiens R-HSA-5633008	0.167664	0.541196	1.94636	3.47579	BNIP3L;PRELID1;BCL6;NDRG1
PTↆ334	Signaling by FGFR2 in disease Homo sapiens R-HSA-5655253	0.167664	0.541196	1.94636	3.47579	FGF18;POLR2E;POLR2I;FGF2
PTↆ335	Downstream signaling events of B Cell RecePTↆor (BCR) Homo sapiens R-HSA-1168372	0.168223	0.541196	1.38048	2.46065	KLB;PRKCB;FGF2;PSMD8;PSMD9;UBB;PSMB3;PSMC4;PSMD2;FGF18;PSME1;FYN;IER3
PTↆ336	Interleukin recePTↆor SHC signaling Homo sapiens R-HSA-912526	0.170287	0.541196	1.32857	2.35193	KLB;RASGRF1;PEBP1;PHB;FGF2;PSMD8;PSMD9;UBB;PSMB3;PSMC4;PSMD2;FGF18;PSME1;LAMTOR2;FYN;CALM1
PTↆ337	Depolymerisation of the Nuclear Lamina Homo sapiens R-HSA-4419969	0.171721	0.541196	2.9177	5.14065	PRKCB;LPIN2
PTↆ338	Processive synthesis on the lagging strand Homo sapiens R-HSA-69183	0.171721	0.541196	2.9177	5.14065	POLD3;RPA3
PTↆ339	Association of licensing factors with the pre-replicative complex Homo sapiens R-HSA-69298	0.171721	0.541196	2.9177	5.14065	UBB;GMNN
PTↆ340	Glycogen synthesis Homo sapiens R-HSA-3322077	0.171721	0.541196	2.9177	5.14065	UBB;PGM1
PTↆ341	Glycogen breakdown (glycogenolysis) Homo sapiens R-HSA-70221	0.171721	0.541196	2.9177	5.14065	CALM1;PGM1
PTↆ342	Recycling of bile acids and salts Homo sapiens R-HSA-159418	0.171721	0.541196	2.9177	5.14065	SLCO1A2;NR1H4
PTↆ343	Synthesis of bile acids and bile salts via 27-hydroxycholesterol Homo sapiens R-HSA-193807	0.171721	0.541196	2.9177	5.14065	AKR1C1;NR1H4
PTↆ344	Signalling to RAS Homo sapiens R-HSA-167044	0.174236	0.547525	1.32273	2.31126	KLB;RASGRF1;PEBP1;PHB;FGF2;PSMD8;PSMD9;UBB;PSMB3;PSMC4;PSMD2;FGF18;PSME1;LAMTOR2;FYN;CALM1
PTↆ345	HSF1 activation Homo sapiens R-HSA-3371511	0.176092	0.55016	2.18896	3.80168	UBB;RPA3;HDAC6
PTↆ346	Negative regulation of FGFR3 signaling Homo sapiens R-HSA-5654732	0.176092	0.55016	2.18896	3.80168	UBB;FGF18;FGF2
PTↆ347	Phospholipase C-mediated cascade; FGFR3 Homo sapiens R-HSA-5654227	0.177636	0.550212	1.8976	3.27909	PRKAR2B;FGF18;CALM1;FGF2
PTↆ348	PLC beta mediated events Homo sapiens R-HSA-112043	0.177636	0.550212	1.8976	3.27909	PLCB4;PRKAR2B;PLA2G4A;CALM1
PTↆ349	Inositol phosphate metabolism Homo sapiens R-HSA-1483249	0.177636	0.550212	1.8976	3.27909	ITPKB;PLCB4;CALM1;IP6K3
PTↆ350	MAPK family signaling cascades Homo sapiens R-HSA-5683057	0.183648	0.56721	1.28681	2.18081	KLB;RASGRF1;PEBP1;PHB;FGF2;PSMD8;PSMD9;UBB;PSMB3;PSMC4;PSMD2;CDC42EP3;FGF18;PSME1;LAMTOR2;FYN;CALM1;IL6R
PTↆ351	Integration of energy metabolism Homo sapiens R-HSA-163685	0.187217	0.570773	1.48941	2.49548	PKLR;PRKAR2B;GNG4;SLC2A1;ARL2;TKT;SLC25A5;GNG11
PTↆ352	G-protein mediated events Homo sapiens R-HSA-112040	0.187801	0.570773	1.85122	3.09593	PLCB4;PRKAR2B;PLA2G4A;CALM1
PTↆ353	Amine compound SLC transporters Homo sapiens R-HSA-425428	0.188861	0.570773	2.10778	3.51313	SLC6A6;SLC14A2;SLC6A12
PTↆ354	Gap junction trafficking and regulation Homo sapiens R-HSA-157858	0.188861	0.570773	2.10778	3.51313	GJC1;DAB2;CLTB
PTↆ355	Activation of Kainate RecePTↆors upon glutamate binding Homo sapiens R-HSA-451326	0.188861	0.570773	2.10778	3.51313	GNG4;CALM1;GNG11
PTↆ356	Glucagon-type ligand recePTↆors Homo sapiens R-HSA-420092	0.188861	0.570773	2.10778	3.51313	GIPR;GNG4;GNG11
PTↆ357	Metabolism of steroid hormones Homo sapiens R-HSA-196071	0.188861	0.570773	2.10778	3.51313	FDX1;AKR1B1;HSD17B14
PTↆ358	MAP3K8 (TPL2)-dependent MAPK1/3 activation Homo sapiens R-HSA-5684264	0.190082	0.570773	2.70915	4.498	UBB;TNIP2
PTↆ359	CRMPs in Sema3A signaling Homo sapiens R-HSA-399956	0.190082	0.570773	2.70915	4.498	FYN;PLXNA4
PTↆ360	Sema3A PAK dependent Axon repulsion Homo sapiens R-HSA-399954	0.190082	0.570773	2.70915	4.498	FYN;PLXNA4
PTↆ361	Selenoamino acid metabolism Homo sapiens R-HSA-2408522	0.193581	0.579669	1.47487	2.42183	RPS28;RPS27;AHCY;RPS29;SARS;RPL38;RPS4Y1;RPS21
PTↆ362	DNA Damage Bypass Homo sapiens R-HSA-73893	0.198147	0.590073	1.80705	2.92515	POLD3;UBB;RFC1;RPA3
PTↆ363	G alpha (z) signalling events Homo sapiens R-HSA-418597	0.198147	0.590073	1.80705	2.92515	PRKCH;GNG4;PRKCB;GNG11
PTↆ364	Cytochrome P450 - arranged by substrate type Homo sapiens R-HSA-211897	0.199092	0.590268	1.66473	2.68686	CYP4F2;CYP2S1;FDX1;NR1H4;CYP46A1
PTↆ365	TNFR2 non-canonical NF-kB pathway Homo sapiens R-HSA-5668541	0.199304	0.590268	1.51017	2.43578	PSMD8;PSMD9;UBB;PSMB3;PSMC4;PSMD2;PSME1
PTↆ366	G1/S Transition Homo sapiens R-HSA-69206	0.200033	0.590807	1.46061	2.35052	PSMD8;PSMD9;UBB;PSMB3;PSMC4;PSMD2;RPA3;PSME1
PTↆ367	Trafficking of AMPA recePTↆors Homo sapiens R-HSA-399719	0.201856	0.592953	2.03239	3.25223	PRKCB;AP2S1;AP2A1
PTↆ368	Glutamate Binding, Activation of AMPA RecePTↆors and SynaPTↆic Plasticity Homo sapiens R-HSA-399721	0.201856	0.592953	2.03239	3.25223	PRKCB;AP2S1;AP2A1
PTↆ369	Signalling to ERKs Homo sapiens R-HSA-187687	0.203139	0.595105	1.28318	2.04521	KLB;RASGRF1;PEBP1;PHB;FGF2;PSMD8;PSMD9;UBB;PSMB3;PSMC4;PSMD2;FGF18;PSME1;LAMTOR2;FYN;CALM1
PTↆ370	Signaling by FGFR in disease Homo sapiens R-HSA-1226099	0.208048	0.604797	1.63594	2.56841	STAT5A;FGF18;POLR2E;POLR2I;FGF2
PTↆ371	ABC transporters in lipid homeostasis Homo sapiens R-HSA-1369062	0.208686	0.604797	2.5284	3.96182	ABCA12;ABCG1
PTↆ372	Activated point mutants of FGFR2 Homo sapiens R-HSA-2033519	0.208686	0.604797	2.5284	3.96182	FGF18;FGF2
PTↆ373	Ras activation uopn Ca2+ infux through NMDA recePTↆor Homo sapiens R-HSA-442982	0.208686	0.604797	2.5284	3.96182	RASGRF1;CALM1
PTↆ374	Regulation of insulin secretion Homo sapiens R-HSA-422356	0.212346	0.61272	1.53891	2.38461	GNG4;PRKAR2B;SLC2A1;ARL2;SLC25A5;GNG11
PTↆ375	DNA strand elongation Homo sapiens R-HSA-69190	0.215053	0.61272	1.96221	3.01566	POLD3;RFC1;RPA3
PTↆ376	Signal amplification Homo sapiens R-HSA-392518	0.215053	0.61272	1.96221	3.01566	GNG4;PLA2G4A;GNG11
PTↆ377	Thrombin signalling through proteinase activated recePTↆors (PARs) Homo sapiens R-HSA-456926	0.215053	0.61272	1.96221	3.01566	GNG4;F2R;GNG11
PTↆ378	EPH-ephrin mediated repulsion of cells Homo sapiens R-HSA-3928665	0.219328	0.61272	1.72472	2.61673	CLTB;AP2S1;AP2A1;FYN
PTↆ379	Ion channel transport Homo sapiens R-HSA-983712	0.220237	0.61272	1.29979	1.96665	ATP6V1G1;ATP1B3;ATP1B1;TPCN1;CLCN7;FXYD4;UBB;FXYD2;ATP6V1E1;ATP6V0D1;CALM1;ATP6V0E2;ATP6V1F
PTↆ380	Opioid Signalling Homo sapiens R-HSA-111885	0.22042	0.61272	1.51831	2.29603	PLCB4;GNG4;PRKAR2B;PLA2G4A;CALM1;GNG11
PTↆ381	HIV Infection Homo sapiens R-HSA-162906	0.225548	0.61272	1.27871	1.90428	AP2A1;PSMD8;PSMD9;UBB;PSMB3;PSMC4;PSMD2;PSME1;AP2S1;POLR2E;FYN;SLC25A5;POLR2I;AP1M1
PTↆ382	Abacavir metabolism Homo sapiens R-HSA-2161541	0.22685	0.61272	4.73877	7.02981	PCK1
PTↆ383	Negative regulation of TCF-dependent signaling by DVL-interacting proteins Homo sapiens R-HSA-5368598	0.22685	0.61272	4.73877	7.02981	CCDC88C
PTↆ384	Disinhibition of SNARE formation Homo sapiens R-HSA-114516	0.22685	0.61272	4.73877	7.02981	PRKCB
PTↆ385	Electric Transmission Across Gap Junctions Homo sapiens R-HSA-112303	0.22685	0.61272	4.73877	7.02981	GJC1
PTↆ386	Transmission across Electrical Synapses Homo sapiens R-HSA-112307	0.22685	0.61272	4.73877	7.02981	GJC1
PTↆ387	N-glycan trimming and elongation in the cis-Golgi Homo sapiens R-HSA-964739	0.22685	0.61272	4.73877	7.02981	MAN1C1
PTↆ388	PTↆK6 Expression Homo sapiens R-HSA-8849473	0.22685	0.61272	4.73877	7.02981	HIF1A
PTↆ389	GRB7 events in ERBB2 signaling Homo sapiens R-HSA-1306955	0.22685	0.61272	4.73877	7.02981	GRB7
PTↆ390	Cyclin B2 mediated events Homo sapiens R-HSA-157881	0.22685	0.61272	4.73877	7.02981	CDC25B
PTↆ391	Sodium-coupled sulphate, di- and tri-carboxylate transporters Homo sapiens R-HSA-433137	0.22685	0.61272	4.73877	7.02981	SLC13A2
PTↆ392	Arachidonate production from DAG Homo sapiens R-HSA-426048	0.22685	0.61272	4.73877	7.02981	MGLL
PTↆ393	Beta oxidation of hexanoyl-CoA to butanoyl-CoA Homo sapiens R-HSA-77350	0.22685	0.61272	4.73877	7.02981	ECHS1
PTↆ394	Beta oxidation of lauroyl-CoA to decanoyl-CoA-CoA Homo sapiens R-HSA-77310	0.22685	0.61272	4.73877	7.02981	ECHS1
PTↆ395	Propionyl-CoA catabolism Homo sapiens R-HSA-71032	0.22685	0.61272	4.73877	7.02981	PCCB
PTↆ396	Estrogen biosynthesis Homo sapiens R-HSA-193144	0.22685	0.61272	4.73877	7.02981	HSD17B14
PTↆ397	The fatty acid cycling model Homo sapiens R-HSA-167826	0.22685	0.61272	4.73877	7.02981	UCP2
PTↆ398	The proton buffering model Homo sapiens R-HSA-167827	0.22685	0.61272	4.73877	7.02981	UCP2
PTↆ399	Mitochondrial Uncoupling Proteins Homo sapiens R-HSA-166187	0.22685	0.61272	4.73877	7.02981	UCP2
PTↆ400	SHC-mediated cascade:FGFR3 Homo sapiens R-HSA-5654704	0.227462	0.61272	2.37025	3.5098	FGF18;FGF2
PTↆ401	Cytosolic sulfonation of small molecules Homo sapiens R-HSA-156584	0.227462	0.61272	2.37025	3.5098	SULT2B1;ABHD14B
PTↆ402	Sialic acid metabolism Homo sapiens R-HSA-4085001	0.228424	0.61272	1.8967	2.80058	CTSA;SLC17A5;NPL
PTↆ403	Glucagon signaling in metabolic regulation Homo sapiens R-HSA-163359	0.228424	0.61272	1.8967	2.80058	GNG4;PRKAR2B;GNG11
PTↆ404	Phospholipase C-mediated cascade; FGFR2 Homo sapiens R-HSA-5654221	0.230138	0.61579	1.68631	2.47732	PRKAR2B;FGF18;CALM1;FGF2
PTↆ405	Triglyceride Biosynthesis Homo sapiens R-HSA-75109	0.235657	0.629002	1.55524	2.24791	ACOT8;ELOVL4;ACOT13;LPIN2;ACSF2
PTↆ406	TCR signaling Homo sapiens R-HSA-202403	0.240449	0.640148	1.3805	1.96756	PSMD8;PSMD9;UBB;PSMB3;PSMC4;PSMD2;PSME1;HLA-DPB1
PTↆ407	Negative regulation of FGFR2 signaling Homo sapiens R-HSA-5654727	0.241945	0.640148	1.83542	2.60455	UBB;FGF18;FGF2
PTↆ408	Striated Muscle Contraction Homo sapiens R-HSA-390522	0.241945	0.640148	1.83542	2.60455	TMOD1;TNNC1;MYH8
PTↆ409	Viral mRNA Translation Homo sapiens R-HSA-192823	0.245224	0.640148	1.45969	2.05171	RPS28;RPS27;RPS29;RPL38;RPS4Y1;RPS21
PTↆ410	PePTↆide chain elongation Homo sapiens R-HSA-156902	0.245224	0.640148	1.45969	2.05171	RPS28;RPS27;RPS29;RPL38;RPS4Y1;RPS21
PTↆ411	Class B/2 (Secretin family recePTↆors) Homo sapiens R-HSA-373080	0.245224	0.640148	1.45969	2.05171	CALCA;GIPR;GNG4;WNT7B;ADM;GNG11
PTↆ412	Na+/Cl- dependent neurotransmitter transporters Homo sapiens R-HSA-442660	0.246347	0.640148	2.23071	3.12525	SLC6A6;SLC6A12
PTↆ413	TP53 Regulates TranscriPTↆion of Genes Involved in Cytochrome C Release Homo sapiens R-HSA-6803204	0.246347	0.640148	2.23071	3.12525	BNIP3L;PRELID1
PTↆ414	Phosphorylation of the APC/C Homo sapiens R-HSA-176412	0.246347	0.640148	2.23071	3.12525	CDC26;ANAPC11
PTↆ415	Conversion from APC/C:Cdc20 to APC/C:Cdh1 in late anaphase Homo sapiens R-HSA-176407	0.246347	0.640148	2.23071	3.12525	CDC26;ANAPC11
PTↆ416	Prostacyclin signalling through prostacyclin recePTↆor Homo sapiens R-HSA-392851	0.246347	0.640148	2.23071	3.12525	GNG4;GNG11
PTↆ417	Signaling by EGFR Homo sapiens R-HSA-177929	0.247683	0.642075	1.19493	1.66765	KLB;RASGRF1;PEBP1;AP2A1;EPS15L1;PHB;FGF2;PSMD8;PSMD9;UBB;PRKAR2B;PSMB3;PSMC4;PSMD2;FGF18;PSME1;AP2S1;LAMTOR2;FYN;CALM1;IER3
PTↆ418	Neurotransmitter Release Cycle Homo sapiens R-HSA-112310	0.25213	0.648192	1.61438	2.22431	MAOA;SLC6A12;SLC38A2;GLS
PTↆ419	Amyloid fiber formation Homo sapiens R-HSA-977225	0.2546	0.648192	1.50571	2.05991	APCS;CALCA;NAT8;UBB;H2AFZ
PTↆ420	Lysosome Vesicle Biogenesis Homo sapiens R-HSA-432720	0.255591	0.648192	1.77797	2.42546	BLOC1S1;CLTB;AP1M1
PTↆ421	MHC class II antigen presentation Homo sapiens R-HSA-2132295	0.258723	0.648192	1.38373	1.8708	CTSA;CTSK;AP2S1;HLA-DPB1;CTSH;AP2A1;AP1M1
PTↆ422	NCAM signaling for neurite out-growth Homo sapiens R-HSA-375165	0.2621	0.648192	1.21561	1.62774	KLB;RASGRF1;PEBP1;PHB;FGF2;PSMD8;PSMD9;UBB;PSMB3;PSMC4;PSMD2;FGF18;PSME1;LAMTOR2;FYN;CALM1
PTↆ423	mRNA Splicing - Minor Pathway Homo sapiens R-HSA-72165	0.263286	0.648192	1.58066	2.10942	SNRPG;POLR2E;TXNL4A;POLR2I
PTↆ424	Syndecan interactions Homo sapiens R-HSA-3000170	0.265283	0.648192	2.10667	2.79546	VTN;FGF2
PTↆ425	Regulation of gene expression in beta cells Homo sapiens R-HSA-210745	0.265283	0.648192	2.10667	2.79546	PKLR;HNF4A
PTↆ426	FGFR2 ligand binding and activation Homo sapiens R-HSA-190241	0.265283	0.648192	2.10667	2.79546	FGF18;FGF2
PTↆ427	Inhibition of the proteolytic activity of APC/C required for the onset of anaphase by mitotic spindle checkpoint components Homo sapiens R-HSA-141405	0.265283	0.648192	2.10667	2.79546	CDC26;ANAPC11
PTↆ428	Inactivation of APC/C via direct inhibition of the APC/C complex Homo sapiens R-HSA-141430	0.265283	0.648192	2.10667	2.79546	CDC26;ANAPC11
PTↆ429	G beta:gamma signalling through PLC beta Homo sapiens R-HSA-418217	0.265283	0.648192	2.10667	2.79546	GNG4;GNG11
PTↆ430	eNOS activation and regulation Homo sapiens R-HSA-203765	0.265283	0.648192	2.10667	2.79546	GCHFR;CALM1
PTↆ431	Metabolism of nitric oxide Homo sapiens R-HSA-202131	0.265283	0.648192	2.10667	2.79546	GCHFR;CALM1
PTↆ432	Hormone-sensitive lipase (HSL)-mediated triacylglycerol hydrolysis Homo sapiens R-HSA-163560	0.265283	0.648192	2.10667	2.79546	FABP1;MGLL
PTↆ433	Vasopressin-like recePTↆors Homo sapiens R-HSA-388479	0.265633	0.648192	3.79082	5.02526	AVP
PTↆ434	GDP-fucose biosynthesis Homo sapiens R-HSA-6787639	0.265633	0.648192	3.79082	5.02526	FUOM
PTↆ435	FGFR1b ligand binding and activation Homo sapiens R-HSA-190370	0.265633	0.648192	3.79082	5.02526	FGF2
PTↆ436	Activation of C3 and C5 Homo sapiens R-HSA-174577	0.265633	0.648192	3.79082	5.02526	C2
PTↆ437	Choline catabolism Homo sapiens R-HSA-6798163	0.265633	0.648192	3.79082	5.02526	DMGDH
PTↆ438	Acyl chain remodeling of CL Homo sapiens R-HSA-1482798	0.265633	0.648192	3.79082	5.02526	PLA2G4A
PTↆ439	Metabolic disorders of biological oxidation enzymes Homo sapiens R-HSA-5579029	0.265633	0.648192	3.79082	5.02526	FDX1
PTↆ440	Synthesis of 5-eicosatetraenoic acids Homo sapiens R-HSA-2142688	0.265633	0.648192	3.79082	5.02526	GPX2
PTↆ441	Synthesis of 15-eicosatetraenoic acid derivatives Homo sapiens R-HSA-2142770	0.265633	0.648192	3.79082	5.02526	GPX2
PTↆ442	Synthesis of 12-eicosatetraenoic acid derivatives Homo sapiens R-HSA-2142712	0.265633	0.648192	3.79082	5.02526	GPX2
PTↆ443	Protein repair Homo sapiens R-HSA-5676934	0.265633	0.648192	3.79082	5.02526	MSRA
PTↆ444	Downstream signal transduction Homo sapiens R-HSA-186763	0.266461	0.648749	1.18374	1.56552	STAT5A;KLB;GRB7;RASGRF1;PEBP1;PHB;FGF2;PSMD8;PSMD9;UBB;PRKAR2B;PSMB3;PSMC4;PSMD2;FGF18;PSME1;LAMTOR2;FYN;CALM1;IER3
PTↆ445	Eukaryotic Translation Termination Homo sapiens R-HSA-72764	0.270785	0.65632	1.4054	1.83606	RPS28;RPS27;RPS29;RPL38;RPS4Y1;RPS21
PTↆ446	Regulation of PLK1 Activity at G2/M Transition Homo sapiens R-HSA-2565942	0.270785	0.65632	1.4054	1.83606	UBB;PRKAR2B;SSNA1;CEP63;TUBG1;OPTↆN
PTↆ447	Formation of TC-NER Pre-Incision Complex Homo sapiens R-HSA-6781823	0.274532	0.663914	1.54832	2.0015	XAB2;UBB;POLR2E;POLR2I
PTↆ448	Signaling by SCF-KIT Homo sapiens R-HSA-1433557	0.277807	0.670332	1.17942	1.51064	STAT5A;KLB;GRB7;RASGRF1;PEBP1;PHB;FGF2;PSMD8;PSMD9;UBB;PSMB3;PSMC4;PSMD2;FGF18;PSME1;LAMTOR2;FYN;CALM1;IER3
PTↆ449	Signaling by the B Cell RecePTↆor (BCR) Homo sapiens R-HSA-983705	0.281319	0.677297	1.21377	1.53938	KLB;PRKCB;FGF2;PSMD8;PSMD9;UBB;PSMB3;PSMC4;PSMD2;FGF18;PSME1;FYN;CALM1;IER3
PTↆ450	Steroid hormones Homo sapiens R-HSA-209943	0.283167	0.6795	1.67321	2.11111	FDX1;AKR1B1;HSD17B14
PTↆ451	Mitotic Spindle Checkpoint Homo sapiens R-HSA-69618	0.284217	0.6795	1.99569	2.51061	CDC26;ANAPC11
PTↆ452	PresynaPTↆic function of Kainate recePTↆors Homo sapiens R-HSA-500657	0.284217	0.6795	1.99569	2.51061	GNG4;GNG11
PTↆ453	Signaling by PDGF Homo sapiens R-HSA-186797	0.284749	0.6795	1.16302	1.46092	STAT5A;KLB;GRB7;RASGRF1;PEBP1;PLG;PHB;FGF2;PSMD8;PSMD9;UBB;PRKAR2B;PSMB3;PSMC4;PSMD2;FGF18;PSME1;LAMTOR2;FYN;CALM1;IER3
PTↆ454	Eukaryotic Translation Elongation Homo sapiens R-HSA-156842	0.288173	0.684648	1.37139	1.70628	RPS28;RPS27;RPS29;RPL38;RPS4Y1;RPS21
PTↆ455	Nonsense Mediated Decay (NMD) independent of the Exon Junction Complex (EJC) Homo sapiens R-HSA-975956	0.288173	0.684648	1.37139	1.70628	RPS28;RPS27;RPS29;RPL38;RPS4Y1;RPS21
PTↆ456	Separation of Sister Chromatids Homo sapiens R-HSA-2467813	0.295525	0.689794	1.24854	1.52197	PSMD8;PSMD9;RPS27;UBB;PSMB3;PSMC4;CDC26;PSMD2;PSME1;ANAPC11
PTↆ457	Transport of vitamins, nucleosides, and related molecules Homo sapiens R-HSA-425397	0.297053	0.689794	1.62531	1.97288	SLCO4A1;SLCO1A2;AVP
PTↆ458	Nucleotide Excision Repair Homo sapiens R-HSA-5696398	0.298168	0.689794	1.31488	1.59114	POLD3;XAB2;UBB;RFC1;RPA3;POLR2E;POLR2I
PTↆ459	SLC transporter disorders Homo sapiens R-HSA-5619102	0.302472	0.689794	3.15885	3.77724	AVP
PTↆ460	POLB-Dependent Long Patch Base Excision Repair Homo sapiens R-HSA-110362	0.302472	0.689794	3.15885	3.77724	PARG
PTↆ461	APEX1-Independent Resolution of AP Sites via the Single Nucleotide Replacement Pathway Homo sapiens R-HSA-5649702	0.302472	0.689794	3.15885	3.77724	OGG1
PTↆ462	GLI proteins bind promoters of Hh responsive genes to promote transcriPTↆion Homo sapiens R-HSA-5635851	0.302472	0.689794	3.15885	3.77724	BOC
PTↆ463	FGFR3b ligand binding and activation Homo sapiens R-HSA-190371	0.302472	0.689794	3.15885	3.77724	FGF18
PTↆ464	Glycerophospholipid catabolism Homo sapiens R-HSA-6814848	0.302472	0.689794	3.15885	3.77724	GDPD3
PTↆ465	Acyl chain remodeling of DAG and TAG Homo sapiens R-HSA-1482883	0.302472	0.689794	3.15885	3.77724	MGLL
PTↆ466	Defective HLCS causes multiple carboxylase deficiency Homo sapiens R-HSA-3371599	0.302472	0.689794	3.15885	3.77724	PCCB
PTↆ467	Defects in biotin (Btn) metabolism Homo sapiens R-HSA-3323169	0.302472	0.689794	3.15885	3.77724	PCCB
PTↆ468	Histidine catabolism Homo sapiens R-HSA-70921	0.302472	0.689794	3.15885	3.77724	FTCD
PTↆ469	RA biosynthesis pathway Homo sapiens R-HSA-5365859	0.303101	0.689794	1.8958	2.263	ALDH1A3;RDH10
PTↆ470	Common Pathway of Fibrin Clot Formation Homo sapiens R-HSA-140875	0.303101	0.689794	1.8958	2.263	F2R;PF4
PTↆ471	Pink/Parkin Mediated Mitophagy Homo sapiens R-HSA-5205685	0.303101	0.689794	1.8958	2.263	UBB;TOMM5
PTↆ472	Mitophagy Homo sapiens R-HSA-5205647	0.303101	0.689794	1.8958	2.263	UBB;TOMM5
PTↆ473	Signaling by FGFR3 point mutants in cancer Homo sapiens R-HSA-8853338	0.303101	0.689794	1.8958	2.263	FGF18;FGF2
PTↆ474	Signaling by FGFR3 in disease Homo sapiens R-HSA-5655332	0.303101	0.689794	1.8958	2.263	FGF18;FGF2
PTↆ475	ADP signalling through P2Y purinocePTↆor 12 Homo sapiens R-HSA-392170	0.303101	0.689794	1.8958	2.263	GNG4;GNG11
PTↆ476	Collagen degradation Homo sapiens R-HSA-1442490	0.310977	0.703276	1.58008	1.8456	COL14A1;CTSK;COL12A1
PTↆ477	Formation of Fibrin Clot (Clotting Cascade) Homo sapiens R-HSA-140877	0.310977	0.703276	1.58008	1.8456	F2R;SERPING1;PF4
PTↆ478	Gamma carboxylation, hypusine formation and arylsulfatase activation Homo sapiens R-HSA-163841	0.310977	0.703276	1.58008	1.8456	EIF5A;FN3K;PROZ
PTↆ479	Signaling by Wnt Homo sapiens R-HSA-195721	0.312363	0.704744	1.16094	1.35086	PRKCB;H2AFZ;WNT7B;CLTB;AP2A1;GNG11;PSMD8;PSMD9;UBB;PSMB3;PSMC4;GNG4;PSMD2;CCDC88C;PSME1;AP2S1;CALM1
PTↆ480	Influenza Viral RNA TranscriPTↆion and Replication Homo sapiens R-HSA-168273	0.31293	0.704744	1.26479	1.4694	RPS28;RPS27;RPS29;POLR2E;RPL38;RPS4Y1;POLR2I;RPS21
PTↆ481	MicroRNA (miRNA) biogenesis Homo sapiens R-HSA-203927	0.321893	0.720127	1.80543	2.04652	POLR2E;POLR2I
PTↆ482	Abortive elongation of HIV-1 transcriPTↆ in the absence of Tat Homo sapiens R-HSA-167242	0.321893	0.720127	1.80543	2.04652	POLR2E;POLR2I
PTↆ483	Thromboxane signalling through TP recePTↆor Homo sapiens R-HSA-428930	0.321893	0.720127	1.80543	2.04652	GNG4;GNG11
PTↆ484	FCERI mediated NF-kB activation Homo sapiens R-HSA-2871837	0.322425	0.720127	1.27675	1.44514	PSMD8;PSMD9;UBB;PSMB3;PSMC4;PSMD2;PSME1
PTↆ485	Antigen processing: Ubiquitination & Proteasome degradation Homo sapiens R-HSA-983168	0.325572	0.725655	1.16203	1.30399	ANAPC13;TRIM63;ZBTB16;FBXO17;ANAPC11;PSMD8;PSMD9;ZNRF1;UBB;PSMB3;PSMC4;CDC26;PSMD2;ASB9;PSME1
PTↆ486	Neurotransmitter Clearance In The SynaPTↆic Cleft Homo sapiens R-HSA-112311	0.337466	0.732531	2.70744	2.94107	MAOA
PTↆ487	Cleavage of the damaged pyrimidine Homo sapiens R-HSA-110329	0.337466	0.732531	2.70744	2.94107	OGG1
PTↆ488	Recognition and association of DNA glycosylase with site containing an affected pyrimidine Homo sapiens R-HSA-110328	0.337466	0.732531	2.70744	2.94107	OGG1
PTↆ489	Depyrimidination Homo sapiens R-HSA-73928	0.337466	0.732531	2.70744	2.94107	OGG1
PTↆ490	Ligand-recePTↆor interactions Homo sapiens R-HSA-5632681	0.337466	0.732531	2.70744	2.94107	BOC
PTↆ491	Digestion of dietary carbohydrate Homo sapiens R-HSA-189085	0.337466	0.732531	2.70744	2.94107	MGAM
PTↆ492	Nef and signal transduction Homo sapiens R-HSA-164944	0.337466	0.732531	2.70744	2.94107	FYN
PTↆ493	Downregulation of ERBB4 signaling Homo sapiens R-HSA-1253288	0.337466	0.732531	2.70744	2.94107	UBB
PTↆ494	Cross-presentation of particulate exogenous antigens (phagosomes) Homo sapiens R-HSA-1236973	0.337466	0.732531	2.70744	2.94107	CYBA
PTↆ495	Hydrolysis of LPC Homo sapiens R-HSA-1483115	0.337466	0.732531	2.70744	2.94107	PLA2G4A
PTↆ496	ChREBP activates metabolic gene expression Homo sapiens R-HSA-163765	0.337466	0.732531	2.70744	2.94107	PKLR
PTↆ497	Metabolism of ingested SeMet, Sec, MeSec into H2Se Homo sapiens R-HSA-2408508	0.337466	0.732531	2.70744	2.94107	AHCY
PTↆ498	Nicotinamide salvaging Homo sapiens R-HSA-197264	0.337466	0.732531	2.70744	2.94107	NAPRT
PTↆ499	Glutamate Neurotransmitter Release Cycle Homo sapiens R-HSA-210500	0.340555	0.734811	1.72328	1.85628	SLC38A2;GLS
PTↆ500	Growth hormone recePTↆor signaling Homo sapiens R-HSA-982772	0.340555	0.734811	1.72328	1.85628	STAT5A;PTↆPN1
PTↆ501	DARPP-32 events Homo sapiens R-HSA-180024	0.340555	0.734811	1.72328	1.85628	PRKAR2B;CALM1
PTↆ502	Telomere Maintenance Homo sapiens R-HSA-157579	0.343227	0.739101	1.37898	1.47463	POLD3;RFC1;H2AFZ;RPA3
PTↆ503	Cellular response to heat stress Homo sapiens R-HSA-3371556	0.350522	0.740822	1.26426	1.32536	RPS19BP1;UBB;RPA3;BAG1;HSPA2;HDAC6
PTↆ504	Formation of a pool of free 40S subunits Homo sapiens R-HSA-72689	0.350522	0.740822	1.26426	1.32536	RPS28;RPS27;RPS29;RPL38;RPS4Y1;RPS21
PTↆ505	Non-integrin membrane-ECM interactions Homo sapiens R-HSA-3000171	0.352776	0.740822	1.45831	1.51944	VTN;FGF2;DDR2
PTↆ506	TranscriPTↆional regulation of pluripotent stem cells Homo sapiens R-HSA-452723	0.352776	0.740822	1.45831	1.51944	POLR2E;POLR2I;FGF2
PTↆ507	Glucagon-like PePTↆide-1 (GLP1) regulates insulin secretion Homo sapiens R-HSA-381676	0.352776	0.740822	1.45831	1.51944	GNG4;PRKAR2B;GNG11
PTↆ508	Translocation of GLUT4 to the plasma membrane Homo sapiens R-HSA-1445148	0.354772	0.740822	1.35428	1.40341	TBC1D1;MYH8;ASPSCR1;CALM1
PTↆ509	Signaling by FGFR2 Homo sapiens R-HSA-5654738	0.35545	0.740822	1.11312	1.15138	KLB;RASGRF1;PEBP1;PHB;FGF2;PSMD8;PSMD9;UBB;PRKAR2B;PSMB3;PSMC4;PSMD2;FGF18;PSME1;POLR2E;LAMTOR2;FYN;CALM1;POLR2I;IER3
PTↆ510	G alpha (q) signalling events Homo sapiens R-HSA-416476	0.362724	0.740822	1.1592	1.17556	RGS18;RGS3;PRKCH;PLCB4;PTↆGER1;GNG4;F2R;AVP;NTS;GNG11;MGLL
PTↆ511	Centrosome maturation Homo sapiens R-HSA-380287	0.363436	0.740822	1.28114	1.29671	TUBGCP2;PRKAR2B;SSNA1;CEP63;TUBG1
PTↆ512	Recruitment of mitotic centrosome proteins and complexes Homo sapiens R-HSA-380270	0.363436	0.740822	1.28114	1.29671	TUBGCP2;PRKAR2B;SSNA1;CEP63;TUBG1
PTↆ513	Cardiac conduction Homo sapiens R-HSA-5576891	0.366028	0.740822	1.19463	1.20066	KCNK5;DMPK;FXYD4;CACNA2D1;FXYD2;ATP1B3;ATP1B1;CALM1
PTↆ514	Constitutive Signaling by Aberrant PI3K in Cancer Homo sapiens R-HSA-2219530	0.366316	0.740822	1.33045	1.33612	KLB;FGF18;FYN;FGF2
PTↆ515	Mitotic Anaphase Homo sapiens R-HSA-68882	0.368624	0.740822	1.16361	1.16125	PSMD8;PSMD9;RPS27;UBB;PSMB3;PSMC4;CDC26;PSMD2;PSME1;ANAPC11
PTↆ516	Transmission across Chemical Synapses Homo sapiens R-HSA-112315	0.369303	0.740822	1.14384	1.13942	PRKCB;MAOA;GNG4;CACNA2D1;RASGRF1;AP2S1;SLC6A12;AP2A1;CALM1;GNG11;SLC38A2;GLS
PTↆ517	Bicarbonate transporters Homo sapiens R-HSA-425381	0.370705	0.740822	2.36889	2.35076	SLC4A7
PTↆ518	Organic cation transport Homo sapiens R-HSA-549127	0.370705	0.740822	2.36889	2.35076	SLC22A5
PTↆ519	Displacement of DNA glycosylase by APEX1 Homo sapiens R-HSA-110357	0.370705	0.740822	2.36889	2.35076	OGG1
PTↆ520	Retinoid cycle disease events Homo sapiens R-HSA-2453864	0.370705	0.740822	2.36889	2.35076	NAPEPLD
PTↆ521	Diseases associated with visual transduction Homo sapiens R-HSA-2474795	0.370705	0.740822	2.36889	2.35076	NAPEPLD
PTↆ522	Sodium/Proton exchangers Homo sapiens R-HSA-425986	0.370705	0.740822	2.36889	2.35076	SLC9A3
PTↆ523	Transport of gamma-carboxylated protein precursors from the endoplasmic reticulum to the Golgi apparatus Homo sapiens R-HSA-159763	0.370705	0.740822	2.36889	2.35076	PROZ
PTↆ524	MAPK1 (ERK2) activation Homo sapiens R-HSA-112411	0.370705	0.740822	2.36889	2.35076	IL6R
PTↆ525	PTↆK6 Regulates RTKs and Their Effectors AKT1 and DOK1 Homo sapiens R-HSA-8849469	0.370705	0.740822	2.36889	2.35076	UBB
PTↆ526	Inactivation of Cdc42 and Rac Homo sapiens R-HSA-428543	0.370705	0.740822	2.36889	2.35076	SRGAP3
PTↆ527	Prostanoid ligand recePTↆors Homo sapiens R-HSA-391908	0.370705	0.740822	2.36889	2.35076	PTↆGER1
PTↆ528	Mitochondrial iron-sulfur cluster biogenesis Homo sapiens R-HSA-1362409	0.370705	0.740822	2.36889	2.35076	FDX1
PTↆ529	Synthesis of (16-20)-hydroxyeicosatetraenoic acids (HETE) Homo sapiens R-HSA-2142816	0.370705	0.740822	2.36889	2.35076	CYP4F2
PTↆ530	Pyrimidine salvage reactions Homo sapiens R-HSA-73614	0.370705	0.740822	2.36889	2.35076	TK1
PTↆ531	Diseases of signal transduction Homo sapiens R-HSA-5663202	0.373118	0.740822	1.11598	1.1002	STAT5A;KLB;FGF2;HDAC6;PSMD8;PSMD9;UBB;PSMB3;PSMC4;PSMD2;FGF18;PSME1;NAPEPLD;POLR2E;FYN;POLR2I
PTↆ532	Regulation of HSF1-mediated heat shock response Homo sapiens R-HSA-3371453	0.373509	0.740822	1.26399	1.2448	RPS19BP1;UBB;RPA3;BAG1;HSPA2
PTↆ533	Influenza Life Cycle Homo sapiens R-HSA-168255	0.373695	0.740822	1.18524	1.16665	RPS28;RPS27;RPS29;POLR2E;RPL38;RPS4Y1;POLR2I;RPS21
PTↆ534	Mitotic G1-G1/S phases Homo sapiens R-HSA-453279	0.373695	0.740822	1.18524	1.16665	PSMD8;PSMD9;UBB;PSMB3;PSMC4;PSMD2;RPA3;PSME1
PTↆ535	Mitotic Metaphase and Anaphase Homo sapiens R-HSA-2555396	0.375395	0.740822	1.15645	1.13306	PSMD8;PSMD9;RPS27;UBB;PSMB3;PSMC4;CDC26;PSMD2;PSME1;ANAPC11
PTↆ536	Cell Cycle, Mitotic Homo sapiens R-HSA-69278	0.376311	0.740822	1.08567	1.06107	TUBGCP2;RAB1B;SSNA1;GMNN;ANAPC11;PSMD8;POLD3;PSMD9;UBB;PRKAR2B;PSMB3;PSMD2;CDC26;RFC1;PRKCB;H2AFZ;TUBG1;CDC25B;RPS27;PSMC4;RPA3;PSME1;CEP63;LPIN2;OPTↆN
PTↆ537	Recycling pathway of L1 Homo sapiens R-HSA-437239	0.377356	0.740822	1.5795	1.53933	AP2S1;AP2A1
PTↆ538	Attenuation phase Homo sapiens R-HSA-3371568	0.377356	0.740822	1.5795	1.53933	UBB;HSPA2
PTↆ539	FGFR2 alternative splicing Homo sapiens R-HSA-6803529	0.377356	0.740822	1.5795	1.53933	POLR2E;POLR2I
PTↆ540	SHC-mediated cascade:FGFR2 Homo sapiens R-HSA-5654699	0.377356	0.740822	1.5795	1.53933	FGF18;FGF2
PTↆ541	Regulation of Complement cascade Homo sapiens R-HSA-977606	0.377356	0.740822	1.5795	1.53933	VTN;C2
PTↆ542	CaM pathway Homo sapiens R-HSA-111997	0.377356	0.740822	1.5795	1.53933	PRKAR2B;CALM1
PTↆ543	Calmodulin induced events Homo sapiens R-HSA-111933	0.377356	0.740822	1.5795	1.53933	PRKAR2B;CALM1
PTↆ544	Downregulation of TGF-beta recePTↆor signaling Homo sapiens R-HSA-2173788	0.377356	0.740822	1.5795	1.53933	UBB;STRAP
PTↆ545	FCERI mediated MAPK activation Homo sapiens R-HSA-2871796	0.378371	0.740822	1.11183	1.08057	KLB;RASGRF1;PEBP1;PHB;FGF2;PSMD8;PSMD9;UBB;PSMB3;PSMC4;PSMD2;FGF18;PSME1;LAMTOR2;FYN;CALM1
PTↆ546	Signaling by FGFR Homo sapiens R-HSA-190236	0.378692	0.740822	1.09674	1.06497	KLB;RASGRF1;PEBP1;PHB;FGF2;PSMD8;PSMD9;UBB;PRKAR2B;PSMB3;PSMC4;PSMD2;FGF18;PSME1;POLR2E;LAMTOR2;FYN;CALM1;POLR2I;IER3
PTↆ547	Downstream signaling of activated FGFR2 Homo sapiens R-HSA-5654696	0.386171	0.740822	1.09797	1.0447	KLB;RASGRF1;PEBP1;PHB;FGF2;PSMD8;PSMD9;UBB;PRKAR2B;PSMB3;PSMC4;PSMD2;FGF18;PSME1;LAMTOR2;FYN;CALM1;IER3
PTↆ548	Downstream signaling of activated FGFR4 Homo sapiens R-HSA-5654716	0.386171	0.740822	1.09797	1.0447	KLB;RASGRF1;PEBP1;PHB;FGF2;PSMD8;PSMD9;UBB;PRKAR2B;PSMB3;PSMC4;PSMD2;FGF18;PSME1;LAMTOR2;FYN;CALM1;IER3
PTↆ549	Downstream signaling of activated FGFR3 Homo sapiens R-HSA-5654708	0.386171	0.740822	1.09797	1.0447	KLB;RASGRF1;PEBP1;PHB;FGF2;PSMD8;PSMD9;UBB;PRKAR2B;PSMB3;PSMC4;PSMD2;FGF18;PSME1;LAMTOR2;FYN;CALM1;IER3
PTↆ550	Collagen biosynthesis and modifying enzymes Homo sapiens R-HSA-1650814	0.389361	0.740822	1.28522	1.21228	P4HA1;COL14A1;P4HA2;COL12A1
PTↆ551	Synthesis of substrates in N-glycan biosythesis Homo sapiens R-HSA-446219	0.389361	0.740822	1.28522	1.21228	CTSA;SLC17A5;NPL;FUOM
PTↆ552	Signaling by ERBB4 Homo sapiens R-HSA-1236394	0.391129	0.740822	1.0944	1.02733	STAT5A;KLB;RASGRF1;PEBP1;PHB;FGF2;PSMD8;PSMD9;UBB;PSMB3;PSMC4;PSMD2;FGF18;PSME1;LAMTOR2;FYN;CALM1;IER3
PTↆ553	ABC-family proteins mediated transport Homo sapiens R-HSA-382556	0.394254	0.740822	1.35393	1.26018	ABCA4;ABCA12;ABCG1
PTↆ554	Signaling by ERBB2 Homo sapiens R-HSA-1227986	0.394254	0.740822	1.35393	1.26018	GRB7;UBB;FYN
PTↆ555	Diseases of metabolism Homo sapiens R-HSA-5668914	0.394254	0.740822	1.35393	1.26018	UBB;PCCB;FDX1
PTↆ556	Muscle contraction Homo sapiens R-HSA-397014	0.394901	0.740822	1.12757	1.04765	TMOD1;KCNK5;DMPK;FXYD4;CACNA2D1;FXYD2;TNNC1;MYH8;ATP1B3;CALM1;ATP1B1
PTↆ557	RNA Pol II CTD phosphorylation and interaction with CE Homo sapiens R-HSA-167160	0.395437	0.740822	1.51624	1.40672	POLR2E;POLR2I
PTↆ558	RNA Pol II CTD phosphorylation and interaction with CE Homo sapiens R-HSA-77075	0.395437	0.740822	1.51624	1.40672	POLR2E;POLR2I
PTↆ559	Interleukin-6 family signaling Homo sapiens R-HSA-6783589	0.395437	0.740822	1.51624	1.40672	CNTF;IL6R
PTↆ560	CREB phosphorylation through the activation of Ras Homo sapiens R-HSA-442742	0.395437	0.740822	1.51624	1.40672	RASGRF1;CALM1
PTↆ561	Effects of PIP2 hydrolysis Homo sapiens R-HSA-114508	0.395437	0.740822	1.51624	1.40672	PRKCH;MGLL
PTↆ562	HDR through Homologous Recombination (HRR) Homo sapiens R-HSA-5685942	0.400843	0.740822	1.26373	1.15528	POLD3;RFC1;UBB;RPA3
PTↆ563	Signaling by FGFR4 Homo sapiens R-HSA-5654743	0.401067	0.740822	1.08731	0.993395	KLB;RASGRF1;PEBP1;PHB;FGF2;PSMD8;PSMD9;UBB;PRKAR2B;PSMB3;PSMC4;PSMD2;FGF18;PSME1;LAMTOR2;FYN;CALM1;IER3
PTↆ564	Downstream signaling of activated FGFR1 Homo sapiens R-HSA-5654687	0.401067	0.740822	1.08731	0.993395	KLB;RASGRF1;PEBP1;PHB;FGF2;PSMD8;PSMD9;UBB;PRKAR2B;PSMB3;PSMC4;PSMD2;FGF18;PSME1;LAMTOR2;FYN;CALM1;IER3
PTↆ565	Interaction With The Zona Pellucida Homo sapiens R-HSA-1300644	0.402278	0.740822	2.10557	1.91735	ZP3
PTↆ566	Zinc influx into cells by the SLC39 gene family Homo sapiens R-HSA-442380	0.402278	0.740822	2.10557	1.91735	SLC39A5
PTↆ567	Abacavir transport and metabolism Homo sapiens R-HSA-2161522	0.402278	0.740822	2.10557	1.91735	PCK1
PTↆ568	Base-Excision Repair, AP Site Formation Homo sapiens R-HSA-73929	0.402278	0.740822	2.10557	1.91735	OGG1
PTↆ569	Removal of aminoterminal propePTↆides from gamma-carboxylated proteins Homo sapiens R-HSA-159782	0.402278	0.740822	2.10557	1.91735	PROZ
PTↆ570	Gamma-carboxylation of protein precursors Homo sapiens R-HSA-159740	0.402278	0.740822	2.10557	1.91735	PROZ
PTↆ571	Nef mediated downregulation of MHC class I complex cell surface expression Homo sapiens R-HSA-164940	0.402278	0.740822	2.10557	1.91735	AP1M1
PTↆ572	Activation of Ca-permeable Kainate RecePTↆor Homo sapiens R-HSA-451308	0.402278	0.740822	2.10557	1.91735	CALM1
PTↆ573	Ionotropic activity of Kainate RecePTↆors Homo sapiens R-HSA-451306	0.402278	0.740822	2.10557	1.91735	CALM1
PTↆ574	SLBP independent Processing of Histone Pre-mRNAs Homo sapiens R-HSA-111367	0.402278	0.740822	2.10557	1.91735	SNRPG
PTↆ575	MAPK3 (ERK1) activation Homo sapiens R-HSA-110056	0.402278	0.740822	2.10557	1.91735	IL6R
PTↆ576	IRAK2 mediated activation of TAK1 complex upon TLR7/8 or 9 stimulation Homo sapiens R-HSA-975163	0.402278	0.740822	2.10557	1.91735	UBB
PTↆ577	IRAK2 mediated activation of TAK1 complex Homo sapiens R-HSA-937042	0.402278	0.740822	2.10557	1.91735	UBB
PTↆ578	Diseases of carbohydrate metabolism Homo sapiens R-HSA-5663084	0.402278	0.740822	2.10557	1.91735	UBB
PTↆ579	Myoclonic epilepsy of Lafora Homo sapiens R-HSA-3785653	0.402278	0.740822	2.10557	1.91735	UBB
PTↆ580	Glycogen storage diseases Homo sapiens R-HSA-3229121	0.402278	0.740822	2.10557	1.91735	UBB
PTↆ581	FGFR2b ligand binding and activation Homo sapiens R-HSA-190377	0.402278	0.740822	2.10557	1.91735	FGF2
PTↆ582	Netrin mediated repulsion signals Homo sapiens R-HSA-418886	0.402278	0.740822	2.10557	1.91735	FYN
PTↆ583	Dectin-2 family Homo sapiens R-HSA-5621480	0.402278	0.740822	2.10557	1.91735	FYN
PTↆ584	eNOS activation Homo sapiens R-HSA-203615	0.402278	0.740822	2.10557	1.91735	CALM1
PTↆ585	Synthesis of pyrophosphates in the cytosol Homo sapiens R-HSA-1855167	0.402278	0.740822	2.10557	1.91735	IP6K3
PTↆ586	Thyroxine biosynthesis Homo sapiens R-HSA-209968	0.402278	0.740822	2.10557	1.91735	DIO1
PTↆ587	Purine catabolism Homo sapiens R-HSA-74259	0.402278	0.740822	2.10557	1.91735	CAT
PTↆ588	PI5P, PP2A and IER3 Regulate PI3K/AKT Signaling Homo sapiens R-HSA-6811558	0.403694	0.742166	1.21519	1.10229	KLB;FGF18;FYN;FGF2;IER3
PTↆ589	Glycerophospholipid biosynthesis Homo sapiens R-HSA-1483206	0.404779	0.742897	1.18487	1.07161	DMGDH;ETNK2;CPNE6;PLA2G4A;LPIN2;MGLL
PTↆ590	Signaling by FGFR3 Homo sapiens R-HSA-5654741	0.406046	0.743958	1.0838	0.976818	KLB;RASGRF1;PEBP1;PHB;FGF2;PSMD8;PSMD9;UBB;PRKAR2B;PSMB3;PSMC4;PSMD2;FGF18;PSME1;LAMTOR2;FYN;CALM1;IER3
PTↆ591	Signaling by Interleukins Homo sapiens R-HSA-449147	0.409461	0.748946	1.07363	0.958657	STAT5A;KLB;CNTF;RASGRF1;PEBP1;PHB;FGF2;PSMD8;PSMD9;UBB;PSMB3;PSMC4;TNIP2;PSMD2;FGF18;PSME1;LAMTOR2;FYN;CALM1;IL6R;HAVCR2
PTↆ592	RNA Polymerase III TranscriPTↆion Initiation From Type 3 Promoter Homo sapiens R-HSA-76071	0.413272	0.752099	1.45785	1.28823	SNAPC1;POLR2E
PTↆ593	G-protein activation Homo sapiens R-HSA-202040	0.413272	0.752099	1.45785	1.28823	GNG4;GNG11
PTↆ594	Adrenaline,noradrenaline inhibits insulin secretion Homo sapiens R-HSA-400042	0.413272	0.752099	1.45785	1.28823	GNG4;GNG11
PTↆ595	rRNA processing Homo sapiens R-HSA-72312	0.416196	0.753682	1.11528	0.97765	RRP7A;RPS28;RPS27;RPS29;WDR18;RPS27L;RPL38;RPS4Y1;RPS21;NOP10
PTↆ596	NGF signalling via TRKA from the plasma membrane Homo sapiens R-HSA-187037	0.416316	0.753682	1.07149	0.93896	KLB;RASGRF1;PEBP1;AP2A1;PHB;FGF2;PSMD8;PSMD9;UBB;PRKAR2B;PSMB3;PSMC4;PSMD2;FGF18;PSME1;AP2S1;LAMTOR2;FYN;CALM1;IER3
PTↆ597	Signaling by FGFR1 Homo sapiens R-HSA-5654736	0.421008	0.753682	1.0734	0.928605	KLB;RASGRF1;PEBP1;PHB;FGF2;PSMD8;PSMD9;UBB;PRKAR2B;PSMB3;PSMC4;PSMD2;FGF18;PSME1;LAMTOR2;FYN;CALM1;IER3
PTↆ598	NOTCH1 Intracellular Domain Regulates TranscriPTↆion Homo sapiens R-HSA-2122947	0.421523	0.753682	1.29225	1.11635	UBB;HIF1A;HDAC6
PTↆ599	Phospholipase C-mediated cascade: FGFR1 Homo sapiens R-HSA-5654219	0.421523	0.753682	1.29225	1.11635	PRKAR2B;CALM1;FGF2
PTↆ600	Cell Cycle Checkpoints Homo sapiens R-HSA-69620	0.429813	0.753682	1.10219	0.930698	PSMD8;PSMD9;UBB;PSMB3;PSMC4;CDC26;PSMD2;RPA3;PSME1;ANAPC11
PTↆ601	Surfactant metabolism Homo sapiens R-HSA-5683826	0.430841	0.753682	1.40378	1.18201	SLC34A1;CTSH
PTↆ602	PIWI-interacting RNA (piRNA) biogenesis Homo sapiens R-HSA-5601884	0.430841	0.753682	1.40378	1.18201	POLR2E;POLR2I
PTↆ603	mRNA Capping Homo sapiens R-HSA-72086	0.430841	0.753682	1.40378	1.18201	POLR2E;POLR2I
PTↆ604	Myogenesis Homo sapiens R-HSA-525793	0.430841	0.753682	1.40378	1.18201	BOC;CDH15
PTↆ605	CDO in myogenesis Homo sapiens R-HSA-375170	0.430841	0.753682	1.40378	1.18201	BOC;CDH15
PTↆ606	UPTↆake and function of anthrax toxins Homo sapiens R-HSA-5210891	0.432269	0.753682	1.89491	1.58928	CALM1
PTↆ607	Gamma-carboxylation, transport, and amino-terminal cleavage of proteins Homo sapiens R-HSA-159854	0.432269	0.753682	1.89491	1.58928	PROZ
PTↆ608	SLBP Dependent Processing of Replication-Dependent Histone Pre-mRNAs Homo sapiens R-HSA-77588	0.432269	0.753682	1.89491	1.58928	SNRPG
PTↆ609	Interleukin-6 signaling Homo sapiens R-HSA-1059683	0.432269	0.753682	1.89491	1.58928	IL6R
PTↆ610	Membrane binding and targetting of GAG proteins Homo sapiens R-HSA-174490	0.432269	0.753682	1.89491	1.58928	UBB
PTↆ611	Synthesis And Processing Of GAG, GAGPOL Polyproteins Homo sapiens R-HSA-174495	0.432269	0.753682	1.89491	1.58928	UBB
PTↆ612	FGFR1c ligand binding and activation Homo sapiens R-HSA-190373	0.432269	0.753682	1.89491	1.58928	FGF2
PTↆ613	Signaling by activated point mutants of FGFR1 Homo sapiens R-HSA-1839122	0.432269	0.753682	1.89491	1.58928	FGF2
PTↆ614	RHO GTPases activate IQGAPs Homo sapiens R-HSA-5626467	0.432269	0.753682	1.89491	1.58928	CALM1
PTↆ615	Interleukin-7 signaling Homo sapiens R-HSA-1266695	0.432269	0.753682	1.89491	1.58928	STAT5A
PTↆ616	Sodium/Calcium exchangers Homo sapiens R-HSA-425561	0.432269	0.753682	1.89491	1.58928	CALM1
PTↆ617	CLEC7A (Dectin-1) induces NFAT activation Homo sapiens R-HSA-5607763	0.432269	0.753682	1.89491	1.58928	CALM1
PTↆ618	Biotin transport and metabolism Homo sapiens R-HSA-196780	0.432269	0.753682	1.89491	1.58928	PCCB
PTↆ619	CYP2E1 reactions Homo sapiens R-HSA-211999	0.432269	0.753682	1.89491	1.58928	CYP2S1
PTↆ620	Heme biosynthesis Homo sapiens R-HSA-189451	0.432269	0.753682	1.89491	1.58928	UROS
PTↆ621	Signaling by PTↆK6 Homo sapiens R-HSA-8848021	0.435021	0.757258	1.20336	1.00163	PTↆPN1;UBB;LINC01139;HIF1A
PTↆ622	Degradation of the extracellular matrix Homo sapiens R-HSA-1474228	0.44081	0.761207	1.13723	0.931554	CAPN6;COL14A1;CTSK;COL12A1;CAPN3;PLG
PTↆ623	Nonsense-Mediated Decay (NMD) Homo sapiens R-HSA-927802	0.44081	0.761207	1.13723	0.931554	RPS28;RPS27;RPS29;RPL38;RPS4Y1;RPS21
PTↆ624	Nonsense Mediated Decay (NMD) enhanced by the Exon Junction Complex (EJC) Homo sapiens R-HSA-975957	0.44081	0.761207	1.13723	0.931554	RPS28;RPS27;RPS29;RPL38;RPS4Y1;RPS21
PTↆ625	L13a-mediated translational silencing of Ceruloplasmin expression Homo sapiens R-HSA-156827	0.44081	0.761207	1.13723	0.931554	RPS28;RPS27;RPS29;RPL38;RPS4Y1;RPS21
PTↆ626	3' -UTR-mediated translational regulation Homo sapiens R-HSA-157279	0.44081	0.761207	1.13723	0.931554	RPS28;RPS27;RPS29;RPL38;RPS4Y1;RPS21
PTↆ627	SRP-dependent cotranslational protein targeting to membrane Homo sapiens R-HSA-1799339	0.449759	0.774186	1.12591	0.899654	RPS28;RPS27;RPS29;RPL38;RPS4Y1;RPS21
PTↆ628	GTP hydrolysis and joining of the 60S ribosomal subunit Homo sapiens R-HSA-72706	0.449759	0.774186	1.12591	0.899654	RPS28;RPS27;RPS29;RPL38;RPS4Y1;RPS21
PTↆ629	Major pathway of rRNA processing in the nucleolus Homo sapiens R-HSA-6791226	0.454012	0.777099	1.08652	0.857949	RRP7A;RPS28;RPS27;RPS29;WDR18;RPS27L;RPL38;RPS4Y1;RPS21
PTↆ630	Loss of Nlp from mitotic centrosomes Homo sapiens R-HSA-380259	0.457503	0.777099	1.16621	0.911946	PRKAR2B;SSNA1;CEP63;TUBG1
PTↆ631	Loss of proteins required for interphase microtubule organization?from the centrosome Homo sapiens R-HSA-380284	0.457503	0.777099	1.16621	0.911946	PRKAR2B;SSNA1;CEP63;TUBG1
PTↆ632	Influenza Infection Homo sapiens R-HSA-168254	0.458123	0.777099	1.09081	0.851503	RPS28;RPS27;RPS29;POLR2E;RPL38;RPS4Y1;POLR2I;RPS21
PTↆ633	Ethanol oxidation Homo sapiens R-HSA-71384	0.460756	0.777099	1.72255	1.33478	ALDH1B1
PTↆ634	CD28 dependent Vav1 pathway Homo sapiens R-HSA-389359	0.460756	0.777099	1.72255	1.33478	FYN
PTↆ635	NF-kB activation through FADD/RIP-1 pathway mediated by caspase-8 and -10 Homo sapiens R-HSA-933543	0.460756	0.777099	1.72255	1.33478	RNF135
PTↆ636	PECAM1 interactions Homo sapiens R-HSA-210990	0.460756	0.777099	1.72255	1.33478	FYN
PTↆ637	Reduction of cytosolic Ca++ levels Homo sapiens R-HSA-418359	0.460756	0.777099	1.72255	1.33478	CALM1
PTↆ638	Eicosanoids Homo sapiens R-HSA-211979	0.460756	0.777099	1.72255	1.33478	CYP4F2
PTↆ639	Purine ribonucleoside monophosphate biosynthesis Homo sapiens R-HSA-73817	0.460756	0.777099	1.72255	1.33478	ADSSL1
PTↆ640	DAP12 signaling Homo sapiens R-HSA-2424491	0.460965	0.777099	1.04661	0.810531	KLB;RASGRF1;PEBP1;PHB;FGF2;PSMD8;PSMD9;UBB;PRKAR2B;PSMB3;PSMC4;PSMD2;FGF18;PSME1;LAMTOR2;FYN;CALM1;IER3
PTↆ641	Class I MHC mediated antigen processing & presentation Homo sapiens R-HSA-983169	0.463137	0.777099	1.04938	0.807742	ANAPC13;TRIM63;ZBTB16;FBXO17;CYBA;ANAPC11;PSMD8;PSMD9;ZNRF1;UBB;PSMB3;PSMC4;CDC26;PSMD2;ASB9;PSME1
PTↆ642	Activation of anterior HOX genes in hindbrain development during early embryogenesis Homo sapiens R-HSA-5617472	0.463366	0.777099	1.12803	0.867723	H2AFZ;PCGF2;RARA;POLR2E;POLR2I
PTↆ643	Activation of HOX genes during differentiation Homo sapiens R-HSA-5619507	0.463366	0.777099	1.12803	0.867723	H2AFZ;PCGF2;RARA;POLR2E;POLR2I
PTↆ644	Pausing and recovery of Tat-mediated HIV elongation Homo sapiens R-HSA-167238	0.465109	0.777099	1.30683	1.00036	POLR2E;POLR2I
PTↆ645	Tat-mediated HIV elongation arrest and recovery Homo sapiens R-HSA-167243	0.465109	0.777099	1.30683	1.00036	POLR2E;POLR2I
PTↆ646	FGFR1 mutant recePTↆor activation Homo sapiens R-HSA-1839124	0.465109	0.777099	1.30683	1.00036	STAT5A;FGF2
PTↆ647	Regulation of TNFR1 signaling Homo sapiens R-HSA-5357905	0.465109	0.777099	1.30683	1.00036	UBB;USP2
PTↆ648	Negative regulation of the PI3K/AKT network Homo sapiens R-HSA-199418	0.473155	0.782387	1.1147	0.834166	KLB;FGF18;FYN;FGF2;IER3
PTↆ649	M Phase Homo sapiens R-HSA-68886	0.476754	0.782387	1.04457	0.77377	PRKCB;H2AFZ;RAB1B;ANAPC11;PSMD8;PSMD9;RPS27;UBB;PSMB3;PSMC4;CDC26;PSMD2;PSME1;LPIN2
PTↆ650	G2/M Checkpoints Homo sapiens R-HSA-69481	0.48088	0.782387	1.06759	0.781623	PSMD8;PSMD9;UBB;PSMB3;PSMC4;PSMD2;RPA3;PSME1
PTↆ651	Activation of Matrix Metalloproteinases Homo sapiens R-HSA-1592389	0.48178	0.782387	1.2632	0.922478	CTSK;PLG
PTↆ652	Regulation of beta-cell development Homo sapiens R-HSA-186712	0.48178	0.782387	1.2632	0.922478	PKLR;HNF4A
PTↆ653	DNA methylation Homo sapiens R-HSA-5334118	0.48178	0.782387	1.2632	0.922478	DNMT3L;H2AFZ
PTↆ654	HIV elongation arrest and recovery Homo sapiens R-HSA-167287	0.48178	0.782387	1.2632	0.922478	POLR2E;POLR2I
PTↆ655	Pausing and recovery of HIV elongation Homo sapiens R-HSA-167290	0.48178	0.782387	1.2632	0.922478	POLR2E;POLR2I
PTↆ656	Elongation arrest and recovery Homo sapiens R-HSA-112387	0.48178	0.782387	1.2632	0.922478	POLR2E;POLR2I
PTↆ657	Oncogene Induced Senescence Homo sapiens R-HSA-2559585	0.48178	0.782387	1.2632	0.922478	UBB;ETS2
PTↆ658	Negative regulation of FGFR1 signaling Homo sapiens R-HSA-5654726	0.48178	0.782387	1.2632	0.922478	UBB;FGF2
PTↆ659	DAG and IP3 signaling Homo sapiens R-HSA-1489509	0.48178	0.782387	1.2632	0.922478	PRKAR2B;CALM1
PTↆ660	TGF-beta recePTↆor signaling activates SMADs Homo sapiens R-HSA-2173789	0.48178	0.782387	1.2632	0.922478	UBB;STRAP
PTↆ661	Dissolution of Fibrin Clot Homo sapiens R-HSA-75205	0.487815	0.782387	1.57893	1.13338	PLG
PTↆ662	Activation of DNA fragmentation factor Homo sapiens R-HSA-211227	0.487815	0.782387	1.57893	1.13338	HIST1H1C
PTↆ663	ApoPTↆosis induced DNA fragmentation Homo sapiens R-HSA-140342	0.487815	0.782387	1.57893	1.13338	HIST1H1C
PTↆ664	POU5F1 (OCT4), SOX2, NANOG activate genes related to proliferation Homo sapiens R-HSA-2892247	0.487815	0.782387	1.57893	1.13338	FGF2
PTↆ665	p75NTR recruits signalling complexes Homo sapiens R-HSA-209543	0.487815	0.782387	1.57893	1.13338	UBB
PTↆ666	NF-kB is activated and signals survival Homo sapiens R-HSA-209560	0.487815	0.782387	1.57893	1.13338	UBB
PTↆ667	Assembly Of The HIV Virion Homo sapiens R-HSA-175474	0.487815	0.782387	1.57893	1.13338	UBB
PTↆ668	Downregulation of ERBB2:ERBB3 signaling Homo sapiens R-HSA-1358803	0.487815	0.782387	1.57893	1.13338	UBB
PTↆ669	Advanced glycosylation endproduct recePTↆor signaling Homo sapiens R-HSA-879415	0.487815	0.782387	1.57893	1.13338	LGALS3
PTↆ670	Trafficking and processing of endosomal TLR Homo sapiens R-HSA-1679131	0.487815	0.782387	1.57893	1.13338	CTSK
PTↆ671	TNFR1-induced proapoPTↆotic signaling Homo sapiens R-HSA-5357786	0.487815	0.782387	1.57893	1.13338	USP2
PTↆ672	Platelet Adhesion to exposed collagen Homo sapiens R-HSA-75892	0.487815	0.782387	1.57893	1.13338	FYN
PTↆ673	Depolarization of the PresynaPTↆic Terminal Triggers the Opening of Calcium Channels Homo sapiens R-HSA-112308	0.487815	0.782387	1.57893	1.13338	CACNA2D1
PTↆ674	RHO GTPases Activate NADPH Oxidases Homo sapiens R-HSA-5668599	0.487815	0.782387	1.57893	1.13338	CYBA
PTↆ675	AURKA Activation by TPX2 Homo sapiens R-HSA-8854518	0.490626	0.785728	1.11459	0.793667	PRKAR2B;SSNA1;CEP63;TUBG1
PTↆ676	Cargo concentration in the ER Homo sapiens R-HSA-5694530	0.498125	0.794209	1.22239	0.851889	SERPINA1;GOSR2
PTↆ677	Formation of the Early Elongation Complex Homo sapiens R-HSA-113418	0.498125	0.794209	1.22239	0.851889	POLR2E;POLR2I
PTↆ678	Formation of the HIV-1 Early Elongation Complex Homo sapiens R-HSA-167158	0.498125	0.794209	1.22239	0.851889	POLR2E;POLR2I
PTↆ679	XBP1(S) activates chaperone genes Homo sapiens R-HSA-381038	0.500414	0.796683	1.13682	0.787042	GOSR2;WIPI1;ATP6V0D1
PTↆ680	Cap-dependent Translation Initiation Homo sapiens R-HSA-72737	0.511298	0.805481	1.05255	0.706051	RPS28;RPS27;RPS29;RPL38;RPS4Y1;RPS21
PTↆ681	Eukaryotic Translation Initiation Homo sapiens R-HSA-72613	0.511298	0.805481	1.05255	0.706051	RPS28;RPS27;RPS29;RPL38;RPS4Y1;RPS21
PTↆ682	Regulation of IFNG signaling Homo sapiens R-HSA-877312	0.513518	0.805481	1.45739	0.971308	PTↆPN1
PTↆ683	RecePTↆor-ligand binding initiates the second proteolytic cleavage of Notch recePTↆor Homo sapiens R-HSA-156988	0.513518	0.805481	1.45739	0.971308	UBB
PTↆ684	TRAF3-dependent IRF activation pathway Homo sapiens R-HSA-918233	0.513518	0.805481	1.45739	0.971308	RNF135
PTↆ685	Golgi Cisternae Pericentriolar Stack Reorganization Homo sapiens R-HSA-162658	0.513518	0.805481	1.45739	0.971308	RAB1B
PTↆ686	DCC mediated attractive signaling Homo sapiens R-HSA-418885	0.513518	0.805481	1.45739	0.971308	FYN
PTↆ687	HSF1-dependent transactivation Homo sapiens R-HSA-3371571	0.514137	0.805481	1.18413	0.787761	UBB;HSPA2
PTↆ688	Negative regulators of RIG-I/MDA5 signaling Homo sapiens R-HSA-936440	0.514137	0.805481	1.18413	0.787761	RNF135;UBB
PTↆ689	EGFR interacts with phospholipase C-gamma Homo sapiens R-HSA-212718	0.514137	0.805481	1.18413	0.787761	PRKAR2B;CALM1
PTↆ690	PLC-gamma1 signalling Homo sapiens R-HSA-167021	0.514137	0.805481	1.18413	0.787761	PRKAR2B;CALM1
PTↆ691	IRE1alpha activates chaperones Homo sapiens R-HSA-381070	0.525485	0.822068	1.09298	0.703261	GOSR2;WIPI1;ATP6V0D1
PTↆ692	Regulation of TP53 Degradation Homo sapiens R-HSA-6804757	0.529806	0.822496	1.14819	0.729378	UBB;USP2
PTↆ693	Fanconi Anemia Pathway Homo sapiens R-HSA-6783310	0.529806	0.822496	1.14819	0.729378	UBB;RPA3
PTↆ694	Post NMDA recePTↆor activation events Homo sapiens R-HSA-438064	0.529806	0.822496	1.14819	0.729378	RASGRF1;CALM1
PTↆ695	DAP12 interactions Homo sapiens R-HSA-2172127	0.534967	0.822496	0.999771	0.625407	KLB;RASGRF1;PEBP1;PHB;FGF2;PSMD8;PSMD9;UBB;PRKAR2B;PSMB3;PSMC4;PSMD2;FGF18;PSME1;LAMTOR2;FYN;CALM1;IER3
PTↆ696	Membrane Trafficking Homo sapiens R-HSA-199991	0.537807	0.822496	0.996784	0.61826	SERPINA1;RAB5C;RAB1B;GOSR2;CLTB;ASPSCR1;PLA2G4A;GJC1;TBC1D1;DAB2;UBB;BLOC1S1;FTH1;MYH8;MAN1C1;NAA38;CALM1;COPE;VAMP3;FTL;AP1M1
PTↆ697	Disorders of transmembrane transporters Homo sapiens R-HSA-5619115	0.537932	0.822496	1.35322	0.839028	AVP
PTↆ698	mRNA decay by 5' to 3' exoribonuclease Homo sapiens R-HSA-430039	0.537932	0.822496	1.35322	0.839028	LSM4
PTↆ699	Regulation of innate immune responses to cytosolic DNA Homo sapiens R-HSA-3134975	0.537932	0.822496	1.35322	0.839028	UBB
PTↆ700	Prolactin recePTↆor signaling Homo sapiens R-HSA-1170546	0.537932	0.822496	1.35322	0.839028	STAT5A
PTↆ701	Constitutive Signaling by NOTCH1 HD Domain Mutants Homo sapiens R-HSA-2691232	0.537932	0.822496	1.35322	0.839028	UBB
PTↆ702	Signaling by NOTCH1 HD Domain Mutants in Cancer Homo sapiens R-HSA-2691230	0.537932	0.822496	1.35322	0.839028	UBB
PTↆ703	NRIF signals cell death from the nucleus Homo sapiens R-HSA-205043	0.537932	0.822496	1.35322	0.839028	UBB
PTↆ704	FGFR1 ligand binding and activation Homo sapiens R-HSA-190242	0.537932	0.822496	1.35322	0.839028	FGF2
PTↆ705	CREB phosphorylation through the activation of CaMKII Homo sapiens R-HSA-442729	0.537932	0.822496	1.35322	0.839028	CALM1
PTↆ706	Eicosanoid ligand-binding recePTↆors Homo sapiens R-HSA-391903	0.537932	0.822496	1.35322	0.839028	PTↆGER1
PTↆ707	Fatty acids Homo sapiens R-HSA-211935	0.537932	0.822496	1.35322	0.839028	CYP4F2
PTↆ708	Senescence-Associated Secretory Phenotype (SASP) Homo sapiens R-HSA-2559582	0.54383	0.827644	1.03797	0.632246	UBB;H2AFZ;CDC26;ANAPC11
PTↆ709	RNA polymerase II transcribes snRNA genes Homo sapiens R-HSA-6807505	0.54383	0.827644	1.03797	0.632246	SNAPC1;POLR2E;NABP2;POLR2I
PTↆ710	RNA Polymerase III TranscriPTↆion Initiation Homo sapiens R-HSA-76046	0.545127	0.827644	1.11436	0.67612	SNAPC1;POLR2E
PTↆ711	Regulation of TP53 Expression and Degradation Homo sapiens R-HSA-6806003	0.545127	0.827644	1.11436	0.67612	UBB;USP2
PTↆ712	RHO GTPases Activate WASPs and WAVEs Homo sapiens R-HSA-5663213	0.545127	0.827644	1.11436	0.67612	ARPC1B;BAIAP2
PTↆ713	Neuronal System Homo sapiens R-HSA-112316	0.547767	0.830485	0.993265	0.597852	KCNH6;PRKCB;MAOA;CACNA2D1;RASGRF1;SLC6A12;AP2A1;KCNAB2;GNG11;GLS;GJC1;GNG4;AP2S1;CALM1;SLC38A2
PTↆ714	Meiotic synapsis Homo sapiens R-HSA-1221632	0.549844	0.832467	1.05239	0.629456	SYCP2;H2AFZ;HSPA2
PTↆ715	Biosynthesis of the N-glycan precursor (dolichol lipid-linked oligosaccharide, LLO) and transfer to a nascent protein Homo sapiens R-HSA-446193	0.554125	0.837775	1.02389	0.604467	CTSA;SLC17A5;NPL;FUOM
PTↆ716	p75NTR signals via NF-kB Homo sapiens R-HSA-193639	0.561122	0.837808	1.26294	0.729748	UBB
PTↆ717	TRAF6 mediated induction of TAK1 complex Homo sapiens R-HSA-937072	0.561122	0.837808	1.26294	0.729748	UBB
PTↆ718	Spry regulation of FGF signaling Homo sapiens R-HSA-1295596	0.561122	0.837808	1.26294	0.729748	UBB
PTↆ719	Regulation of KIT signaling Homo sapiens R-HSA-1433559	0.561122	0.837808	1.26294	0.729748	FYN
PTↆ720	Metabolism of Angiotensinogen to Angiotensins Homo sapiens R-HSA-2022377	0.561122	0.837808	1.26294	0.729748	ENPEP
PTↆ721	PKA activation Homo sapiens R-HSA-163615	0.561122	0.837808	1.26294	0.729748	PRKAR2B
PTↆ722	TGF-beta recePTↆor signaling in EMT (epithelial to mesenchymal transition) Homo sapiens R-HSA-2173791	0.561122	0.837808	1.26294	0.729748	UBB
PTↆ723	Acyl chain remodelling of PI Homo sapiens R-HSA-1482922	0.561122	0.837808	1.26294	0.729748	PLA2G4A
PTↆ724	Metabolism of folate and PTↆerines Homo sapiens R-HSA-196757	0.561122	0.837808	1.26294	0.729748	MTHFS
PTↆ725	Neurotransmitter RecePTↆor Binding And Downstream Transmission In The PostsynaPTↆic Cell Homo sapiens R-HSA-112314	0.573009	0.854376	0.981957	0.546807	PRKCB;GNG4;RASGRF1;AP2S1;AP2A1;CALM1;GNG11
PTↆ726	Signaling by FGFR1 in disease Homo sapiens R-HSA-5655302	0.57471	0.854555	1.05234	0.582878	STAT5A;FGF2
PTↆ727	MAP2K and MAPK activation Homo sapiens R-HSA-5674135	0.57471	0.854555	1.05234	0.582878	PEBP1;LAMTOR2
PTↆ728	ApoPTↆosis Homo sapiens R-HSA-109581	0.575891	0.855135	0.977377	0.539353	PSMD8;PSMD9;UBB;PSMB3;PSMC4;PSMD2;PSME1;HIST1H1C
PTↆ729	Hemostasis Homo sapiens R-HSA-109582	0.582026	0.856501	0.973349	0.526816	GRB7;SERPINA1;PLG;PRKAR2B;GNG4;FYN;PTↆPN1;PRKCH;PRKCB;PCDH7;F2R;VEGFB;PLA2G4A;ATP1B3;MIF;PPBP;ATP1B1;GNG11;VEGFA;SOD1;SLC7A7;SLC7A9;MAFG;SERPING1;CALM1;MGLL;PF4
PTↆ730	Zinc transporters Homo sapiens R-HSA-435354	0.58315	0.856501	1.18394	0.638515	SLC39A5
PTↆ731	Formation of Senescence-Associated Heterochromatin Foci (SAHF) Homo sapiens R-HSA-2559584	0.58315	0.856501	1.18394	0.638515	HIST1H1C
PTↆ732	Platelet sensitization by LDL Homo sapiens R-HSA-432142	0.58315	0.856501	1.18394	0.638515	PLA2G4A
PTↆ733	PKA-mediated phosphorylation of CREB Homo sapiens R-HSA-111931	0.58315	0.856501	1.18394	0.638515	PRKAR2B
PTↆ734	PKA activation in glucagon signalling Homo sapiens R-HSA-164378	0.58315	0.856501	1.18394	0.638515	PRKAR2B
PTↆ735	Acyl chain remodelling of PG Homo sapiens R-HSA-1482925	0.58315	0.856501	1.18394	0.638515	PLA2G4A
PTↆ736	Acyl chain remodelling of PS Homo sapiens R-HSA-1482801	0.58315	0.856501	1.18394	0.638515	PLA2G4A
PTↆ737	Activation of NMDA recePTↆor upon glutamate binding and postsynaPTↆic events Homo sapiens R-HSA-442755	0.588966	0.86387	1.02384	0.542008	RASGRF1;CALM1
PTↆ738	Global Genome Nucleotide Excision Repair (GG-NER) Homo sapiens R-HSA-5696399	0.594021	0.866051	0.971176	0.505829	POLD3;RFC1;UBB;RPA3
PTↆ739	TP53 Regulates TranscriPTↆion of DNA Repair Genes Homo sapiens R-HSA-6796648	0.596268	0.866051	0.979603	0.506519	POLR2E;PMS2;POLR2I
PTↆ740	Ca2+ pathway Homo sapiens R-HSA-4086398	0.596268	0.866051	0.979603	0.506519	GNG4;CALM1;GNG11
PTↆ741	Axon guidance Homo sapiens R-HSA-422475	0.596436	0.866051	0.965475	0.498941	KLB;ARPC1B;RASGRF1;CLTB;PEBP1;AP2A1;PHB;SHB;FGF2;PSMD8;PSMD9;UBB;PSMB3;PSMD2;AP2S1;KDR;FYN;SRGAP3;PLXNA4;VEGFA;PSMC4;FGF18;PSME1;LAMTOR2;CALM1
PTↆ742	Programmed Cell Death Homo sapiens R-HSA-5357801	0.596685	0.866051	0.958667	0.495023	PSMD8;PSMD9;UBB;PSMB3;PSMC4;PSMD2;PSME1;HIST1H1C
PTↆ743	Negative regulation of MAPK pathway Homo sapiens R-HSA-5675221	0.602863	0.866051	0.996845	0.504468	UBB;PEBP1
PTↆ744	TranscriPTↆional activation of mitochondrial biogenesis Homo sapiens R-HSA-2151201	0.602863	0.866051	0.996845	0.504468	ESRRA;NR1D1
PTↆ745	Miscellaneous transport and binding events Homo sapiens R-HSA-5223345	0.604072	0.866051	1.11424	0.561646	NIPAL3
PTↆ746	Norepinephrine Neurotransmitter Release Cycle Homo sapiens R-HSA-181430	0.604072	0.866051	1.11424	0.561646	MAOA
PTↆ747	Activation of SMO Homo sapiens R-HSA-5635838	0.604072	0.866051	1.11424	0.561646	BOC
PTↆ748	RNA Polymerase III Chain Elongation Homo sapiens R-HSA-73780	0.604072	0.866051	1.11424	0.561646	POLR2E
PTↆ749	Signaling by cytosolic FGFR1 fusion mutants Homo sapiens R-HSA-1839117	0.604072	0.866051	1.11424	0.561646	STAT5A
PTↆ750	Tie2 Signaling Homo sapiens R-HSA-210993	0.604072	0.866051	1.11424	0.561646	GRB7
PTↆ751	Activation of IRF3/IRF7 mediated by TBK1/IKK epsilon Homo sapiens R-HSA-936964	0.604072	0.866051	1.11424	0.561646	UBB
PTↆ752	Regulation of signaling by CBL Homo sapiens R-HSA-912631	0.604072	0.866051	1.11424	0.561646	FYN
PTↆ753	Defects in vitamin and cofactor metabolism Homo sapiens R-HSA-3296482	0.604072	0.866051	1.11424	0.561646	PCCB
PTↆ754	Amine-derived hormones Homo sapiens R-HSA-209776	0.604072	0.866051	1.11424	0.561646	DIO1
PTↆ755	Glycosphingolipid metabolism Homo sapiens R-HSA-1660662	0.616402	0.877094	0.971234	0.469937	CTSA;CERK
PTↆ756	RNA Polymerase III Abortive And Retractive Initiation Homo sapiens R-HSA-749476	0.616402	0.877094	0.971234	0.469937	SNAPC1;POLR2E
PTↆ757	RNA Polymerase III TranscriPTↆion Homo sapiens R-HSA-74158	0.616402	0.877094	0.971234	0.469937	SNAPC1;POLR2E
PTↆ758	TNF signaling Homo sapiens R-HSA-75893	0.616402	0.877094	0.971234	0.469937	UBB;USP2
PTↆ759	Collagen formation Homo sapiens R-HSA-1474290	0.622508	0.877094	0.935059	0.443216	P4HA1;COL14A1;P4HA2;COL12A1
PTↆ760	Meiosis Homo sapiens R-HSA-1500620	0.622508	0.877094	0.935059	0.443216	SYCP2;H2AFZ;RPA3;HSPA2
PTↆ761	GABA synthesis, release, reuPTↆake and degradation Homo sapiens R-HSA-888590	0.623946	0.877094	1.05228	0.496354	SLC6A12
PTↆ762	Gap junction assembly Homo sapiens R-HSA-190861	0.623946	0.877094	1.05228	0.496354	GJC1
PTↆ763	Regulation of TP53 Activity through Methylation Homo sapiens R-HSA-6804760	0.623946	0.877094	1.05228	0.496354	UBB
PTↆ764	Constitutive Signaling by Ligand-Responsive EGFR Cancer Variants Homo sapiens R-HSA-1236382	0.623946	0.877094	1.05228	0.496354	UBB
PTↆ765	Signaling by Ligand-Responsive EGFR Variants in Cancer Homo sapiens R-HSA-5637815	0.623946	0.877094	1.05228	0.496354	UBB
PTↆ766	Signaling by EGFR in Cancer Homo sapiens R-HSA-1643713	0.623946	0.877094	1.05228	0.496354	UBB
PTↆ767	Other semaphorin interactions Homo sapiens R-HSA-416700	0.623946	0.877094	1.05228	0.496354	PLXNA4
PTↆ768	Ephrin signaling Homo sapiens R-HSA-3928664	0.623946	0.877094	1.05228	0.496354	FYN
PTↆ769	Phase 4 - resting membrane potential Homo sapiens R-HSA-5576886	0.623946	0.877094	1.05228	0.496354	KCNK5
PTↆ770	Viral Messenger RNA Synthesis Homo sapiens R-HSA-168325	0.629583	0.880439	0.946903	0.438129	POLR2E;POLR2I
PTↆ771	EPHB-mediated forward signaling Homo sapiens R-HSA-3928662	0.629583	0.880439	0.946903	0.438129	ARPC1B;FYN
PTↆ772	Cooperation of PDCL (PhLP1) and TRiC/CCT in G-protein beta folding Homo sapiens R-HSA-6814122	0.629583	0.880439	0.946903	0.438129	GNG4;GNG11
PTↆ773	tRNA Aminoacylation Homo sapiens R-HSA-379724	0.629583	0.880439	0.946903	0.438129	SARS2;SARS
PTↆ774	Chromosome Maintenance Homo sapiens R-HSA-73886	0.631719	0.881146	0.923607	0.424223	POLD3;RFC1;H2AFZ;RPA3
PTↆ775	PI3K/AKT Signaling in Cancer Homo sapiens R-HSA-2219528	0.631719	0.881146	0.923607	0.424223	KLB;FGF18;FYN;FGF2
PTↆ776	Cell Cycle Homo sapiens R-HSA-1640170	0.634564	0.88291	0.947349	0.43087	SYCP2;TUBGCP2;RAB1B;SSNA1;GMNN;ANAPC11;PSMD8;POLD3;PSMD9;UBB;PRKAR2B;PSMB3;PSMD2;CDC26;RFC1;PRKCB;H2AFZ;HSPA2;TUBG1;CDC25B;RPS27;PSMC4;RPA3;PSME1;CEP63;LPIN2;OPTↆN
PTↆ777	Platelet homeostasis Homo sapiens R-HSA-418346	0.640783	0.88291	0.912431	0.40609	GNG4;PLA2G4A;CALM1;GNG11
PTↆ778	HIV TranscriPTↆion Elongation Homo sapiens R-HSA-167169	0.642409	0.88291	0.923759	0.408791	POLR2E;POLR2I
PTↆ779	Tat-mediated elongation of the HIV-1 transcriPTↆ Homo sapiens R-HSA-167246	0.642409	0.88291	0.923759	0.408791	POLR2E;POLR2I
PTↆ780	Formation of HIV-1 elongation complex containing HIV-1 Tat Homo sapiens R-HSA-167200	0.642409	0.88291	0.923759	0.408791	POLR2E;POLR2I
PTↆ781	Formation of Incision Complex in GG-NER Homo sapiens R-HSA-5696395	0.642409	0.88291	0.923759	0.408791	UBB;RPA3
PTↆ782	Voltage gated Potassium channels Homo sapiens R-HSA-1296072	0.642409	0.88291	0.923759	0.408791	KCNH6;KCNAB2
PTↆ783	IL-6-type cytokine recePTↆor ligand interactions Homo sapiens R-HSA-6788467	0.642823	0.88291	0.996848	0.440493	CNTF
PTↆ784	Signaling by Hippo Homo sapiens R-HSA-2028269	0.642823	0.88291	0.996848	0.440493	MOB1A
PTↆ785	Synthesis of PC Homo sapiens R-HSA-1483191	0.642823	0.88291	0.996848	0.440493	LPIN2
PTↆ786	Xenobiotics Homo sapiens R-HSA-211981	0.642823	0.88291	0.996848	0.440493	CYP2S1
PTↆ787	Intra-Golgi traffic Homo sapiens R-HSA-6811438	0.654881	0.88291	0.901717	0.381698	GOSR2;MAN1C1
PTↆ788	Formation of HIV elongation complex in the absence of HIV Tat Homo sapiens R-HSA-167152	0.654881	0.88291	0.901717	0.381698	POLR2E;POLR2I
PTↆ789	RNA Polymerase II TranscriPTↆion Elongation Homo sapiens R-HSA-75955	0.654881	0.88291	0.901717	0.381698	POLR2E;POLR2I
PTↆ790	Formation of RNA Pol II elongation complex Homo sapiens R-HSA-112382	0.654881	0.88291	0.901717	0.381698	POLR2E;POLR2I
PTↆ791	RNA Polymerase II HIV Promoter Escape Homo sapiens R-HSA-167162	0.654881	0.88291	0.901717	0.381698	POLR2E;POLR2I
PTↆ792	RNA Polymerase II Promoter Escape Homo sapiens R-HSA-73776	0.654881	0.88291	0.901717	0.381698	POLR2E;POLR2I
PTↆ793	RNA Polymerase II TranscriPTↆion Initiation And Promoter Clearance Homo sapiens R-HSA-76042	0.654881	0.88291	0.901717	0.381698	POLR2E;POLR2I
PTↆ794	RNA Polymerase II TranscriPTↆion Initiation Homo sapiens R-HSA-75953	0.654881	0.88291	0.901717	0.381698	POLR2E;POLR2I
PTↆ795	RNA Polymerase II TranscriPTↆion Pre-Initiation And Promoter Opening Homo sapiens R-HSA-73779	0.654881	0.88291	0.901717	0.381698	POLR2E;POLR2I
PTↆ796	HIV TranscriPTↆion Initiation Homo sapiens R-HSA-167161	0.654881	0.88291	0.901717	0.381698	POLR2E;POLR2I
PTↆ797	Interleukin-1 signaling Homo sapiens R-HSA-446652	0.654881	0.88291	0.901717	0.381698	UBB;TNIP2
PTↆ798	Phase 0 - rapid depolarisation Homo sapiens R-HSA-5576892	0.654881	0.88291	0.901717	0.381698	CACNA2D1;CALM1
PTↆ799	HS-GAG degradation Homo sapiens R-HSA-2024096	0.660753	0.88291	0.946956	0.392395	NAGLU
PTↆ800	TP53 regulates transcriPTↆion of additional cell cycle genes whose exact role in the p53 pathway remain uncertain Homo sapiens R-HSA-6804115	0.660753	0.88291	0.946956	0.392395	RGCC
PTↆ801	Translocation of ZAP-70 to Immunological synapse Homo sapiens R-HSA-202430	0.660753	0.88291	0.946956	0.392395	HLA-DPB1
PTↆ802	NOTCH2 Activation and Transmission of Signal to the Nucleus Homo sapiens R-HSA-2979096	0.660753	0.88291	0.946956	0.392395	UBB
PTↆ803	SHC-mediated cascade:FGFR1 Homo sapiens R-HSA-5654688	0.660753	0.88291	0.946956	0.392395	FGF2
PTↆ804	Regulation of FZD by ubiquitination Homo sapiens R-HSA-4641263	0.660753	0.88291	0.946956	0.392395	UBB
PTↆ805	CD209 (DC-SIGN) signaling Homo sapiens R-HSA-5621575	0.660753	0.88291	0.946956	0.392395	FYN
PTↆ806	RHO GTPases activate PAKs Homo sapiens R-HSA-5627123	0.660753	0.88291	0.946956	0.392395	CALM1
PTↆ807	VxPx cargo-targeting to cilium Homo sapiens R-HSA-5620916	0.660753	0.88291	0.946956	0.392395	RAB11FIP3
PTↆ808	Synthesis of very long-chain fatty acyl-CoAs Homo sapiens R-HSA-75876	0.660753	0.88291	0.946956	0.392395	ELOVL4
PTↆ809	Mitochondrial tRNA aminoacylation Homo sapiens R-HSA-379726	0.660753	0.88291	0.946956	0.392395	SARS2
PTↆ810	Signalling by NGF Homo sapiens R-HSA-166520	0.665036	0.887535	0.925584	0.377559	KLB;RASGRF1;PEBP1;AP2A1;PHB;FGF2;PCSK5;PSMD8;PSMD9;UBB;PRKAR2B;PSMB3;PSMC4;PSMD2;FGF18;PSME1;AP2S1;LAMTOR2;FYN;CALM1;IER3
PTↆ811	SUMOylation of RNA binding proteins Homo sapiens R-HSA-4570464	0.667003	0.889064	0.880701	0.356649	CBX2;PCGF2
PTↆ812	mRNA Splicing - Major Pathway Homo sapiens R-HSA-72163	0.669027	0.890389	0.887146	0.356572	SNRPG;POLR2E;DNAJC8;TXNL4A;POLR2I;LSM4
PTↆ813	COPII (Coat Protein 2) Mediated Vesicle Transport Homo sapiens R-HSA-204005	0.669645	0.890389	0.873785	0.350394	SERPINA1;RAB1B;GOSR2
PTↆ814	TCF dependent signaling in response to WNT Homo sapiens R-HSA-201681	0.671797	0.892153	0.896235	0.356521	PSMD8;PSMD9;UBB;PSMB3;PSMC4;H2AFZ;PSMD2;CCDC88C;PSME1
PTↆ815	Intrinsic Pathway of Fibrin Clot Formation Homo sapiens R-HSA-140837	0.677784	0.893518	0.901815	0.35074	SERPING1
PTↆ816	CD28 dependent PI3K/Akt signaling Homo sapiens R-HSA-389357	0.677784	0.893518	0.901815	0.35074	FYN
PTↆ817	CTLA4 inhibitory signaling Homo sapiens R-HSA-389513	0.677784	0.893518	0.901815	0.35074	FYN
PTↆ818	Cyclin A/B1 associated events during G2/M transition Homo sapiens R-HSA-69273	0.677784	0.893518	0.901815	0.35074	CDC25B
PTↆ819	Nephrin interactions Homo sapiens R-HSA-373753	0.677784	0.893518	0.901815	0.35074	FYN
PTↆ820	Post-chaperonin tubulin folding pathway Homo sapiens R-HSA-389977	0.677784	0.893518	0.901815	0.35074	ARL2
PTↆ821	Antigen activates B Cell RecePTↆor (BCR) leading to generation of second messengers Homo sapiens R-HSA-983695	0.690213	0.9071	0.84147	0.311979	FYN;CALM1
PTↆ822	RNA Polymerase III TranscriPTↆion Termination Homo sapiens R-HSA-73980	0.693961	0.9071	0.860778	0.314476	POLR2E
PTↆ823	RAF-independent MAPK1/3 activation Homo sapiens R-HSA-112409	0.693961	0.9071	0.860778	0.314476	IL6R
PTↆ824	Downregulation of SMAD2/3:SMAD4 transcriPTↆional activity Homo sapiens R-HSA-2173795	0.693961	0.9071	0.860778	0.314476	UBB
PTↆ825	Signaling by BMP Homo sapiens R-HSA-201451	0.693961	0.9071	0.860778	0.314476	CHRDL1
PTↆ826	Acyl chain remodelling of PE Homo sapiens R-HSA-1482839	0.693961	0.9071	0.860778	0.314476	PLA2G4A
PTↆ827	Cholesterol biosynthesis Homo sapiens R-HSA-191273	0.693961	0.9071	0.860778	0.314476	MVK
PTↆ828	Death RecePTↆor Signalling Homo sapiens R-HSA-73887	0.701309	0.913924	0.823133	0.292053	UBB;USP2
PTↆ829	G beta:gamma signalling through PI3Kgamma Homo sapiens R-HSA-392451	0.701309	0.913924	0.823133	0.292053	GNG4;GNG11
PTↆ830	Cellular Senescence Homo sapiens R-HSA-2559583	0.703002	0.913924	0.85994	0.303039	UBB;H2AFZ;CDC26;CBX2;ETS2;ANAPC11;HIST1H1C
PTↆ831	Phospholipid metabolism Homo sapiens R-HSA-1483257	0.703002	0.913924	0.85994	0.303039	DMGDH;ETNK2;CPNE6;PLA2G4A;GDPD3;LPIN2;MGLL
PTↆ832	TranscriPTↆional regulation by small RNAs Homo sapiens R-HSA-5578749	0.706957	0.913924	0.822957	0.28539	H2AFZ;POLR2E;POLR2I
PTↆ833	Signaling by NOTCH1 Homo sapiens R-HSA-1980143	0.706957	0.913924	0.822957	0.28539	UBB;HIF1A;HDAC6
PTↆ834	Phosphorylation of CD3 and TCR zeta chains Homo sapiens R-HSA-202427	0.709327	0.913924	0.82331	0.282757	HLA-DPB1
PTↆ835	Post-Elongation Processing of Intronless pre-mRNA Homo sapiens R-HSA-112297	0.709327	0.913924	0.82331	0.282757	SNRPG
PTↆ836	Processing of Capped Intronless Pre-mRNA Homo sapiens R-HSA-75067	0.709327	0.913924	0.82331	0.282757	SNRPG
PTↆ837	TRAF6 mediated NF-kB activation Homo sapiens R-HSA-933542	0.709327	0.913924	0.82331	0.282757	RNF135
PTↆ838	IKK complex recruitment mediated by RIP1 Homo sapiens R-HSA-937041	0.709327	0.913924	0.82331	0.282757	UBB
PTↆ839	Cytosolic tRNA aminoacylation Homo sapiens R-HSA-379716	0.709327	0.913924	0.82331	0.282757	SARS
PTↆ840	Retrograde transport at the Trans-Golgi-Network Homo sapiens R-HSA-6811440	0.712073	0.91528	0.805577	0.273554	NAA38;VAMP3
PTↆ841	Mitochondrial biogenesis Homo sapiens R-HSA-1592230	0.712073	0.91528	0.805577	0.273554	ESRRA;NR1D1
PTↆ842	G alpha (s) signalling events Homo sapiens R-HSA-418555	0.722169	0.91809	0.834607	0.271661	CALCA;GIPR;GNG4;ADM;AVP;GNG11
PTↆ843	Anchoring of the basal body to the plasma membrane Homo sapiens R-HSA-5620912	0.723199	0.91809	0.813889	0.263757	PRKAR2B;SSNA1;CEP63;TUBG1
PTↆ844	Metal ion SLC transporters Homo sapiens R-HSA-425410	0.723921	0.91809	0.788964	0.254893	SLC39A5
PTↆ845	Regulation of IFNA signaling Homo sapiens R-HSA-912694	0.723921	0.91809	0.788964	0.254893	PTↆPN1
PTↆ846	Budding and maturation of HIV virion Homo sapiens R-HSA-162588	0.723921	0.91809	0.788964	0.254893	UBB
PTↆ847	RAF activation Homo sapiens R-HSA-5673000	0.723921	0.91809	0.788964	0.254893	PHB
PTↆ848	Activation of G protein gated Potassium channels Homo sapiens R-HSA-1296041	0.723921	0.91809	0.788964	0.254893	GNG4
PTↆ849	Inhibition of voltage gated Ca2+ channels via Gbeta/gamma subunits Homo sapiens R-HSA-997272	0.723921	0.91809	0.788964	0.254893	GNG4
PTↆ850	G protein gated Potassium channels Homo sapiens R-HSA-1296059	0.723921	0.91809	0.788964	0.254893	GNG4
PTↆ851	Acyl chain remodelling of PC Homo sapiens R-HSA-1482788	0.723921	0.91809	0.788964	0.254893	PLA2G4A
PTↆ852	Binding and UPTↆake of Ligands by Scavenger RecePTↆors Homo sapiens R-HSA-2173782	0.724363	0.91809	0.79969	0.257871	FTH1;APOE;FTL
PTↆ853	Nuclear Envelope Breakdown Homo sapiens R-HSA-2980766	0.732624	0.91809	0.772615	0.240378	PRKCB;LPIN2
PTↆ854	G-protein beta:gamma signalling Homo sapiens R-HSA-397795	0.732624	0.91809	0.772615	0.240378	GNG4;GNG11
PTↆ855	SUMOylation of DNA damage response and repair proteins Homo sapiens R-HSA-3108214	0.732758	0.91809	0.788542	0.245189	SP100;CBX2;PCGF2
PTↆ856	mRNA Splicing Homo sapiens R-HSA-72172	0.73448	0.91809	0.822424	0.253794	SNRPG;POLR2E;DNAJC8;TXNL4A;POLR2I;LSM4
PTↆ857	Fertilization Homo sapiens R-HSA-1187000	0.737784	0.91809	0.757365	0.230318	ZP3
PTↆ858	Reproduction Homo sapiens R-HSA-1474165	0.737784	0.91809	0.757365	0.230318	ZP3
PTↆ859	A tetrasaccharide linker sequence is required for GAG synthesis Homo sapiens R-HSA-1971475	0.737784	0.91809	0.757365	0.230318	B3GAT1
PTↆ860	PD-1 signaling Homo sapiens R-HSA-389948	0.737784	0.91809	0.757365	0.230318	HLA-DPB1
PTↆ861	TNFR1-induced NFkappaB signaling pathway Homo sapiens R-HSA-5357956	0.737784	0.91809	0.757365	0.230318	USP2
PTↆ862	WNT ligand biogenesis and trafficking Homo sapiens R-HSA-3238698	0.737784	0.91809	0.757365	0.230318	WNT7B
PTↆ863	Phase 2 - plateau phase Homo sapiens R-HSA-5576893	0.737784	0.91809	0.757365	0.230318	CACNA2D1
PTↆ864	PI-3K cascade:FGFR1 Homo sapiens R-HSA-5654689	0.738292	0.91809	0.808455	0.245298	KLB;FGF18;FYN;FGF2;IER3
PTↆ865	PI-3K cascade:FGFR3 Homo sapiens R-HSA-5654710	0.738292	0.91809	0.808455	0.245298	KLB;FGF18;FYN;FGF2;IER3
PTↆ866	PI3K events in ERBB4 signaling Homo sapiens R-HSA-1250342	0.738292	0.91809	0.808455	0.245298	KLB;FGF18;FYN;FGF2;IER3
PTↆ867	PIP3 activates AKT signaling Homo sapiens R-HSA-1257604	0.738292	0.91809	0.808455	0.245298	KLB;FGF18;FYN;FGF2;IER3
PTↆ868	PI-3K cascade:FGFR4 Homo sapiens R-HSA-5654720	0.738292	0.91809	0.808455	0.245298	KLB;FGF18;FYN;FGF2;IER3
PTↆ869	PI-3K cascade:FGFR2 Homo sapiens R-HSA-5654695	0.738292	0.91809	0.808455	0.245298	KLB;FGF18;FYN;FGF2;IER3
PTↆ870	Developmental Biology Homo sapiens R-HSA-1266738	0.738888	0.91809	0.905746	0.274087	KLB;ARPC1B;RASGRF1;CLTB;PEBP1;AP2A1;PHB;SHB;FGF2;PSMD8;PSMD9;MED11;UBB;PSMB3;PSMD2;HNF4A;BOC;AP2S1;KDR;POLR2E;FYN;SRGAP3;PCK1;POLR2I;PLXNA4;PKLR;H2AFZ;PCGF2;VEGFA;PSMC4;FGF18;PSME1;RARA;LAMTOR2;CDH15;CALM1
PTↆ871	Vesicle-mediated transport Homo sapiens R-HSA-5653656	0.741159	0.919855	0.884018	0.264798	SERPINA1;RAB5C;RAB1B;GOSR2;CLTB;ASPSCR1;PLA2G4A;GJC1;TBC1D1;DAB2;UBB;BLOC1S1;FTH1;MYH8;MAN1C1;NAA38;APOE;CALM1;COPE;VAMP3;FTL;AP1M1
PTↆ872	Stimuli-sensing channels Homo sapiens R-HSA-2672351	0.744988	0.923546	0.78833	0.232074	CLCN7;UBB;CALM1;TPCN1
PTↆ873	UPTↆake and actions of bacterial toxins Homo sapiens R-HSA-5339562	0.750951	0.924576	0.728197	0.208567	CALM1
PTↆ874	VEGFR2 mediated vascular permeability Homo sapiens R-HSA-5218920	0.750951	0.924576	0.728197	0.208567	CALM1
PTↆ875	RNA Polymerase III TranscriPTↆion Initiation From Type 2 Promoter Homo sapiens R-HSA-76066	0.750951	0.924576	0.728197	0.208567	POLR2E
PTↆ876	Integrin alphaIIb beta3 signaling Homo sapiens R-HSA-354192	0.750951	0.924576	0.728197	0.208567	PTↆPN1
PTↆ877	Platelet calcium homeostasis Homo sapiens R-HSA-418360	0.750951	0.924576	0.728197	0.208567	CALM1
PTↆ878	Phase 1 - inactivation of fast Na+ channels Homo sapiens R-HSA-5576894	0.750951	0.924576	0.728197	0.208567	CACNA2D1
PTↆ879	COPI-mediated anterograde transport Homo sapiens R-HSA-6807878	0.756734	0.929179	0.75688	0.210976	RAB1B;GOSR2;COPE
PTↆ880	GAB1 signalosome Homo sapiens R-HSA-180292	0.757268	0.929179	0.788118	0.219127	KLB;FGF18;FYN;FGF2;IER3
PTↆ881	PI3K/AKT activation Homo sapiens R-HSA-198203	0.757268	0.929179	0.788118	0.219127	KLB;FGF18;FYN;FGF2;IER3
PTↆ882	Heparan sulfate/heparin (HS-GAG) metabolism Homo sapiens R-HSA-1638091	0.761102	0.931487	0.727926	0.198715	NAGLU;B3GAT1
PTↆ883	Meiotic recombination Homo sapiens R-HSA-912446	0.761102	0.931487	0.727926	0.198715	H2AFZ;RPA3
PTↆ884	RNA Polymerase III TranscriPTↆion Initiation From Type 1 Promoter Homo sapiens R-HSA-76061	0.763458	0.931487	0.70119	0.18925	POLR2E
PTↆ885	Endosomal Sorting Complex Required For Transport (ESCRT) Homo sapiens R-HSA-917729	0.763458	0.931487	0.70119	0.18925	UBB
PTↆ886	Synthesis of PA Homo sapiens R-HSA-1483166	0.763458	0.931487	0.70119	0.18925	PLA2G4A
PTↆ887	Extracellular matrix organization Homo sapiens R-HSA-1474244	0.764335	0.931507	0.836726	0.224869	VTN;CAPN6;P4HA1;P4HA2;COL14A1;CTSK;COL12A1;KDR;CAPN3;PLG;FGF2;DDR2
PTↆ888	Translation Homo sapiens R-HSA-72766	0.774492	0.938911	0.78243	0.199948	RPS28;RPS27;RPS29;RPL38;RPS4Y1;RPS21
PTↆ889	COPI-independent Golgi-to-ER retrograde traffic Homo sapiens R-HSA-6811436	0.775337	0.938911	0.676112	0.172042	PLA2G4A
PTↆ890	Fc epsilon recePTↆor (FCERI) signaling Homo sapiens R-HSA-2454202	0.775488	0.938911	0.849252	0.215933	KLB;RASGRF1;PEBP1;PHB;FGF2;PSMD8;PSMD9;UBB;PSMB3;PSMC4;PSMD2;FGF18;PSME1;LAMTOR2;FYN;CALM1;IER3
PTↆ891	Chemokine recePTↆors bind chemokines Homo sapiens R-HSA-380108	0.778595	0.938911	0.700892	0.175408	PPBP;PF4
PTↆ892	Toll Like RecePTↆor 10 (TLR10) Cascade Homo sapiens R-HSA-168142	0.785966	0.938911	0.718405	0.173022	UBB;TNIP2;ECSIT
PTↆ893	Toll Like RecePTↆor 5 (TLR5) Cascade Homo sapiens R-HSA-168176	0.785966	0.938911	0.718405	0.173022	UBB;TNIP2;ECSIT
PTↆ894	MyD88 cascade initiated on plasma membrane Homo sapiens R-HSA-975871	0.785966	0.938911	0.718405	0.173022	UBB;TNIP2;ECSIT
PTↆ895	Molecules associated with elastic fibres Homo sapiens R-HSA-2129379	0.78662	0.938911	0.652763	0.15667	VTN
PTↆ896	RNA Polymerase I Promoter Opening Homo sapiens R-HSA-73728	0.78662	0.938911	0.652763	0.15667	H2AFZ
PTↆ897	RNA Polymerase I Promoter Escape Homo sapiens R-HSA-73772	0.78662	0.938911	0.652763	0.15667	POLR2E
PTↆ898	Activation of the pre-replicative complex Homo sapiens R-HSA-68962	0.78662	0.938911	0.652763	0.15667	RPA3
PTↆ899	Activated NOTCH1 Transmits Signal to the Nucleus Homo sapiens R-HSA-2122948	0.78662	0.938911	0.652763	0.15667	UBB
PTↆ900	Tight junction interactions Homo sapiens R-HSA-420029	0.78662	0.938911	0.652763	0.15667	CLDN1
PTↆ901	RNA Polymerase I Chain Elongation Homo sapiens R-HSA-73777	0.786913	0.938911	0.688112	0.164897	H2AFZ;POLR2E
PTↆ902	Constitutive Signaling by NOTCH1 HD+PEST Domain Mutants Homo sapiens R-HSA-2894862	0.786913	0.938911	0.688112	0.164897	UBB;HDAC6
PTↆ903	Signaling by NOTCH1 in Cancer Homo sapiens R-HSA-2644603	0.786913	0.938911	0.688112	0.164897	UBB;HDAC6
PTↆ904	Signaling by NOTCH1 PEST Domain Mutants in Cancer Homo sapiens R-HSA-2644602	0.786913	0.938911	0.688112	0.164897	UBB;HDAC6
PTↆ905	Constitutive Signaling by NOTCH1 PEST Domain Mutants Homo sapiens R-HSA-2644606	0.786913	0.938911	0.688112	0.164897	UBB;HDAC6
PTↆ906	Signaling by NOTCH1 HD+PEST Domain Mutants in Cancer Homo sapiens R-HSA-2894858	0.786913	0.938911	0.688112	0.164897	UBB;HDAC6
PTↆ907	Mitotic Prophase Homo sapiens R-HSA-68875	0.790697	0.942386	0.734482	0.172486	PRKCB;H2AFZ;RAB1B;LPIN2
PTↆ908	TRAF6 mediated induction of NFkB and MAP kinases upon TLR7/8 or 9 activation Homo sapiens R-HSA-975138	0.792802	0.943854	0.709387	0.164707	UBB;TNIP2;ECSIT
PTↆ909	rRNA modification in the nucleus Homo sapiens R-HSA-6790901	0.794955	0.944054	0.675788	0.155073	RRP7A;NOP10
PTↆ910	B-WICH complex positively regulates rRNA expression Homo sapiens R-HSA-5250924	0.794955	0.944054	0.675788	0.155073	H2AFZ;POLR2E
PTↆ911	Packaging Of Telomere Ends Homo sapiens R-HSA-171306	0.797337	0.944054	0.630971	0.142901	H2AFZ
PTↆ912	Adherens junctions interactions Homo sapiens R-HSA-418990	0.797337	0.944054	0.630971	0.142901	CDH15
PTↆ913	Inwardly rectifying K+ channels Homo sapiens R-HSA-1296065	0.797337	0.944054	0.630971	0.142901	GNG4
PTↆ914	Intra-Golgi and retrograde Golgi-to-ER traffic Homo sapiens R-HSA-6811442	0.799324	0.945371	0.769211	0.172295	RAB1B;GOSR2;MAN1C1;PLA2G4A;NAA38;COPE;VAMP3
PTↆ915	DNA Damage/Telomere Stress Induced Senescence Homo sapiens R-HSA-2559586	0.802727	0.946773	0.663898	0.145885	H2AFZ;HIST1H1C
PTↆ916	MyD88 dependent cascade initiated on endosome Homo sapiens R-HSA-975155	0.80593	0.946773	0.692012	0.149308	UBB;TNIP2;ECSIT
PTↆ917	Toll Like RecePTↆor 7/8 (TLR7/8) Cascade Homo sapiens R-HSA-168181	0.80593	0.946773	0.692012	0.149308	UBB;TNIP2;ECSIT
PTↆ918	RNA Polymerase I TranscriPTↆion Termination Homo sapiens R-HSA-73863	0.807516	0.946773	0.610585	0.130538	POLR2E
PTↆ919	Signaling by NOTCH2 Homo sapiens R-HSA-1980145	0.807516	0.946773	0.610585	0.130538	UBB
PTↆ920	SMAD2/SMAD3:SMAD4 heterotrimer regulates transcriPTↆion Homo sapiens R-HSA-2173796	0.807516	0.946773	0.610585	0.130538	UBB
PTↆ921	TRAF6 mediated IRF7 activation Homo sapiens R-HSA-933541	0.807516	0.946773	0.610585	0.130538	RNF135
PTↆ922	Signaling by Robo recePTↆor Homo sapiens R-HSA-376176	0.807516	0.946773	0.610585	0.130538	SRGAP3
PTↆ923	MAP kinase activation in TLR cascade Homo sapiens R-HSA-450294	0.810236	0.948933	0.652417	0.137287	UBB;TNIP2
PTↆ924	Unfolded Protein Response (UPR) Homo sapiens R-HSA-381119	0.812226	0.950235	0.683639	0.142181	GOSR2;WIPI1;ATP6V0D1
PTↆ925	CD28 co-stimulation Homo sapiens R-HSA-389356	0.817185	0.952147	0.591473	0.119413	FYN
PTↆ926	Inactivation, recovery and regulation of the phototransduction cascade Homo sapiens R-HSA-2514859	0.817185	0.952147	0.591473	0.119413	CALM1
PTↆ927	Smooth Muscle Contraction Homo sapiens R-HSA-445355	0.817185	0.952147	0.591473	0.119413	CALM1
PTↆ928	Cell-cell junction organization Homo sapiens R-HSA-421270	0.81749	0.952147	0.641325	0.129238	CDH15;CLDN1
PTↆ929	Metabolism of proteins Homo sapiens R-HSA-392499	0.818951	0.952147	0.880365	0.175836	APCS;CALCA;ENPEP;SP100;SERPINA1;GOSR2;RAB1B;COX17;PROZ;TIMM13;ARL2;PLG;HSCB;TIMM10;NPL;FUOM;RPS4Y1;GRPEL1;UBB;GNG4;LDHD;MAN1C1;SLC17A5;CTSH;RPL38;CYC1;EIF5A;CTSA;FN3K;IGFBP5;IDH3G;H2AFZ;SLC34A1;PCGF2;CBX2;WIPI1;GNG11;MSRA;RPS28;NAT8;RPS27;RPS29;PAPPA;ACO2;ATP6V0D1;RPS21;TOMM5;COPE
PTↆ930	HDR through Homologous Recombination (HR) or Single Strand Annealing (SSA) Homo sapiens R-HSA-5693567	0.819146	0.952147	0.700293	0.139704	POLD3;UBB;RFC1;RPA3
PTↆ931	Toll Like RecePTↆor 9 (TLR9) Cascade Homo sapiens R-HSA-168138	0.824302	0.957111	0.667482	0.12897	UBB;TNIP2;ECSIT
PTↆ932	Activated PKN1 stimulates transcriPTↆion of AR (androgen recePTↆor) regulated genes KLK2 and KLK3 Homo sapiens R-HSA-5625886	0.826368	0.957453	0.57352	0.109379	H2AFZ
PTↆ933	The phototransduction cascade Homo sapiens R-HSA-2514856	0.826368	0.957453	0.57352	0.109379	CALM1
PTↆ934	Assembly of the primary cilium Homo sapiens R-HSA-5617833	0.83367	0.963429	0.734711	0.133657	PRKAR2B;SSNA1;DYNLRB1;CEP63;TUBG1;RAB11FIP3;HDAC6
PTↆ935	Generation of second messenger molecules Homo sapiens R-HSA-202433	0.83509	0.963429	0.556622	0.100312	HLA-DPB1
PTↆ936	Interactions of Vpr with host cellular proteins Homo sapiens R-HSA-176033	0.83509	0.963429	0.556622	0.100312	SLC25A5
PTↆ937	SIRT1 negatively regulates rRNA Expression Homo sapiens R-HSA-427359	0.83509	0.963429	0.556622	0.100312	H2AFZ
PTↆ938	RNA Polymerase II Pre-transcriPTↆion Events Homo sapiens R-HSA-674695	0.83778	0.965501	0.610196	0.108004	POLR2E;POLR2I
PTↆ939	Oxidative Stress Induced Senescence Homo sapiens R-HSA-2559580	0.841167	0.968031	0.644625	0.111498	UBB;H2AFZ;CBX2
PTↆ940	Disease Homo sapiens R-HSA-1643685	0.845473	0.968031	0.841121	0.14119	KLB;AP2A1;RPS4Y1;FGF2;HDAC6;PSMD8;PSMD9;UBB;PSMB3;PSMD2;AP2S1;POLR2E;RPL38;FYN;POLR2I;AP1M1;STAT5A;MSRA;RPS28;RPS27;PSMC4;RPS29;FDX1;PCCB;FGF18;PSME1;NAPEPLD;AVP;SLC25A5;CALM1;RPS21
PTↆ941	MyD88:Mal cascade initiated on plasma membrane Homo sapiens R-HSA-166058	0.846469	0.968031	0.637348	0.106234	UBB;TNIP2;ECSIT
PTↆ942	Toll Like RecePTↆor TLR1:TLR2 Cascade Homo sapiens R-HSA-168179	0.846469	0.968031	0.637348	0.106234	UBB;TNIP2;ECSIT
PTↆ943	Toll Like RecePTↆor TLR6:TLR2 Cascade Homo sapiens R-HSA-168188	0.846469	0.968031	0.637348	0.106234	UBB;TNIP2;ECSIT
PTↆ944	Toll Like RecePTↆor 2 (TLR2) Cascade Homo sapiens R-HSA-181438	0.846469	0.968031	0.637348	0.106234	UBB;TNIP2;ECSIT
PTↆ945	Generic TranscriPTↆion Pathway Homo sapiens R-HSA-212436	0.846885	0.968031	0.847852	0.140905	COX7B;RORA;COX7C;COX5A;NDRG1;GLS;UBB;HNF4A;PRDX1;SESN2;POLR2E;PMS2;COX11;COX14;POLR2I;COX8A;ESRRA;BNIP3L;SURF1;PRELID1;GPX2;USP2;NR1H4;NR1D1;ESR2;NR2F6;COX6B1;RGCC;BCL6;RPA3;DDIT4;RARA;LAMTOR2;LAMTOR1;LAMTOR5
PTↆ946	Homology Directed Repair Homo sapiens R-HSA-5693538	0.848998	0.968031	0.663225	0.108569	POLD3;UBB;RFC1;RPA3
PTↆ947	Cytosolic sensors of pathogen-associated DNA Homo sapiens R-HSA-1834949	0.85015	0.968031	0.591065	0.0959552	UBB;POLR2E
PTↆ948	HDR through Single Strand Annealing (SSA) Homo sapiens R-HSA-5685938	0.851244	0.968031	0.525643	0.0846584	RPA3
PTↆ949	Activation of ATR in response to replication stress Homo sapiens R-HSA-176187	0.851244	0.968031	0.525643	0.0846584	RPA3
PTↆ950	Platelet Aggregation (Plug Formation) Homo sapiens R-HSA-76009	0.851244	0.968031	0.525643	0.0846584	PTↆPN1
PTↆ951	Interferon gamma signaling Homo sapiens R-HSA-877300	0.851616	0.968031	0.630233	0.101228	PTↆPN1;SP100;HLA-DPB1
PTↆ952	Integrin cell surface interactions Homo sapiens R-HSA-216083	0.856007	0.968971	0.581941	0.0904784	VTN;KDR
PTↆ953	TranscriPTↆion of the HIV genome Homo sapiens R-HSA-167172	0.856007	0.968971	0.581941	0.0904784	POLR2E;POLR2I
PTↆ954	Semaphorin interactions Homo sapiens R-HSA-373755	0.856007	0.968971	0.581941	0.0904784	FYN;PLXNA4
PTↆ955	PePTↆide ligand-binding recePTↆors Homo sapiens R-HSA-375276	0.85624	0.968971	0.710784	0.110317	PNOC;F2R;PPBP;AVP;NTS;SSTR2;PF4
PTↆ956	DNA Damage Recognition in GG-NER Homo sapiens R-HSA-5696394	0.858718	0.968971	0.51141	0.0778954	UBB
PTↆ957	G1 Phase Homo sapiens R-HSA-69236	0.858718	0.968971	0.51141	0.0778954	UBB
PTↆ958	Cyclin D associated events in G1 Homo sapiens R-HSA-69231	0.858718	0.968971	0.51141	0.0778954	UBB
PTↆ959	Interferon alpha/beta signaling Homo sapiens R-HSA-909733	0.861654	0.970285	0.573094	0.0853344	PTↆPN1;IFITM1
PTↆ960	PresynaPTↆic phase of homologous DNA pairing and strand exchange Homo sapiens R-HSA-5693616	0.865816	0.970285	0.497925	0.0717423	RPA3
PTↆ961	Nuclear signaling by ERBB4 Homo sapiens R-HSA-1251985	0.865816	0.970285	0.497925	0.0717423	STAT5A
PTↆ962	GABA B recePTↆor activation Homo sapiens R-HSA-977444	0.865816	0.970285	0.497925	0.0717423	GNG4
PTↆ963	Activation of GABAB recePTↆors Homo sapiens R-HSA-991365	0.865816	0.970285	0.497925	0.0717423	GNG4
PTↆ964	tRNA modification in the nucleus and cytosol Homo sapiens R-HSA-6782315	0.865816	0.970285	0.497925	0.0717423	TRMT6
PTↆ965	SUMO E3 ligases SUMOylate target proteins Homo sapiens R-HSA-3108232	0.866165	0.970285	0.609806	0.0876167	SP100;CBX2;PCGF2
PTↆ966	PRC2 methylates histones and DNA Homo sapiens R-HSA-212300	0.872559	0.976435	0.485132	0.0661358	H2AFZ
PTↆ967	Elastic fibre formation Homo sapiens R-HSA-1566948	0.878963	0.977117	0.472979	0.0610204	VTN
PTↆ968	Intraflagellar transport Homo sapiens R-HSA-5620924	0.878963	0.977117	0.472979	0.0610204	DYNLRB1
PTↆ969	Condensation of Prophase Chromosomes Homo sapiens R-HSA-2299718	0.878963	0.977117	0.472979	0.0610204	H2AFZ
PTↆ970	Potassium Channels Homo sapiens R-HSA-1296071	0.879443	0.977117	0.590656	0.0758798	KCNH6;GNG4;KCNAB2
PTↆ971	Costimulation by the CD28 family Homo sapiens R-HSA-388841	0.882269	0.977117	0.540231	0.0676684	HLA-DPB1;FYN
PTↆ972	TRAF6 Mediated Induction of proinflammatory cytokines Homo sapiens R-HSA-168180	0.882269	0.977117	0.540231	0.0676684	UBB;TNIP2
PTↆ973	Homologous DNA Pairing and Strand Exchange Homo sapiens R-HSA-5693579	0.885045	0.977117	0.461419	0.0563469	RPA3
PTↆ974	Deactivation of the beta-catenin transactivating complex Homo sapiens R-HSA-3769402	0.885045	0.977117	0.461419	0.0563469	UBB
PTↆ975	Netrin-1 signaling Homo sapiens R-HSA-373752	0.885045	0.977117	0.461419	0.0563469	FYN
PTↆ976	Activation of gene expression by SREBF (SREBP) Homo sapiens R-HSA-2426168	0.885045	0.977117	0.461419	0.0563469	MVK
PTↆ977	Positive epigenetic regulation of rRNA expression Homo sapiens R-HSA-5250913	0.886959	0.977117	0.532594	0.0638879	H2AFZ;POLR2E
PTↆ978	NoRC negatively regulates rRNA expression Homo sapiens R-HSA-427413	0.886959	0.977117	0.532594	0.0638879	H2AFZ;POLR2E
PTↆ979	Signaling by TGF-beta RecePTↆor Complex Homo sapiens R-HSA-170834	0.886959	0.977117	0.532594	0.0638879	UBB;STRAP
PTↆ980	SUMOylation Homo sapiens R-HSA-2990846	0.887631	0.977117	0.578541	0.0689616	SP100;CBX2;PCGF2
PTↆ981	Gene Silencing by RNA Homo sapiens R-HSA-211000	0.887631	0.977117	0.578541	0.0689616	H2AFZ;POLR2E;POLR2I
PTↆ982	Protein folding Homo sapiens R-HSA-391251	0.887631	0.977117	0.578541	0.0689616	GNG4;ARL2;GNG11
PTↆ983	ERCC6 (CSB) and EHMT2 (G9a) positively regulate rRNA expression Homo sapiens R-HSA-427389	0.890822	0.979355	0.450409	0.052072	H2AFZ
PTↆ984	Sphingolipid metabolism Homo sapiens R-HSA-428157	0.891476	0.979355	0.525169	0.0603298	CTSA;CERK
PTↆ985	Cytokine Signaling in Immune system Homo sapiens R-HSA-1280215	0.89413	0.981273	0.790586	0.08847	KLB;CNTF;IFITM1;SP100;RASGRF1;PEBP1;PHB;FGF2;PSMD8;PSMD9;UBB;PSMB3;PSMD2;FYN;IL6R;HAVCR2;STAT5A;PTↆPN1;PSMC4;TNIP2;FGF18;PSME1;HLA-DPB1;LAMTOR2;CALM1
PTↆ986	G alpha (12/13) signalling events Homo sapiens R-HSA-416482	0.895824	0.981672	0.517948	0.0569799	GNG4;GNG11
PTↆ987	TranscriPTↆional activity of SMAD2/SMAD3:SMAD4 heterotrimer Homo sapiens R-HSA-2173793	0.896309	0.981672	0.439911	0.048157	UBB
PTↆ988	ER to Golgi Anterograde Transport Homo sapiens R-HSA-199977	0.899599	0.982738	0.594926	0.0629468	SERPINA1;RAB1B;GOSR2;COPE
PTↆ989	Negative epigenetic regulation of rRNA expression Homo sapiens R-HSA-5250941	0.90001	0.982738	0.510922	0.0538252	H2AFZ;POLR2E
PTↆ990	RNA Polymerase I Promoter Clearance Homo sapiens R-HSA-73854	0.90001	0.982738	0.510922	0.0538252	H2AFZ;POLR2E
PTↆ991	RMTs methylate histone arginines Homo sapiens R-HSA-3214858	0.901521	0.983394	0.42989	0.0445678	H2AFZ
PTↆ992	Asparagine N-linked glycosylation Homo sapiens R-HSA-446203	0.906987	0.986406	0.678966	0.0662853	CTSA;SERPINA1;RAB1B;GOSR2;SLC17A5;MAN1C1;NPL;FUOM;COPE
PTↆ993	AdaPTↆive Immune System Homo sapiens R-HSA-1280218	0.907377	0.986406	0.796932	0.0774593	KLB;ANAPC13;IFITM1;AP2A1;FGF2;ANAPC11;PSMD8;PSMD9;ZNRF1;UBB;PSMB3;PSMD2;CDC26;CTSK;AP2S1;CTSH;FYN;IER3;AP1M1;CTSA;TRIM63;PRKCB;ZBTB16;FBXO17;CYBA;PSMC4;FGF18;ASB9;PSME1;HLA-DPB1;CALM1
PTↆ994	DNA Repair Homo sapiens R-HSA-73894	0.911026	0.986406	0.685599	0.063887	POLD3;XAB2;PARG;UBB;RFC1;OGG1;RPA3;POLR2E;PMS2;POLR2I
PTↆ995	RNA Polymerase I TranscriPTↆion Initiation Homo sapiens R-HSA-73762	0.911172	0.986406	0.411156	0.0382474	POLR2E
PTↆ996	RNA Polymerase I TranscriPTↆion Homo sapiens R-HSA-73864	0.911645	0.986406	0.490938	0.0454142	H2AFZ;POLR2E
PTↆ997	RIG-I/MDA5 mediated induction of IFN-alpha/beta pathways Homo sapiens R-HSA-168928	0.911645	0.986406	0.490938	0.0454142	RNF135;UBB
PTↆ998	TranscriPTↆional regulation of white adipocyte differentiation Homo sapiens R-HSA-381340	0.911645	0.986406	0.490938	0.0454142	MED11;PCK1
PTↆ999	Transport to the Golgi and subsequent modification Homo sapiens R-HSA-948021	0.913745	0.986406	0.601202	0.0542308	SERPINA1;RAB1B;GOSR2;MAN1C1;COPE
PTↆ1000	Role of LAT2/NTAL/LAB on calcium mobilization Homo sapiens R-HSA-2730905	0.913745	0.986406	0.601202	0.0542308	KLB;FGF18;FYN;FGF2;IER3
PTↆ1001	Complement cascade Homo sapiens R-HSA-166658	0.915232	0.986406	0.484618	0.0429263	VTN;C2
PTↆ1002	TP53 Regulates TranscriPTↆion of Cell Cycle Genes Homo sapiens R-HSA-6791312	0.915637	0.986406	0.402387	0.0354646	RGCC
PTↆ1003	Golgi-to-ER retrograde transport Homo sapiens R-HSA-8856688	0.918635	0.986406	0.529626	0.0449476	RAB1B;PLA2G4A;COPE
PTↆ1004	COPI-dependent Golgi-to-ER retrograde traffic Homo sapiens R-HSA-6811434	0.918682	0.986406	0.478458	0.0405803	RAB1B;COPE
PTↆ1005	Processing of DNA double-strand break ends Homo sapiens R-HSA-5693607	0.918682	0.986406	0.478458	0.0405803	UBB;RPA3
PTↆ1006	G alpha (i) signalling events Homo sapiens R-HSA-418594	0.918798	0.986406	0.650321	0.0550747	RGS18;RGS5;GNG4;PNOC;PPBP;SSTR2;GNG11;PF4
PTↆ1007	FCGR activation Homo sapiens R-HSA-2029481	0.919878	0.986406	0.393983	0.0329033	FYN
PTↆ1008	Chondroitin sulfate/dermatan sulfate metabolism Homo sapiens R-HSA-1793185	0.923906	0.986406	0.385922	0.030544	B3GAT1
PTↆ1009	Deadenylation-dependent mRNA decay Homo sapiens R-HSA-429914	0.923906	0.986406	0.385922	0.030544	LSM4
PTↆ1010	Metabolism of non-coding RNA Homo sapiens R-HSA-194441	0.923906	0.986406	0.385922	0.030544	SNRPG
PTↆ1011	snRNP Assembly Homo sapiens R-HSA-191859	0.923906	0.986406	0.385922	0.030544	SNRPG
PTↆ1012	Activated TLR4 signalling Homo sapiens R-HSA-166054	0.924367	0.986406	0.519853	0.0408843	UBB;TNIP2;ECSIT
PTↆ1013	Toll-Like RecePTↆors Cascades Homo sapiens R-HSA-168898	0.925243	0.986406	0.555291	0.0431453	UBB;TNIP2;CTSK;ECSIT
PTↆ1014	Processing of Capped Intron-Containing Pre-mRNA Homo sapiens R-HSA-72203	0.925947	0.986406	0.605345	0.046574	SNRPG;POLR2E;DNAJC8;TXNL4A;POLR2I;LSM4
PTↆ1015	Cargo trafficking to the periciliary membrane Homo sapiens R-HSA-5620920	0.927731	0.986406	0.378184	0.0283688	RAB11FIP3
PTↆ1016	ApoPTↆotic execution phase Homo sapiens R-HSA-75153	0.927731	0.986406	0.378184	0.0283688	HIST1H1C
PTↆ1017	Deposition of new CENPA-containing nucleosomes at the centromere Homo sapiens R-HSA-606279	0.931365	0.986406	0.370749	0.0263619	H2AFZ
PTↆ1018	Nucleosome assembly Homo sapiens R-HSA-774815	0.931365	0.986406	0.370749	0.0263619	H2AFZ
PTↆ1019	Epigenetic regulation of gene expression Homo sapiens R-HSA-212165	0.932275	0.986406	0.505848	0.0354739	DNMT3L;H2AFZ;POLR2E
PTↆ1020	Cell junction organization Homo sapiens R-HSA-446728	0.934037	0.986406	0.44986	0.0306978	CDH15;CLDN1
PTↆ1021	RNA Polymerase I, RNA Polymerase III, and Mitochondrial TranscriPTↆion Homo sapiens R-HSA-504046	0.934737	0.986406	0.501345	0.033836	SNAPC1;H2AFZ;POLR2E
PTↆ1022	GPVI-mediated activation cascade Homo sapiens R-HSA-114604	0.934815	0.986406	0.3636	0.0245088	FYN
PTↆ1023	DNA Double-Strand Break Repair Homo sapiens R-HSA-5693532	0.936791	0.986406	0.535457	0.0349625	POLD3;UBB;RFC1;RPA3
PTↆ1024	ECM proteoglycans Homo sapiens R-HSA-3000178	0.941206	0.986406	0.350096	0.0212135	VTN
PTↆ1025	GABA recePTↆor activation Homo sapiens R-HSA-977443	0.941206	0.986406	0.350096	0.0212135	GNG4
PTↆ1026	Regulation of cholesterol biosynthesis by SREBP (SREBF) Homo sapiens R-HSA-1655829	0.941206	0.986406	0.350096	0.0212135	MVK
PTↆ1027	Regulation of TP53 Activity through Phosphorylation Homo sapiens R-HSA-6804756	0.941887	0.986406	0.434278	0.0260001	UBB;RPA3
PTↆ1028	Fcgamma recePTↆor (FCGR) dependent phagocytosis Homo sapiens R-HSA-2029480	0.94378	0.986406	0.484103	0.0280111	ARPC1B;FYN;BAIAP2
PTↆ1029	tRNA processing in the nucleus Homo sapiens R-HSA-6784531	0.946971	0.986406	0.337557	0.0183926	RTCB
PTↆ1030	Signaling by NOTCH Homo sapiens R-HSA-157118	0.947853	0.986406	0.475916	0.0254883	UBB;HIF1A;HDAC6
PTↆ1031	Toll Like RecePTↆor 4 (TLR4) Cascade Homo sapiens R-HSA-166016	0.947853	0.986406	0.475916	0.0254883	UBB;TNIP2;ECSIT
PTↆ1032	Rho GTPase cycle Homo sapiens R-HSA-194840	0.947853	0.986406	0.475916	0.0254883	ARHGAP18;SRGAP3;RHOBTB1
PTↆ1033	Formation of the beta-catenin:TCF transactivating complex Homo sapiens R-HSA-201722	0.949637	0.986406	0.331617	0.0171363	H2AFZ
PTↆ1034	Recruitment and ATM-mediated phosphorylation of repair and signaling proteins at DNA double strand breaks Homo sapiens R-HSA-5693565	0.949637	0.986406	0.331617	0.0171363	UBB
PTↆ1035	Initial triggering of complement Homo sapiens R-HSA-166663	0.949637	0.986406	0.331617	0.0171363	C2
PTↆ1036	RNA Polymerase II TranscriPTↆion Homo sapiens R-HSA-73857	0.951649	0.986406	0.468	0.0231937	SNRPG;POLR2E;POLR2I
PTↆ1037	DNA Double Strand Break Response Homo sapiens R-HSA-5693606	0.95217	0.986406	0.325883	0.0159719	UBB
PTↆ1038	Cleavage of Growing TranscriPTↆ in the Termination Region Homo sapiens R-HSA-109688	0.954576	0.986406	0.320342	0.0148921	SNRPG
PTↆ1039	RNA Polymerase II TranscriPTↆion Termination Homo sapiens R-HSA-73856	0.954576	0.986406	0.320342	0.0148921	SNRPG
PTↆ1040	Post-Elongation Processing of the TranscriPTↆ Homo sapiens R-HSA-76044	0.954576	0.986406	0.320342	0.0148921	SNRPG
PTↆ1041	RHO GTPases activate PKNs Homo sapiens R-HSA-5625740	0.954576	0.986406	0.320342	0.0148921	H2AFZ
PTↆ1042	PI Metabolism Homo sapiens R-HSA-1483255	0.954576	0.986406	0.320342	0.0148921	GDPD3
PTↆ1043	Chaperonin-mediated protein folding Homo sapiens R-HSA-390466	0.955001	0.986406	0.406132	0.0186995	GNG4;GNG11
PTↆ1044	Cell death signalling via NRAGE, NRIF and NADE Homo sapiens R-HSA-204998	0.956861	0.986406	0.314987	0.0138901	UBB
PTↆ1045	L1CAM interactions Homo sapiens R-HSA-373760	0.956891	0.986406	0.40179	0.0177051	AP2S1;AP2A1
PTↆ1046	Late Phase of HIV Life Cycle Homo sapiens R-HSA-162599	0.95848	0.986406	0.452928	0.0192072	UBB;POLR2E;POLR2I
PTↆ1047	MyD88-independent TLR3/TLR4 cascade Homo sapiens R-HSA-166166	0.958705	0.986406	0.397539	0.0167649	UBB;TNIP2
PTↆ1048	Toll Like RecePTↆor 3 (TLR3) Cascade Homo sapiens R-HSA-168164	0.958705	0.986406	0.397539	0.0167649	UBB;TNIP2
PTↆ1049	TRIF-mediated TLR3/TLR4 signaling Homo sapiens R-HSA-937061	0.958705	0.986406	0.397539	0.0167649	UBB;TNIP2
PTↆ1050	Regulation of actin dynamics for phagocytic cup formation Homo sapiens R-HSA-2029482	0.958705	0.986406	0.397539	0.0167649	ARPC1B;BAIAP2
PTↆ1051	FCERI mediated Ca+2 mobilization Homo sapiens R-HSA-2871809	0.959031	0.986406	0.309807	0.0129599	CALM1
PTↆ1052	Cell-Cell communication Homo sapiens R-HSA-1500931	0.962998	0.989544	0.442242	0.0166745	FYN;CDH15;CLDN1
PTↆ1053	tRNA processing Homo sapiens R-HSA-72306	0.968144	0.993887	0.373804	0.0121018	RTCB;TRMT6
PTↆ1054	Interferon Signaling Homo sapiens R-HSA-913531	0.970943	0.995815	0.49329	0.0145459	PTↆPN1;IFITM1;SP100;UBB;HLA-DPB1
PTↆ1055	HATs acetylate histones Homo sapiens R-HSA-3214847	0.973242	0.996759	0.359488	0.00975005	TADA3;ELP5
PTↆ1056	HIV Life Cycle Homo sapiens R-HSA-162587	0.974935	0.996759	0.409978	0.0104071	UBB;POLR2E;POLR2I
PTↆ1057	ISG15 antiviral mechanism Homo sapiens R-HSA-1169408	0.975551	0.996759	0.266031	0.00658501	UBB
PTↆ1058	Antiviral mechanism by IFN-stimulated genes Homo sapiens R-HSA-1169410	0.975551	0.996759	0.266031	0.00658501	UBB
PTↆ1059	GPCR ligand binding Homo sapiens R-HSA-500792	0.980579	0.999994	0.606898	0.0119024	CALCA;GIPR;PTↆGER1;WNT7B;F2R;ADM;PPBP;NTS;SSTR2;GNG11;GNG4;PNOC;AVP;PF4
PTↆ1060	G2/M DNA damage checkpoint Homo sapiens R-HSA-69473	0.982065	0.999994	0.245224	0.0044379	RPA3
PTↆ1061	Regulation of TP53 Activity Homo sapiens R-HSA-5633007	0.983153	0.999994	0.382074	0.00649164	UBB;RPA3;USP2
PTↆ1062	PePTↆide hormone metabolism Homo sapiens R-HSA-2980736	0.98464	0.999994	0.235991	0.00365295	ENPEP
PTↆ1063	Glycosaminoglycan metabolism Homo sapiens R-HSA-1630316	0.985582	0.999994	0.31696	0.00460332	NAGLU;B3GAT1
PTↆ1064	p75 NTR recePTↆor-mediated signalling Homo sapiens R-HSA-193704	0.986148	0.999994	0.23021	0.00321124	UBB
PTↆ1065	Innate Immune System Homo sapiens R-HSA-168249	0.987185	0.999994	0.671609	0.00866196	KLB;ARPC1B;RASGRF1;PEBP1;PHB;ECSIT;FGF2;C2;PSMD8;RNF135;PSMD9;LGALS3;VTN;UBB;PRKAR2B;PSMB3;PSMD2;CTSK;POLR2E;FYN;IER3;BAIAP2;PSMC4;TNIP2;FGF18;PSME1;LAMTOR2;CALM1
PTↆ1066	RHO GTPase Effectors Homo sapiens R-HSA-195258	0.989556	0.999994	0.453118	0.00475735	RPS27;H2AFZ;ARPC1B;CYBA;CALM1;BAIAP2
PTↆ1067	Gene Expression Homo sapiens R-HSA-74160	0.990734	0.999994	0.744971	0.00693529	COX7B;RTCB;RORA;COX7C;GLS;PSMD8;PSMD9;DNMT3L;SNAPC1;PSMD2;HNF4A;SESN2;RPL38;TXNL4A;COX8A;BNIP3L;GPX2;H2AFZ;USP2;SARS;COX6B1;SARS2;DDIT4;PSME1;RARA;SNRPG;DNAJC8;RPS27L;RPS4Y1;COX5A;NDRG1;RRP7A;UBB;PSMB3;PRDX1;POLR2E;PMS2;COX11;COX14;POLR2I;ESRRA;SURF1;PRELID1;WDR18;NR1H4;NR1D1;LSM4;ESR2;NR2F6;RPS28;RGCC;RPS27;BCL6;PSMC4;RPS29;RPA3;TRMT6;NABP2;LAMTOR2;LAMTOR1;RPS21;NOP10;LAMTOR5
PTↆ1068	Class A/1 (Rhodopsin-like recePTↆors) Homo sapiens R-HSA-373076	0.992675	0.999994	0.476848	0.00350596	PTↆGER1;PNOC;F2R;PPBP;AVP;NTS;SSTR2;PF4
PTↆ1069	Resolution of Sister Chromatid Cohesion Homo sapiens R-HSA-2500257	0.99394	0.999994	0.192462	0.00116978	RPS27
PTↆ1070	Factors involved in megakaryocyte development and platelet production Homo sapiens R-HSA-983231	0.994144	0.999994	0.271067	0.00159204	PRKAR2B;MAFG
PTↆ1071	Post-translational protein modification Homo sapiens R-HSA-597592	0.994386	0.999994	0.55481	0.0031233	FN3K;EIF5A;CTSA;SP100;SERPINA1;PCGF2;RAB1B;CBX2;GOSR2;PROZ;NPL;FUOM;SLC17A5;MAN1C1;COPE
PTↆ1072	Signaling by Rho GTPases Homo sapiens R-HSA-194315	0.995557	0.999994	0.471407	0.00209894	RPS27;H2AFZ;ARPC1B;ARHGAP18;CYBA;SRGAP3;CALM1;BAIAP2;RHOBTB1
PTↆ1073	Mitotic Prometaphase Homo sapiens R-HSA-68877	0.995993	0.999994	0.177861	0.000714146	RPS27
PTↆ1074	RHO GTPases Activate Formins Homo sapiens R-HSA-5663220	0.99721	0.999994	0.166781	0.000466034	RPS27
PTↆ1075	Immune System Homo sapiens R-HSA-168256	0.997342	0.999994	0.6943	0.00184786	KLB;CNTF;IFITM1;ARPC1B;RASGRF1;PEBP1;AP2A1;ECSIT;FGF2;PSMD8;PSMD9;LGALS3;PSMD2;CDC26;CTSK;CTSH;ATP6V1E1;IL6R;IER3;HAVCR2;ATP6V1G1;TRIM63;PRKCB;FBXO17;CYBA;PSME1;ATP6V0D1;ANAPC13;SP100;PHB;C2;ANAPC11;RNF135;ZNRF1;VTN;UBB;PRKAR2B;PSMB3;AP2S1;POLR2E;FYN;ATP6V0E2;AP1M1;ATP6V1F;CTSA;STAT5A;PTↆPN1;ZBTB16;BAIAP2;PSMC4;TNIP2;FGF18;ASB9;HLA-DPB1;LAMTOR2;CALM1
PTↆ1076	Signal Transduction Homo sapiens R-HSA-162582	0.99846	0.999994	0.734012	0.00113151	KLB;CAB39L;ARPC1B;RASGRF1;CLTB;PEBP1;AP2A1;ADM;SHB;CHRDL1;PCSK5;FGF2;PSMD8;PSMD9;RGS5;RGS3;PSMD2;BOC;KDR;ATP6V1E1;IL6R;PDK2;IER3;ATP6V1G1;PRKCH;PRKCB;H2AFZ;USP2;F2R;PLA2G4A;CYBA;EPS15L1;SSTR2;ALDH1A3;PLCB4;CDC42EP3;PSME1;LINC01139;RARA;STRAP;AVP;ATP6V0D1;MGLL;RGS18;GRB7;CALCA;GIPR;PTↆGER1;ARHGAP18;PLG;PHB;PDHB;NTS;HIF1A;RHOBTB1;HDAC6;APOM;UBB;PRKAR2B;PSMB3;GNG4;RDH10;AP2S1;POLR2E;FYN;APOE;SRGAP3;…
PTↆ1077	Chromatin organization Homo sapiens R-HSA-4839726	0.999284	0.999994	0.252565	0.000180992	H2AFZ;TADA3;ELP5
PTↆ1078	Chromatin modifying enzymes Homo sapiens R-HSA-3247509	0.999284	0.999994	0.252565	0.000180992	H2AFZ;TADA3;ELP5
PTↆ1079	Immunoregulatory interactions between a Lymphoid and a non-Lymphoid cell Homo sapiens R-HSA-198933	0.999697	0.999994	0.120535	3.65771e-05	IFITM1
PTↆ1080	Signaling by GPCR Homo sapiens R-HSA-372790	0.999889	0.999994	0.572423	6.35513e-05	KLB;RGS18;CALCA;GIPR;PTↆGER1;RASGRF1;PEBP1;ADM;PHB;NTS;FGF2;PSMD8;PSMD9;RGS5;RGS3;UBB;PRKAR2B;PSMB3;GNG4;PSMD2;FYN;PRKCH;PRKCB;WNT7B;F2R;PLA2G4A;PPBP;SSTR2;GNG11;PLCB4;PSMC4;FGF18;PNOC;PSME1;LAMTOR2;AVP;CALM1;MGLL;PF4
PTↆ1081	GPCR downstream signaling Homo sapiens R-HSA-388396	0.999994	0.999994	0.381015	2.19188e-06	RGS18;CALCA;PRKCH;GIPR;PRKCB;PTↆGER1;F2R;ADM;PPBP;SSTR2;NTS;GNG11;RGS5;RGS3;PLCB4;GNG4;PNOC;AVP;MGLL;PF4

## Sheet: PT_UP
	Pathways enriched by transcripts enhanced with SGLT2 inhibitor in proximal tubular cells (PT↑)
	Term	P value	Adjusted P value	Odds Ratio	Combined Score	Transcripts
PT↑1	Response to metal ions Homo sapiens R-HSA-5660526	1.82246e-06	0.00047475	65.8372	870.06	MT2A;MT1G;MT1X;MT1H
PT↑2	Metallothioneins bind metals Homo sapiens R-HSA-5661231	1.82246e-06	0.00047475	65.8372	870.06	MT2A;MT1G;MT1X;MT1H
PT↑3	Defective B3GALTL causes Peters-plus syndrome (PpS) Homo sapiens R-HSA-5083635	0.000305084	0.0441092	13.9471	112.901	ADAMTS16;ADAMTS15;SPON1;THBS1
PT↑4	O-glycosylation of TSR domain-containing proteins Homo sapiens R-HSA-5173214	0.00033865	0.0441092	13.5363	108.162	ADAMTS16;ADAMTS15;SPON1;THBS1
PT↑5	O-linked glycosylation Homo sapiens R-HSA-5173105	0.000428772	0.044678	6.69231	51.8961	ADAMTS16;ADAMTS15;SPON1;GCNT4;THBS1;GALNT10
PT↑6	Diseases of glycosylation Homo sapiens R-HSA-3781865	0.00108331	0.0940676	6.95448	47.4834	ADAMTS16;ADAMTS15;SPON1;BGN;THBS1
PT↑7	Glyoxylate metabolism and glycine degradation Homo sapiens R-HSA-389661	0.00133616	0.0994487	15.6085	103.296	GLDC;AGXT;GNMT
PT↑8	Disease Homo sapiens R-HSA-1643685	0.00191947	0.125005	2.50818	15.6904	RNF43;SPON1;JAG1;BGN;NRG1;PIK3CB;GTF2H2;THBS1;ADAMTS16;POMC;ADAMTS15;RBP4;FGF9;HEY1;PSME3
PT↑9	Diseases associated with O-glycosylation of proteins Homo sapiens R-HSA-3906995	0.00217271	0.125776	7.92542	48.5969	ADAMTS16;ADAMTS15;SPON1;THBS1
PT↑10	Activation of PPARGC1A (PGC-1alpha) by phosphorylation Homo sapiens R-HSA-2151209	0.00330792	0.172343	28.4713	162.612	PRKAA2;PPARGC1A
PT↑11	Diseases of signal transduction Homo sapiens R-HSA-5663202	0.00407061	0.192799	3.32381	18.2941	RNF43;RBP4;JAG1;FGF9;HEY1;PSME3;NRG1;PIK3CB
PT↑12	VEGFA-VEGFR2 Pathway Homo sapiens R-HSA-4420097	0.0075515	0.327861	2.97802	14.5506	FGF9;AXL;PSME3;CTNNA1;NEFL;NRG1;PIK3CB;RASGRP1
PT↑13	Signaling by VEGF Homo sapiens R-HSA-194138	0.00869607	0.34346	2.90238	13.7715	FGF9;AXL;PSME3;CTNNA1;NEFL;NRG1;PIK3CB;RASGRP1
PT↑14	Metabolism of fat-soluble vitamins Homo sapiens R-HSA-6806667	0.0102389	0.34346	7.14451	32.733	RBP4;LPL;GC
PT↑15	Fatty acid, triacylglycerol, and ketone body metabolism Homo sapiens R-HSA-535734	0.0125797	0.34346	3.28068	14.3552	PRKAA2;ACADL;SCD5;LPIN1;PPARGC1A;MED13L
PT↑16	IRS-mediated signalling Homo sapiens R-HSA-112399	0.0130637	0.34346	2.92288	12.6792	PRKAA2;FGF9;PSME3;NEFL;NRG1;PIK3CB;RASGRP1
PT↑17	Insulin receptor signalling cascade Homo sapiens R-HSA-74751	0.0137706	0.34346	2.89112	12.3891	PRKAA2;FGF9;PSME3;NEFL;NRG1;PIK3CB;RASGRP1
PT↑18	IGF1R signaling cascade Homo sapiens R-HSA-2428924	0.0140123	0.34346	2.88069	12.2943	PRKAA2;FGF9;PSME3;NEFL;NRG1;PIK3CB;RASGRP1
PT↑19	Signaling by Type 1 Insulin-like Growth Factor 1 Receptor (IGF1R) Homo sapiens R-HSA-2404192	0.0140123	0.34346	2.88069	12.2943	PRKAA2;FGF9;PSME3;NEFL;NRG1;PIK3CB;RASGRP1
PT↑20	IRS-related events triggered by IGF1R Homo sapiens R-HSA-2428928	0.0140123	0.34346	2.88069	12.2943	PRKAA2;FGF9;PSME3;NEFL;NRG1;PIK3CB;RASGRP1
PT↑21	Regulation of FZD by ubiquitination Homo sapiens R-HSA-4641263	0.0144886	0.34346	11.9812	50.7333	RNF43;ZNRF3
PT↑22	Constitutive Signaling by Aberrant PI3K in Cancer Homo sapiens R-HSA-2219530	0.0166034	0.34346	5.90971	24.2188	FGF9;NRG1;PIK3CB
PT↑23	Signaling by Insulin receptor Homo sapiens R-HSA-74752	0.0204436	0.34346	2.65961	10.3461	PRKAA2;FGF9;PSME3;NEFL;NRG1;PIK3CB;RASGRP1
PT↑24	Interleukin receptor SHC signaling Homo sapiens R-HSA-912526	0.0215396	0.34346	2.8922	11.0999	FGF9;PSME3;NEFL;NRG1;PIK3CB;RASGRP1
PT↑25	RORA activates gene expression Homo sapiens R-HSA-1368082	0.0233984	0.34346	9.10299	34.1825	NRIP1;PPARGC1A
PT↑26	Interleukin-2 signaling Homo sapiens R-HSA-451927	0.0243178	0.34346	2.8089	10.4394	FGF9;PSME3;NEFL;NRG1;PIK3CB;RASGRP1
PT↑27	Downstream signaling events of B Cell Receptor (BCR) Homo sapiens R-HSA-1168372	0.0276311	0.34346	3.07049	11.0194	FGF9;PSME3;NRG1;PIK3CB;RASGRP1
PT↑28	Interleukin-3, 5 and GM-CSF signaling Homo sapiens R-HSA-512988	0.0282295	0.34346	2.70851	9.66231	FGF9;PSME3;NEFL;NRG1;PIK3CB;RASGRP1
PT↑29	Molecules associated with elastic fibres Homo sapiens R-HSA-2129379	0.0285054	0.34346	8.12644	28.9111	ITGB6;BMP7
PT↑30	Cell-Cell communication Homo sapiens R-HSA-1500931	0.0286782	0.34346	3.60685	12.8102	CTNNA1;SIRPA;PIK3CB;LIMS2
PT↑31	Metabolism of lipids and lipoproteins Homo sapiens R-HSA-556833	0.0317393	0.34346	1.97284	6.80669	POMC;PRKAA2;ACADL;SCD5;LPL;PIK3CB;GPCPD1;LPIN1;SLC27A2;PPARGC1A;MED13L
PT↑32	PI3K Cascade Homo sapiens R-HSA-109704	0.0325547	0.34346	4.50593	15.4321	PRKAA2;FGF9;PIK3CB
PT↑33	Transcriptional regulation of white adipocyte differentiation Homo sapiens R-HSA-381340	0.0325547	0.34346	4.50593	15.4321	LPL;PPARGC1A;MED13L
PT↑34	PI5P, PP2A and IER3 Regulate PI3K/AKT Signaling Homo sapiens R-HSA-6811558	0.0368843	0.34346	4.27977	14.1231	FGF9;NRG1;PIK3CB
PT↑35	Gastrin-CREB signalling pathway via PKC and MAPK Homo sapiens R-HSA-881907	0.037721	0.34346	2.1788	7.14109	GRM5;FGF9;PSME3;GNAQ;NEFL;NRG1;RASGRP1;KNG1
PT↑36	PI3K/AKT Signaling in Cancer Homo sapiens R-HSA-2219528	0.0403156	0.34346	4.12445	13.2437	FGF9;NRG1;PIK3CB
PT↑37	Steroid hormones Homo sapiens R-HSA-209943	0.0419388	0.34346	6.49885	20.6114	POMC;GC
PT↑38	Signaling by PDGF Homo sapiens R-HSA-186797	0.0425123	0.34346	2.25861	7.13262	FGF9;PSME3;NEFL;NRG1;PIK3CB;RASGRP1;THBS1
PT↑39	N-glycan trimming and elongation in the cis-Golgi Homo sapiens R-HSA-964739	0.0432364	0.34346	28.3143	88.9372	MAN1A1
PT↑40	Beta oxidation of lauroyl-CoA to decanoyl-CoA-CoA Homo sapiens R-HSA-77310	0.0432364	0.34346	28.3143	88.9372	ACADL
PT↑41	Alpha-oxidation of phytanate Homo sapiens R-HSA-389599	0.0432364	0.34346	28.3143	88.9372	SLC27A2
PT↑42	GRB7 events in ERBB2 signaling Homo sapiens R-HSA-1306955	0.0432364	0.34346	28.3143	88.9372	NRG1
PT↑43	Activation of RAS in B cells Homo sapiens R-HSA-1169092	0.0432364	0.34346	28.3143	88.9372	RASGRP1
PT↑44	Negative regulation of the PI3K/AKT network Homo sapiens R-HSA-199418	0.0451327	0.34346	3.93402	12.1882	FGF9;NRG1;PIK3CB
PT↑45	Formation of Fibrin Clot (Clotting Cascade) Homo sapiens R-HSA-140877	0.0461354	0.34346	6.14694	18.9091	THBD;KNG1
PT↑46	Metabolism Homo sapiens R-HSA-1430728	0.0471154	0.34346	1.50352	4.59349	PRKAA2;GLDC;SCD5;BGN;LPL;MT1X;GPT;PIK3CB;GPCPD1;MED13L;GNMT;POMC;MT2A;RBP4;ACADL;PSME3;GNAQ;MT1G;MT1H;AGXT;GC;LPIN1;SLC27A2;PPARGC1A
PT↑47	Cytokine Signaling in Immune system Homo sapiens R-HSA-1280215	0.0479612	0.34346	1.89749	5.76337	MT2A;TRIM6;FGF9;PSME3;IL20RA;NEFL;NRG1;PIK3CB;RASGRP1;TRIM45
PT↑48	Interferon gamma signaling Homo sapiens R-HSA-877300	0.0489245	0.34346	3.80231	11.4734	TRIM6;MT2A;TRIM45
PT↑49	Elastic fibre formation Homo sapiens R-HSA-1566948	0.0504791	0.34346	5.83112	17.4129	ITGB6;BMP7
PT↑50	mitochondrial fatty acid beta-oxidation of unsaturated fatty acids Homo sapiens R-HSA-77288	0.051658	0.34346	22.6503	67.1153	ACADL
PT↑51	Metabolic disorders of biological oxidation enzymes Homo sapiens R-HSA-5579029	0.051658	0.34346	22.6503	67.1153	POMC
PT↑52	PTK6 Regulates Cell Cycle Homo sapiens R-HSA-8849470	0.051658	0.34346	22.6503	67.1153	CCND1
PT↑53	Retinoid metabolism and transport Homo sapiens R-HSA-975634	0.0527041	0.34346	5.68506	16.7315	RBP4;LPL
PT↑54	BMAL1:CLOCK,NPAS2 activates circadian gene expression Homo sapiens R-HSA-1368108	0.0527041	0.34346	5.68506	16.7315	NRIP1;PPARGC1A
PT↑55	Signaling by the B Cell Receptor (BCR) Homo sapiens R-HSA-983705	0.0554188	0.34346	2.51308	7.26993	FGF9;PSME3;NRG1;PIK3CB;RASGRP1
PT↑56	Hemostasis Homo sapiens R-HSA-109582	0.0557598	0.34346	1.91362	5.52405	THBD;PLAU;GNAQ;KCNMB2;SIRPA;PIK3CB;RASGRP1;THBS1;KNG1
PT↑57	GRB2 events in EGFR signaling Homo sapiens R-HSA-179812	0.0570764	0.34346	2.49097	7.13257	FGF9;PSME3;NEFL;NRG1;RASGRP1
PT↑58	SHC1 events in EGFR signaling Homo sapiens R-HSA-180336	0.0570764	0.34346	2.49097	7.13257	FGF9;PSME3;NEFL;NRG1;RASGRP1
PT↑59	SOS-mediated signalling Homo sapiens R-HSA-112412	0.0570764	0.34346	2.49097	7.13257	FGF9;PSME3;NEFL;NRG1;RASGRP1
PT↑60	SHC1 events in ERBB4 signaling Homo sapiens R-HSA-1250347	0.0570764	0.34346	2.49097	7.13257	FGF9;PSME3;NEFL;NRG1;RASGRP1
PT↑61	RAF/MAP kinase cascade Homo sapiens R-HSA-5673001	0.0570764	0.34346	2.49097	7.13257	FGF9;PSME3;NEFL;NRG1;RASGRP1
PT↑62	FRS-mediated FGFR2 signaling Homo sapiens R-HSA-5654700	0.0579158	0.34346	2.48006	7.06512	FGF9;PSME3;NEFL;NRG1;RASGRP1
PT↑63	FRS-mediated FGFR4 signaling Homo sapiens R-HSA-5654712	0.0579158	0.34346	2.48006	7.06512	FGF9;PSME3;NEFL;NRG1;RASGRP1
PT↑64	FRS-mediated FGFR3 signaling Homo sapiens R-HSA-5654706	0.0579158	0.34346	2.48006	7.06512	FGF9;PSME3;NEFL;NRG1;RASGRP1
PT↑65	FRS-mediated FGFR1 signaling Homo sapiens R-HSA-5654693	0.0579158	0.34346	2.48006	7.06512	FGF9;PSME3;NEFL;NRG1;RASGRP1
PT↑66	Signaling by Interleukins Homo sapiens R-HSA-449147	0.0587677	0.34346	2.09134	5.9272	FGF9;PSME3;IL20RA;NEFL;NRG1;PIK3CB;RASGRP1
PT↑67	Cell surface interactions at the vascular wall Homo sapiens R-HSA-202733	0.0597673	0.34346	3.4905	9.83378	THBD;SIRPA;PIK3CB
PT↑68	Cation-coupled Chloride cotransporters Homo sapiens R-HSA-426117	0.0600059	0.34346	18.8743	53.0993	SLC12A1
PT↑69	Vitamin D (calciferol) metabolism Homo sapiens R-HSA-196791	0.0600059	0.34346	18.8743	53.0993	GC
PT↑70	Defective CHST3 causes SEDCJD Homo sapiens R-HSA-3595172	0.0600059	0.34346	18.8743	53.0993	BGN
PT↑71	Defective CHSY1 causes TPBS Homo sapiens R-HSA-3595177	0.0600059	0.34346	18.8743	53.0993	BGN
PT↑72	Defective CHST14 causes EDS, musculocontractural type Homo sapiens R-HSA-3595174	0.0600059	0.34346	18.8743	53.0993	BGN
PT↑73	Signaling by NOTCH1 t(7;9)(NOTCH1:M1580 K2555) Translocation Mutant Homo sapiens R-HSA-2660825	0.0600059	0.34346	18.8743	53.0993	JAG1
PT↑74	Constitutive Signaling by NOTCH1 t(7;9)(NOTCH1:M1580 K2555) Translocation Mutant Homo sapiens R-HSA-2660826	0.0600059	0.34346	18.8743	53.0993	JAG1
PT↑75	FGFR3b ligand binding and activation Homo sapiens R-HSA-190371	0.0600059	0.34346	18.8743	53.0993	FGF9
PT↑76	ARMS-mediated activation Homo sapiens R-HSA-170984	0.0604766	0.34346	2.44789	6.86756	FGF9;PSME3;NEFL;NRG1;RASGRP1
PT↑77	Signalling to p38 via RIT and RIN Homo sapiens R-HSA-187706	0.0604766	0.34346	2.44789	6.86756	FGF9;PSME3;NEFL;NRG1;RASGRP1
PT↑78	Frs2-mediated activation Homo sapiens R-HSA-170968	0.0613443	0.34346	2.43735	6.80327	FGF9;PSME3;NEFL;NRG1;RASGRP1
PT↑79	MAPK1/MAPK3 signaling Homo sapiens R-HSA-5684996	0.0622192	0.34346	2.4269	6.73973	FGF9;PSME3;NEFL;NRG1;RASGRP1
PT↑80	Prolonged ERK activation events Homo sapiens R-HSA-169893	0.063101	0.34346	2.41654	6.67694	FGF9;PSME3;NEFL;NRG1;RASGRP1
PT↑81	Signaling by Leptin Homo sapiens R-HSA-2586552	0.06399	0.34346	2.40626	6.61488	FGF9;PSME3;NEFL;NRG1;RASGRP1
PT↑82	Signalling to RAS Homo sapiens R-HSA-167044	0.0666991	0.34346	2.37594	6.43302	FGF9;PSME3;NEFL;NRG1;RASGRP1
PT↑83	Signaling by SCF-KIT Homo sapiens R-HSA-1433557	0.0680032	0.34346	2.15803	5.80122	FGF9;PSME3;NEFL;NRG1;PIK3CB;RASGRP1
PT↑84	RNF mutants show enhanced WNT signaling and proliferation Homo sapiens R-HSA-5340588	0.0682807	0.34346	16.1771	43.4215	RNF43
PT↑85	Free fatty acids regulate insulin secretion Homo sapiens R-HSA-400451	0.0682807	0.34346	16.1771	43.4215	GNAQ
PT↑86	Fatty Acids bound to GPR40 (FFAR1) regulate insulin secretion Homo sapiens R-HSA-434316	0.0682807	0.34346	16.1771	43.4215	GNAQ
PT↑87	AMPK inhibits chREBP transcriptional activation activity Homo sapiens R-HSA-163680	0.0682807	0.34346	16.1771	43.4215	PRKAA2
PT↑88	Hydrolysis of LPC Homo sapiens R-HSA-1483115	0.0682807	0.34346	16.1771	43.4215	GPCPD1
PT↑89	mitochondrial fatty acid beta-oxidation of saturated fatty acids Homo sapiens R-HSA-77286	0.0682807	0.34346	16.1771	43.4215	ACADL
PT↑90	Metabolism of ingested SeMet, Sec, MeSec into H2Se Homo sapiens R-HSA-2408508	0.0682807	0.34346	16.1771	43.4215	GNMT
PT↑91	NR1D1 (REV-ERBA) represses gene expression Homo sapiens R-HSA-1368071	0.0682807	0.34346	16.1771	43.4215	PPARGC1A
PT↑92	VEGFR2 mediated cell proliferation Homo sapiens R-HSA-5218921	0.0685404	0.34346	2.35615	6.31526	FGF9;PSME3;NEFL;NRG1;RASGRP1
PT↑93	Mitochondrial biogenesis Homo sapiens R-HSA-1592230	0.0692001	0.34346	4.83663	12.9175	PRKAA2;PPARGC1A
PT↑94	Cross-presentation of soluble exogenous antigens (endosomes) Homo sapiens R-HSA-1236978	0.0692001	0.34346	4.83663	12.9175	MRC2;PSME3
PT↑95	Downstream signaling of activated FGFR2 Homo sapiens R-HSA-5654696	0.0712154	0.34346	2.13087	5.62985	FGF9;PSME3;NEFL;NRG1;PIK3CB;RASGRP1
PT↑96	Downstream signaling of activated FGFR4 Homo sapiens R-HSA-5654716	0.0712154	0.34346	2.13087	5.62985	FGF9;PSME3;NEFL;NRG1;PIK3CB;RASGRP1
PT↑97	Downstream signaling of activated FGFR3 Homo sapiens R-HSA-5654708	0.0712154	0.34346	2.13087	5.62985	FGF9;PSME3;NEFL;NRG1;PIK3CB;RASGRP1
PT↑98	Ubiquitin-dependent degradation of Cyclin D1 Homo sapiens R-HSA-69229	0.0716793	0.34346	4.73563	12.481	CCND1;PSME3
PT↑99	Ubiquitin-dependent degradation of Cyclin D Homo sapiens R-HSA-75815	0.0716793	0.34346	4.73563	12.481	CCND1;PSME3
PT↑100	Signaling by ERBB4 Homo sapiens R-HSA-1236394	0.0720319	0.34346	2.12418	5.58797	FGF9;PSME3;NEFL;NRG1;PIK3CB;RASGRP1
PT↑101	Platelet activation, signaling and aggregation Homo sapiens R-HSA-76002	0.0732663	0.34346	2.30806	6.03246	GNAQ;PIK3CB;RASGRP1;THBS1;KNG1
PT↑102	Signalling to ERKs Homo sapiens R-HSA-187687	0.0732663	0.34346	2.30806	6.03246	FGF9;PSME3;NEFL;NRG1;RASGRP1
PT↑103	Signaling by FGFR4 Homo sapiens R-HSA-5654743	0.0736812	0.34346	2.11093	5.50533	FGF9;PSME3;NEFL;NRG1;PIK3CB;RASGRP1
PT↑104	Downstream signaling of activated FGFR1 Homo sapiens R-HSA-5654687	0.0736812	0.34346	2.11093	5.50533	FGF9;PSME3;NEFL;NRG1;PIK3CB;RASGRP1
PT↑105	Signaling by FGFR3 Homo sapiens R-HSA-5654741	0.0745139	0.34346	2.10437	5.46457	FGF9;PSME3;NEFL;NRG1;PIK3CB;RASGRP1
PT↑106	Retinoid cycle disease events Homo sapiens R-HSA-2453864	0.0764831	0.34346	14.1543	36.3862	RBP4
PT↑107	Diseases associated with visual transduction Homo sapiens R-HSA-2474795	0.0764831	0.34346	14.1543	36.3862	RBP4
PT↑108	Ca2+ activated K+ channels Homo sapiens R-HSA-1296052	0.0764831	0.34346	14.1543	36.3862	KCNMB2
PT↑109	Prostanoid ligand receptors Homo sapiens R-HSA-391908	0.0764831	0.34346	14.1543	36.3862	PTGER2
PT↑110	Glucocorticoid biosynthesis Homo sapiens R-HSA-194002	0.0764831	0.34346	14.1543	36.3862	POMC
PT↑111	Interleukin-19, 20, 22, 24 Homo sapiens R-HSA-8854691	0.0764831	0.34346	14.1543	36.3862	IL20RA
PT↑112	Small interfering RNA (siRNA) biogenesis Homo sapiens R-HSA-426486	0.0764831	0.34346	14.1543	36.3862	DICER1
PT↑113	Signaling by FGFR1 Homo sapiens R-HSA-5654736	0.0770444	0.34346	2.08492	5.34443	FGF9;PSME3;NEFL;NRG1;PIK3CB;RASGRP1
PT↑114	Downstream signal transduction Homo sapiens R-HSA-186763	0.0813692	0.34346	2.05327	5.15117	FGF9;PSME3;NEFL;NRG1;PIK3CB;RASGRP1
PT↑115	DAP12 signaling Homo sapiens R-HSA-2424491	0.0840283	0.34346	2.03474	5.03923	FGF9;PSME3;NEFL;NRG1;PIK3CB;RASGRP1
PT↑116	ECM proteoglycans Homo sapiens R-HSA-3000178	0.0844899	0.34346	4.28779	10.5957	BGN;ITGB6
PT↑117	Acetylcholine regulates insulin secretion Homo sapiens R-HSA-399997	0.0846137	0.34346	12.581	31.0707	GNAQ
PT↑118	Regulation of gene expression by Hypoxia-inducible Factor Homo sapiens R-HSA-1234158	0.0846137	0.34346	12.581	31.0707	CITED2
PT↑119	NCAM signaling for neurite out-growth Homo sapiens R-HSA-375165	0.0863648	0.34346	2.19164	5.36771	FGF9;PSME3;NEFL;NRG1;RASGRP1
PT↑120	G alpha (q) signalling events Homo sapiens R-HSA-416476	0.0885387	0.34346	2.44211	5.92044	GRM5;GNAQ;RASGRP1;KNG1
PT↑121	Constitutive Signaling by NOTCH1 HD+PEST Domain Mutants Homo sapiens R-HSA-2894862	0.0897951	0.34346	4.13145	9.95773	JAG1;HEY1
PT↑122	Signaling by NOTCH1 in Cancer Homo sapiens R-HSA-2644603	0.0897951	0.34346	4.13145	9.95773	JAG1;HEY1
PT↑123	Signaling by NOTCH1 PEST Domain Mutants in Cancer Homo sapiens R-HSA-2644602	0.0897951	0.34346	4.13145	9.95773	JAG1;HEY1
PT↑124	Constitutive Signaling by NOTCH1 PEST Domain Mutants Homo sapiens R-HSA-2644606	0.0897951	0.34346	4.13145	9.95773	JAG1;HEY1
PT↑125	Signaling by NOTCH1 HD+PEST Domain Mutants in Cancer Homo sapiens R-HSA-2894858	0.0897951	0.34346	4.13145	9.95773	JAG1;HEY1
PT↑126	Transport of organic anions Homo sapiens R-HSA-879518	0.0926731	0.34346	11.3223	26.9321	SLCO4C1
PT↑127	RHO GTPases activate IQGAPs Homo sapiens R-HSA-5626467	0.0926731	0.34346	11.3223	26.9321	CTNNA1
PT↑128	Dermatan sulfate biosynthesis Homo sapiens R-HSA-2022923	0.0926731	0.34346	11.3223	26.9321	BGN
PT↑129	Import of palmitoyl-CoA into the mitochondrial matrix Homo sapiens R-HSA-200425	0.0926731	0.34346	11.3223	26.9321	PRKAA2
PT↑130	Androgen biosynthesis Homo sapiens R-HSA-193048	0.0926731	0.34346	11.3223	26.9321	POMC
PT↑131	Signaling by NOTCH3 Homo sapiens R-HSA-1980148	0.0926731	0.34346	11.3223	26.9321	JAG1
PT↑132	Signaling by NOTCH4 Homo sapiens R-HSA-1980150	0.0926731	0.34346	11.3223	26.9321	JAG1
PT↑133	FGFR1c ligand binding and activation Homo sapiens R-HSA-190373	0.0926731	0.34346	11.3223	26.9321	FGF9
PT↑134	Signaling by activated point mutants of FGFR1 Homo sapiens R-HSA-1839122	0.0926731	0.34346	11.3223	26.9321	FGF9
PT↑135	Signaling by NOTCH Homo sapiens R-HSA-157118	0.0929516	0.34346	2.87147	6.82169	JAG1;CCND1;HEY1
PT↑136	PI-3K cascade:FGFR1 Homo sapiens R-HSA-5654689	0.0929516	0.34346	2.87147	6.82169	FGF9;NRG1;PIK3CB
PT↑137	PI-3K cascade:FGFR3 Homo sapiens R-HSA-5654710	0.0929516	0.34346	2.87147	6.82169	FGF9;NRG1;PIK3CB
PT↑138	PI3K events in ERBB4 signaling Homo sapiens R-HSA-1250342	0.0929516	0.34346	2.87147	6.82169	FGF9;NRG1;PIK3CB
PT↑139	PIP3 activates AKT signaling Homo sapiens R-HSA-1257604	0.0929516	0.34346	2.87147	6.82169	FGF9;NRG1;PIK3CB
PT↑140	PI-3K cascade:FGFR4 Homo sapiens R-HSA-5654720	0.0929516	0.34346	2.87147	6.82169	FGF9;NRG1;PIK3CB
PT↑141	PI-3K cascade:FGFR2 Homo sapiens R-HSA-5654695	0.0929516	0.34346	2.87147	6.82169	FGF9;NRG1;PIK3CB
PT↑142	Signaling by EGFR Homo sapiens R-HSA-177929	0.0941868	0.345573	1.96949	4.65288	FGF9;PSME3;NEFL;NRG1;PIK3CB;RASGRP1
PT↑143	SCF(Skp2)-mediated degradation of p27/p21 Homo sapiens R-HSA-187577	0.095196	0.346833	3.98609	9.37455	CCND1;PSME3
PT↑144	DAP12 interactions Homo sapiens R-HSA-2172127	0.0980384	0.347059	1.94678	4.52118	FGF9;PSME3;NEFL;NRG1;PIK3CB;RASGRP1
PT↑145	GAB1 signalosome Homo sapiens R-HSA-180292	0.098205	0.347059	2.80044	6.49897	FGF9;NRG1;PIK3CB
PT↑146	PI3K/AKT activation Homo sapiens R-HSA-198203	0.098205	0.347059	2.80044	6.49897	FGF9;NRG1;PIK3CB
PT↑147	Signaling by FGFR2 Homo sapiens R-HSA-5654738	0.0999953	0.347059	1.93561	4.45699	FGF9;PSME3;NEFL;NRG1;PIK3CB;RASGRP1
PT↑148	Peptide hormone biosynthesis Homo sapiens R-HSA-209952	0.100662	0.347059	10.2925	23.6314	POMC
PT↑149	Physiological factors Homo sapiens R-HSA-5578768	0.100662	0.347059	10.2925	23.6314	HIPK2
PT↑150	FGFR3 mutant receptor activation Homo sapiens R-HSA-2033514	0.100662	0.347059	10.2925	23.6314	FGF9
PT↑151	Signaling by activated point mutants of FGFR3 Homo sapiens R-HSA-1839130	0.100662	0.347059	10.2925	23.6314	FGF9
PT↑152	Signaling by FGFR Homo sapiens R-HSA-190236	0.104978	0.347059	1.90824	4.30117	FGF9;PSME3;NEFL;NRG1;PIK3CB;RASGRP1
PT↑153	Extracellular matrix organization Homo sapiens R-HSA-1474244	0.105216	0.347059	2.05583	4.6292	ADAMTS16;BGN;ITGB6;BMP7;THBS1
PT↑154	Circadian Clock Homo sapiens R-HSA-400253	0.106265	0.347059	3.72395	8.34841	NRIP1;PPARGC1A
PT↑155	MAPK family signaling cascades Homo sapiens R-HSA-5683057	0.106384	0.347059	2.04836	4.58976	FGF9;PSME3;NEFL;NRG1;RASGRP1
PT↑156	Signal regulatory protein (SIRP) family interactions Homo sapiens R-HSA-391160	0.108581	0.347059	9.43429	20.9466	SIRPA
PT↑157	Dissolution of Fibrin Clot Homo sapiens R-HSA-75205	0.108581	0.347059	9.43429	20.9466	PLAU
PT↑158	Synthesis of PE Homo sapiens R-HSA-1483213	0.108581	0.347059	9.43429	20.9466	LPIN1
PT↑159	FGFR2c ligand binding and activation Homo sapiens R-HSA-190375	0.108581	0.347059	9.43429	20.9466	FGF9
PT↑160	FGFR3c ligand binding and activation Homo sapiens R-HSA-190372	0.108581	0.347059	9.43429	20.9466	FGF9
PT↑161	FGFR3 ligand binding and activation Homo sapiens R-HSA-190239	0.108581	0.347059	9.43429	20.9466	FGF9
PT↑162	ERBB2 Activates PTK6 Signaling Homo sapiens R-HSA-8847993	0.108581	0.347059	9.43429	20.9466	NRG1
PT↑163	Downregulation of ERBB2:ERBB3 signaling Homo sapiens R-HSA-1358803	0.108581	0.347059	9.43429	20.9466	NRG1
PT↑164	FCERI mediated MAPK activation Homo sapiens R-HSA-2871796	0.112319	0.353629	2.01178	4.39858	FGF9;PSME3;NEFL;NRG1;RASGRP1
PT↑165	NGF signalling via TRKA from the plasma membrane Homo sapiens R-HSA-187037	0.113215	0.353629	1.86598	4.06498	FGF9;PSME3;NEFL;NRG1;PIK3CB;RASGRP1
PT↑166	O-linked glycosylation of mucins Homo sapiens R-HSA-913709	0.114783	0.353629	3.54885	7.68225	GCNT4;GALNT10
PT↑167	Triglyceride Biosynthesis Homo sapiens R-HSA-75109	0.114783	0.353629	3.54885	7.68225	SCD5;LPIN1
PT↑168	CS/DS degradation Homo sapiens R-HSA-2024101	0.11643	0.353629	8.70813	18.7265	BGN
PT↑169	Synthesis of bile acids and bile salts via 24-hydroxycholesterol Homo sapiens R-HSA-193775	0.11643	0.353629	8.70813	18.7265	SLC27A2
PT↑170	Receptor-ligand binding initiates the second proteolytic cleavage of Notch receptor Homo sapiens R-HSA-156988	0.11643	0.353629	8.70813	18.7265	JAG1
PT↑171	FGFR4 ligand binding and activation Homo sapiens R-HSA-190322	0.11643	0.353629	8.70813	18.7265	FGF9
PT↑172	Integrin cell surface interactions Homo sapiens R-HSA-216083	0.11766	0.353629	3.49408	7.47717	ITGB6;THBS1
PT↑173	Signaling by PTK6 Homo sapiens R-HSA-8848021	0.11766	0.353629	3.49408	7.47717	CCND1;NRG1
PT↑174	Cyclin E associated events during G1/S transition Homo sapiens R-HSA-69202	0.120555	0.353629	3.44096	7.27986	CCND1;PSME3
PT↑175	Cyclin A:Cdk2-associated events at S phase entry Homo sapiens R-HSA-69656	0.123468	0.353629	3.38943	7.08993	CCND1;PSME3
PT↑176	CREB phosphorylation through the activation of CaMKII Homo sapiens R-HSA-442729	0.124211	0.353629	8.08571	16.8649	NEFL
PT↑177	Depolymerisation of the Nuclear Lamina Homo sapiens R-HSA-4419969	0.124211	0.353629	8.08571	16.8649	LPIN1
PT↑178	Eicosanoid ligand-binding receptors Homo sapiens R-HSA-391903	0.124211	0.353629	8.08571	16.8649	PTGER2
PT↑179	mRNA decay by 5' to 3' exoribonuclease Homo sapiens R-HSA-430039	0.124211	0.353629	8.08571	16.8649	DDX6
PT↑180	Constitutive Signaling by NOTCH1 HD Domain Mutants Homo sapiens R-HSA-2691232	0.124211	0.353629	8.08571	16.8649	JAG1
PT↑181	Signaling by NOTCH1 HD Domain Mutants in Cancer Homo sapiens R-HSA-2691230	0.124211	0.353629	8.08571	16.8649	JAG1
PT↑182	FGFR1 ligand binding and activation Homo sapiens R-HSA-190242	0.124211	0.353629	8.08571	16.8649	FGF9
PT↑183	ERBB2 Regulates Cell Motility Homo sapiens R-HSA-6785631	0.124211	0.353629	8.08571	16.8649	NRG1
PT↑184	Cell-extracellular matrix interactions Homo sapiens R-HSA-446353	0.131924	0.366658	7.54629	15.2852	LIMS2
PT↑185	Rap1 signalling Homo sapiens R-HSA-392517	0.131924	0.366658	7.54629	15.2852	RASGRP1
PT↑186	PI3K events in ERBB2 signaling Homo sapiens R-HSA-1963642	0.131924	0.366658	7.54629	15.2852	NRG1
PT↑187	GRB2 events in ERBB2 signaling Homo sapiens R-HSA-1963640	0.131924	0.366658	7.54629	15.2852	NRG1
PT↑188	Signaling by NOTCH1 Homo sapiens R-HSA-1980143	0.132307	0.366658	3.24368	6.56077	JAG1;HEY1
PT↑189	Fc epsilon receptor (FCERI) signaling Homo sapiens R-HSA-2454202	0.136338	0.374822	1.76334	3.51368	FGF9;PSME3;NEFL;NRG1;PIK3CB;RASGRP1
PT↑190	Ras activation uopn Ca2+ infux through NMDA receptor Homo sapiens R-HSA-442982	0.139569	0.374822	7.07429	13.9306	NEFL
PT↑191	Unblocking of NMDA receptor, glutamate binding and activation Homo sapiens R-HSA-438066	0.139569	0.374822	7.07429	13.9306	NEFL
PT↑192	Chylomicron-mediated lipid transport Homo sapiens R-HSA-174800	0.139569	0.374822	7.07429	13.9306	LPL
PT↑193	Mitochondrial Fatty Acid Beta-Oxidation Homo sapiens R-HSA-77289	0.139569	0.374822	7.07429	13.9306	ACADL
PT↑194	Activated point mutants of FGFR2 Homo sapiens R-HSA-2033519	0.139569	0.374822	7.07429	13.9306	FGF9
PT↑195	Metabolism of vitamins and cofactors Homo sapiens R-HSA-196854	0.142118	0.37971	2.35348	4.59187	RBP4;LPL;GC
PT↑196	Regulation of signaling by CBL Homo sapiens R-HSA-912631	0.147147	0.383319	6.65782	12.7585	PIK3CB
PT↑197	cGMP effects Homo sapiens R-HSA-418457	0.147147	0.383319	6.65782	12.7585	KCNMB2
PT↑198	SHC-mediated cascade:FGFR3 Homo sapiens R-HSA-5654704	0.147147	0.383319	6.65782	12.7585	FGF9
PT↑199	SHC1 events in ERBB2 signaling Homo sapiens R-HSA-1250196	0.147147	0.383319	6.65782	12.7585	NRG1
PT↑200	Tie2 Signaling Homo sapiens R-HSA-210993	0.147147	0.383319	6.65782	12.7585	PIK3CB
PT↑201	Defective B3GALT6 causes EDSP2 and SEMDJL1 Homo sapiens R-HSA-4420332	0.154659	0.396933	6.28762	11.736	BGN
PT↑202	Defective B4GALT7 causes EDS, progeroid type Homo sapiens R-HSA-3560783	0.154659	0.396933	6.28762	11.736	BGN
PT↑203	Defective B3GAT3 causes JDSSDHD Homo sapiens R-HSA-3560801	0.154659	0.396933	6.28762	11.736	BGN
PT↑204	Developmental Biology Homo sapiens R-HSA-1266738	0.156068	0.398585	1.4787	2.74663	FGF9;PSME3;CTNNA1;LPL;NEFL;NRG1;RASGRP1;PPARGC1A;PBX1;MED13L
PT↑205	Chondroitin sulfate biosynthesis Homo sapiens R-HSA-2022870	0.162105	0.405589	5.95639	10.8377	BGN
PT↑206	Syndecan interactions Homo sapiens R-HSA-3000170	0.162105	0.405589	5.95639	10.8377	THBS1
PT↑207	Synthesis of PC Homo sapiens R-HSA-1483191	0.162105	0.405589	5.95639	10.8377	LPIN1
PT↑208	FGFR2 ligand binding and activation Homo sapiens R-HSA-190241	0.162105	0.405589	5.95639	10.8377	FGF9
PT↑209	Antigen processing-Cross presentation Homo sapiens R-HSA-1236975	0.162703	0.405589	2.83678	5.15112	MRC2;PSME3
PT↑210	Phospholipid metabolism Homo sapiens R-HSA-1483257	0.169359	0.41652	2.15841	3.83276	PIK3CB;GPCPD1;LPIN1
PT↑211	NOTCH2 Activation and Transmission of Signal to the Nucleus Homo sapiens R-HSA-2979096	0.169486	0.41652	5.65829	10.0434	JAG1
PT↑212	SHC-mediated cascade:FGFR1 Homo sapiens R-HSA-5654688	0.169486	0.41652	5.65829	10.0434	FGF9
PT↑213	Role of LAT2/NTAL/LAB on calcium mobilization Homo sapiens R-HSA-2730905	0.171515	0.416806	2.14473	3.78133	FGF9;NRG1;PIK3CB
PT↑214	Metabolism of amino acids and derivatives Homo sapiens R-HSA-71291	0.173815	0.416806	1.72727	3.02232	GLDC;PSME3;GPT;AGXT;GNMT
PT↑215	Cell junction organization Homo sapiens R-HSA-446728	0.17519	0.416806	2.70115	4.70509	CTNNA1;LIMS2
PT↑216	Post-translational protein modification Homo sapiens R-HSA-597592	0.176641	0.416806	1.55607	2.69767	ADAMTS16;ADAMTS15;SPON1;MAN1A1;GCNT4;THBS1;GALNT10
PT↑217	Nephrin interactions Homo sapiens R-HSA-373753	0.176802	0.416806	5.38857	9.3369	PIK3CB
PT↑218	Common Pathway of Fibrin Clot Formation Homo sapiens R-HSA-140875	0.176802	0.416806	5.38857	9.3369	THBD
PT↑219	Intrinsic Pathway of Fibrin Clot Formation Homo sapiens R-HSA-140837	0.176802	0.416806	5.38857	9.3369	KNG1
PT↑220	Signaling by FGFR3 point mutants in cancer Homo sapiens R-HSA-8853338	0.176802	0.416806	5.38857	9.3369	FGF9
PT↑221	Signaling by FGFR3 in disease Homo sapiens R-HSA-5655332	0.176802	0.416806	5.38857	9.3369	FGF9
PT↑222	The canonical retinoid cycle in rods (twilight vision) Homo sapiens R-HSA-2453902	0.184054	0.423808	5.14338	8.70529	RBP4
PT↑223	Thromboxane signalling through TP receptor Homo sapiens R-HSA-428930	0.184054	0.423808	5.14338	8.70529	GNAQ
PT↑224	Signaling by BMP Homo sapiens R-HSA-201451	0.184054	0.423808	5.14338	8.70529	SMAD9
PT↑225	MicroRNA (miRNA) biogenesis Homo sapiens R-HSA-203927	0.184054	0.423808	5.14338	8.70529	DICER1
PT↑226	SHC-mediated cascade:FGFR4 Homo sapiens R-HSA-5654719	0.184054	0.423808	5.14338	8.70529	FGF9
PT↑227	Regulation of TP53 Activity through Phosphorylation Homo sapiens R-HSA-6804756	0.184653	0.423808	2.60761	4.40497	PRKAA2;HIPK2
PT↑228	Synthesis of bile acids and bile salts via 7alpha-hydroxycholesterol Homo sapiens R-HSA-193368	0.191243	0.435099	4.9195	8.13789	SLC27A2
PT↑229	Endogenous sterols Homo sapiens R-HSA-211976	0.191243	0.435099	4.9195	8.13789	POMC
PT↑230	Amino acid synthesis and interconversion (transamination) Homo sapiens R-HSA-70614	0.198369	0.445474	4.71429	7.62596	GPT
PT↑231	ADP signalling through P2Y purinoceptor 1 Homo sapiens R-HSA-418592	0.198369	0.445474	4.71429	7.62596	GNAQ
PT↑232	Nitric oxide stimulates guanylate cyclase Homo sapiens R-HSA-392154	0.198369	0.445474	4.71429	7.62596	KCNMB2
PT↑233	Diseases associated with glycosaminoglycan metabolism Homo sapiens R-HSA-3560782	0.205432	0.446281	4.52549	7.16222	BGN
PT↑234	A tetrasaccharide linker sequence is required for GAG synthesis Homo sapiens R-HSA-1971475	0.205432	0.446281	4.52549	7.16222	BGN
PT↑235	Attenuation phase Homo sapiens R-HSA-3371568	0.205432	0.446281	4.52549	7.16222	HSPA1B
PT↑236	Regulation of Hypoxia-inducible Factor (HIF) by oxygen Homo sapiens R-HSA-1234174	0.205432	0.446281	4.52549	7.16222	CITED2
PT↑237	Cellular response to hypoxia Homo sapiens R-HSA-2262749	0.205432	0.446281	4.52549	7.16222	CITED2
PT↑238	SHC-mediated cascade:FGFR2 Homo sapiens R-HSA-5654699	0.205432	0.446281	4.52549	7.16222	FGF9
PT↑239	Signalling by NGF Homo sapiens R-HSA-166520	0.206068	0.446281	1.54054	2.43336	FGF9;PSME3;NEFL;NRG1;PIK3CB;RASGRP1
PT↑240	Visual phototransduction Homo sapiens R-HSA-2187338	0.210213	0.446281	2.38705	3.72293	RBP4;LPL
PT↑241	Integrin alphaIIb beta3 signaling Homo sapiens R-HSA-354192	0.212433	0.446281	4.35121	6.74058	RASGRP1
PT↑242	CREB phosphorylation through the activation of Ras Homo sapiens R-HSA-442742	0.212433	0.446281	4.35121	6.74058	NEFL
PT↑243	Effects of PIP2 hydrolysis Homo sapiens R-HSA-114508	0.212433	0.446281	4.35121	6.74058	RASGRP1
PT↑244	VEGFR2 mediated vascular permeability Homo sapiens R-HSA-5218920	0.212433	0.446281	4.35121	6.74058	CTNNA1
PT↑245	Peroxisomal lipid metabolism Homo sapiens R-HSA-390918	0.212433	0.446281	4.35121	6.74058	SLC27A2
PT↑246	Synthesis of bile acids and bile salts Homo sapiens R-HSA-192105	0.212433	0.446281	4.35121	6.74058	SLC27A2
PT↑247	RNA Pol II CTD phosphorylation and interaction with CE Homo sapiens R-HSA-167160	0.212433	0.446281	4.35121	6.74058	GTF2H2
PT↑248	RNA Pol II CTD phosphorylation and interaction with CE Homo sapiens R-HSA-77075	0.212433	0.446281	4.35121	6.74058	GTF2H2
PT↑249	Downstream TCR signaling Homo sapiens R-HSA-202424	0.216661	0.453334	2.3376	3.57518	PSME3;PIK3CB
PT↑250	G-protein activation Homo sapiens R-HSA-202040	0.219373	0.453601	4.18984	6.35591	POMC
PT↑251	Energy dependent regulation of mTOR by LKB1-AMPK Homo sapiens R-HSA-380972	0.219373	0.453601	4.18984	6.35591	PRKAA2
PT↑252	Myogenesis Homo sapiens R-HSA-525793	0.226252	0.453601	4.04	6.00386	CTNNA1
PT↑253	CDO in myogenesis Homo sapiens R-HSA-375170	0.226252	0.453601	4.04	6.00386	CTNNA1
PT↑254	COPI-independent Golgi-to-ER retrograde traffic Homo sapiens R-HSA-6811436	0.226252	0.453601	4.04	6.00386	BICD1
PT↑255	Transferrin endocytosis and recycling Homo sapiens R-HSA-917977	0.226252	0.453601	4.04	6.00386	TFRC
PT↑256	HSF1 activation Homo sapiens R-HSA-3371511	0.226252	0.453601	4.04	6.00386	HSPA1B
PT↑257	YAP1- and WWTR1 (TAZ)-stimulated gene expression Homo sapiens R-HSA-2032785	0.226252	0.453601	4.04	6.00386	HIPK2
PT↑258	mRNA Capping Homo sapiens R-HSA-72086	0.226252	0.453601	4.04	6.00386	GTF2H2
PT↑259	Negative regulation of FGFR3 signaling Homo sapiens R-HSA-5654732	0.226252	0.453601	4.04	6.00386	FGF9
PT↑260	Glycerophospholipid biosynthesis Homo sapiens R-HSA-1483206	0.226365	0.453601	2.26713	3.36806	GPCPD1;LPIN1
PT↑261	Adaptive Immune System Homo sapiens R-HSA-1280218	0.229506	0.458132	1.36491	2.00891	MRC2;RNF144B;FGF9;UBA6;PSME3;NRG1;PIK3CB;HLA-DOA;RASGRP1
PT↑262	Metabolism of steroid hormones Homo sapiens R-HSA-196071	0.233071	0.459962	3.90049	5.68072	POMC
PT↑263	RNA Polymerase I Promoter Escape Homo sapiens R-HSA-73772	0.233071	0.459962	3.90049	5.68072	GTF2H2
PT↑264	Activated NOTCH1 Transmits Signal to the Nucleus Homo sapiens R-HSA-2122948	0.233071	0.459962	3.90049	5.68072	JAG1
PT↑265	Platelet degranulation Homo sapiens R-HSA-114608	0.2361	0.464182	2.20076	3.17679	THBS1;KNG1
PT↑266	Adherens junctions interactions Homo sapiens R-HSA-418990	0.23983	0.466237	3.77029	5.38331	CTNNA1
PT↑267	Negative regulation of FGFR4 signaling Homo sapiens R-HSA-5654733	0.23983	0.466237	3.77029	5.38331	FGF9
PT↑268	FGFR1 mutant receptor activation Homo sapiens R-HSA-1839124	0.23983	0.466237	3.77029	5.38331	FGF9
PT↑269	Signal amplification Homo sapiens R-HSA-392518	0.24653	0.468767	3.64848	5.10886	GNAQ
PT↑270	Thrombin signalling through proteinase activated receptors (PARs) Homo sapiens R-HSA-456926	0.24653	0.468767	3.64848	5.10886	GNAQ
PT↑271	RNA Polymerase I Transcription Termination Homo sapiens R-HSA-73863	0.24653	0.468767	3.64848	5.10886	GTF2H2
PT↑272	Signaling by NOTCH2 Homo sapiens R-HSA-1980145	0.24653	0.468767	3.64848	5.10886	JAG1
PT↑273	Oncogene Induced Senescence Homo sapiens R-HSA-2559585	0.24653	0.468767	3.64848	5.10886	ID1
PT↑274	Negative regulation of FGFR1 signaling Homo sapiens R-HSA-5654726	0.24653	0.468767	3.64848	5.10886	FGF9
PT↑275	Interferon Signaling Homo sapiens R-HSA-913531	0.248636	0.469902	1.76384	2.45486	MT2A;TRIM6;TRIM45
PT↑276	Response to elevated platelet cytosolic Ca2+ Homo sapiens R-HSA-76005	0.252373	0.469902	2.09834	2.88909	THBS1;KNG1
PT↑277	Integration of energy metabolism Homo sapiens R-HSA-163685	0.252373	0.469902	2.09834	2.88909	PRKAA2;GNAQ
PT↑278	Formation of the Early Elongation Complex Homo sapiens R-HSA-113418	0.253171	0.469902	3.53429	4.85501	GTF2H2
PT↑279	Formation of the HIV-1 Early Elongation Complex Homo sapiens R-HSA-167158	0.253171	0.469902	3.53429	4.85501	GTF2H2
PT↑280	FGFR2 mutant receptor activation Homo sapiens R-HSA-1839126	0.253171	0.469902	3.53429	4.85501	FGF9
PT↑281	FCERI mediated NF-kB activation Homo sapiens R-HSA-2871837	0.255632	0.469902	2.07898	2.83577	PSME3;RASGRP1
PT↑282	TCF dependent signaling in response to WNT Homo sapiens R-HSA-201681	0.255706	0.469902	1.73658	2.36822	RNF43;ZNRF3;PSME3
PT↑283	G1/S Transition Homo sapiens R-HSA-69206	0.258892	0.469902	2.05998	2.78374	CCND1;PSME3
PT↑284	Lipoprotein metabolism Homo sapiens R-HSA-174824	0.259754	0.469902	3.42701	4.61968	LPL
PT↑285	Synthesis of PIPs at the plasma membrane Homo sapiens R-HSA-1660499	0.259754	0.469902	3.42701	4.61968	PIK3CB
PT↑286	HSF1-dependent transactivation Homo sapiens R-HSA-3371571	0.259754	0.469902	3.42701	4.61968	HSPA1B
PT↑287	Signaling by WNT in cancer Homo sapiens R-HSA-4791275	0.259754	0.469902	3.42701	4.61968	RNF43
PT↑288	Negative regulation of FGFR2 signaling Homo sapiens R-HSA-5654727	0.259754	0.469902	3.42701	4.61968	FGF9
PT↑289	PPARA activates gene expression Homo sapiens R-HSA-1989781	0.262153	0.472601	2.04132	2.73297	PPARGC1A;MED13L
PT↑290	Post NMDA receptor activation events Homo sapiens R-HSA-438064	0.266279	0.476741	3.32605	4.40106	NEFL
PT↑291	Bile acid and bile salt metabolism Homo sapiens R-HSA-194068	0.266279	0.476741	3.32605	4.40106	SLC27A2
PT↑292	Regulation of lipid metabolism by Peroxisome proliferator-activated receptor alpha (PPARalpha) Homo sapiens R-HSA-400206	0.271935	0.4852	1.9873	2.58784	PPARGC1A;MED13L
PT↑293	TCR signaling Homo sapiens R-HSA-202403	0.278455	0.4947	1.95283	2.49669	PSME3;PIK3CB
PT↑294	Platelet Aggregation (Plug Formation) Homo sapiens R-HSA-76009	0.279159	0.4947	3.14095	4.00778	RASGRP1
PT↑295	Class I MHC mediated antigen processing & presentation Homo sapiens R-HSA-983169	0.281515	0.495843	1.50838	1.91198	MRC2;RNF144B;UBA6;PSME3
PT↑296	Transport of vitamins, nucleosides, and related molecules Homo sapiens R-HSA-425397	0.285514	0.495843	3.05591	3.83047	SLCO4C1
PT↑297	Beta defensins Homo sapiens R-HSA-1461957	0.285514	0.495843	3.05591	3.83047	DEFB1
PT↑298	G1 Phase Homo sapiens R-HSA-69236	0.285514	0.495843	3.05591	3.83047	CCND1
PT↑299	Cyclin D associated events in G1 Homo sapiens R-HSA-69231	0.285514	0.495843	3.05591	3.83047	CCND1
PT↑300	Signaling by FGFR1 in disease Homo sapiens R-HSA-5655302	0.285514	0.495843	3.05591	3.83047	FGF9
PT↑301	Immune System Homo sapiens R-HSA-168256	0.286877	0.496555	1.19484	1.492	UBA6;IL20RA;DEFB1;NRG1;PIK3CB;RASGRP1;MRC2;RNF144B;MT2A;TRIM6;FGF9;PSME3;NEFL;BPI;HLA-DOA;TRIM45
PT↑302	Activation of NMDA receptor upon glutamate binding and postsynaptic events Homo sapiens R-HSA-442755	0.291813	0.498475	2.97534	3.66455	NEFL
PT↑303	mTOR signalling Homo sapiens R-HSA-165159	0.291813	0.498475	2.97534	3.66455	PRKAA2
PT↑304	Dual Incision in GG-NER Homo sapiens R-HSA-5696400	0.291813	0.498475	2.97534	3.66455	GTF2H2
PT↑305	Nuclear signaling by ERBB4 Homo sapiens R-HSA-1251985	0.291813	0.498475	2.97534	3.66455	NRG1
PT↑306	S Phase Homo sapiens R-HSA-69242	0.297986	0.50255	1.85623	2.24735	CCND1;PSME3
PT↑307	Class C/3 (Metabotropic glutamate/pheromone receptors) Homo sapiens R-HSA-420499	0.298058	0.50255	2.8989	3.50903	GRM5
PT↑308	PKB-mediated events Homo sapiens R-HSA-109703	0.298058	0.50255	2.8989	3.50903	PRKAA2
PT↑309	Transcriptional activation of mitochondrial biogenesis Homo sapiens R-HSA-2151201	0.298058	0.50255	2.8989	3.50903	PPARGC1A
PT↑310	Pre-NOTCH Transcription and Translation Homo sapiens R-HSA-1912408	0.304247	0.509146	2.82629	3.36304	CCND1
PT↑311	Non-integrin membrane-ECM interactions Homo sapiens R-HSA-3000171	0.310382	0.509146	2.75721	3.2258	THBS1
PT↑312	Fatty Acyl-CoA Biosynthesis Homo sapiens R-HSA-75105	0.310382	0.509146	2.75721	3.2258	SCD5
PT↑313	Transcriptional regulation of pluripotent stem cells Homo sapiens R-HSA-452723	0.310382	0.509146	2.75721	3.2258	PBX1
PT↑314	Iron uptake and transport Homo sapiens R-HSA-917937	0.316464	0.509146	2.69143	3.09661	TFRC
PT↑315	HIV Transcription Elongation Homo sapiens R-HSA-167169	0.316464	0.509146	2.69143	3.09661	GTF2H2
PT↑316	Tat-mediated elongation of the HIV-1 transcript Homo sapiens R-HSA-167246	0.316464	0.509146	2.69143	3.09661	GTF2H2
PT↑317	Formation of HIV-1 elongation complex containing HIV-1 Tat Homo sapiens R-HSA-167200	0.316464	0.509146	2.69143	3.09661	GTF2H2
PT↑318	Formation of Incision Complex in GG-NER Homo sapiens R-HSA-5696395	0.316464	0.509146	2.69143	3.09661	GTF2H2
PT↑319	Signaling by FGFR2 in disease Homo sapiens R-HSA-5655253	0.316464	0.509146	2.69143	3.09661	FGF9
PT↑320	Phospholipase C-mediated cascade; FGFR3 Homo sapiens R-HSA-5654227	0.322492	0.509146	2.6287	2.97485	FGF9
PT↑321	Intra-Golgi traffic Homo sapiens R-HSA-6811438	0.322492	0.509146	2.6287	2.97485	MAN1A1
PT↑322	Formation of HIV elongation complex in the absence of HIV Tat Homo sapiens R-HSA-167152	0.322492	0.509146	2.6287	2.97485	GTF2H2
PT↑323	RNA Polymerase II Transcription Elongation Homo sapiens R-HSA-75955	0.322492	0.509146	2.6287	2.97485	GTF2H2
PT↑324	Formation of RNA Pol II elongation complex Homo sapiens R-HSA-112382	0.322492	0.509146	2.6287	2.97485	GTF2H2
PT↑325	RNA Polymerase II HIV Promoter Escape Homo sapiens R-HSA-167162	0.322492	0.509146	2.6287	2.97485	GTF2H2
PT↑326	RNA Polymerase II Promoter Escape Homo sapiens R-HSA-73776	0.322492	0.509146	2.6287	2.97485	GTF2H2
PT↑327	RNA Polymerase II Transcription Initiation And Promoter Clearance Homo sapiens R-HSA-76042	0.322492	0.509146	2.6287	2.97485	GTF2H2
PT↑328	RNA Polymerase II Transcription Initiation Homo sapiens R-HSA-75953	0.322492	0.509146	2.6287	2.97485	GTF2H2
PT↑329	RNA Polymerase II Transcription Pre-Initiation And Promoter Opening Homo sapiens R-HSA-73779	0.322492	0.509146	2.6287	2.97485	GTF2H2
PT↑330	HIV Transcription Initiation Homo sapiens R-HSA-167161	0.322492	0.509146	2.6287	2.97485	GTF2H2
PT↑331	Diseases of metabolism Homo sapiens R-HSA-5668914	0.328467	0.513908	2.56883	2.85993	POMC
PT↑332	RMTs methylate histone arginines Homo sapiens R-HSA-3214858	0.328467	0.513908	2.56883	2.85993	CCND1
PT↑333	Signaling by ERBB2 Homo sapiens R-HSA-1227986	0.328467	0.513908	2.56883	2.85993	NRG1
PT↑334	Signal Transduction Homo sapiens R-HSA-162582	0.330071	0.514871	1.12441	1.24635	RNF43;JAG1;PRKAA2;PTGER2;LPL;SMAD9;NRG1;PIK3CB;RASGRP1;THBS1;MYO9A;KNG1;POMC;RBP4;GRM5;ZNRF3;CCND1;FGF9;HEY1;AXL;PSME3;GNAQ;CTNNA1;NEFL
PT↑335	Phospholipase C-mediated cascade; FGFR4 Homo sapiens R-HSA-5654228	0.33439	0.520051	2.51162	2.75135	FGF9
PT↑336	Mitotic G1-G1/S phases Homo sapiens R-HSA-453279	0.336761	0.521399	1.68897	1.83825	CCND1;PSME3
PT↑337	Phospholipase C-mediated cascade: FGFR1 Homo sapiens R-HSA-5654219	0.340261	0.521399	2.45689	2.64864	FGF9
PT↑338	Defensins Homo sapiens R-HSA-1461973	0.340261	0.521399	2.45689	2.64864	DEFB1
PT↑339	RNA Polymerase I Transcription Initiation Homo sapiens R-HSA-73762	0.340261	0.521399	2.45689	2.64864	GTF2H2
PT↑340	NOTCH1 Intracellular Domain Regulates Transcription Homo sapiens R-HSA-2122947	0.340261	0.521399	2.45689	2.64864	HEY1
PT↑341	G beta:gamma signalling through PI3Kgamma Homo sapiens R-HSA-392451	0.34608	0.528761	2.4045	2.55138	PIK3CB
PT↑342	Phospholipase C-mediated cascade; FGFR2 Homo sapiens R-HSA-5654221	0.351848	0.533788	2.35429	2.45918	FGF9
PT↑343	Regulation of activated PAK-2p34 by proteasome mediated degradation Homo sapiens R-HSA-211733	0.351848	0.533788	2.35429	2.45918	PSME3
PT↑344	G alpha (s) signalling events Homo sapiens R-HSA-418555	0.355922	0.533788	1.61609	1.66949	POMC;PTGER2
PT↑345	Chondroitin sulfate/dermatan sulfate metabolism Homo sapiens R-HSA-1793185	0.357566	0.533788	2.30612	2.3717	BGN
PT↑346	Deadenylation-dependent mRNA decay Homo sapiens R-HSA-429914	0.357566	0.533788	2.30612	2.3717	DDX6
PT↑347	CDK-mediated phosphorylation and removal of Cdc6 Homo sapiens R-HSA-69017	0.357566	0.533788	2.30612	2.3717	PSME3
PT↑348	Regulation of Apoptosis Homo sapiens R-HSA-169911	0.357566	0.533788	2.30612	2.3717	PSME3
PT↑349	Regulation of ornithine decarboxylase (ODC) Homo sapiens R-HSA-350562	0.357566	0.533788	2.30612	2.3717	PSME3
PT↑350	G-protein beta:gamma signalling Homo sapiens R-HSA-397795	0.363234	0.536104	2.25989	2.28861	PIK3CB
PT↑351	Nuclear Envelope Breakdown Homo sapiens R-HSA-2980766	0.363234	0.536104	2.25989	2.28861	LPIN1
PT↑352	Vpu mediated degradation of CD4 Homo sapiens R-HSA-180534	0.363234	0.536104	2.25989	2.28861	PSME3
PT↑353	Autodegradation of the E3 ubiquitin ligase COP1 Homo sapiens R-HSA-349425	0.363234	0.536104	2.25989	2.28861	PSME3
PT↑354	p53-Independent DNA Damage Response Homo sapiens R-HSA-69610	0.368851	0.539808	2.21546	2.20962	PSME3
PT↑355	p53-Independent G1/S DNA damage checkpoint Homo sapiens R-HSA-69613	0.368851	0.539808	2.21546	2.20962	PSME3
PT↑356	Ubiquitin Mediated Degradation of Phosphorylated Cdc25A Homo sapiens R-HSA-69601	0.368851	0.539808	2.21546	2.20962	PSME3
PT↑357	GPVI-mediated activation cascade Homo sapiens R-HSA-114604	0.37442	0.542325	2.17275	2.13446	PIK3CB
PT↑358	Formation of TC-NER Pre-Incision Complex Homo sapiens R-HSA-6781823	0.37442	0.542325	2.17275	2.13446	GTF2H2
PT↑359	Vif-mediated degradation of APOBEC3G Homo sapiens R-HSA-180585	0.37442	0.542325	2.17275	2.13446	PSME3
PT↑360	Heparan sulfate/heparin (HS-GAG) metabolism Homo sapiens R-HSA-1638091	0.37994	0.542325	2.13164	2.06288	BGN
PT↑361	Golgi Associated Vesicle Biogenesis Homo sapiens R-HSA-432722	0.37994	0.542325	2.13164	2.06288	TFRC
PT↑362	SCF-beta-TrCP mediated degradation of Emi1 Homo sapiens R-HSA-174113	0.37994	0.542325	2.13164	2.06288	PSME3
PT↑363	Stabilization of p53 Homo sapiens R-HSA-69541	0.37994	0.542325	2.13164	2.06288	PSME3
PT↑364	AUF1 (hnRNP D0) binds and destabilizes mRNA Homo sapiens R-HSA-450408	0.37994	0.542325	2.13164	2.06288	PSME3
PT↑365	Degradation of AXIN Homo sapiens R-HSA-4641257	0.37994	0.542325	2.13164	2.06288	PSME3
PT↑366	Regulation of TP53 Activity Homo sapiens R-HSA-5633007	0.384284	0.547027	1.51778	1.45157	PRKAA2;HIPK2
PT↑367	Hh mutants that don't undergo autocatalytic processing are degraded by ERAD Homo sapiens R-HSA-5362768	0.385411	0.547137	2.09206	1.99467	PSME3
PT↑368	Degradation of DVL Homo sapiens R-HSA-4641258	0.390834	0.553328	2.05392	1.9296	PSME3
PT↑369	RNA Polymerase I Chain Elongation Homo sapiens R-HSA-73777	0.39621	0.556403	2.01714	1.86749	GTF2H2
PT↑370	Pre-NOTCH Expression and Processing Homo sapiens R-HSA-1912422	0.39621	0.556403	2.01714	1.86749	CCND1
PT↑371	Hh mutants abrogate ligand secretion Homo sapiens R-HSA-5387390	0.39621	0.556403	2.01714	1.86749	PSME3
PT↑372	NIK-->noncanonical NF-kB signaling Homo sapiens R-HSA-5676590	0.401539	0.559244	1.98165	1.80816	PSME3
PT↑373	CDT1 association with the CDC6:ORC:origin complex Homo sapiens R-HSA-68827	0.401539	0.559244	1.98165	1.80816	PSME3
PT↑374	Antigen processing: Ubiquitination & Proteasome degradation Homo sapiens R-HSA-983168	0.401598	0.559244	1.32028	1.2045	RNF144B;UBA6;PSME3
PT↑375	Cellular responses to stress Homo sapiens R-HSA-2262752	0.404739	0.559244	1.24678	1.12773	PRKAA2;CITED2;ID1;HSPA1B
PT↑376	Degradation of GLI1 by the proteasome Homo sapiens R-HSA-5610780	0.40682	0.559244	1.94739	1.75145	PSME3
PT↑377	GLI3 is processed to GLI3R by the proteasome Homo sapiens R-HSA-5610785	0.40682	0.559244	1.94739	1.75145	PSME3
PT↑378	Degradation of GLI2 by the proteasome Homo sapiens R-HSA-5610783	0.40682	0.559244	1.94739	1.75145	PSME3
PT↑379	The role of GTSE1 in G2/M progression after G2 checkpoint Homo sapiens R-HSA-8852276	0.40682	0.559244	1.94739	1.75145	PSME3
PT↑380	Role of phospholipids in phagocytosis Homo sapiens R-HSA-2029485	0.412056	0.561992	1.91429	1.6972	PIK3CB
PT↑381	PI Metabolism Homo sapiens R-HSA-1483255	0.412056	0.561992	1.91429	1.6972	PIK3CB
PT↑382	Translocation of GLUT4 to the plasma membrane Homo sapiens R-HSA-1445148	0.412056	0.561992	1.91429	1.6972	PRKAA2
PT↑383	Innate Immune System Homo sapiens R-HSA-168249	0.416754	0.563173	1.13386	0.992419	FGF9;PSME3;NEFL;DEFB1;NRG1;BPI;PIK3CB;RASGRP1
PT↑384	Cell-cell junction organization Homo sapiens R-HSA-421270	0.417245	0.563173	1.88229	1.64527	CTNNA1
PT↑385	TP53 Regulates Transcription of DNA Repair Genes Homo sapiens R-HSA-6796648	0.417245	0.563173	1.88229	1.64527	GTF2H2
PT↑386	Dectin-1 mediated noncanonical NF-kB signaling Homo sapiens R-HSA-5607761	0.417245	0.563173	1.88229	1.64527	PSME3
PT↑387	Cytochrome P450 - arranged by substrate type Homo sapiens R-HSA-211897	0.422389	0.565282	1.85133	1.59553	POMC
PT↑388	Gap-filling DNA repair synthesis and ligation in TC-NER Homo sapiens R-HSA-6782210	0.422389	0.565282	1.85133	1.59553	GTF2H2
PT↑389	Autodegradation of Cdh1 by Cdh1:APC/C Homo sapiens R-HSA-174084	0.422389	0.565282	1.85133	1.59553	PSME3
PT↑390	Dual incision in TC-NER Homo sapiens R-HSA-6782135	0.427488	0.565282	1.82138	1.54786	GTF2H2
PT↑391	Signaling by FGFR in disease Homo sapiens R-HSA-1226099	0.427488	0.565282	1.82138	1.54786	FGF9
PT↑392	p53-Dependent G1/S DNA damage checkpoint Homo sapiens R-HSA-69580	0.427488	0.565282	1.82138	1.54786	PSME3
PT↑393	p53-Dependent G1 DNA Damage Response Homo sapiens R-HSA-69563	0.427488	0.565282	1.82138	1.54786	PSME3
PT↑394	Asymmetric localization of PCP proteins Homo sapiens R-HSA-4608870	0.427488	0.565282	1.82138	1.54786	PSME3
PT↑395	RNA Polymerase II Pre-transcription Events Homo sapiens R-HSA-674695	0.432542	0.569077	1.79238	1.50215	GTF2H2
PT↑396	Hedgehog ligand biogenesis Homo sapiens R-HSA-5358346	0.432542	0.569077	1.79238	1.50215	PSME3
PT↑397	ER-Phagosome pathway Homo sapiens R-HSA-1236974	0.437552	0.572775	1.76429	1.45829	PSME3
PT↑398	G1/S DNA Damage Checkpoints Homo sapiens R-HSA-69615	0.437552	0.572775	1.76429	1.45829	PSME3
PT↑399	APC/C:Cdc20 mediated degradation of Securin Homo sapiens R-HSA-174154	0.442517	0.576379	1.73705	1.41618	PSME3
PT↑400	Activation of NF-kappaB in B cells Homo sapiens R-HSA-1169091	0.442517	0.576379	1.73705	1.41618	PSME3
PT↑401	Macroautophagy Homo sapiens R-HSA-1632852	0.447439	0.57702	1.71065	1.37573	PRKAA2
PT↑402	Transcription of the HIV genome Homo sapiens R-HSA-167172	0.447439	0.57702	1.71065	1.37573	GTF2H2
PT↑403	Regulation of RAS by GAPs Homo sapiens R-HSA-5658442	0.447439	0.57702	1.71065	1.37573	PSME3
PT↑404	Assembly of the pre-replicative complex Homo sapiens R-HSA-68867	0.447439	0.57702	1.71065	1.37573	PSME3
PT↑405	trans-Golgi Network Vesicle Budding Homo sapiens R-HSA-199992	0.461948	0.589889	1.63602	1.26351	TFRC
PT↑406	Clathrin derived vesicle budding Homo sapiens R-HSA-421837	0.461948	0.589889	1.63602	1.26351	TFRC
PT↑407	Switching of origins to a post-replicative state Homo sapiens R-HSA-69052	0.461948	0.589889	1.63602	1.26351	PSME3
PT↑408	Orc1 removal from chromatin Homo sapiens R-HSA-68949	0.461948	0.589889	1.63602	1.26351	PSME3
PT↑409	Lipid digestion, mobilization, and transport Homo sapiens R-HSA-73923	0.466699	0.591607	1.61257	1.22889	LPL
PT↑410	APC/C:Cdh1 mediated degradation of Cdc20 and other APC/C:Cdh1 targeted proteins in late mitosis/early G1 Homo sapiens R-HSA-174178	0.466699	0.591607	1.61257	1.22889	PSME3
PT↑411	Cdc20:Phospho-APC/C mediated degradation of Cyclin A Homo sapiens R-HSA-174184	0.466699	0.591607	1.61257	1.22889	PSME3
PT↑412	Intra-Golgi and retrograde Golgi-to-ER traffic Homo sapiens R-HSA-6811442	0.468683	0.592679	1.27586	0.966886	MAN1A1;BICD1
PT↑413	APC:Cdc20 mediated degradation of cell cycle proteins prior to satisfation of the cell cycle checkpoint Homo sapiens R-HSA-179419	0.471409	0.593247	1.58978	1.19556	PSME3
PT↑414	Removal of licensing factors from origins Homo sapiens R-HSA-69300	0.471409	0.593247	1.58978	1.19556	PSME3
PT↑415	Axon guidance Homo sapiens R-HSA-422475	0.475697	0.596241	1.10733	0.822715	FGF9;PSME3;NEFL;NRG1;RASGRP1
PT↑416	NoRC negatively regulates rRNA expression Homo sapiens R-HSA-427413	0.476077	0.596241	1.56762	1.16345	GTF2H2
PT↑417	APC/C:Cdc20 mediated degradation of mitotic proteins Homo sapiens R-HSA-176409	0.480705	0.600593	1.54607	1.1325	PSME3
PT↑418	Signaling by Wnt Homo sapiens R-HSA-195721	0.482328	0.601179	1.15995	0.845756	RNF43;ZNRF3;PSME3
PT↑419	Activation of APC/C and APC/C:Cdc20 mediated degradation of mitotic proteins Homo sapiens R-HSA-176814	0.485292	0.601993	1.5251	1.10265	PSME3
PT↑420	Regulation of DNA replication Homo sapiens R-HSA-69304	0.485292	0.601993	1.5251	1.10265	PSME3
PT↑421	Negative epigenetic regulation of rRNA expression Homo sapiens R-HSA-5250941	0.489838	0.603323	1.50469	1.07386	GTF2H2
PT↑422	RNA Polymerase I Promoter Clearance Homo sapiens R-HSA-73854	0.489838	0.603323	1.50469	1.07386	GTF2H2
PT↑423	Transcription-Coupled Nucleotide Excision Repair (TC-NER) Homo sapiens R-HSA-6781827	0.489838	0.603323	1.50469	1.07386	GTF2H2
PT↑424	RNA Polymerase I Transcription Homo sapiens R-HSA-73864	0.503239	0.616912	1.44659	0.993361	GTF2H2
PT↑425	Regulation of APC/C activators between G1/S and early anaphase Homo sapiens R-HSA-176408	0.503239	0.616912	1.44659	0.993361	PSME3
PT↑426	Membrane Trafficking Homo sapiens R-HSA-199991	0.507183	0.617257	1.08497	0.736569	PRKAA2;TFRC;MAN1A1;BICD1
PT↑427	Regulation of insulin secretion Homo sapiens R-HSA-422356	0.507628	0.617257	1.42821	0.968335	GNAQ
PT↑428	Regulation of HSF1-mediated heat shock response Homo sapiens R-HSA-3371453	0.507628	0.617257	1.42821	0.968335	HSPA1B
PT↑429	Peptide ligand-binding receptors Homo sapiens R-HSA-375276	0.50826	0.617257	1.1815	0.799595	POMC;KNG1
PT↑430	Peptide hormone metabolism Homo sapiens R-HSA-2980736	0.511978	0.618362	1.41029	0.944148	POMC
PT↑431	Opioid Signalling Homo sapiens R-HSA-111885	0.511978	0.618362	1.41029	0.944148	POMC
PT↑432	Global Genome Nucleotide Excision Repair (GG-NER) Homo sapiens R-HSA-5696399	0.51629	0.618362	1.3928	0.920763	GTF2H2
PT↑433	Degradation of beta-catenin by the destruction complex Homo sapiens R-HSA-195253	0.51629	0.618362	1.3928	0.920763	PSME3
PT↑434	DNA Replication Pre-Initiation Homo sapiens R-HSA-69002	0.51629	0.618362	1.3928	0.920763	PSME3
PT↑435	M/G1 Transition Homo sapiens R-HSA-68874	0.51629	0.618362	1.3928	0.920763	PSME3
PT↑436	TP53 Regulates Metabolic Genes Homo sapiens R-HSA-5628897	0.524801	0.625678	1.3591	0.876264	PRKAA2
PT↑437	Metabolism of polyamines Homo sapiens R-HSA-351202	0.524801	0.625678	1.3591	0.876264	PSME3
PT↑438	Hedgehog 'on' state Homo sapiens R-HSA-5632684	0.529001	0.626385	1.34286	0.855086	PSME3
PT↑439	APC/C-mediated degradation of cell cycle proteins Homo sapiens R-HSA-174143	0.529001	0.626385	1.34286	0.855086	PSME3
PT↑440	Regulation of mitotic cell cycle Homo sapiens R-HSA-453276	0.529001	0.626385	1.34286	0.855086	PSME3
PT↑441	Regulation of mRNA stability by proteins that bind AU-rich elements Homo sapiens R-HSA-450531	0.533163	0.629882	1.32699	0.834582	PSME3
PT↑442	Platelet homeostasis Homo sapiens R-HSA-418346	0.537289	0.63332	1.3115	0.814726	KCNMB2
PT↑443	Class A/1 (Rhodopsin-like receptors) Homo sapiens R-HSA-373076	0.543073	0.638585	1.05694	0.645272	POMC;PTGER2;KNG1
PT↑444	Activation of anterior HOX genes in hindbrain development during early embryogenesis Homo sapiens R-HSA-5617472	0.545432	0.638585	1.28156	0.776851	PBX1
PT↑445	Activation of HOX genes during differentiation Homo sapiens R-HSA-5619507	0.545432	0.638585	1.28156	0.776851	PBX1
PT↑446	PCP/CE pathway Homo sapiens R-HSA-4086400	0.553433	0.646499	1.25295	0.741265	PSME3
PT↑447	GPCR ligand binding Homo sapiens R-HSA-500792	0.556356	0.64676	1.01743	0.596567	POMC;GRM5;PTGER2;KNG1
PT↑448	Phase 1 - Functionalization of compounds Homo sapiens R-HSA-211945	0.557381	0.64676	1.23912	0.724274	POMC
PT↑449	MAPK6/MAPK4 signaling Homo sapiens R-HSA-5687128	0.557381	0.64676	1.23912	0.724274	PSME3
PT↑450	TNFR2 non-canonical NF-kB pathway Homo sapiens R-HSA-5668541	0.569017	0.658795	1.19939	0.676271	PSME3
PT↑451	Cellular response to heat stress Homo sapiens R-HSA-3371556	0.572828	0.661737	1.18671	0.661198	HSPA1B
PT↑452	Synthesis of DNA Homo sapiens R-HSA-69239	0.576605	0.664627	1.17429	0.646559	PSME3
PT↑453	HIV Infection Homo sapiens R-HSA-162906	0.583923	0.665854	1.02424	0.551029	PSME3;GTF2H2
PT↑454	Transport of inorganic cations/anions and amino acids/oligopeptides Homo sapiens R-HSA-425393	0.58406	0.665854	1.1502	0.618524	SLC12A1
PT↑455	Potassium Channels Homo sapiens R-HSA-1296071	0.58406	0.665854	1.1502	0.618524	KCNMB2
PT↑456	CLEC7A (Dectin-1) signaling Homo sapiens R-HSA-5607764	0.58406	0.665854	1.1502	0.618524	PSME3
PT↑457	Hedgehog 'off' state Homo sapiens R-HSA-5610787	0.58406	0.665854	1.1502	0.618524	PSME3
PT↑458	Signaling by GPCR Homo sapiens R-HSA-372790	0.590432	0.671267	0.964223	0.50805	POMC;GRM5;FGF9;PSME3;GNAQ;PTGER2;NEFL;NRG1;PIK3CB;RASGRP1;KNG1
PT↑459	Gene Silencing by RNA Homo sapiens R-HSA-211000	0.591385	0.671267	1.12709	0.592045	DICER1
PT↑460	Transcriptional Regulation by TP53 Homo sapiens R-HSA-3700989	0.593711	0.672442	0.97909	0.510462	PRKAA2;GTF2H2;HIPK2
PT↑461	MHC class II antigen presentation Homo sapiens R-HSA-2132295	0.598581	0.676487	1.10487	0.567014	HLA-DOA
PT↑462	DNA Replication Homo sapiens R-HSA-69306	0.605651	0.682996	1.08352	0.54333	PSME3
PT↑463	Degradation of the extracellular matrix Homo sapiens R-HSA-1474228	0.60914	0.685447	1.07314	0.531965	ADAMTS16
PT↑464	Mitotic Prophase Homo sapiens R-HSA-68875	0.612598	0.687852	1.06296	0.520902	LPIN1
PT↑465	Nucleotide Excision Repair Homo sapiens R-HSA-5696398	0.616025	0.690213	1.05298	0.510133	GTF2H2
PT↑466	Golgi-to-ER retrograde transport Homo sapiens R-HSA-8856688	0.62279	0.696295	1.03355	0.489434	BICD1
PT↑467	Selenoamino acid metabolism Homo sapiens R-HSA-2408522	0.626128	0.697366	1.0241	0.479486	GNMT
PT↑468	G alpha (i) signalling events Homo sapiens R-HSA-418594	0.626424	0.697366	0.945909	0.442427	POMC;KNG1
PT↑469	Vesicle-mediated transport Homo sapiens R-HSA-5653656	0.632135	0.702223	0.921464	0.422631	PRKAA2;TFRC;MAN1A1;BICD1
PT↑470	Epigenetic regulation of gene expression Homo sapiens R-HSA-212165	0.639188	0.708547	0.98797	0.442173	GTF2H2
PT↑471	RNA Polymerase I, RNA Polymerase III, and Mitochondrial Transcription Homo sapiens R-HSA-504046	0.642381	0.710575	0.979329	0.433425	GTF2H2
PT↑472	Fcgamma receptor (FCGR) dependent phagocytosis Homo sapiens R-HSA-2029480	0.654877	0.722862	0.946218	0.400542	PIK3CB
PT↑473	Glycosaminoglycan metabolism Homo sapiens R-HSA-1630316	0.657932	0.724699	0.938286	0.392817	BGN
PT↑474	Rho GTPase cycle Homo sapiens R-HSA-194840	0.660961	0.724969	0.930484	0.385277	MYO9A
PT↑475	Toll Like Receptor 4 (TLR4) Cascade Homo sapiens R-HSA-166016	0.660961	0.724969	0.930484	0.385277	BPI
PT↑476	C-type lectin receptors (CLRs) Homo sapiens R-HSA-5621481	0.663962	0.726732	0.92281	0.377918	PSME3
PT↑477	RNA Polymerase II Transcription Homo sapiens R-HSA-73857	0.666938	0.728458	0.915261	0.370734	GTF2H2
PT↑478	Late Phase of HIV Life Cycle Homo sapiens R-HSA-162599	0.67858	0.739624	0.886254	0.343648	GTF2H2
PT↑479	Host Interactions of HIV factors Homo sapiens R-HSA-162909	0.681427	0.741176	0.879286	0.337265	PSME3
PT↑480	SLC-mediated transmembrane transport Homo sapiens R-HSA-425407	0.685765	0.742793	0.84513	0.3188	SLC12A1;SLCO4C1
PT↑481	M Phase Homo sapiens R-HSA-68886	0.685765	0.742793	0.84513	0.3188	PSME3;LPIN1
PT↑482	mRNA Splicing - Major Pathway Homo sapiens R-HSA-72163	0.695288	0.751546	0.846015	0.307466	TRA2B
PT↑483	Cardiac conduction Homo sapiens R-HSA-5576891	0.697988	0.752902	0.839659	0.301902	HIPK2
PT↑484	Signaling by Hedgehog Homo sapiens R-HSA-5358351	0.700664	0.754227	0.833397	0.296462	PSME3
PT↑485	Toll-Like Receptors Cascades Homo sapiens R-HSA-168898	0.711133	0.763918	0.80925	0.27587	BPI
PT↑486	HIV Life Cycle Homo sapiens R-HSA-162587	0.713693	0.765091	0.803429	0.270998	GTF2H2
PT↑487	Neurotransmitter Receptor Binding And Downstream Transmission In The Postsynaptic Cell Homo sapiens R-HSA-112314	0.71623	0.766234	0.79769	0.266232	NEFL
PT↑488	mRNA Splicing Homo sapiens R-HSA-72172	0.721238	0.768436	0.786454	0.257002	TRA2B
PT↑489	Beta-catenin independent WNT signaling Homo sapiens R-HSA-3858494	0.721238	0.768436	0.786454	0.257002	PSME3
PT↑490	Generic Transcription Pathway Homo sapiens R-HSA-212436	0.724095	0.769905	0.832784	0.26885	ZNF551;PRKAA2;ZNF429;GTF2H2;ZNF266;HIPK2
PT↑491	Metabolism of proteins Homo sapiens R-HSA-392499	0.734486	0.779107	0.837934	0.258573	ADAMTS16;POMC;ADAMTS15;SPON1;MAN1A1;GCNT4;THBS1;GALNT10
PT↑492	G2/M Checkpoints Homo sapiens R-HSA-69481	0.735741	0.779107	0.754554	0.231556	PSME3
PT↑493	Neuronal System Homo sapiens R-HSA-112316	0.745594	0.78794	0.750586	0.220353	KCNMB2;NEFL
PT↑494	Cellular Senescence Homo sapiens R-HSA-2559583	0.760407	0.800967	0.702286	0.192357	ID1
PT↑495	Transport to the Golgi and subsequent modification Homo sapiens R-HSA-948021	0.762533	0.800967	0.697888	0.189204	MAN1A1
PT↑496	Separation of Sister Chromatids Homo sapiens R-HSA-2467813	0.762533	0.800967	0.697888	0.189204	PSME3
PT↑497	Apoptosis Homo sapiens R-HSA-109581	0.76464	0.801564	0.693545	0.186113	PSME3
PT↑498	GPCR downstream signaling Homo sapiens R-HSA-388396	0.767476	0.802922	0.799884	0.211687	POMC;GRM5;GNAQ;PTGER2;PIK3CB;RASGRP1;KNG1
PT↑499	Programmed Cell Death Homo sapiens R-HSA-5357801	0.770849	0.804834	0.680831	0.177195	PSME3
PT↑500	Cell Cycle, Mitotic Homo sapiens R-HSA-69278	0.77605	0.808644	0.731611	0.185492	CCND1;PSME3;LPIN1
PT↑501	Organelle biogenesis and maintenance Homo sapiens R-HSA-1852241	0.78421	0.812793	0.691784	0.168158	PRKAA2;PPARGC1A
PT↑502	Mitotic Anaphase Homo sapiens R-HSA-68882	0.784711	0.812793	0.65289	0.158286	PSME3
PT↑503	G2/M Transition Homo sapiens R-HSA-69275	0.784711	0.812793	0.65289	0.158286	PSME3
PT↑504	Mitotic Metaphase and Anaphase Homo sapiens R-HSA-2555396	0.786622	0.813155	0.649083	0.155784	PSME3
PT↑505	Mitotic G2-G2/M phases Homo sapiens R-HSA-453274	0.788517	0.813499	0.64532	0.153329	PSME3
PT↑506	Cell Cycle Checkpoints Homo sapiens R-HSA-69620	0.801316	0.82507	0.620142	0.137361	PSME3
PT↑507	Infectious disease Homo sapiens R-HSA-5663205	0.813859	0.836332	0.647067	0.133275	PSME3;GTF2H2
PT↑508	Processing of Capped Intron-Containing Pre-mRNA Homo sapiens R-HSA-72203	0.81989	0.840872	0.584286	0.11603	TRA2B
PT↑509	Muscle contraction Homo sapiens R-HSA-397014	0.824649	0.844091	0.575209	0.110899	HIPK2
PT↑510	Biological oxidations Homo sapiens R-HSA-211859	0.829283	0.847169	0.566407	0.106028	POMC
PT↑511	Signaling by Rho GTPases Homo sapiens R-HSA-194315	0.836496	0.852865	0.612785	0.109403	CTNNA1;MYO9A
PT↑512	Transmission across Chemical Synapses Homo sapiens R-HSA-112315	0.846632	0.861514	0.533714	0.0888577	NEFL
PT↑513	Chromatin organization Homo sapiens R-HSA-4839726	0.865873	0.877665	0.497752	0.0716851	CCND1
PT↑514	Chromatin modifying enzymes Homo sapiens R-HSA-3247509	0.865873	0.877665	0.497752	0.0716851	CCND1
PT↑515	Cell Cycle Homo sapiens R-HSA-1640170	0.878443	0.888677	0.593261	0.0768894	CCND1;PSME3;LPIN1
PT↑516	RHO GTPase Effectors Homo sapiens R-HSA-195258	0.896524	0.90473	0.44027	0.0480907	CTNNA1
PT↑517	Transmembrane transport of small molecules Homo sapiens R-HSA-382551	0.897784	0.90473	0.564332	0.0608494	TFRC;SLC12A1;SLCO4C1
PT↑518	Asparagine N-linked glycosylation Homo sapiens R-HSA-446203	0.900165	0.905378	0.433355	0.0455792	MAN1A1
PT↑519	Gene Expression Homo sapiens R-HSA-74160	0.916447	0.919978	0.676475	0.0590234	ZNF551;DDX6;PRKAA2;PSME3;ZNF429;TRA2B;DICER1;GTF2H2;ZNF266;HIPK2
PT↑520	Metabolism of carbohydrates Homo sapiens R-HSA-71387	0.918758	0.920525	0.397417	0.0336743	BGN
PT↑521	DNA Repair Homo sapiens R-HSA-73894	0.920914	0.920914	0.393159	0.0323918	GTF2H2

## Sheet: DTL_DOWN
	Pathways enriched by transcripts suppressed with SGLT2 inhibitor in descending thin limb cells (DTLↆ)
	Term	P value	Adjusted P value	Odds Ratio	Combined Score	Transcripts
DTLↆ1	Respiratory electron transport Homo sapiens R-HSA-611105	9.32567e-33	1.3345e-29	16.6058	1224.72	COX7B;NDUFA13;NDUFA11;NDUFA12;COX4I1;NDUFA10;ETFA;ETFB;ECSIT;COX6A1;COX7C;UQCRFS1;COX8A;NDUFC2;NDUFC1;SDHC;SDHD;SDHA;SDHB;COX6B1;COX7A2L;NDUFS8;NDUFS7;SCO2;NDUFS6;NDUFS5;NDUFS4;NDUFS3;UQCRC1;NDUFS2;NDUFS1;TMEM126B;NDUFB9;COX19;NDUFB8;NDUFB7;NDUFB6;NDUFB10;COX16;NDUFB11;NDUFB5;NDUFB4;COX18;NDUFB3;NDUFB2;UQCR11;UQCR10;COX5B;COX5A;UQCRH;COX14;CYC1;NDUFV2;NDUFV1;NDUFA9;NDUFA8;SURF1;NDUFA7;TIMMDC1;NDU…
DTLↆ2	The citric acid (TCA) cycle and respiratory electron transport Homo sapiens R-HSA-1428517	1.59288e-24	1.1397e-21	5.4461	298.427	NDUFA13;COX7B;NDUFA11;NDUFA12;COX4I1;NDUFA10;ETFA;ETFB;COX6A1;ECSIT;COX7C;NNT;MPC2;IDH3B;PDK3;UQCRFS1;SLC16A3;PDK2;IDH3A;COX8A;NDUFC2;SDHC;NDUFC1;SDHD;SDHA;SDHB;COX6B1;COX7A2L;NDUFS8;NDUFS7;SCO2;NDUFS6;NDUFS5;NDUFS4;UQCRC1;NDUFS3;SUCLG2;NDUFS2;SUCLG1;NDUFS1;TMEM126B;HAGH;COX19;NDUFB9;NDUFB8;FH;NDUFB7;NDUFB10;COX16;NDUFB6;NDUFB11;NDUFB5;COX18;GLO1;NDUFB4;NDUFB3;NDUFB2;UQCR11;UQCR10;PDHB;COX5B;COX5…
DTLↆ3	Respiratory electron transport, ATP synthesis by chemiosmotic coupling, and heat production by uncoupling proteins. Homo sapiens R-HSA-163200	1.7933e-23	8.55402e-21	7.20647	377.442	NDUFA13;COX7B;NDUFA11;NDUFA12;COX4I1;NDUFA10;ETFA;ETFB;COX6A1;ECSIT;COX7C;UQCRFS1;COX8A;NDUFC2;SDHC;NDUFC1;SDHD;SDHA;SDHB;COX6B1;COX7A2L;NDUFS8;NDUFS7;SCO2;NDUFS6;NDUFS5;NDUFS4;UQCRC1;NDUFS3;NDUFS2;NDUFS1;TMEM126B;COX19;NDUFB9;NDUFB8;NDUFB7;NDUFB10;COX16;NDUFB6;NDUFB11;NDUFB5;COX18;NDUFB4;NDUFB3;NDUFB2;UQCR11;UQCR10;COX5B;COX5A;UQCRH;UCP2;COX14;CYC1;NDUFV2;NDUFV1;NDUFA9;NDUFA8;SURF1;NDUFA7;TIMMDC…
DTLↆ4	Infectious disease Homo sapiens R-HSA-5663205	4.06547e-22	1.45442e-19	2.96268	145.925	RPL5;RPL30;RPL3;GTF2B;RPL8;RPL10A;RPL6;PSMD8;RPS15;PSMD9;PSMD6;PSMD7;PSMD4;RPS19;RPL18A;PSMD2;PSMD3;AP1S2;PSMD1;RCC1;KPNA4;KPNA2;RPS10;KPNA3;RPS13;AP2M1;RPS12;SKP1;KPNA1;MAP2K3;SUPT16H;RPS9;MAP2K2;RPS8;RPS5;LIG4;RPSA;GTF2F2;RBX1;NUP93;PSME1;PSME2;CHMP4B;CHMP4A;RPL29;RPL28;PPIA;VPS28;PSMD10;PSMD12;TSG101;PSMD11;PSMD14;PSMD13;SUPT4H1;RPS4Y1;GTF2E2;TPR;UBC;ATP6V1H;PSMF1;AP1M2;XRCC6;TGFB1;SYT1;XRCC5;…
DTLↆ5	Mitochondrial translation elongation Homo sapiens R-HSA-5389840	4.66863e-21	1.33616e-18	8.50088	397.955	MRPS15;GFM1;MRPS16;MRPS12;MRPL38;MRPL39;MRPS10;MRPL36;MRPL37;MRPL34;MRPL32;MRPL33;MRPL41;MRPL4;MRPL42;MRPL3;MRPL2;MRPL9;CHCHD1;TSFM;MRPS26;MRPS27;MRPS24;MRPS25;MRPS22;MRPS18B;MRPL49;MRPS21;MRPL48;MRPS7;MRPL45;MRPS6;MRPL46;MRPS5;MRPL43;TUFM;MRPS18C;MRPL44;MRPL52;MRPS9;MRPL51;AURKAIP1;MRPS35;MRPS36;MRPL18;MRPL19;MRPS34;MRPL16;MRPL17;MRPL14;MRPS30;MRPL12;MRPL10;MRPL11;MRPL20;GADD45GIP1;MRPL27;MRPL28…
DTLↆ6	Mitochondrial translation Homo sapiens R-HSA-5368287	2.10955e-20	5.03128e-18	7.53073	341.181	MRPS15;GFM1;MRPS16;MRPS12;MRPL38;MRPL39;MRPS10;MRPL36;MRPL37;MRPL34;MRPL32;MRPL33;MRPL41;MRPL4;MRPL42;MRPL3;MRPL2;MRPL9;CHCHD1;TSFM;MRPS26;MRPS27;MRPS24;MRPS25;MRPS22;MRPS18B;MRPL49;MRPS21;MRPL48;MRPS7;MRPL45;MRPS6;MRPL46;MRPS5;MRPL43;TUFM;MRPS18C;MRPL44;MRPL52;MRPS9;MRPL51;AURKAIP1;MRPS35;MRPS36;MRPL18;MRPL19;MRPS34;MRPL16;MRPL17;MTIF2;MRPL14;MTIF3;MRPS30;MRPL12;MRPL10;MRPL11;MRPL20;GADD45GIP1;M…
DTLↆ7	Mitochondrial translation initiation Homo sapiens R-HSA-5368286	3.8389e-20	7.84781e-18	8.02254	358.66	MRPS15;MRPS16;MRPS12;MRPL38;MRPL39;MRPS10;MRPL36;MRPL37;MRPL34;MRPL32;MRPL33;MRPL41;MRPL4;MRPL42;MRPL3;MRPL2;MRPL9;CHCHD1;MRPS26;MRPS27;MRPS24;MRPS25;MRPS22;MRPS18B;MRPL49;MRPS21;MRPL48;MRPS7;MRPL45;MRPS6;MRPL46;MRPS5;MRPL43;MRPS18C;MRPL44;MRPL52;MRPS9;MRPL51;AURKAIP1;MRPS35;MRPS36;MRPL18;MRPL19;MRPS34;MRPL16;MRPL17;MTIF2;MRPL14;MTIF3;MRPS30;MRPL12;MRPL10;MRPL11;MRPL20;GADD45GIP1;MRPL27;MRPL28;MR…
DTLↆ8	Membrane Trafficking Homo sapiens R-HSA-199991	1.18202e-19	1.88681e-17	2.5572	111.448	APP;SCOC;SYS1;KDELR1;GCC2;RAB43;GOLGA2;TFG;KIF5C;AKT2;KIF5B;AP1S2;AKT1;ARFIP2;KIF21A;KIFAP3;VPS36;AP2M1;TPD52;NSF;COG6;COG2;ANK2;CHMP4B;KDELR2;CHMP4A;VPS25;STAM2;VPS28;COPB2;SPTBN5;RAB5C;TMED10;TSG101;STXBP3;SAR1B;COPB1;ARL1;KLC1;TGOLN2;BLOC1S6;SCFD1;SNX2;MAN2A2;KIF3A;MYO6;UBC;RAB6A;AP1M2;SNX5;TRAPPC3;HSPA8;RAB4A;SNAPIN;TRAPPC1;TRAPPC4;TRAPPC5;SURF4;M6PR;ASPSCR1;MYO5A;LNPEP;SNF8;TRAPPC9;STAM;AP4B…
DTLↆ9	AUF1 (hnRNP D0) binds and destabilizes mRNA Homo sapiens R-HSA-450408	1.18667e-19	1.88681e-17	14.9224	650.288	PSMD10;PSMD12;PSMD11;PSMD14;PSMD13;HSPB1;PSMA7;PSMD8;PSMB6;PSMD9;PSMB7;PSMD6;PSMD7;PSMB5;PSMD4;PSMB2;PSMB3;PSMD2;PSMD3;UBC;PSMB1;PSMD1;PSMF1;RPS27A;HSPA8;PSMB8;PSMA5;PSMA6;PSMA3;PSMC5;PSMA4;PSMC6;PSMA1;PSMC3;PSMA2;PSMC4;PSMC1;PSMC2;PSME1;HNRNPD;PSME2;PABPC1;HSPA1A;EIF4G1
DTLↆ10	Metabolism of proteins Homo sapiens R-HSA-392499	3.84416e-19	5.501e-17	1.84189	78.1008	EIF4A2;EIF4A1;RPL5;APP;RPL30;PGAP1;RPL3;CMAS;KDELR1;UBE2L6;RPL8;SMC3;ZDHHC2;RPL6;RPS15;GOLGA2;PCMT1;C1GALT1C1;HERC2;TFG;RPS19;RPL18A;SEC62;RPS10;RPS13;RPS12;ALG8;COG6;CSNK2A2;ALG5;ALG2;COG2;ALG3;MOGS;ANK2;HSPG2;NUP93;CSNK2B;XRN2;KDELR2;VDAC1;RPL29;TLN1;ATP6V0D1;ATF6;RPL28;ATF4;SPTBN5;RPN2;SAR1B;RPS4Y1;GNG10;SCFD1;GRPEL1;ARSJ;RAD21;NEU1;DPH3;ST3GAL4;MLEC;ST3GAL6;DPH7;EDEM3;CTSA;XBP1;PHC2;ICMT;ABCA…
DTLↆ11	Mitochondrial translation termination Homo sapiens R-HSA-5419276	2.19688e-18	2.85795e-16	7.17237	291.625	MRPS15;MRPS16;MRPS12;MRPL38;MRPL39;MRPS10;MRPL36;MRPL37;MRPL34;MRPL32;MRPL33;MRPL41;MRPL4;MRPL42;MRPL3;MRPL2;MRPL9;CHCHD1;MRPS26;MRPS27;MRPS24;MRPS25;MRPS22;MRPS18B;MRPL49;MRPS21;MRPL48;MRPS7;MRPL45;MRPS6;MRPL46;MRPS5;MRPL43;MRPS18C;MRPL44;MRPL52;MRPS9;MRPL51;AURKAIP1;MRPS35;MRPS36;MRPL18;MRPL19;MRPS34;MRPL16;MRPL17;MRPL14;MRPS30;MRPL12;MRPL10;MRPL11;MRPL20;GADD45GIP1;MRPL27;MRPL28;MRPL21;MRPL22
DTLↆ12	Translation Homo sapiens R-HSA-72766	3.2631e-18	3.89125e-16	4.27388	172.083	EIF4A2;RPL5;SRP19;EIF4A1;RPL30;TRAM1;RPL3;RPLP1;SRP54;SRP14;RPL8;RPL10A;RPL6;EEF1B2;RPS15;TRMT112;RPL7A;RPS19;RPL18A;SEC61G;SEC61B;RPS10;RPS13;RPS12;EIF5B;RPS9;SSR4;RPS8;RPS5;SSR2;SSR3;RPSA;DDOST;SRP9;EEF1A1;EEF1G;EEF1D;EEF1A2;ETF1;PABPC1;RPL29;RPL28;RPN2;RPL10;RPS4Y1;SRP72;RPL14;EIF4H;RPL15;RPS2;RPL18;RPS27A;EIF4E;SEC11A;EIF4B;RPL19;SEC11C;EIF2B5;EIF2B4;EIF2B3;EIF2B2;RPL23A;EEF2;EIF2S2;EIF2S1;SP…
DTLↆ13	Complex I biogenesis Homo sapiens R-HSA-6799198	4.8952e-18	5.38849e-16	15.0609	600.3	NDUFB9;NDUFA13;NDUFB8;NDUFB7;NDUFA11;NDUFB6;NDUFB10;NDUFA12;NDUFB11;NDUFB5;NDUFB4;NDUFA10;NDUFB3;NDUFB2;ECSIT;NDUFV2;NDUFV1;NDUFA9;NDUFA8;NDUFA7;TIMMDC1;NDUFA6;NDUFA5;NDUFA3;NDUFA2;NDUFA1;NDUFC2;NDUFC1;NDUFS8;NDUFS7;NDUFS6;NDUFS5;NDUFAF4;NDUFS4;NDUFAB1;NDUFAF5;NDUFS3;NDUFS2;NDUFS1;TMEM126B
DTLↆ14	Hh mutants that don't undergo autocatalytic processing are degraded by ERAD Homo sapiens R-HSA-5362768	5.78872e-18	5.9169e-16	12.1485	482.18	PSMD10;PSMD12;VCP;PSMD11;PSMD14;PSMD13;SEL1L;DERL2;PSMA7;PSMD8;PSMB6;PSMD9;ERLEC1;PSMB7;PSMD6;PSMD7;PSMB5;PSMD4;OS9;PSMB2;PSMB3;PSMD2;PSMD3;UBC;PSMB1;PSMD1;PSMF1;RPS27A;PSMB8;PSMA5;PSMA6;PSMA3;PSMC5;PSMA4;PSMC6;PSMA1;PSMC3;PSMA2;PSMC4;PSMC1;PSMC2;PSME1;PSME2
DTLↆ15	Regulation of mRNA stability by proteins that bind AU-rich elements Homo sapiens R-HSA-450531	1.19445e-17	1.13951e-15	6.67686	260.172	YWHAB;HSPB1;ELAVL1;PSMD8;PSMD9;PSMD6;PSMD7;PSMD4;PSMD2;PSMD3;AKT1;PSMD1;TNPO1;YWHAZ;PSMA5;PSMA6;PSMA3;PSMA4;XRN1;PSMA1;PSMA2;PSME1;PSME2;PABPC1;DCP2;PSMD10;PSMD12;PSMD11;SET;PSMD14;ANP32A;PSMD13;PSMA7;EXOSC7;PSMB6;PSMB7;EXOSC4;PSMB5;PSMB2;PSMB3;UBC;PSMB1;PSMF1;EXOSC3;RPS27A;EXOSC1;HSPA8;PSMB8;PSMC5;PSMC6;PSMC3;PSMC4;PSMC1;PSMC2;HNRNPD;HSPA1A;EIF4G1
DTLↆ16	Autodegradation of Cdh1 by Cdh1:APC/C Homo sapiens R-HSA-174084	1.54891e-17	1.3853e-15	9.75094	377.424	PSMD10;PSMD12;PSMD11;ANAPC15;PSMD14;ANAPC16;PSMD13;UBE2D1;PSMA7;ANAPC11;PSMD8;PSMB6;PSMD9;PSMB7;PSMD6;PSMD7;PSMB5;PSMD4;PSMB2;PSMB3;CDC26;PSMD2;PSMD3;CDC27;UBC;PSMB1;PSMD1;PSMF1;RPS27A;UBE2E1;PSMB8;PSMA5;PSMA6;PSMA3;PSMC5;PSMA4;PSMC6;PSMA1;PSMC3;PSMA2;PSMC4;PSMC1;PSMC2;PSME1;PSME2;ANAPC5
DTLↆ17	Gene Expression Homo sapiens R-HSA-74160	3.40855e-17	2.8692e-15	1.62075	61.4552	POP5;RPL5;RPL30;RPL3;HNRNPU;EHMT1;HNRNPR;PHAX;EPRS;RBPJ;RPL8;TSEN54;RPL6;GLS;RRP9;LSM10;PSMD8;PSMD9;PSMD6;PSMD7;PSMD4;CLP1;AKT2;PSMD2;PSMD3;AKT1;PSMD1;CSNK2A2;MED8;MED4;NUP93;DDX39A;SCO2;SARNP;DDIT4;PSME1;PSME2;RPL29;RPL28;SLBP;SET;MEAF6;RPN2;MAPKAP1;RPS4Y1;PRDX2;PRDX5;PRDX1;NRBF2;PSMF1;ZNF143;PRELID1;H3F3A;UPF3A;NR1D1;NR2F6;HNRNPL;HNRNPM;HNRNPK;EIF5;QARS;HNRNPF;AGO2;HNRNPD;RAD17;HNRNPC;FARSA;GPI…
DTLↆ18	SCF(Skp2)-mediated degradation of p27/p21 Homo sapiens R-HSA-187577	5.63057e-17	4.4763e-15	9.94505	372.101	PSMD10;PSMD12;CDKN1B;PSMD11;PSMD14;PSMD13;CUL1;PSMA7;CKS1B;PSMD8;PSMB6;PSMD9;PSMB7;PSMD6;PSMD7;PSMB5;PSMD4;PSMB2;PSMB3;PSMD2;PSMD3;UBC;PSMB1;PSMD1;PSMF1;RPS27A;SKP1;PSMB8;PSMA5;PSMA6;PSMA3;PSMC5;PSMA4;PSMC6;PSMA1;PSMC3;PSMA2;PSMC4;CDK4;PSMC1;PSMC2;CDK2;PSME1;PSME2
DTLↆ19	Hh mutants abrogate ligand secretion Homo sapiens R-HSA-5387390	6.14318e-17	4.62678e-15	10.4116	388.651	PSMD10;PSMD12;VCP;PSMD11;PSMD14;PSMD13;SEL1L;DERL2;PSMA7;PSMD8;PSMB6;PSMD9;ERLEC1;PSMB7;PSMD6;PSMD7;PSMB5;PSMD4;OS9;PSMB2;PSMB3;PSMD2;PSMD3;UBC;PSMB1;PSMD1;PSMF1;RPS27A;PSMB8;PSMA5;PSMA6;PSMA3;PSMC5;PSMA4;PSMC6;PSMA1;PSMC3;PSMA2;PSMC4;PSMC1;PSMC2;PSME1;PSME2
DTLↆ20	Regulation of activated PAK-2p34 by proteasome mediated degradation Homo sapiens R-HSA-211733	6.6982e-17	4.79256e-15	13.2121	492.048	PSMD10;PSMD12;PSMD11;PSMD14;PSMD13;PSMA7;PSMD8;PSMB6;PSMD9;PSMB7;PSMD6;PSMD7;PSMB5;PSMD4;PSMB2;PSMB3;PSMD2;PSMD3;UBC;PSMB1;PSMD1;PSMF1;RPS27A;PAK2;PSMB8;PSMA5;PSMA6;PSMA3;PSMC5;PSMA4;PSMC6;PSMA1;PSMC3;PSMA2;PSMC4;PSMC1;PSMC2;PSME1;PSME2
DTLↆ21	HIV Infection Homo sapiens R-HSA-162906	1.04303e-16	7.10747e-15	3.1781	116.952	GTF2B;PSMD8;PSMD9;PSMD6;PSMD7;PSMD4;PSMD2;PSMD3;AP1S2;PSMD1;RCC1;AP2M1;SKP1;KPNA1;SUPT16H;LIG4;GTF2F2;RBX1;NUP93;PSME1;PSME2;CHMP4B;CHMP4A;PPIA;VPS28;PSMD10;PSMD12;TSG101;PSMD11;PSMD14;PSMD13;SUPT4H1;GTF2E2;TPR;UBC;ATP6V1H;PSMF1;AP1M2;XRCC6;XRCC5;HMGA1;CDK9;CHMP2B;NMT1;CHMP2A;MNAT1;ARF1;PSIP1;AP2A2;AP1G1;NELFCD;RAC1;PDCD6IP;NCBP1;VPS37D;VPS37B;PSMA5;PSMA6;PSMA3;PSMA4;PSMA1;PSMA2;NUP50;CHMP3;SLC25…
DTLↆ22	Hedgehog ligand biogenesis Homo sapiens R-HSA-5358346	1.23435e-16	8.02889e-15	8.66637	317.456	PSMD10;PSMD12;VCP;PSMD11;PSMD14;PSMD13;SEL1L;DERL2;PSMA7;PSMD8;PSMB6;PSMD9;ERLEC1;PSMB7;PSMD6;PSMD7;PSMB5;PSMD4;OS9;PSMB2;PSMB3;PSMD2;PSMD3;UBC;PSMB1;PSMD1;GPC5;PSMF1;RPS27A;PSMB8;PSMA5;PSMA6;PSMA3;PSMC5;PSMA4;PSMC6;PSMA1;PSMC3;PSMA2;PSMC4;PSMC1;PSMC2;PSME1;PSME2;P4HB;NOTUM
DTLↆ23	CDK-mediated phosphorylation and removal of Cdc6 Homo sapiens R-HSA-69017	2.36948e-16	1.30413e-14	12.0103	432.113	PSMD10;PSMD12;PSMD11;PSMD14;PSMD13;PSMA7;PSMD8;PSMB6;PSMD9;PSMB7;PSMD6;PSMD7;PSMB5;PSMD4;PSMB2;PSMB3;PSMD2;PSMD3;UBC;PSMB1;PSMD1;PSMF1;RPS27A;PSMB8;PSMA5;PSMA6;PSMA3;PSMC5;PSMA4;PSMC6;PSMA1;PSMC3;PSMA2;PSMC4;PSMC1;PSMC2;CDK2;PSME1;PSME2
DTLↆ24	Ubiquitin-dependent degradation of Cyclin D1 Homo sapiens R-HSA-69229	2.36948e-16	1.30413e-14	12.0103	432.113	PSMD10;PSMD12;PSMD11;PSMD14;PSMD13;PSMA7;PSMD8;PSMB6;PSMD9;PSMB7;PSMD6;PSMD7;PSMB5;PSMD4;PSMB2;PSMB3;PSMD2;PSMD3;UBC;PSMB1;PSMD1;PSMF1;RPS27A;PSMB8;PSMA5;PSMA6;PSMA3;PSMC5;PSMA4;PSMC6;PSMA1;PSMC3;PSMA2;PSMC4;CDK4;PSMC1;PSMC2;PSME1;PSME2
DTLↆ25	Ubiquitin-dependent degradation of Cyclin D Homo sapiens R-HSA-75815	2.36948e-16	1.30413e-14	12.0103	432.113	PSMD10;PSMD12;PSMD11;PSMD14;PSMD13;PSMA7;PSMD8;PSMB6;PSMD9;PSMB7;PSMD6;PSMD7;PSMB5;PSMD4;PSMB2;PSMB3;PSMD2;PSMD3;UBC;PSMB1;PSMD1;PSMF1;RPS27A;PSMB8;PSMA5;PSMA6;PSMA3;PSMC5;PSMA4;PSMC6;PSMA1;PSMC3;PSMA2;PSMC4;CDK4;PSMC1;PSMC2;PSME1;PSME2
DTLↆ26	Regulation of Apoptosis Homo sapiens R-HSA-169911	2.36948e-16	1.30413e-14	12.0103	432.113	PSMD10;PSMD12;PSMD11;PSMD14;PSMD13;PSMA7;PSMD8;PSMB6;PSMD9;PSMB7;PSMD6;PSMD7;PSMB5;PSMD4;PSMB2;PSMB3;PSMD2;PSMD3;UBC;PSMB1;PSMD1;PSMF1;RPS27A;PAK2;PSMB8;PSMA5;PSMA6;PSMA3;PSMC5;PSMA4;PSMC6;PSMA1;PSMC3;PSMA2;PSMC4;PSMC1;PSMC2;PSME1;PSME2
DTLↆ27	ER-Phagosome pathway Homo sapiens R-HSA-1236974	3.28416e-16	1.7406e-14	8.20971	292.695	PSMD10;PSMD12;PSMD11;PSMD14;PSMD13;PSMA7;PSMD8;PSMB6;PSMD9;PSMB7;PSMD6;PSMD7;PSMB5;PSMD4;PSMB2;PSMB3;SEC61G;PSMD2;PSMD3;UBC;PSMB1;PSMD1;SEC61B;PSMF1;RPS27A;PDIA3;TAP1;HLA-C;HLA-G;PSMB8;HLA-E;PSMA5;PSMA6;PSMA3;PSMC5;PSMA4;PSMC6;PSMA1;PSMC3;PSMA2;PSMC4;PSMC1;PSMC2;PSME1;PSME2;CALR
DTLↆ28	GLI3 is processed to GLI3R by the proteasome Homo sapiens R-HSA-5610785	5.30076e-16	2.52846e-14	9.10899	320.395	PSMD10;GSK3B;PSMD12;PSMD11;PSMD14;PSMD13;CUL1;PSMA7;PSMD8;PSMB6;PSMD9;PSMB7;PSMD6;PSMD7;PSMB5;PSMD4;PSMB2;PSMB3;PSMD2;PSMD3;UBC;PSMB1;PSMD1;PSMF1;RPS27A;SKP1;CSNK1A1;PSMB8;RBX1;PSMA5;PSMA6;PSMA3;PSMC5;PSMA4;PSMC6;PSMA1;PSMC3;PSMA2;PSMC4;PSMC1;PSMC2;PSME1;PSME2
DTLↆ29	Degradation of GLI2 by the proteasome Homo sapiens R-HSA-5610783	5.30076e-16	2.52846e-14	9.10899	320.395	PSMD10;GSK3B;PSMD12;PSMD11;PSMD14;PSMD13;CUL1;PSMA7;PSMD8;PSMB6;PSMD9;PSMB7;PSMD6;PSMD7;PSMB5;PSMD4;PSMB2;PSMB3;PSMD2;PSMD3;UBC;PSMB1;PSMD1;PSMF1;RPS27A;SKP1;CSNK1A1;PSMB8;RBX1;PSMA5;PSMA6;PSMA3;PSMC5;PSMA4;PSMC6;PSMA1;PSMC3;PSMA2;PSMC4;PSMC1;PSMC2;PSME1;PSME2
DTLↆ30	The role of GTSE1 in G2/M progression after G2 checkpoint Homo sapiens R-HSA-8852276	5.30076e-16	2.52846e-14	9.10899	320.395	PSMD10;PSMD12;HSP90AB1;PSMD11;PSMD14;PSMD13;PSMA7;PSMD8;PSMB6;PSMD9;PSMB7;PSMD6;CCNB1;PSMD7;PSMB5;PSMD4;PSMB2;PSMB3;PSMD2;PSMD3;UBC;PSMB1;PSMD1;PSMF1;RPS27A;HSP90AA1;FKBPL;PSMB8;PSMA5;PSMA6;PSMA3;PSMC5;PSMA4;PSMC6;PSMA1;PSMC3;PSMA2;PSMC4;PSMC1;PSMC2;PSME1;PSME2;MAPRE1
DTLↆ31	Vpu mediated degradation of CD4 Homo sapiens R-HSA-180534	7.83752e-16	3.6179e-14	11.0087	382.909	PSMD10;PSMD12;PSMD11;PSMD14;PSMD13;PSMA7;PSMD8;PSMB6;PSMD9;PSMB7;PSMD6;PSMD7;PSMB5;PSMD4;PSMB2;PSMB3;PSMD2;PSMD3;UBC;PSMB1;PSMD1;PSMF1;RPS27A;SKP1;PSMB8;PSMA5;PSMA6;PSMA3;PSMC5;PSMA4;PSMC6;PSMA1;PSMC3;PSMA2;PSMC4;PSMC1;PSMC2;PSME1;PSME2
DTLↆ32	APC/C:Cdc20 mediated degradation of Securin Homo sapiens R-HSA-174154	8.42902e-16	3.76935e-14	7.79872	270.691	PSMD10;PSMD12;PSMD11;ANAPC15;PSMD14;ANAPC16;PSMD13;UBE2D1;PSMA7;ANAPC11;PSMD8;PSMB6;PSMD9;PSMB7;PSMD6;PSMD7;PSMB5;PSMD4;PSMB2;PSMB3;CDC26;PSMD2;PSMD3;CDC27;UBC;PSMB1;PSMD1;PSMF1;RPS27A;UBE2E1;PSMB8;PSMA5;PSMA6;PSMA3;PSMC5;PSMA4;PSMC6;PSMA1;PSMC3;PSMA2;PSMC4;PSMC1;PSMC2;PSME1;PSME2;ANAPC5
DTLↆ33	Cyclin A:Cdk2-associated events at S phase entry Homo sapiens R-HSA-69656	1.67592e-15	7.15583e-14	7.24453	246.476	RB1;PSMD10;PSMD12;CDKN1B;PSMD11;PSMD14;PSMD13;CUL1;PSMA7;CKS1B;PSMD8;PSMB6;PSMD9;PSMB7;PSMD6;PSMD7;PSMB5;PSMD4;PSMB2;PSMB3;PSMD2;PSMD3;UBC;PSMB1;PSMD1;PSMF1;RPS27A;SKP1;PSMB8;CDC25B;PSMA5;PSMA6;PSMA3;PSMC5;PSMA4;PSMC6;PSMA1;PSMC3;PSMA2;PSMC4;CDK4;PSMC1;PSMC2;CDK2;PSME1;PSME2;MNAT1
DTLↆ34	NIK-->noncanonical NF-kB signaling Homo sapiens R-HSA-5676590	1.7002e-15	7.15583e-14	8.89519	302.508	PSMD10;PSMD12;PSMD11;PSMD14;PSMD13;CUL1;PSMA7;PSMD8;PSMB6;PSMD9;PSMB7;PSMD6;PSMD7;PSMB5;PSMD4;PSMB2;PSMB3;PSMD2;PSMD3;UBC;PSMB1;PSMD1;PSMF1;RPS27A;SKP1;FBXW11;PSMB8;PSMA5;PSMA6;PSMA3;PSMC5;PSMA4;PSMC6;PSMA1;PSMC3;PSMA2;PSMC4;PSMC1;PSMC2;PSME1;PSME2;UBE2M
DTLↆ35	Degradation of DVL Homo sapiens R-HSA-4641258	1.95446e-15	7.99093e-14	9.26086	313.653	PSMD10;PSMD12;PSMD11;PSMD14;PSMD13;CUL3;PSMA7;PSMD8;PSMB6;PSMD9;PSMB7;PSMD6;PSMD7;PSMB5;PSMD4;PSMB2;PSMB3;PSMD2;PSMD3;UBC;PSMB1;PSMD1;DVL3;PSMF1;RPS27A;PSMB8;RBX1;PSMA5;PSMA6;PSMA3;PSMC5;PSMA4;PSMC6;PSMA1;PSMC3;PSMA2;PSMC4;PSMC1;PSMC2;PSME1;PSME2
DTLↆ36	SCF-beta-TrCP mediated degradation of Emi1 Homo sapiens R-HSA-174113	2.20638e-15	8.53333e-14	9.67884	326.636	PSMD10;PSMD12;PSMD11;PSMD14;PSMD13;CUL1;PSMA7;PSMD8;PSMB6;PSMD9;PSMB7;PSMD6;PSMD7;PSMB5;PSMD4;PSMB2;PSMB3;PSMD2;PSMD3;UBC;PSMB1;PSMD1;PSMF1;RPS27A;SKP1;PSMB8;PSMA5;PSMA6;PSMA3;PSMC5;PSMA4;PSMC6;PSMA1;PSMC3;PSMA2;PSMC4;PSMC1;PSMC2;PSME1;PSME2
DTLↆ37	Degradation of AXIN Homo sapiens R-HSA-4641257	2.20638e-15	8.53333e-14	9.67884	326.636	PSMD10;PSMD12;PSMD11;PSMD14;PSMD13;PSMA7;PSMD8;PSMB6;PSMD9;PSMB7;PSMD6;PSMD7;PSMB5;PSMD4;TNKS2;PSMB2;PSMB3;PSMD2;PSMD3;UBC;PSMB1;PSMD1;PSMF1;RPS27A;SMURF2;PSMB8;PSMA5;PSMA6;PSMA3;PSMC5;PSMA4;PSMC6;PSMA1;PSMC3;PSMA2;PSMC4;PSMC1;PSMC2;PSME1;PSME2
DTLↆ38	Regulation of APC/C activators between G1/S and early anaphase Homo sapiens R-HSA-176408	3.15787e-15	1.18919e-13	6.1796	206.33	UBE2D1;PSMD8;PSMD9;PSMD6;PSMD7;PSMD4;CDC26;PSMD2;PSMD3;CDC27;PSMD1;SKP1;UBE2E1;PSMA5;PSMA6;PSMA3;PSMA4;PSMA1;PSMA2;PSME1;PSME2;ANAPC5;PSMD10;PSMD12;PSMD11;ANAPC15;PSMD14;ANAPC16;PSMD13;CUL1;PSMA7;ANAPC11;PSMB6;PSMB7;CCNB1;PSMB5;PSMB2;PSMB3;UBC;PSMB1;PSMF1;BUB3;RPS27A;PSMB8;PSMC5;PSMC6;PSMC3;PSMC4;PSMC1;PSMC2;CDK2
DTLↆ39	Organelle biogenesis and maintenance Homo sapiens R-HSA-1852241	3.5906e-15	1.31747e-13	2.51271	83.5739	KIFAP3;CHCHD1;MRPS18B;IFT80;CYS1;POLRMT;TUBA4A;MRPS18C;TUFM;AKAP9;TFAM;AURKAIP1;UNC119B;MRPL18;ARL3;MRPL19;MRPL16;MRPL17;MRPL14;MRPL12;MRPL10;MRPL11;MRPL20;PRKAR2B;KIF3A;INPP5E;NPHP1;TCTEX1D2;ESRRA;MRPL27;MRPL28;NR1D1;MRPL21;MRPL22;IFT20;AHI1;IFT22;WDR60;CYCS;DYNLRB1;CEP57;YWHAE;ARF4;MRPS15;GFM1;MRPS16;ALAS1;CETN2;MRPS12;MRPL38;PRKAG1;MRPL39;MRPS10;PRKAG2;MRPL36;MRPL37;TFB1M;MRPL34;PKD2;PKD1;MRPL…
DTLↆ40	Degradation of GLI1 by the proteasome Homo sapiens R-HSA-5610780	4.59118e-15	1.64249e-13	8.3714	276.379	PSMD10;PSMD12;PSMD11;PSMD14;PSMD13;CUL1;PSMA7;PSMD8;PSMB6;PSMD9;PSMB7;PSMD6;PSMD7;PSMB5;PSMD4;PSMB2;PSMB3;PSMD2;PSMD3;UBC;PSMB1;PSMD1;PSMF1;RPS27A;SKP1;PSMB8;RBX1;PSMA5;PSMA6;PSMA3;PSMC5;ITCH;PSMA4;PSMC6;PSMA1;PSMC3;PSMA2;PSMC4;PSMC1;PSMC2;PSME1;PSME2
DTLↆ41	Cyclin E associated events during G1/S transition Homo sapiens R-HSA-69202	5.02849e-15	1.75506e-13	7.08883	233.39	RB1;PSMD10;PSMD12;CDKN1B;PSMD11;PSMD14;PSMD13;CUL1;PSMA7;CKS1B;PSMD8;PSMB6;PSMD9;PSMB7;PSMD6;PSMD7;PSMB5;PSMD4;PSMB2;PSMB3;PSMD2;PSMD3;UBC;PSMB1;PSMD1;PSMF1;RPS27A;SKP1;PSMB8;PSMA5;PSMA6;PSMA3;PSMC5;PSMA4;PSMC6;PSMA1;PSMC3;PSMA2;PSMC4;CDK4;PSMC1;PSMC2;CDK2;PSME1;PSME2;MNAT1
DTLↆ42	mRNA Splicing Homo sapiens R-HSA-72172	6.1748e-15	2.10384e-13	3.80297	124.427	PDCD7;EIF4A3;HNRNPU;HNRNPR;YBX1;USP39;ELAVL1;SART1;SNRPD2;CLP1;SNRPD1;SNRNP70;MAGOH;SNRPD3;TXNL4A;SNRNP35;CTNNBL1;NCBP1;ZCRB1;PLRG1;GTF2F2;CDC40;PRPF6;SNRPG;SRSF2;SNRNP27;SRSF4;HNRNPH2;SNRPA1;SNRNP25;DNAJC8;SNRPA;SNRPB;SRSF9;SF3B4;SF3B5;DDX5;SF3B2;RBM8A;DHX9;SF3B6;SRRT;FIP1L1;POLR2B;POLR2C;CSTF1;POLR2E;SNRPB2;POLR2H;POLR2J;POLR2K;POLR2L;HNRNPA0;SF3A3;HSPA8;HNRNPA3;CPSF3;CDC5L;CWC15;LSM4;LSM2;HNRN…
DTLↆ43	Activation of NF-kappaB in B cells Homo sapiens R-HSA-1169091	6.32469e-15	2.1048e-13	7.26382	237.486	PSMD10;PSMD12;PSMD11;PSMD14;PSMD13;CUL1;BCL10;PSMA7;PSMD8;PSMB6;PSMD9;PSMB7;PSMD6;PSMD7;PSMB5;PSMD4;PSMB2;PSMB3;PSMD2;PSMD3;UBC;PSMB1;PSMD1;PSMF1;RPS27A;SKP1;FBXW11;NFKB1;PSMB8;PSMA5;NFKBIA;PSMA6;PSMA3;PSMC5;PSMA4;PSMC6;PSMA1;PSMC3;PSMA2;PSMC4;PSMC1;PSMC2;PSME1;REL;PSME2
DTLↆ44	Vif-mediated degradation of APOBEC3G Homo sapiens R-HSA-180585	7.18976e-15	2.33831e-13	9.43479	307.255	PSMD10;PSMD12;PSMD11;PSMD14;PSMD13;PSMA7;PSMD8;PSMB6;PSMD9;PSMB7;PSMD6;PSMD7;PSMB5;PSMD4;PSMB2;PSMB3;PSMD2;PSMD3;UBC;PSMB1;PSMD1;PSMF1;RPS27A;PSMB8;RBX1;PSMA5;PSMA6;PSMA3;PSMC5;PSMA4;PSMC6;PSMA1;PSMC3;PSMA2;PSMC4;PSMC1;PSMC2;PSME1;PSME2
DTLↆ45	Autodegradation of the E3 ubiquitin ligase COP1 Homo sapiens R-HSA-349425	8.04888e-15	2.55955e-13	9.89848	321.238	PSMD10;PSMD12;PSMD11;PSMD14;PSMD13;PSMA7;PSMD8;PSMB6;PSMD9;PSMB7;PSMD6;PSMD7;PSMB5;PSMD4;PSMB2;PSMB3;PSMD2;PSMD3;UBC;PSMB1;PSMD1;PSMF1;RPS27A;PSMB8;PSMA5;PSMA6;PSMA3;PSMC5;PSMA4;PSMC6;PSMA1;PSMC3;PSMA2;PSMC4;PSMC1;PSMC2;PSME1;PSME2
DTLↆ46	Cdc20:Phospho-APC/C mediated degradation of Cyclin A Homo sapiens R-HSA-174184	9.12727e-15	2.83938e-13	6.63995	214.653	PSMD10;PSMD12;PSMD11;ANAPC15;PSMD14;ANAPC16;PSMD13;UBE2D1;PSMA7;ANAPC11;PSMD8;PSMB6;PSMD9;PSMB7;PSMD6;PSMD7;PSMB5;PSMD4;PSMB2;PSMB3;CDC26;PSMD2;PSMD3;CDC27;UBC;PSMB1;PSMD1;PSMF1;BUB3;RPS27A;UBE2E1;PSMB8;PSMA5;PSMA6;PSMA3;PSMC5;PSMA4;PSMC6;PSMA1;PSMC3;PSMA2;PSMC4;PSMC1;PSMC2;PSME1;PSME2;ANAPC5
DTLↆ47	APC/C:Cdc20 mediated degradation of mitotic proteins Homo sapiens R-HSA-176409	1.56189e-14	4.75545e-13	6.26016	199.012	PSMD10;PSMD12;PSMD11;ANAPC15;PSMD14;ANAPC16;PSMD13;UBE2D1;PSMA7;ANAPC11;PSMD8;PSMB6;PSMD9;PSMB7;PSMD6;CCNB1;PSMD7;PSMB5;PSMD4;PSMB2;PSMB3;CDC26;PSMD2;PSMD3;CDC27;UBC;PSMB1;PSMD1;PSMF1;BUB3;RPS27A;UBE2E1;PSMB8;PSMA5;PSMA6;PSMA3;PSMC5;PSMA4;PSMC6;PSMA1;PSMC3;PSMA2;PSMC4;PSMC1;PSMC2;PSME1;PSME2;ANAPC5
DTLↆ48	Stabilization of p53 Homo sapiens R-HSA-69541	2.0147e-14	5.9708e-13	8.80523	277.679	PSMD10;PSMD12;PSMD11;PSMD14;PSMD13;PSMA7;PSMD8;PSMB6;PSMD9;PSMB7;PSMD6;PSMD7;PSMB5;PSMD4;PSMB2;PSMB3;PSMD2;PSMD3;UBC;PSMB1;PSMD1;PSMF1;RPS27A;PSMB8;PSMA5;PSMA6;PSMA3;PSMC5;PSMA4;PSMC6;PSMA1;PSMC3;PSMA2;PSMC4;PSMC1;PSMC2;PSME1;MDM2;PSME2
DTLↆ49	APC:Cdc20 mediated degradation of cell cycle proteins prior to satisfation of the cell cycle checkpoint Homo sapiens R-HSA-179419	2.04451e-14	5.9708e-13	6.37394	200.913	PSMD10;PSMD12;PSMD11;ANAPC15;PSMD14;ANAPC16;PSMD13;UBE2D1;PSMA7;ANAPC11;PSMD8;PSMB6;PSMD9;PSMB7;PSMD6;PSMD7;PSMB5;PSMD4;PSMB2;PSMB3;CDC26;PSMD2;PSMD3;CDC27;UBC;PSMB1;PSMD1;PSMF1;BUB3;RPS27A;UBE2E1;PSMB8;PSMA5;PSMA6;PSMA3;PSMC5;PSMA4;PSMC6;PSMA1;PSMC3;PSMA2;PSMC4;PSMC1;PSMC2;PSME1;PSME2;ANAPC5
DTLↆ50	p53-Independent DNA Damage Response Homo sapiens R-HSA-69610	2.32734e-14	6.40467e-13	9.19085	288.514	PSMD10;PSMD12;PSMD11;PSMD14;PSMD13;PSMA7;PSMD8;PSMB6;PSMD9;PSMB7;PSMD6;PSMD7;PSMB5;PSMD4;PSMB2;PSMB3;PSMD2;PSMD3;UBC;PSMB1;PSMD1;PSMF1;RPS27A;PSMB8;PSMA5;PSMA6;PSMA3;PSMC5;PSMA4;PSMC6;PSMA1;PSMC3;PSMA2;PSMC4;PSMC1;PSMC2;PSME1;PSME2
DTLↆ51	p53-Independent G1/S DNA damage checkpoint Homo sapiens R-HSA-69613	2.32734e-14	6.40467e-13	9.19085	288.514	PSMD10;PSMD12;PSMD11;PSMD14;PSMD13;PSMA7;PSMD8;PSMB6;PSMD9;PSMB7;PSMD6;PSMD7;PSMB5;PSMD4;PSMB2;PSMB3;PSMD2;PSMD3;UBC;PSMB1;PSMD1;PSMF1;RPS27A;PSMB8;PSMA5;PSMA6;PSMA3;PSMC5;PSMA4;PSMC6;PSMA1;PSMC3;PSMA2;PSMC4;PSMC1;PSMC2;PSME1;PSME2
DTLↆ52	Ubiquitin Mediated Degradation of Phosphorylated Cdc25A Homo sapiens R-HSA-69601	2.32734e-14	6.40467e-13	9.19085	288.514	PSMD10;PSMD12;PSMD11;PSMD14;PSMD13;PSMA7;PSMD8;PSMB6;PSMD9;PSMB7;PSMD6;PSMD7;PSMB5;PSMD4;PSMB2;PSMB3;PSMD2;PSMD3;UBC;PSMB1;PSMD1;PSMF1;RPS27A;PSMB8;PSMA5;PSMA6;PSMA3;PSMC5;PSMA4;PSMC6;PSMA1;PSMC3;PSMA2;PSMC4;PSMC1;PSMC2;PSME1;PSME2
DTLↆ53	Regulation of ornithine decarboxylase (ODC) Homo sapiens R-HSA-350562	2.63766e-14	7.12169e-13	9.63588	301.278	PSMD10;PSMD12;PSMD11;PSMD14;PSMD13;OAZ1;PSMA7;PSMD8;PSMB6;PSMD9;PSMB7;PSMD6;PSMD7;PSMB5;PSMD4;PSMB2;PSMB3;PSMD2;PSMD3;PSMB1;PSMD1;PSMF1;PSMB8;PSMA5;PSMA6;PSMA3;PSMC5;PSMA4;PSMC6;PSMA1;PSMC3;PSMA2;PSMC4;PSMC1;PSMC2;PSME1;PSME2
DTLↆ54	Dectin-1 mediated noncanonical NF-kB signaling Homo sapiens R-HSA-5607761	2.97491e-14	7.8835e-13	7.48923	233.259	PSMD10;PSMD12;PSMD11;PSMD14;PSMD13;CUL1;PSMA7;PSMD8;PSMB6;PSMD9;PSMB7;PSMD6;PSMD7;PSMB5;PSMD4;PSMB2;PSMB3;PSMD2;PSMD3;UBC;PSMB1;PSMD1;PSMF1;RPS27A;SKP1;FBXW11;PSMB8;PSMA5;PSMA6;PSMA3;PSMC5;PSMA4;PSMC6;PSMA1;PSMC3;PSMA2;PSMC4;PSMC1;PSMC2;PSME1;PSME2;UBE2M
DTLↆ55	Activation of APC/C and APC/C:Cdc20 mediated degradation of mitotic proteins Homo sapiens R-HSA-176814	3.37426e-14	8.77922e-13	6.02791	186.986	PSMD10;PSMD12;PSMD11;ANAPC15;PSMD14;ANAPC16;PSMD13;UBE2D1;PSMA7;ANAPC11;PSMD8;PSMB6;PSMD9;PSMB7;PSMD6;CCNB1;PSMD7;PSMB5;PSMD4;PSMB2;PSMB3;CDC26;PSMD2;PSMD3;CDC27;UBC;PSMB1;PSMD1;PSMF1;BUB3;RPS27A;UBE2E1;PSMB8;PSMA5;PSMA6;PSMA3;PSMC5;PSMA4;PSMC6;PSMA1;PSMC3;PSMA2;PSMC4;PSMC1;PSMC2;PSME1;PSME2;ANAPC5
DTLↆ56	mRNA Splicing - Major Pathway Homo sapiens R-HSA-72163	3.67161e-14	9.38227e-13	3.83175	118.537	EIF4A3;HNRNPU;HNRNPR;YBX1;USP39;ELAVL1;SART1;SNRPD2;CLP1;SNRPD1;SNRNP70;MAGOH;SNRPD3;TXNL4A;CTNNBL1;NCBP1;PLRG1;GTF2F2;CDC40;PRPF6;SNRPG;SRSF2;SNRNP27;SRSF4;HNRNPH2;SNRPA1;DNAJC8;SNRPA;SNRPB;SRSF9;SF3B4;SF3B5;DDX5;SF3B2;RBM8A;DHX9;SF3B6;SRRT;FIP1L1;POLR2B;POLR2C;CSTF1;POLR2E;SNRPB2;POLR2H;POLR2J;POLR2K;POLR2L;HNRNPA0;SF3A3;HSPA8;HNRNPA3;CPSF3;CDC5L;CWC15;LSM4;LSM2;HNRNPL;HNRNPM;LSM8;LSM7;SNRNP40;…
DTLↆ57	APC/C:Cdh1 mediated degradation of Cdc20 and other APC/C:Cdh1 targeted proteins in late mitosis/early G1 Homo sapiens R-HSA-174178	5.88095e-14	1.47643e-12	6.23695	190.005	PSMD10;PSMD12;PSMD11;ANAPC15;PSMD14;ANAPC16;PSMD13;UBE2D1;PSMA7;ANAPC11;PSMD8;PSMB6;PSMD9;PSMB7;PSMD6;PSMD7;PSMB5;PSMD4;PSMB2;PSMB3;CDC26;PSMD2;PSMD3;CDC27;UBC;PSMB1;PSMD1;PSMF1;RPS27A;UBE2E1;PSMB8;PSMA5;PSMA6;PSMA3;PSMC5;PSMA4;PSMC6;PSMA1;PSMC3;PSMA2;PSMC4;PSMC1;PSMC2;PSME1;PSME2;ANAPC5
DTLↆ58	Cross-presentation of soluble exogenous antigens (endosomes) Homo sapiens R-HSA-1236978	8.58452e-14	2.11801e-12	9.37339	282.01	PSMD10;PSMD12;PSMD11;PSMD14;PSMD13;PSMA7;PSMD8;PSMB6;PSMD9;PSMB7;PSMD6;PSMD7;PSMB5;PSMD4;PSMB2;PSMB3;PSMD2;PSMD3;PSMB1;PSMD1;PSMF1;PSMB8;PSMA5;PSMA6;PSMA3;PSMC5;PSMA4;PSMC6;PSMA1;PSMC3;PSMA2;PSMC4;PSMC1;PSMC2;PSME1;PSME2
DTLↆ59	Regulation of RAS by GAPs Homo sapiens R-HSA-5658442	1.00465e-13	2.4367e-12	6.48253	194.015	PSMD10;PSMD12;PSMD11;PSMD14;PSMD13;CUL3;RASAL1;PSMA7;PSMD8;PSMB6;PSMD9;PSMB7;PSMD6;PSMD7;PSMB5;PSMD4;PSMB2;PSMB3;PSMD2;PSMD3;UBC;PSMB1;PSMD1;PSMF1;RPS27A;DAB2IP;PSMB8;RBX1;PSMA5;PSMA6;PSMA3;PSMC5;PSMA4;PSMC6;PSMA1;PSMC3;PSMA2;PSMC4;RASA1;PSMC1;PSMC2;PSME1;PSME2;KRAS
DTLↆ60	CDT1 association with the CDC6:ORC:origin complex Homo sapiens R-HSA-68827	1.12252e-13	2.67721e-12	7.52603	224.411	PSMD10;PSMD12;PSMD11;PSMD14;MCM8;PSMD13;GMNN;PSMA7;PSMD8;PSMB6;PSMD9;PSMB7;PSMD6;PSMD7;PSMB5;PSMD4;PSMB2;PSMB3;PSMD2;PSMD3;UBC;PSMB1;PSMD1;PSMF1;RPS27A;PSMB8;PSMA5;PSMA6;PSMA3;PSMC5;PSMA4;PSMC6;PSMA1;PSMC3;PSMA2;PSMC4;PSMC1;PSMC2;PSME1;PSME2
DTLↆ61	Degradation of beta-catenin by the destruction complex Homo sapiens R-HSA-195253	1.59844e-13	3.74979e-12	5.29858	156.121	GSK3B;PSMD8;PSMD9;FRAT1;PSMD6;PSMD7;PSMD4;PPP2R5E;PSMD2;PSMD3;PSMD1;SKP1;PPP2R5A;RBX1;PSMA5;PSMA6;PSMA3;PSMA4;PSMA1;PSMA2;PSME1;PSME2;PSMD10;PSMD12;PSMD11;PSMD14;PSMD13;HDAC1;CUL1;PSMA7;PPP2CA;PSMB6;PSMB7;PPP2CB;PSMB5;PSMB2;PSMB3;UBC;PSMB1;PSMF1;RPS27A;TCF7L1;CSNK1A1;PSMB8;PSMC5;PSMC6;PSMC3;PSMC4;PSMC1;PSMC2
DTLↆ62	p53-Dependent G1/S DNA damage checkpoint Homo sapiens R-HSA-69580	1.67541e-13	3.80557e-12	6.77509	199.306	PSMD10;PSMD12;CDKN1B;PSMD11;PSMD14;PSMD13;PSMA7;PSMD8;PSMB6;PSMD9;PSMB7;PSMD6;PSMD7;PSMB5;PSMD4;PSMB2;PCBP4;PSMB3;PSMD2;PSMD3;UBC;PSMB1;PSMD1;PSMF1;RPS27A;PSMB8;PSMA5;PSMA6;PSMA3;PSMC5;PSMA4;PSMC6;PSMA1;PSMC3;PSMA2;PSMC4;PSMC1;PSMC2;CDK2;PSME1;MDM2;PSME2
DTLↆ63	p53-Dependent G1 DNA Damage Response Homo sapiens R-HSA-69563	1.67541e-13	3.80557e-12	6.77509	199.306	PSMD10;PSMD12;CDKN1B;PSMD11;PSMD14;PSMD13;PSMA7;PSMD8;PSMB6;PSMD9;PSMB7;PSMD6;PSMD7;PSMB5;PSMD4;PSMB2;PCBP4;PSMB3;PSMD2;PSMD3;UBC;PSMB1;PSMD1;PSMF1;RPS27A;PSMB8;PSMA5;PSMA6;PSMA3;PSMC5;PSMA4;PSMC6;PSMA1;PSMC3;PSMA2;PSMC4;PSMC1;PSMC2;CDK2;PSME1;MDM2;PSME2
DTLↆ64	Disease Homo sapiens R-HSA-1643685	2.16732e-13	4.84599e-12	1.82497	53.2165	RPL5;RPL30;RPL3;HDAC10;HDAC11;CCNC;RBPJ;RPL8;RPL6;PSMD8;RPS15;PSMD9;PSMD6;C1GALT1C1;PSMD7;PSMD4;RPS19;RPL18A;AKT2;PSMD2;PSMD3;FGFR1OP2;AP1S2;AKT1;PSMD1;RCC1;RPS10;RPS13;RPS12;SKP1;MCCC1;DKK1;HSPG2;NUP93;BTC;CDC37;FDX1;PSME1;PSME2;RPL29;RPL28;VPS28;MMADHC;MAPKAP1;SDC2;PDGFB;SUPT4H1;PIK3R3;RPS4Y1;APH1A;APH1B;PSMF1;JAG2;XRCC6;XRCC5;EIF2AK2;ERLIN2;MSRA;SNW1;NMT1;NAPEPLD;SDC1;GRB2;CALR;CALM1;RPS21;RPS…
DTLↆ65	APC/C-mediated degradation of cell cycle proteins Homo sapiens R-HSA-174143	2.2699e-13	4.92157e-12	5.0871	148.105	UBE2D1;PSMD8;PSMD9;PSMD6;PSMD7;PSMD4;CDC26;PSMD2;PSMD3;CDC27;PSMD1;SKP1;UBE2E1;PSMA5;PSMA6;PSMA3;PSMA4;PSMA1;PSMA2;PSME1;PSME2;ANAPC5;PSMD10;PSMD12;PSMD11;ANAPC15;PSMD14;ANAPC16;PSMD13;CUL1;PSMA7;ANAPC11;PSMB6;PSMB7;CCNB1;PSMB5;PSMB2;PSMB3;UBC;PSMB1;PSMF1;BUB3;RPS27A;PSMB8;PSMC5;PSMC6;PSMC3;PSMC4;PSMC1;PSMC2;CDK2
DTLↆ66	Regulation of mitotic cell cycle Homo sapiens R-HSA-453276	2.2699e-13	4.92157e-12	5.0871	148.105	UBE2D1;PSMD8;PSMD9;PSMD6;PSMD7;PSMD4;CDC26;PSMD2;PSMD3;CDC27;PSMD1;SKP1;UBE2E1;PSMA5;PSMA6;PSMA3;PSMA4;PSMA1;PSMA2;PSME1;PSME2;ANAPC5;PSMD10;PSMD12;PSMD11;ANAPC15;PSMD14;ANAPC16;PSMD13;CUL1;PSMA7;ANAPC11;PSMB6;PSMB7;CCNB1;PSMB5;PSMB2;PSMB3;UBC;PSMB1;PSMF1;BUB3;RPS27A;PSMB8;PSMC5;PSMC6;PSMC3;PSMC4;PSMC1;PSMC2;CDK2
DTLↆ67	Processing of Capped Intron-Containing Pre-mRNA Homo sapiens R-HSA-72203	3.1644e-13	6.7586e-12	2.97565	85.6442	NXT1;PDCD7;EIF4A3;HNRNPU;HNRNPR;YBX1;USP39;ELAVL1;SART1;SNRPD2;CLP1;SNRPD1;SNRNP70;MAGOH;SNRPD3;TXNL4A;SNRNP35;CTNNBL1;NCBP1;THOC3;THOC2;ZCRB1;PLRG1;THOC5;GTF2F2;CDC40;NUP93;DDX39A;PRPF6;SARNP;NUP50;SNRPG;SRSF2;SNRNP27;HNRNPH2;SRSF4;SNRPA1;SNRNP25;DNAJC8;SNRPA;SNRPB;SRSF9;SF3B4;FYTTD1;SLBP;SF3B5;SF3B2;DDX5;RBM8A;DHX9;POLDIP3;SF3B6;SRRT;FIP1L1;POLR2B;POLR2C;TPR;CSTF1;POLR2E;SNRPB2;POLR2H;EIF4E;POL…
DTLↆ68	G2/M Transition Homo sapiens R-HSA-69275	3.81286e-13	8.02383e-12	3.13838	89.7427	YWHAE;CEP57;HSP90AB1;CETN2;PPP2R2A;PPP1CB;PSMD8;PSMD9;PSMD6;ACTR1A;PSMD7;PSMD4;PSMD2;PSMD3;PSMD1;PHLDA1;YWHAG;RAB8A;SKP1;OFD1;HSP90AA1;FKBPL;FBXW11;TUBB;TUBG1;TUBA4A;CDC25B;HAUS1;PSMA5;PSMA6;PSMA3;PSMA4;PSMA1;PSMA2;AKAP9;PSME1;PSME2;MAPRE1;AJUBA;OPTN;PAFAH1B1;PSMD10;PSMD12;PSMD11;PSMD14;LIN37;DCTN2;TUBGCP2;PSMD13;SSNA1;DCTN3;CUL1;PSMA7;PPP2CA;PSMB6;PSMB7;PPP2CB;CCNB1;PSMB5;RBBP4;HAUS8;PSMB2;PRKAR…
DTLↆ69	TP53 Regulates Metabolic Genes Homo sapiens R-HSA-5628897	6.00754e-13	1.24591e-11	4.98625	140.316	YWHAE;GPI;COX7B;YWHAB;COX4I1;PRKAG1;PRKAG2;COX6A1;COX7C;GLS;YWHAQ;AKT2;MLST8;AKT1;YWHAG;YWHAH;COX8A;YWHAZ;COX6B1;RRAGA;COX7A2L;RRM2B;RRAGB;SCO2;DDIT4;COX19;PRKAA1;COX16;COX18;COX5B;COX5A;PRDX2;PRDX5;PRDX1;COX14;SURF1;NDUFA4;TXNRD1;GSR;COX6C;LRPPRC;MTOR;RHEB;AGO2;CYCS;LAMTOR1;LAMTOR4;LAMTOR3;COX20;LAMTOR5
DTLↆ70	Host Interactions of HIV factors Homo sapiens R-HSA-162909	6.61597e-13	1.35249e-11	3.67118	102.955	ARF1;PSIP1;AP2A2;PSMD8;PSMD9;PSMD6;PSMD7;PSMD4;AP1G1;PSMD2;PSMD3;AP1S2;PSMD1;RCC1;RAC1;AP2M1;KPNA1;SKP1;RBX1;NUP93;PSMA5;PSMA6;PSMA3;PSMA4;PSMA1;PSMA2;NUP50;PSME1;PSME2;SLC25A5;PPIA;SLC25A4;SLC25A6;PSMD10;PSMD12;PSMD11;PSMD14;PSMD13;PSMA7;PSMB6;PSMB7;PSMB5;PSMB2;PSMB3;TPR;UBC;PSMB1;AP2S1;ATP6V1H;FYN;PSMF1;RPS27A;PAK2;AP1M2;RANBP1;NPM1;HMGA1;AP2B1;PSMB8;CDK9;PSMC5;PSMC6;PSMC3;PSMC4;PSMC1;PSMC2;RAN
DTLↆ71	Vesicle-mediated transport Homo sapiens R-HSA-5653656	7.72523e-13	1.55701e-11	2.01351	56.1551	APP;SCOC;SYS1;KDELR1;GCC2;RAB43;GOLGA2;TFG;KIF5C;AKT2;KIF5B;AP1S2;AKT1;ARFIP2;KIF21A;KIFAP3;VPS36;AP2M1;TPD52;NSF;COG6;COG2;ANK2;CHMP4B;KDELR2;CHMP4A;VPS25;STAM2;VPS28;COPB2;SPTBN5;RAB5C;TMED10;TSG101;STXBP3;SAR1B;COPB1;ARL1;KLC1;TGOLN2;BLOC1S6;SCFD1;HSPH1;SNX2;MAN2A2;KIF3A;MYO6;UBC;RAB6A;AP1M2;SNX5;TRAPPC3;HSPA8;RAB4A;SNAPIN;TRAPPC1;TRAPPC4;TRAPPC5;SURF4;M6PR;ASPSCR1;MYO5A;LNPEP;SNF8;TRAPPC9;STA…
DTLↆ72	Antigen processing-Cross presentation Homo sapiens R-HSA-1236975	8.30736e-13	1.61817e-11	5.03382	140.023	PSMD8;PSMD9;PSMD6;PSMD7;PSMD4;CTSL;SEC61G;PSMD2;PSMD3;PSMD1;SEC61B;PDIA3;TAP1;HLA-C;CYBA;HLA-G;HLA-E;PSMA5;PSMA6;PSMA3;PSMA4;PSMA1;PSMA2;PSME1;PSME2;PSMD10;PSMD12;PSMD11;PSMD14;PSMD13;PSMA7;PSMB6;PSMB7;PSMB5;PSMB2;PSMB3;UBC;PSMB1;PSMF1;RPS27A;LNPEP;PSMB8;PSMC5;PSMC6;PSMC3;PSMC4;PSMC1;PSMC2;CALR
DTLↆ73	G1/S DNA Damage Checkpoints Homo sapiens R-HSA-69615	8.34258e-13	1.61817e-11	6.18515	172.023	PSMD10;PSMD12;CDKN1B;PSMD11;PSMD14;PSMD13;PSMA7;PSMD8;PSMB6;PSMD9;PSMB7;PSMD6;PSMD7;PSMB5;PSMD4;PSMB2;PCBP4;PSMB3;PSMD2;PSMD3;UBC;PSMB1;PSMD1;PSMF1;RPS27A;PSMB8;PSMA5;PSMA6;PSMA3;PSMC5;PSMA4;PSMC6;PSMA1;PSMC3;PSMA2;PSMC4;PSMC1;PSMC2;CDK2;PSME1;MDM2;PSME2
DTLↆ74	Mitotic G2-G2/M phases Homo sapiens R-HSA-453274	8.36789e-13	1.61817e-11	3.06976	85.3675	YWHAE;CEP57;HSP90AB1;CETN2;PPP2R2A;PPP1CB;PSMD8;PSMD9;PSMD6;ACTR1A;PSMD7;PSMD4;PSMD2;PSMD3;PSMD1;PHLDA1;YWHAG;RAB8A;SKP1;OFD1;HSP90AA1;FKBPL;FBXW11;TUBB;TUBG1;TUBA4A;CDC25B;HAUS1;PSMA5;PSMA6;PSMA3;PSMA4;PSMA1;PSMA2;AKAP9;PSME1;PSME2;MAPRE1;AJUBA;OPTN;PAFAH1B1;PSMD10;PSMD12;PSMD11;PSMD14;LIN37;DCTN2;TUBGCP2;PSMD13;SSNA1;DCTN3;CUL1;PSMA7;PPP2CA;PSMB6;PSMB7;PPP2CB;CCNB1;PSMB5;RBBP4;HAUS8;PSMB2;PRKAR…
DTLↆ75	Hedgehog 'on' state Homo sapiens R-HSA-5632684	1.13471e-12	2.16503e-11	4.84347	133.218	ARRB1;PSMD8;PSMD9;PSMD6;PSMD7;PSMD4;PSMD2;BOC;PSMD3;PSMD1;RBX1;PSMA5;PSMA6;PSMA3;EVC;PSMA4;PSMA1;PSMA2;PSME1;PSME2;PSMD10;PSMD12;PSMD11;PSMD14;PSMD13;CUL3;PSMA7;PSMB6;PSMB7;PSMB5;PSMB2;PSMB3;KIF3A;UBC;PSMB1;SPOP;PSMF1;RPS27A;EVC2;SMURF2;CSNK1A1;PSMB8;PSMC5;ITCH;PSMC6;PSMC3;PSMC4;PSMC1;PSMC2;DZIP1
DTLↆ76	Signaling by Hedgehog Homo sapiens R-HSA-5358351	1.29748e-12	2.44302e-11	3.49903	95.7706	GSK3B;ARRB1;PSMD8;PSMD9;PSMD6;PSMD7;PSMD4;PSMD2;PSMD3;BOC;PSMD1;IFT57;SKP1;OFD1;RBX1;PSMA5;PSMA6;PSMA3;EVC;PSMA4;PSMA1;PRKAR1A;PSMA2;PSME1;PSME2;PSMD10;VCP;PSMD12;PSMD11;PSMD14;PSMD13;CUL3;SEL1L;CUL1;ADCY3;DERL2;PSMA7;ADCY5;PSMB6;ERLEC1;PSMB7;PSMB5;OS9;PSMB2;KIF3A;PRKAR2B;PSMB3;PRKAR2A;UBC;PSMB1;SPOP;GPC5;PSMF1;RPS27A;EVC2;SMURF2;CSNK1A1;PSMB8;PSMC5;ITCH;PSMC6;PSMC3;PSMC4;PSMC1;PSMC2;GNAS;P4HB;NO…
DTLↆ77	PCP/CE pathway Homo sapiens R-HSA-4086400	1.95462e-12	3.63255e-11	4.52139	121.901	CLTC;CLTB;CLTA;AP2A2;PSMD8;PSMD9;PSMD6;PSMD7;PSMD4;PSMD2;PSMD3;PSMD1;RAC1;AP2M1;RHOA;PSMA5;PSMA6;PSMA3;PSMA4;PSMA1;PSMA2;PSME1;PSME2;PFN1;PSMD10;PSMD12;PSMD11;PSMD14;PSMD13;PSMA7;PSMB6;PSMB7;PARD6A;WNT11;PSMB5;PSMB2;PSMB3;UBC;PSMB1;AP2S1;DVL3;PSMF1;RPS27A;SMURF2;AP2B1;PSMB8;PSMC5;PSMC6;PSMC3;PSMC4;PSMC1;PSMC2
DTLↆ78	Antigen processing: Ubiquitination & Proteasome degradation Homo sapiens R-HSA-983168	5.81453e-12	1.06674e-10	2.46095	63.6663	UBE3C;UBE2D2;FBXO27;UBE2D3;LTN1;KEAP1;UBE2D1;UBE2L6;UBE2L3;PSMD8;PSMD9;HERC4;NPEPPS;RNF115;HERC3;PSMD6;RNF114;PSMD7;HERC2;PSMD4;CDC26;PSMD2;RNF19A;PSMD3;CDC27;FBXO3;PSMD1;SKP1;FBXW11;FBXO2;UBE2E3;UBE2E1;UBE2E2;RBX1;RNF126;PSME1;UBE2V2;PSME2;ANAPC5;RBCK1;UBE2V1;PSMD10;ANAPC13;PSMD12;PSMD11;PSMD14;PSMD13;CUL3;CUL2;CUL1;UBR2;UBE2J2;FBXO44;UBE2J1;ANAPC11;SOCS1;BTBD1;UBC;PSMF1;UBE2F;UBE2H;UBE2B;SMURF2…
DTLↆ79	Asymmetric localization of PCP proteins Homo sapiens R-HSA-4608870	6.70342e-12	1.21425e-10	5.88802	151.489	PSMD10;PSMD12;PSMD11;PSMD14;PSMD13;PSMA7;PSMD8;PSMB6;PSMD9;PSMB7;PSMD6;PSMD7;PARD6A;PSMB5;PSMD4;PSMB2;PSMB3;PSMD2;PSMD3;UBC;PSMB1;PSMD1;PSMF1;RPS27A;SMURF2;PSMB8;PSMA5;PSMA6;PSMA3;PSMC5;PSMA4;PSMC6;PSMA1;PSMC3;PSMA2;PSMC4;PSMC1;PSMC2;PSME1;PSME2
DTLↆ80	Metabolism Homo sapiens R-HSA-1430728	7.07745e-12	1.26598e-10	1.4473	37.1581	CDA;PI4K2B;RPL5;RPL30;RPL3;ENO1;EPRS;ENO2;RPL8;ENO3;RPL6;GLS;PSMD8;PSMD9;PSMD6;PSMD7;SCP2;PSMD4;PSMD2;LIPH;NAMPT;PSMD3;AKT1;PSMD1;CYP1B1;PIP4K2C;PRSS3;GSTK1;ACOT9;ACOT8;SECISBP2;MED8;MED4;HSPG2;NUP93;SULT2B1;MTHFD1;SCO2;PRKAR1A;FDX1;UQCRC1;PSME1;PSME2;TMEM126B;HPRT1;RPL29;RPL28;SAR1B;ABCB7;SHMT1;RPS4Y1;SLC5A3;OAZ1;ADH5;MTMR6;CIAO1;LDHB;CYB5R1;LDHA;RDH11;PRKAR2B;CHST12;PRKAR2A;PTPMT1;AFMID;ST3GAL4…
DTLↆ81	Diseases of signal transduction Homo sapiens R-HSA-5663202	1.17115e-11	2.06904e-10	2.33373	58.7409	HDAC10;HDAC11;CCNC;RBPJ;FGF2;PSMD8;PSMD9;PSMD6;PSMD7;PSMD4;AKT2;PSMD2;PSMD3;FGFR1OP2;AKT1;PSMD1;SKP1;RNF43;DKK1;GTF2F2;RBX1;BTC;CDC37;PSME1;PSME2;PSMD10;VCP;PSMD12;PSMD11;PSMD14;PSMD13;MAPKAP1;SEL1L;PDGFB;CUL1;PIK3R3;APH1A;BAG4;APH1B;UBC;PSMF1;JAG2;SMAD4;TGFB1;CPSF6;ERLIN2;SNW1;FGF18;NAPEPLD;MDM2;GRB2;PRR5;GSK3B;GSK3A;CDKN1B;PPP2R5E;MLST8;LRRFIP1;PSENEN;HSP90AA1;NCBP1;PDPK1;PPP2R5A;NCOR2;PSMA5;KA…
DTLↆ82	Class I MHC mediated antigen processing & presentation Homo sapiens R-HSA-983169	1.46331e-11	2.55366e-10	2.27464	56.7471	UBE3C;UBE2D2;FBXO27;UBE2D3;LTN1;KEAP1;UBE2D1;UBE2L6;UBE2L3;PSMD8;PSMD9;HERC4;NPEPPS;RNF115;HERC3;PSMD6;RNF114;PSMD7;HERC2;PSMD4;CDC26;PSMD2;RNF19A;PSMD3;CDC27;FBXO3;PSMD1;SKP1;PDIA3;FBXW11;FBXO2;UBE2E3;UBE2E1;HLA-C;UBE2E2;TAP1;CYBA;HLA-G;HLA-E;RBX1;RNF126;PSME1;UBE2V2;PSME2;ANAPC5;RBCK1;UBE2V1;PSMD10;ANAPC13;PSMD12;PSMD11;PSMD14;SAR1B;PSMD13;CUL3;CUL2;CUL1;UBR2;UBE2J2;FBXO44;UBE2J1;ANAPC11;SOCS1;…
DTLↆ83	Removal of licensing factors from origins Homo sapiens R-HSA-69300	2.12422e-11	3.66236e-10	5.0214	123.401	RB1;PSMD10;PSMD12;CDKN1B;PSMD11;PSMD14;MCM8;PSMD13;GMNN;PSMA7;PSMD8;PSMB6;PSMD9;PSMB7;PSMD6;PSMD7;PSMB5;PSMD4;PSMB2;PSMB3;PSMD2;PSMD3;UBC;PSMB1;PSMD1;PSMF1;RPS27A;PSMB8;PSMA5;PSMA6;PSMA3;PSMC5;PSMA4;PSMC6;PSMA1;PSMC3;PSMA2;PSMC4;PSMC1;PSMC2;CDK2;PSME1;PSME2
DTLↆ84	Switching of origins to a post-replicative state Homo sapiens R-HSA-69052	2.93538e-11	4.94179e-10	5.07901	123.174	RB1;PSMD10;PSMD12;CDKN1B;PSMD11;PSMD14;MCM8;PSMD13;PSMA7;PSMD8;PSMB6;PSMD9;PSMB7;PSMD6;PSMD7;PSMB5;PSMD4;PSMB2;PSMB3;PSMD2;PSMD3;UBC;PSMB1;PSMD1;PSMF1;RPS27A;PSMB8;PSMA5;PSMA6;PSMA3;PSMC5;PSMA4;PSMC6;PSMA1;PSMC3;PSMA2;PSMC4;PSMC1;PSMC2;CDK2;PSME1;PSME2
DTLↆ85	Orc1 removal from chromatin Homo sapiens R-HSA-68949	2.93538e-11	4.94179e-10	5.07901	123.174	RB1;PSMD10;PSMD12;CDKN1B;PSMD11;PSMD14;MCM8;PSMD13;PSMA7;PSMD8;PSMB6;PSMD9;PSMB7;PSMD6;PSMD7;PSMB5;PSMD4;PSMB2;PSMB3;PSMD2;PSMD3;UBC;PSMB1;PSMD1;PSMF1;RPS27A;PSMB8;PSMA5;PSMA6;PSMA3;PSMC5;PSMA4;PSMC6;PSMA1;PSMC3;PSMA2;PSMC4;PSMC1;PSMC2;CDK2;PSME1;PSME2
DTLↆ86	CLEC7A (Dectin-1) signaling Homo sapiens R-HSA-5607764	3.67835e-11	6.05025e-10	3.90616	93.8492	UBE2D2;UBE2D1;PYCARD;PSMD8;PSMD9;PSMD6;PPP3CB;PSMD7;PSMD4;PSMD2;PSMD3;PSMD1;SKP1;FBXW11;PDPK1;PSMA5;PSMA6;PSMA3;PSMA4;PSMA1;PSMA2;PSME1;PSME2;UBE2V1;PSMD10;PSMD12;PSMD11;PSMD14;PSMD13;CUL1;ITPR2;BCL10;PSMA7;PSMB6;PSMB7;PSMB5;PSMB2;PSMB3;UBC;PSMB1;PSMF1;RPS27A;NFKB1;PSMB8;NFKBIA;PSMC5;PSMC6;PSMC3;PSMC4;PSMC1;PSMC2;CALM1;UBE2M
DTLↆ87	Hedgehog 'off' state Homo sapiens R-HSA-5610787	3.67835e-11	6.05025e-10	3.90616	93.8492	GSK3B;PSMD8;PSMD9;PSMD6;PSMD7;PSMD4;PSMD2;PSMD3;PSMD1;IFT57;SKP1;OFD1;RBX1;PSMA5;PSMA6;PSMA3;PSMA4;PSMA1;PRKAR1A;PSMA2;PSME1;PSME2;PSMD10;PSMD12;PSMD11;PSMD14;PSMD13;CUL1;ADCY3;PSMA7;ADCY5;PSMB6;PSMB7;PSMB5;PSMB2;KIF3A;PRKAR2B;PSMB3;PRKAR2A;UBC;PSMB1;PSMF1;RPS27A;CSNK1A1;PSMB8;PSMC5;ITCH;PSMC6;PSMC3;PSMC4;PSMC1;PSMC2;GNAS
DTLↆ88	Apoptosis Homo sapiens R-HSA-109581	6.43619e-11	1.04661e-09	2.89557	67.949	YWHAE;PPP1R13B;YWHAB;TRADD;HMGB1;BBC3;PSMD8;PSMD9;PSMD6;CASP7;PSMD7;PSMD4;YWHAQ;AKT2;PSMD2;PSMD3;AKT1;PSMD1;HIST1H1E;DNM1L;SPTAN1;YWHAG;KPNA1;YWHAH;APPL1;DBNL;APAF1;YWHAZ;PSMA5;PSMA6;PSMA3;PSMA4;PSMA1;PSMA2;PSME1;PSME2;PSMD10;PSMD12;PSMD11;PSMD14;MAGED1;PSMD13;PSMA7;ADD1;PSMB6;PSMB7;PSMB5;PSMB2;PSMB3;UBC;LMNA;PSMB1;PSMF1;FADD;RPS27A;BID;PAK2;GSN;BAD;CFLAR;PTK2;PSMB8;TJP1;H1F0;PSMC5;PSMC6;STK24;PS…
DTLↆ89	Assembly of the pre-replicative complex Homo sapiens R-HSA-68867	1.07613e-10	1.73028e-09	5.01442	115.093	PSMD10;PSMD12;PSMD11;PSMD14;MCM8;PSMD13;GMNN;PSMA7;PSMD8;PSMB6;PSMD9;PSMB7;PSMD6;PSMD7;PSMB5;PSMD4;PSMB2;PSMB3;PSMD2;PSMD3;UBC;PSMB1;PSMD1;PSMF1;RPS27A;PSMB8;PSMA5;PSMA6;PSMA3;PSMC5;PSMA4;PSMC6;PSMA1;PSMC3;PSMA2;PSMC4;PSMC1;PSMC2;PSME1;PSME2
DTLↆ90	Regulation of DNA replication Homo sapiens R-HSA-69304	1.36402e-10	2.16879e-09	4.54976	103.35	RB1;PSMD10;PSMD12;CDKN1B;PSMD11;PSMD14;MCM8;PSMD13;GMNN;PSMA7;PSMD8;PSMB6;PSMD9;PSMB7;PSMD6;PSMD7;PSMB5;PSMD4;PSMB2;PSMB3;PSMD2;PSMD3;UBC;PSMB1;PSMD1;PSMF1;RPS27A;PSMB8;PSMA5;PSMA6;PSMA3;PSMC5;PSMA4;PSMC6;PSMA1;PSMC3;PSMA2;PSMC4;PSMC1;PSMC2;CDK2;PSME1;PSME2
DTLↆ91	Programmed Cell Death Homo sapiens R-HSA-5357801	1.8611e-10	2.92662e-09	2.79957	62.7234	YWHAE;PPP1R13B;YWHAB;TRADD;HMGB1;BBC3;PSMD8;PSMD9;PSMD6;CASP7;PSMD7;PSMD4;YWHAQ;AKT2;PSMD2;PSMD3;AKT1;PSMD1;HIST1H1E;DNM1L;SPTAN1;YWHAG;KPNA1;YWHAH;APPL1;DBNL;APAF1;YWHAZ;PSMA5;PSMA6;PSMA3;PSMA4;PSMA1;PSMA2;PSME1;PSME2;PSMD10;PSMD12;PSMD11;PSMD14;MAGED1;PSMD13;PSMA7;ADD1;PSMB6;PSMB7;PSMB5;PSMB2;PSMB3;UBC;LMNA;PSMB1;PSMF1;FADD;RPS27A;BID;PAK2;GSN;BAD;CFLAR;PTK2;PSMB8;TJP1;H1F0;PSMC5;PSMC6;STK24;PS…
DTLↆ92	Cap-dependent Translation Initiation Homo sapiens R-HSA-72737	2.37106e-10	3.64837e-09	3.39081	75.149	EIF4A2;RPL5;EIF4A1;RPL30;RPL3;RPLP1;RPL8;RPL10A;RPL6;RPS15;RPL7A;RPS19;RPL18A;RPS10;RPS13;RPS12;EIF5B;RPS9;RPS8;RPS5;RPSA;PABPC1;RPL29;RPL28;RPL10;RPS4Y1;RPL14;EIF4H;RPL15;RPS2;RPL18;RPS27A;EIF4E;EIF4B;RPL19;EIF2B5;EIF2B4;EIF2B3;EIF2B2;RPL23A;EIF2S2;EIF2S1;EIF5;EIF3K;EIF3I;EIF3J;EIF3G;EIF3H;FAU;EIF3F;RPS21;EIF3D;RPS24;RPL26L1;EIF3A;EIF4G1;RPS23
DTLↆ93	Eukaryotic Translation Initiation Homo sapiens R-HSA-72613	2.37106e-10	3.64837e-09	3.39081	75.149	EIF4A2;RPL5;EIF4A1;RPL30;RPL3;RPLP1;RPL8;RPL10A;RPL6;RPS15;RPL7A;RPS19;RPL18A;RPS10;RPS13;RPS12;EIF5B;RPS9;RPS8;RPS5;RPSA;PABPC1;RPL29;RPL28;RPL10;RPS4Y1;RPL14;EIF4H;RPL15;RPS2;RPL18;RPS27A;EIF4E;EIF4B;RPL19;EIF2B5;EIF2B4;EIF2B3;EIF2B2;RPL23A;EIF2S2;EIF2S1;EIF5;EIF3K;EIF3I;EIF3J;EIF3G;EIF3H;FAU;EIF3F;RPS21;EIF3D;RPS24;RPL26L1;EIF3A;EIF4G1;RPS23
DTLↆ94	Metabolism of polyamines Homo sapiens R-HSA-351202	2.60376e-10	3.96381e-09	4.09979	90.4779	PSMD10;PSMD12;PSMD11;PSMD14;PSMD13;AMD1;APIP;SAT1;OAZ1;PSMA7;PSMD8;PSMB6;PSMD9;PSMB7;PSMD6;PSMD7;PSMB5;PSMD4;PSMB2;PSMB3;PSMD2;PSMD3;PSMB1;PSMD1;PSMF1;ENOPH1;ARG2;GOT1;SLC6A12;NMRAL1;PSMB8;PSMA5;PSMA6;PSMA3;PSMC5;PSMA4;PSMC6;PSMA1;PSMC3;PSMA2;PSMC4;ADI1;PSMC1;PSMC2;PSME1;PSME2
DTLↆ95	Transcriptional Regulation by TP53 Homo sapiens R-HSA-3700989	7.00838e-10	1.05568e-08	2.03363	42.8663	EHMT1;COX6A1;GLS;AKT2;AKT1;BNIP3L;SUPT16H;USP7;CSNK2A2;USP2;GTF2F2;COX6B1;RRAGA;COX7A2L;MSH2;RRAGB;SCO2;CSNK2B;DDIT4;MAPKAPK5;COX19;MEAF6;COX16;MAPKAP1;COX18;SUPT4H1;PRDX2;NUAK1;PRDX5;CCNB1;PCBP4;PRDX1;UBC;COX14;PRELID1;SURF1;GADD45A;CNOT4;CDK9;CNOT7;TP53I3;CDK5;BCL6;CNOT11;RHEB;CNOT2;AGO2;CNOT3;CDK2;MDM2;RAD17;PIN1;CYCS;MNAT1;COX20;YWHAE;PRR5;GPI;COX7B;CDKN1B;PPP1R13B;PHF20;SETD9;YWHAB;COX4I1;PR…
DTLↆ96	SRP-dependent cotranslational protein targeting to membrane Homo sapiens R-HSA-1799339	1.54455e-09	2.30234e-08	3.32573	67.4743	RPL5;SRP19;RPL30;TRAM1;RPL3;RPLP1;SRP54;SRP14;RPL8;RPL10A;RPL6;RPS15;RPL7A;RPS19;RPL18A;SEC61G;SEC61B;RPS10;RPS13;RPS12;RPS9;SSR4;RPS8;RPS5;SSR2;SSR3;RPSA;DDOST;SRP9;RPL29;RPL28;RPN2;RPL10;RPS4Y1;SRP72;RPL14;RPL15;RPS2;RPL18;RPS27A;SEC11A;RPL19;SEC11C;RPL23A;SPCS3;SPCS2;SPCS1;SRPRB;FAU;RPS21;RPS24;RPL26L1;RPS23
DTLↆ97	MAPK6/MAPK4 signaling Homo sapiens R-HSA-5687128	3.5617e-09	5.25443e-08	3.53648	68.7952	PSMD10;PSMD12;PSMD11;PSMD14;PSMD13;HSPB1;PSMA7;PSMD8;CDC42;PSMB6;PSMD9;PSMB7;PSMD6;PAK1;PSMD7;PSMB5;PSMD4;PSMB2;PSMB3;PSMD2;PSMD3;UBC;PSMB1;PSMD1;RAC1;PSMF1;RPS27A;PAK2;NCOA3;PSMB8;PSMA5;PSMA6;PSMA3;PSMC5;PSMA4;PSMC6;PSMA1;PSMC3;PSMA2;PSMC4;PSMC1;CDC42EP3;PSMC2;AGO2;PSME1;PSME2;MAPKAPK5
DTLↆ98	Cellular responses to stress Homo sapiens R-HSA-2262752	4.23924e-09	6.19015e-08	1.93756	37.354	RB1;UBE2D2;UBE2D3;EHMT1;UBE2D1;ETS1;ETS2;TXN2;CDC26;CDC27;HIST1H2AC;MAP2K3;ATG3;GABARAPL2;TINF2;UBE2E1;CYBA;RBX1;NUP93;EEF1A1;RRAGA;RRAGB;CHMP4B;ULK1;MAPKAPK5;CHMP4A;ANAPC5;FKBP4;VCP;ANAPC15;ANAPC16;RPS19BP1;MRPL18;CUL2;HIF1A;GABARAP;ANAPC11;PRDX3;PRDX2;PRDX5;BAG4;HSPH1;BAG5;ATG101;BAG3;PRDX1;TPR;UBC;BAG1;IGFBP7;ATG5;HSPA9;HSPA8;PHC2;CBX4;HSPA5;ST13;HSPA4;H3F3A;HMGA1;HSPA2;PRDX6;NFKB1;H1F0;CDK6;R…
DTLↆ99	Downstream signaling events of B Cell Receptor (BCR) Homo sapiens R-HSA-1168372	5.12013e-09	7.32755e-08	2.42565	46.306	PRR5;GSK3B;GSK3A;CDKN1B;FGF2;PSMD8;PSMD9;PSMD6;PSMD7;PSMD4;PPP2R5E;AKT2;PSMD2;PSMD3;MLST8;AKT1;PSMD1;PIP4K2C;IER3;SKP1;FBXW11;PDPK1;PPP2R5A;BTC;PSMA5;PSMA6;PSMA3;CREB1;PSMA4;PSMA1;PSMA2;AKT1S1;PSME1;PSME2;HBEGF;PSMD10;PSMD12;PSMD11;PSMD14;PSMD13;MAPKAP1;CUL1;PDGFB;PIK3R3;BCL10;PSMA7;RASGRP3;PPP2CA;PSMB6;PSMB7;PPP2CB;PSMB5;PSMB2;PSMB3;UBC;PSMB1;MAPK1;PIP5K1B;FYN;PSMF1;RPS27A;BAD;PTPN11;NFKB1;MTOR;…
DTLↆ100	GTP hydrolysis and joining of the 60S ribosomal subunit Homo sapiens R-HSA-72706	5.12058e-09	7.32755e-08	3.20274	61.1404	EIF4A2;RPL5;EIF4A1;RPL30;RPL3;RPLP1;RPL8;RPL10A;RPL6;RPS15;RPL7A;RPS19;RPL18A;RPS10;RPS13;RPS12;EIF5B;RPS9;RPS8;RPS5;RPSA;RPL29;RPL28;RPL10;RPS4Y1;RPL14;EIF4H;RPL15;RPS2;RPL18;RPS27A;EIF4E;EIF4B;RPL19;RPL23A;EIF2S2;EIF2S1;EIF5;EIF3K;EIF3I;EIF3J;EIF3G;EIF3H;FAU;EIF3F;RPS21;EIF3D;RPS24;RPL26L1;EIF3A;EIF4G1;RPS23
DTLↆ101	Signaling by Insulin receptor Homo sapiens R-HSA-74752	6.31734e-09	8.9506e-08	2.02536	38.2387	PEBP1;WDR83;FGF2;PSMD8;PSMD9;PSMD6;PSMD7;PSMD4;AKT2;PSMD2;PSMD3;AKT1;PSMD1;ATP6V1E1;ATP6V1G1;ATP6V0E1;MAP2K2;RBX1;BTC;RRAGA;RRAGB;AKAP9;PSME1;PSME2;TLN1;ATP6V0D1;ATP6V1A;PSMD10;SPTBN5;PSMD12;SHC2;PSMD11;PSMD14;PSMD13;CUL3;PDGFB;RASAL1;PHB;RASGRP3;RAP1B;RAP1A;UBC;ATP6V1H;PSMF1;ATP6V1D;ATP6V1C1;ATP6V1F;PTK2;PTPRA;RHEB;FGF18;GRB2;CALM1;EIF4G1;CAB39L;YWHAB;RASGRF2;PRKAG1;PRKAG2;ARRB1;PPP2R5E;PEA15;ML…
DTLↆ102	Downstream TCR signaling Homo sapiens R-HSA-202424	6.53371e-09	9.1664e-08	3.31865	62.5443	UBE2D2;UBE2D1;PSMD8;PSMD9;PSMD6;PSMD7;PSMD4;PSMD2;PSMD3;PSMD1;SKP1;FBXW11;PDPK1;PSMA5;PSMA6;PSMA3;PSMA4;PSMA1;PSMA2;PSME1;PSME2;UBE2V1;HLA-DQB1;PSMD10;PSMD12;PSMD11;PSMD14;PSMD13;CUL1;BCL10;PSMA7;PSMB6;PSMB7;PSMB5;PSMB2;PSMB3;UBC;PSMB1;PSMF1;RPS27A;NFKB1;PSMB8;NFKBIA;PSMC5;PSMC6;PSMC3;PSMC4;PSMC1;PSMC2
DTLↆ103	C-type lectin receptors (CLRs) Homo sapiens R-HSA-5621481	8.78051e-09	1.21989e-07	2.92671	54.2927	UBE2D2;UBE2D1;PYCARD;PSMD8;PSMD9;PSMD6;PPP3CB;PSMD7;PSMD4;PSMD2;PSMD3;PSMD1;SKP1;FBXW11;PDPK1;PSMA5;PSMA6;PSMA3;PSMA4;PSMA1;PSMA2;PSME1;PSME2;UBE2V1;PSMD10;PSMD12;PSMD11;PSMD14;PSMD13;CUL1;ITPR2;BCL10;PSMA7;PSMB6;PSMB7;PAK1;PSMB5;PSMB2;PSMB3;UBC;PSMB1;FYN;PSMF1;RPS27A;PAK2;NFKB1;PSMB8;NFKBIA;PSMC5;PSMC6;PSMC3;PSMC4;PSMC1;PSMC2;KRAS;CALM1;UBE2M
DTLↆ104	Asparagine N-linked glycosylation Homo sapiens R-HSA-446203	8.92021e-09	1.22739e-07	2.13873	39.6412	DPAGT1;CMAS;KDELR1;TUSC3;GOLGA2;TFG;NUDT14;PDIA3;NSF;ALG8;COG6;ALG5;COG2;ALG2;ALG3;MOGS;ANK2;DPM2;DPM3;KDELR2;COPB2;SPTBN5;TMED10;RPN2;SAR1B;COPB1;SEL1L;SCFD1;FUT8;MAN2A2;NEU1;ST3GAL4;MLEC;ST3GAL6;MPDU1;EDEM3;CTSA;TRAPPC3;TRAPPC1;FUCA1;TRAPPC4;EDEM2;TRAPPC5;GFPT1;DOLK;TRAPPC9;CNIH1;TMEM115;GOLGB1;CALR;COPE;ARF4;B4GALT3;ARF1;MCFD2;SERPINA1;CTSZ;MIA3;GMPPB;PPP6C;TMED3;GNPNAT1;TMED2;TMED7;SPTAN1;TME…
DTLↆ105	Mitochondrial protein import Homo sapiens R-HSA-1268020	1.01813e-08	1.38757e-07	4.9162	90.4714	COX19;TOMM40;COX17;TIMM13;TIMM10;TAZ;TOMM20;TOMM22;TIMM50;HSPD1;CHCHD2;SAMM50;GRPEL1;TIMM17A;PMPCB;TIMM17B;PMPCA;CYC1;HSPA9;DNAJC19;MTX1;MTX2;IDH3G;PAM16;TIMM22;TIMM10B;TOMM7;VDAC1;SLC25A4;TOMM5;SLC25A6;TOMM6
DTLↆ106	L13a-mediated translational silencing of Ceruloplasmin expression Homo sapiens R-HSA-156827	1.10065e-08	1.47199e-07	3.14046	57.5482	EIF4A2;RPL5;EIF4A1;RPL30;RPL3;RPLP1;RPL8;RPL10A;RPL6;RPS15;RPL7A;RPS19;RPL18A;RPS10;RPS13;RPS12;RPS9;RPS8;RPS5;RPSA;PABPC1;RPL29;RPL28;RPL10;RPS4Y1;RPL14;EIF4H;RPL15;RPS2;RPL18;RPS27A;EIF4E;EIF4B;RPL19;RPL23A;EIF2S2;EIF2S1;EIF3K;EIF3I;EIF3J;EIF3G;EIF3H;FAU;EIF3F;RPS21;EIF3D;RPS24;RPL26L1;EIF3A;EIF4G1;RPS23
DTLↆ107	3' -UTR-mediated translational regulation Homo sapiens R-HSA-157279	1.10065e-08	1.47199e-07	3.14046	57.5482	EIF4A2;RPL5;EIF4A1;RPL30;RPL3;RPLP1;RPL8;RPL10A;RPL6;RPS15;RPL7A;RPS19;RPL18A;RPS10;RPS13;RPS12;RPS9;RPS8;RPS5;RPSA;PABPC1;RPL29;RPL28;RPL10;RPS4Y1;RPL14;EIF4H;RPL15;RPS2;RPL18;RPS27A;EIF4E;EIF4B;RPL19;RPL23A;EIF2S2;EIF2S1;EIF3K;EIF3I;EIF3J;EIF3G;EIF3H;FAU;EIF3F;RPS21;EIF3D;RPS24;RPL26L1;EIF3A;EIF4G1;RPS23
DTLↆ108	G1/S Transition Homo sapiens R-HSA-69206	1.1801e-08	1.56363e-07	3.0429	55.5484	RB1;CDKN1B;MCM8;CKS1B;PSMD8;PSMD9;PSMD6;PSMD7;PSMD4;PSMD2;PSMD3;PSMD1;TK2;SKP1;PSMA5;PSMA6;PSMA3;PSMA4;PSMA1;PSMA2;PSME1;PSME2;PSMD10;PSMD12;PSMD11;PCNA;PSMD14;PSMD13;CUL1;PSMA7;PPP2CA;PSMB6;PSMB7;PPP2CB;CCNB1;PSMB5;PSMB2;PSMB3;UBC;PSMB1;PSMF1;RPS27A;PSMB8;PSMC5;PSMC6;PSMC3;CDK4;PSMC4;PSMC1;RPA3;CDK2;PSMC2;MNAT1
DTLↆ109	Mitotic G1-G1/S phases Homo sapiens R-HSA-453279	1.25791e-08	1.62868e-07	2.75707	50.1544	RB1;CDKN1B;MCM8;PPP2R2A;CKS1B;PSMD8;PSMD9;PSMD6;PSMD7;PSMD4;PSMD2;PSMD3;PSMD1;TK2;SKP1;PSMA5;PSMA6;PSMA3;PSMA4;TFDP2;PSMA1;PSMA2;PSME1;PSME2;PSMD10;PSMD12;PSMD11;PCNA;PSMD14;LIN37;PSMD13;HDAC1;CUL1;PSMA7;PPP2CA;PSMB6;PSMB7;PPP2CB;CCNB1;PSMB5;RBBP4;PSMB2;PSMB3;UBC;PSMB1;PSMF1;E2F4;RPS27A;CDKN2D;PSMB8;PSMC5;CDK6;PSMC6;PSMC3;CDK4;PSMC4;PSMC1;RPA3;CDK2;PSMC2;MNAT1
DTLↆ110	S Phase Homo sapiens R-HSA-69242	1.26415e-08	1.62868e-07	2.88284	52.4282	RB1;CDKN1B;MCM8;SMC3;CKS1B;PSMD8;PSMD9;PSMD6;PSMD7;PSMD4;PSMD2;PSMD3;PSMD1;SKP1;RFC1;SMC1A;CDC25B;PSMA5;PSMA6;PSMA3;PSMA4;PSMA1;PSMA2;PSME1;PSME2;PSMD10;PSMD12;PSMD11;PCNA;PSMD14;PSMD13;CUL1;PDS5B;PSMA7;PSMB6;PSMB7;PSMB5;PSMB2;PSMB3;RAD21;UBC;PSMB1;POLD2;PSMF1;RPS27A;PSMB8;PSMC5;STAG2;PSMC6;PSMC3;CDK4;PSMC4;PSMC1;RPA3;CDK2;PSMC2;MNAT1
DTLↆ111	trans-Golgi Network Vesicle Budding Homo sapiens R-HSA-199992	1.27472e-08	1.62868e-07	4.0163	73.0081	NAPA;APP;ARF1;RAB5C;SNAP23;CTSZ;CLTC;CLTB;AP4E1;CLTA;ARRB1;CLINT1;TGOLN2;BLOC1S6;SNX2;AP1G2;AP1G1;AP1S2;STX4;AP3S1;SNX5;AP1M2;TPD52;HSPA8;SNAPIN;SORT1;DTNBP1;M6PR;AP3B1;TPD52L1;AP4B1;DNM2;VAMP8;DNAJC6;YIPF6;CHMP2A;DNASE2;PICALM
DTLↆ112	Clathrin derived vesicle budding Homo sapiens R-HSA-421837	1.27472e-08	1.62868e-07	4.0163	73.0081	NAPA;APP;ARF1;RAB5C;SNAP23;CTSZ;CLTC;CLTB;AP4E1;CLTA;ARRB1;CLINT1;TGOLN2;BLOC1S6;SNX2;AP1G2;AP1G1;AP1S2;STX4;AP3S1;SNX5;AP1M2;TPD52;HSPA8;SNAPIN;SORT1;DTNBP1;M6PR;AP3B1;TPD52L1;AP4B1;DNM2;VAMP8;DNAJC6;YIPF6;CHMP2A;DNASE2;PICALM
DTLↆ113	Ribosomal scanning and start codon recognition Homo sapiens R-HSA-72702	1.3533e-08	1.69875e-07	4.64776	84.2087	EIF4A2;EIF4A1;RPS4Y1;RPS15;RPS19;EIF4H;RPS2;RPS27A;RPS10;EIF4E;RPS13;EIF4B;RPS12;RPS9;RPS8;RPS5;RPSA;EIF2S2;EIF2S1;EIF5;EIF3K;EIF3I;EIF3J;EIF3G;EIF3H;FAU;EIF3F;RPS21;EIF3D;EIF3A;RPS24;EIF4G1;RPS23
DTLↆ114	Translation initiation complex formation Homo sapiens R-HSA-72649	1.3533e-08	1.69875e-07	4.64776	84.2087	EIF4A2;EIF4A1;RPS4Y1;RPS15;RPS19;EIF4H;RPS2;RPS27A;RPS10;EIF4E;RPS13;EIF4B;RPS12;RPS9;RPS8;RPS5;RPSA;EIF2S2;EIF2S1;EIF3K;EIF3I;EIF3J;EIF3G;EIF3H;PABPC1;FAU;EIF3F;RPS21;EIF3D;EIF3A;RPS24;EIF4G1;RPS23
DTLↆ115	DNA Replication Pre-Initiation Homo sapiens R-HSA-69002	2.16416e-08	2.66975e-07	3.55253	62.6974	PSMD10;PSMD12;PSMD11;PSMD14;MCM8;PSMD13;GMNN;PSMA7;PSMD8;PSMB6;PSMD9;PSMB7;PSMD6;PSMD7;PSMB5;PSMD4;PSMB2;PSMB3;PSMD2;PSMD3;UBC;PSMB1;PSMD1;PSMF1;RPS27A;PSMB8;PSMA5;PSMA6;PSMA3;PSMC5;PSMA4;PSMC6;PSMA1;PSMC3;PSMA2;PSMC4;PSMC1;RPA3;PSMC2;CDK2;PSME1;PSME2
DTLↆ116	M/G1 Transition Homo sapiens R-HSA-68874	2.16416e-08	2.66975e-07	3.55253	62.6974	PSMD10;PSMD12;PSMD11;PSMD14;MCM8;PSMD13;GMNN;PSMA7;PSMD8;PSMB6;PSMD9;PSMB7;PSMD6;PSMD7;PSMB5;PSMD4;PSMB2;PSMB3;PSMD2;PSMD3;UBC;PSMB1;PSMD1;PSMF1;RPS27A;PSMB8;PSMA5;PSMA6;PSMA3;PSMC5;PSMA4;PSMC6;PSMA1;PSMC3;PSMA2;PSMC4;PSMC1;RPA3;PSMC2;CDK2;PSME1;PSME2
DTLↆ117	Activation of the mRNA upon binding of the cap-binding complex and eIFs, and subsequent binding to 43S Homo sapiens R-HSA-72662	2.44898e-08	2.99529e-07	4.46156	78.1889	EIF4A2;EIF4A1;RPS4Y1;RPS15;RPS19;EIF4H;RPS2;RPS27A;RPS10;EIF4E;RPS13;EIF4B;RPS12;RPS9;RPS8;RPS5;RPSA;EIF2S2;EIF2S1;EIF3K;EIF3I;EIF3J;EIF3G;EIF3H;PABPC1;FAU;EIF3F;RPS21;EIF3D;EIF3A;RPS24;EIF4G1;RPS23
DTLↆ118	Signalling by NGF Homo sapiens R-HSA-166520	4.264e-08	5.17101e-07	1.75672	29.8124	ATF1;PEBP1;WDR83;FGF2;CRKL;PSMD8;PSMD9;PSMD6;PSMD7;PSMD4;AKT2;PSMD2;PSMD3;AKT1;PSMD1;PIP4K2C;AP2M1;IER3;MAP2K2;RBX1;BTC;TIAM1;PRKAR1A;AKAP9;PSME1;PSME2;TLN1;SQSTM1;PSMD10;SHC2;SPTBN5;PSMD12;PSMD11;PSMD14;MAGED1;PSMD13;MAPKAP1;CUL3;PDE1A;PDGFB;ITPR2;PIK3R3;RASAL1;PHB;RTN4;RASGRP3;RAP1B;APH1A;RAP1A;APH1B;IRAK1;PRKAR2B;PRKAR2A;UBC;PIP5K1B;PSMF1;NFKB1;PTK2;NFKBIA;PTPRA;AGO2;FGF18;MDM2;GRB2;CALM1;YWHA…
DTLↆ119	EPH-Ephrin signaling Homo sapiens R-HSA-2682334	4.44159e-08	5.3411e-07	3.17716	53.7882	ARPC1B;SDC2;ARPC1A;CLTC;CLTB;CLTA;WASL;SHB;AP2A2;EFNA4;MYL12A;ACTG1;MYL12B;APH1A;CDC42;SDCBP;PAK1;APH1B;CFL1;AP2S1;FYN;RAC1;PAK2;MYH10;AP2M1;ACTR3;PSENEN;VAV3;ACTR2;HSP90AA1;EPHA6;YES1;LIMK2;AP2B1;ARPC5;RHOA;PTK2;VEGFA;TIAM1;MYL6;EFNA3;ARPC2;ARPC3;RASA1;ARHGEF7;EPHA2
DTLↆ120	ER to Golgi Anterograde Transport Homo sapiens R-HSA-199977	5.00835e-08	5.97246e-07	2.69186	45.249	ARF4;MCFD2;ARF1;SERPINA1;KDELR1;CTSZ;MIA3;GOLGA2;PPP6C;TFG;TMED3;TMED2;TMED7;SPTAN1;NSF;TMED9;COG6;COG2;COPZ2;ANK2;ARFGAP3;COPZ1;TRAPPC6A;KDELR2;SEC22B;SEC22C;NAPA;DCTN6;COPB2;SPTBN5;TMED10;DCTN2;SAR1B;COPB1;RAB1B;GOSR2;USO1;DCTN3;NAPG;LMAN1;SCFD1;LMAN2;STX5;CD59;CD55;TRAPPC3;DYNC1H1;TRAPPC1;SEC24A;TRAPPC4;TRAPPC10;TRAPPC5;TRAPPC9;ARCN1;CNIH1;TMEM115;GOLGB1;COPE
DTLↆ121	Beta-catenin independent WNT signaling Homo sapiens R-HSA-3858494	6.24506e-08	7.38568e-07	2.56244	42.5081	CLTC;CLTB;CLTA;AP2A2;PSMD8;PSMD9;PSMD6;PPP3CB;PSMD7;PSMD4;PSMD2;PSMD3;PSMD1;RAC1;AP2M1;RHOA;PSMA5;PSMA6;PSMA3;PSMA4;PSMA1;PSMA2;PSME1;PSME2;PFN1;PLCB1;PSMD10;PSMD12;PSMD11;PSMD14;PSMD13;ITPR2;PSMA7;PSMB6;PSMB7;GNG10;PARD6A;WNT11;PSMB5;GNG5;PSMB2;PSMB3;UBC;PSMB1;AP2S1;DVL3;PSMF1;RPS27A;TCF7L1;SMURF2;AP2B1;PSMB8;GNAO1;PSMC5;PSMC6;PSMC3;PSMC4;PSMC1;AGO2;PSMC2;GNB5;CALM1
DTLↆ122	Mitotic Anaphase Homo sapiens R-HSA-68882	7.54497e-08	8.84988e-07	2.36065	38.7143	ANKLE2;UBE2D1;PPP2R2A;SMC3;PSMD8;PPP1CC;PSMD9;PSMD6;PSMD7;PSMD4;PPP2R5E;CDC26;PSMD2;PSMD3;CDC27;PSMD1;TMPO;NUDC;UBE2E1;PPP2R5A;SMC1A;LEMD2;PSMA5;PSMA6;CLIP1;PSMA3;PSMA4;KIF2A;PSMA1;PSMA2;PSME1;PSME2;ANAPC5;MAPRE1;PAFAH1B1;PSMD10;PSMD12;ANAPC15;PSMD11;ANAPC16;PSMD14;PSMD13;PDS5B;PMF1;PSMA7;ANAPC11;SKA2;CENPC;PPP2CA;PSMB6;PSMB7;PPP2CB;PSMB5;PSMB2;PSMB3;RAD21;UBC;LMNA;PSMB1;PSMF1;BUB3;RPS27A;PSMB8;P…
DTLↆ123	Synthesis of DNA Homo sapiens R-HSA-69239	9.83661e-08	1.14369e-06	3.05216	49.2453	RB1;PSMD10;PSMD12;PSMD11;CDKN1B;PCNA;PSMD14;PSMD13;MCM8;PSMA7;PSMD8;PSMB6;PSMD9;PSMB7;PSMD6;PSMD7;PSMB5;PSMD4;PSMB2;PSMB3;PSMD2;PSMD3;UBC;PSMB1;POLD2;PSMD1;PSMF1;RPS27A;RFC1;PSMB8;PSMA5;PSMA6;PSMA3;PSMC5;PSMA4;PSMC6;PSMA1;PSMC3;PSMA2;PSMC4;PSMC1;RPA3;CDK2;PSMC2;PSME1;PSME2
DTLↆ124	Mitotic Metaphase and Anaphase Homo sapiens R-HSA-2555396	9.91039e-08	1.14369e-06	2.33758	37.6984	ANKLE2;UBE2D1;PPP2R2A;SMC3;PSMD8;PPP1CC;PSMD9;PSMD6;PSMD7;PSMD4;PPP2R5E;CDC26;PSMD2;PSMD3;CDC27;PSMD1;TMPO;NUDC;UBE2E1;PPP2R5A;SMC1A;LEMD2;PSMA5;PSMA6;CLIP1;PSMA3;PSMA4;KIF2A;PSMA1;PSMA2;PSME1;PSME2;ANAPC5;MAPRE1;PAFAH1B1;PSMD10;PSMD12;ANAPC15;PSMD11;ANAPC16;PSMD14;PSMD13;PDS5B;PMF1;PSMA7;ANAPC11;SKA2;CENPC;PPP2CA;PSMB6;PSMB7;PPP2CB;PSMB5;PSMB2;PSMB3;RAD21;UBC;LMNA;PSMB1;PSMF1;BUB3;RPS27A;PSMB8;P…
DTLↆ125	TCR signaling Homo sapiens R-HSA-202403	1.04582e-07	1.19726e-06	2.76094	44.3774	UBE2D2;UBE2D1;PSMD8;PSMD9;PSMD6;PSMD7;PSMD4;PSMD2;PSMD3;PSMD1;SKP1;FBXW11;PDPK1;PSMA5;PSMA6;PSMA3;PSMA4;PSMA1;PSMA2;PSME1;PSME2;UBE2V1;HLA-DQB1;PSMD10;PSMD12;PSMD11;PSMD14;PSMD13;CUL1;BCL10;PSMA7;PSMB6;PSMB7;PAK1;PSMB5;PSMB2;PSMB3;UBC;PSMB1;CSK;PSMF1;RPS27A;PAK2;VASP;NFKB1;PSMB8;NFKBIA;PSMC5;PSMC6;PSMC3;PSMC4;PSMC1;PSMC2
DTLↆ126	TNFR2 non-canonical NF-kB pathway Homo sapiens R-HSA-5668541	1.40823e-07	1.59935e-06	3.04506	48.0381	PSMD10;PSMD12;PSMD11;PSMD14;PSMD13;CUL1;TNF;PSMA7;PSMD8;PSMB6;PSMD9;PSMB7;PSMD6;PSMD7;PSMB5;PSMD4;PSMB2;PSMB3;PSMD2;PSMD3;UBC;PSMB1;PSMD1;PSMF1;RPS27A;SKP1;TNFRSF12A;FBXW11;TNFSF12;PSMB8;PSMA5;PSMA6;PSMA3;PSMC5;PSMA4;PSMC6;PSMA1;PSMC3;PSMA2;PSMC4;PSMC1;PSMC2;PSME1;PSME2;UBE2M
DTLↆ127	IRS-mediated signalling Homo sapiens R-HSA-112399	2.18694e-07	2.46418e-06	1.93364	29.6535	PEBP1;WDR83;FGF2;PSMD8;PSMD9;PSMD6;PSMD7;PSMD4;AKT2;PSMD2;PSMD3;AKT1;PSMD1;MAP2K2;RBX1;BTC;RRAGA;RRAGB;AKAP9;PSME1;PSME2;TLN1;PSMD10;SPTBN5;PSMD12;SHC2;PSMD11;PSMD14;PSMD13;CUL3;PDGFB;RASAL1;PHB;RASGRP3;RAP1B;RAP1A;UBC;PSMF1;PTK2;PTPRA;RHEB;FGF18;GRB2;CALM1;EIF4G1;CAB39L;YWHAB;RASGRF2;PRKAG1;PRKAG2;ARRB1;PPP2R5E;PEA15;MLST8;JAK2;SPTAN1;JAK1;DUSP1;PDPK1;STRADB;PPP2R5A;DUSP8;PSMA5;PSMA6;PSMA3;PSMA4…
DTLↆ128	Signaling by FGFR2 Homo sapiens R-HSA-5654738	2.35707e-07	2.63514e-06	1.80211	27.5014	PEBP1;WDR83;FGF2;TIAL1;PSMD8;PSMD9;PSMD6;PSMD7;PSMD4;AKT2;PSMD2;PSMD3;AKT1;PSMD1;PIP4K2C;IER3;MAP2K2;GTF2F2;RBX1;BTC;PRKAR1A;AKAP9;PSME1;PSME2;TLN1;PSMD10;SPTBN5;PSMD12;SHC2;PSMD11;PSMD14;PSMD13;PDE1A;MAPKAP1;CUL3;PDGFB;PIK3R3;ITPR2;RASAL1;PHB;RASGRP3;RAP1B;RAP1A;PRKAR2B;PRKAR2A;UBC;PIP5K1B;PSMF1;PTK2;HNRNPM;PTPRA;HNRNPF;AGO2;FGF18;MDM2;GRB2;CALM1;PRR5;GSK3B;GSK3A;CDKN1B;YWHAB;RASGRF2;ARRB1;PPP2R…
DTLↆ129	Signaling by EGFR Homo sapiens R-HSA-177929	2.82273e-07	3.13126e-06	1.80351	27.1977	PEBP1;WDR83;FGF2;PSMD8;PSMD9;PSMD6;PSMD7;PSMD4;AKT2;PSMD2;PSMD3;AKT1;PSMD1;PIP4K2C;AP2M1;IER3;MAP2K2;RBX1;BTC;PRKAR1A;AKAP9;PSME1;PSME2;TLN1;STAM2;PSMD10;SPTBN5;PSMD12;SHC2;PSMD11;PSMD14;PSMD13;PDE1A;MAPKAP1;CUL3;PDGFB;PIK3R3;ITPR2;RASAL1;PHB;RASGRP3;RAP1B;RAP1A;PRKAR2B;PRKAR2A;UBC;PIP5K1B;PSMF1;STAM;PTK2;PTPRA;AGO2;FGF18;MDM2;GRB2;CALM1;PRR5;GSK3B;GSK3A;CDKN1B;SH3KBP1;YWHAB;RASGRF2;CLTA;ARRB1;AP…
DTLↆ130	Transport to the Golgi and subsequent modification Homo sapiens R-HSA-948021	2.94775e-07	3.22002e-06	2.32989	35.0348	B4GALT3;ARF4;MCFD2;ARF1;SERPINA1;KDELR1;CTSZ;MIA3;GOLGA2;PPP6C;TFG;TMED3;TMED2;TMED7;SPTAN1;NSF;TMED9;COG6;COG2;COPZ2;ANK2;ARFGAP3;COPZ1;TRAPPC6A;KDELR2;SEC22B;SEC22C;NAPA;DCTN6;COPB2;SPTBN5;TMED10;DCTN2;SAR1B;COPB1;RAB1B;GOSR2;USO1;DCTN3;NAPG;LMAN1;FUT8;SCFD1;MAN2A2;LMAN2;ST3GAL4;MAN1C1;STX5;CD59;MGAT1;CD55;TRAPPC3;DYNC1H1;TRAPPC1;SEC24A;TRAPPC4;FUCA1;TRAPPC10;TRAPPC5;TRAPPC9;ARCN1;CNIH1;TMEM115…
DTLↆ131	Separation of Sister Chromatids Homo sapiens R-HSA-2467813	2.94775e-07	3.22002e-06	2.32989	35.0348	UBE2D1;SMC3;PSMD8;PPP1CC;PSMD9;PSMD6;PSMD7;PSMD4;PPP2R5E;CDC26;PSMD2;PSMD3;CDC27;PSMD1;NUDC;UBE2E1;PPP2R5A;SMC1A;PSMA5;PSMA6;CLIP1;PSMA3;PSMA4;KIF2A;PSMA1;PSMA2;PSME1;PSME2;ANAPC5;MAPRE1;PAFAH1B1;PSMD10;PSMD12;ANAPC15;PSMD11;ANAPC16;PSMD14;PSMD13;PDS5B;PMF1;PSMA7;ANAPC11;SKA2;CENPC;PPP2CA;PSMB6;PSMB7;PPP2CB;PSMB5;PSMB2;PSMB3;RAD21;UBC;PSMB1;PSMF1;BUB3;RPS27A;PSMB8;PSMC5;STAG2;PSMC6;PSMC3;PSMC4;PS…
DTLↆ132	Signaling by FGFR Homo sapiens R-HSA-190236	3.0262e-07	3.28068e-06	1.78618	26.8119	PEBP1;WDR83;FGF2;TIAL1;PSMD8;PSMD9;PSMD6;PSMD7;PSMD4;AKT2;PSMD2;PSMD3;AKT1;PSMD1;PIP4K2C;IER3;MAP2K2;GTF2F2;RBX1;BTC;PRKAR1A;AKAP9;PSME1;PSME2;TLN1;PSMD10;SPTBN5;PSMD12;SHC2;PSMD11;PSMD14;PSMD13;PDE1A;MAPKAP1;CUL3;PDGFB;PIK3R3;ITPR2;RASAL1;PHB;RASGRP3;RAP1B;RAP1A;PRKAR2B;PRKAR2A;UBC;PIP5K1B;PSMF1;PTK2;HNRNPM;PTPRA;HNRNPF;AGO2;FGF18;MDM2;GRB2;CALM1;PRR5;GSK3B;GSK3A;CDKN1B;YWHAB;RASGRF2;ARRB1;PPP2R…
DTLↆ133	mRNA Splicing - Minor Pathway Homo sapiens R-HSA-72165	3.09037e-07	3.32505e-06	4.25851	63.8343	SF3B4;SF3B5;SF3B2;PDCD7;SF3B6;YBX1;SNRPD2;SNRPD1;POLR2B;POLR2C;POLR2E;SNRPD3;POLR2H;TXNL4A;SNRNP35;POLR2J;POLR2K;POLR2L;NCBP1;ZCRB1;GTF2F2;LSM2;SNRNP40;PRPF6;SNRPG;SRSF2;SNRNP48;SNRNP25;SNRPB
DTLↆ134	Axon guidance Homo sapiens R-HSA-422475	3.70771e-07	3.95951e-06	1.63611	24.2269	PITPNA;PEBP1;WDR83;FGF2;ACTG1;PSMD8;PSMD9;PSMD6;PSMD7;PSMD4;DPYSL2;PSMD2;PSMD3;CFL1;PSMD1;AP2M1;MAP2K2;EPHA6;CSNK2A2;ANK2;RBX1;BTC;TIAM1;MYL6;CACNB4;COL4A4;AKAP9;CSNK2B;COL4A3;PSME1;PSME2;TLN1;PFN1;EZR;EPHA2;PFN2;PSMD10;SHC2;SPTBN5;PSMD12;PSMD11;PSMD14;PSMD13;CUL3;SDC2;PDGFB;RASAL1;CACNA1D;PHB;CACNA1C;EFNA4;MYL12A;MYL12B;RASGRP3;RAP1B;APH1A;SDCBP;RAP1A;APH1B;UBC;PLXNA2;PSMF1;SRGAP3;MYH10;PLXNA4;V…
DTLↆ135	Insulin receptor signalling cascade Homo sapiens R-HSA-74751	3.91542e-07	4.15035e-06	1.90174	28.0567	PEBP1;WDR83;FGF2;PSMD8;PSMD9;PSMD6;PSMD7;PSMD4;AKT2;PSMD2;PSMD3;AKT1;PSMD1;MAP2K2;RBX1;BTC;RRAGA;RRAGB;AKAP9;PSME1;PSME2;TLN1;PSMD10;SPTBN5;PSMD12;SHC2;PSMD11;PSMD14;PSMD13;CUL3;PDGFB;RASAL1;PHB;RASGRP3;RAP1B;RAP1A;UBC;PSMF1;PTK2;PTPRA;RHEB;FGF18;GRB2;CALM1;EIF4G1;CAB39L;YWHAB;RASGRF2;PRKAG1;PRKAG2;ARRB1;PPP2R5E;PEA15;MLST8;JAK2;SPTAN1;JAK1;DUSP1;PDPK1;STRADB;PPP2R5A;DUSP8;PSMA5;PSMA6;PSMA3;PSMA4…
DTLↆ136	IGF1R signaling cascade Homo sapiens R-HSA-2428924	4.73596e-07	4.91099e-06	1.89133	27.5433	PEBP1;WDR83;FGF2;PSMD8;PSMD9;PSMD6;PSMD7;PSMD4;AKT2;PSMD2;PSMD3;AKT1;PSMD1;MAP2K2;RBX1;BTC;RRAGA;RRAGB;AKAP9;PSME1;PSME2;TLN1;PSMD10;SPTBN5;PSMD12;SHC2;PSMD11;PSMD14;PSMD13;CUL3;PDGFB;RASAL1;PHB;RASGRP3;RAP1B;RAP1A;UBC;PSMF1;PTK2;PTPRA;RHEB;FGF18;GRB2;CALM1;EIF4G1;CAB39L;YWHAB;RASGRF2;PRKAG1;PRKAG2;ARRB1;PPP2R5E;PEA15;MLST8;JAK2;SPTAN1;JAK1;DUSP1;PDPK1;STRADB;PPP2R5A;DUSP8;PSMA5;PSMA6;PSMA3;PSMA4…
DTLↆ137	Signaling by Type 1 Insulin-like Growth Factor 1 Receptor (IGF1R) Homo sapiens R-HSA-2404192	4.73596e-07	4.91099e-06	1.89133	27.5433	PEBP1;WDR83;FGF2;PSMD8;PSMD9;PSMD6;PSMD7;PSMD4;AKT2;PSMD2;PSMD3;AKT1;PSMD1;MAP2K2;RBX1;BTC;RRAGA;RRAGB;AKAP9;PSME1;PSME2;TLN1;PSMD10;SPTBN5;PSMD12;SHC2;PSMD11;PSMD14;PSMD13;CUL3;PDGFB;RASAL1;PHB;RASGRP3;RAP1B;RAP1A;UBC;PSMF1;PTK2;PTPRA;RHEB;FGF18;GRB2;CALM1;EIF4G1;CAB39L;YWHAB;RASGRF2;PRKAG1;PRKAG2;ARRB1;PPP2R5E;PEA15;MLST8;JAK2;SPTAN1;JAK1;DUSP1;PDPK1;STRADB;PPP2R5A;DUSP8;PSMA5;PSMA6;PSMA3;PSMA4…
DTLↆ138	IRS-related events triggered by IGF1R Homo sapiens R-HSA-2428928	4.73596e-07	4.91099e-06	1.89133	27.5433	PEBP1;WDR83;FGF2;PSMD8;PSMD9;PSMD6;PSMD7;PSMD4;AKT2;PSMD2;PSMD3;AKT1;PSMD1;MAP2K2;RBX1;BTC;RRAGA;RRAGB;AKAP9;PSME1;PSME2;TLN1;PSMD10;SPTBN5;PSMD12;SHC2;PSMD11;PSMD14;PSMD13;CUL3;PDGFB;RASAL1;PHB;RASGRP3;RAP1B;RAP1A;UBC;PSMF1;PTK2;PTPRA;RHEB;FGF18;GRB2;CALM1;EIF4G1;CAB39L;YWHAB;RASGRF2;PRKAG1;PRKAG2;ARRB1;PPP2R5E;PEA15;MLST8;JAK2;SPTAN1;JAK1;DUSP1;PDPK1;STRADB;PPP2R5A;DUSP8;PSMA5;PSMA6;PSMA3;PSMA4…
DTLↆ139	Endosomal Sorting Complex Required For Transport (ESCRT) Homo sapiens R-HSA-917729	5.25486e-07	5.40985e-06	7.12101	102.962	TSG101;VPS4B;VPS4A;VPS37D;STAM;VPS37B;SNF8;UBC;CHMP2B;CHMP2A;CHMP3;CHMP4B;CHMP4A;RPS27A;VPS36;VPS25;STAM2;VPS28;CHMP5
DTLↆ140	VEGFA-VEGFR2 Pathway Homo sapiens R-HSA-4420097	5.34263e-07	5.46093e-06	1.8301	26.4309	CYFIP2;NCKAP1;PEBP1;WDR83;FGF2;PSMD8;PSMD9;PSMD6;PSMD7;PSMD4;AKT2;PSMD2;PSMD3;AKT1;PSMD1;MAP2K2;CYBA;RBX1;BTC;AKAP9;PSME1;PSME2;ELMO2;TLN1;PSMD10;SPTBN5;PSMD12;SHC2;PSMD11;PSMD14;PSMD13;MAPKAP1;CUL3;PDGFB;ITPR2;RASAL1;PHB;PRKCZ;RASGRP3;RAP1B;RAP1A;UBC;PSMF1;JUP;PTK2;PTPRA;FGF18;GRB2;CALM1;PRR5;YWHAB;RASGRF2;BRK1;HSPB1;ARRB1;SHB;PPP2R5E;PEA15;MLST8;RAC1;JAK2;SPTAN1;JAK1;VAV3;HSP90AA1;DUSP1;PDPK1;P…
DTLↆ141	Nucleotide Excision Repair Homo sapiens R-HSA-5696398	6.01788e-07	6.10751e-06	2.70674	38.7697	INO80B;PCNA;CETN2;XPA;COPS7B;YY1;TFPT;SUMO1;POLR2B;SUMO3;POLR2C;UBC;SUMO2;POLD2;POLR2E;POLK;POLR2H;RPS27A;POLR2J;POLR2K;HMGN1;POLR2L;USP7;UBE2I;RFC1;PARP1;MCRS1;ACTL6A;USP45;RAD23A;ACTR8;RAD23B;GTF2H4;RBX1;COPS4;DDB1;COPS3;XAB2;COPS6;COPS5;COPS2;RPA3;ERCC1;UBE2V2;PPIE;TCEA1;ERCC5;MNAT1
DTLↆ142	DNA Replication Homo sapiens R-HSA-69306	6.09688e-07	6.14411e-06	2.7415	39.2317	RB1;PSMD10;PSMD12;PSMD11;CDKN1B;PCNA;PSMD14;PSMD13;MCM8;GMNN;PSMA7;PSMD8;PSMB6;PSMD9;PSMB7;PSMD6;PSMD7;PSMB5;PSMD4;PSMB2;PSMB3;PSMD2;PSMD3;UBC;PSMB1;POLD2;PSMD1;PSMF1;RPS27A;RFC1;PSMB8;PSMA5;PSMA6;PSMA3;PSMC5;PSMA4;PSMC6;PSMA1;PSMC3;PSMA2;PSMC4;PSMC1;RPA3;CDK2;PSMC2;PSME1;PSME2
DTLↆ143	Metabolism of amino acids and derivatives Homo sapiens R-HSA-71291	6.29905e-07	6.30345e-06	1.80056	25.7078	RPL5;RPL30;RPL3;EPRS;RPL8;RPL10A;SAT1;RPL6;GLS;PSMD8;RPS15;PSMD9;PSMD6;PSMD7;PSMD4;RPS19;RPL18A;PSMD2;PSMD3;PSMD1;GLUL;RPS10;RPS13;RPS12;RPS9;RPS8;SECISBP2;RPS5;MCCC1;SLC6A12;SARS;RPSA;KMO;PSME1;PSME2;RPL29;RPL28;ALDH7A1;PSMD10;PSMD12;PSMD11;PSMD14;PSMD13;SHMT1;RPS4Y1;OAZ1;LARS;AFMID;PSMF1;EEFSEC;PDHA1;GOT1;GOT2;PYCR2;NMRAL1;AIMP1;QDPR;GRHPR;QARS;ADI1;RPS21;RPS24;RPS23;HIBADH;RPLP1;AMD1;APIP;RPL7…
DTLↆ144	Intra-Golgi and retrograde Golgi-to-ER traffic Homo sapiens R-HSA-6811442	8.22329e-07	8.17189e-06	2.17646	30.4947	ARF4;SCOC;ARF1;SYS1;KDELR1;GCC2;RAB43;KIF5C;KIF5B;TMED3;ARFIP2;TMED2;KIF21A;KIFAP3;TMED7;NSF;TMED9;NAA30;COG6;COG2;PLA2G4A;COPZ2;ARFGAP3;COPZ1;KIF2A;KIFC2;PLIN3;KDELR2;NAA38;SEC22B;PAFAH1B3;PAFAH1B2;VAMP3;PAFAH1B1;NAPA;DCTN6;COPB2;NBAS;TMED10;TMF1;DCTN2;COPB1;RAB1B;GOSR2;DCTN3;ARL1;KLC1;NAPG;STX10;TGOLN2;CYTH3;MAN2A2;VPS51;KIF3A;VPS53;MAN1C1;STX5;RAB6A;CYTH1;DYNC1H1;RIC1;GALNT1;SURF4;M6PR;ARCN1;K…
DTLↆ145	Golgi Associated Vesicle Biogenesis Homo sapiens R-HSA-432722	8.99591e-07	8.87803e-06	3.91732	54.5343	NAPA;ARF1;RAB5C;CLTC;AP4E1;CLTA;ARRB1;CLINT1;TGOLN2;BLOC1S6;SNX2;AP1G1;AP1S2;AP3S1;SNX5;AP1M2;TPD52;HSPA8;SNAPIN;SORT1;DTNBP1;AP3B1;TPD52L1;AP4B1;DNM2;VAMP8;DNAJC6;YIPF6;PICALM
DTLↆ146	Signaling by the B Cell Receptor (BCR) Homo sapiens R-HSA-983705	9.14422e-07	8.96259e-06	1.98483	27.5989	PRR5;GSK3B;GSK3A;CDKN1B;SH3KBP1;FGF2;PSMD8;PSMD9;PSMD6;PSMD7;PSMD4;PPP2R5E;AKT2;PSMD2;PSMD3;MLST8;AKT1;PSMD1;PIP4K2C;IER3;SKP1;FBXW11;PDPK1;PPP2R5A;BTC;PSMA5;PSMA6;PSMA3;PSMA4;CREB1;PSMA1;PSMA2;AKT1S1;PSME1;ORAI1;PSME2;HBEGF;PSMD10;PSMD12;PSMD11;PSMD14;PSMD13;MAPKAP1;PDGFB;CUL1;PIK3R3;ITPR2;BCL10;CBL;PSMA7;RASGRP3;PPP2CA;PSMB6;PSMB7;PPP2CB;PSMB5;PSMB2;PSMB3;PSMB1;UBC;MAPK1;PIP5K1B;FYN;PSMF1;RPS27…
DTLↆ147	Pink/Parkin Mediated Mitophagy Homo sapiens R-HSA-5205685	1.00138e-06	9.68225e-06	8.99081	124.2	TOMM40;TOMM20;TOMM22;PINK1;MAP1LC3B;MAP1LC3A;UBC;MFN1;TOMM7;MFN2;VDAC1;RPS27A;SQSTM1;TOMM5;ATG5;TOMM6
DTLↆ148	Mitophagy Homo sapiens R-HSA-5205647	1.00138e-06	9.68225e-06	8.99081	124.2	TOMM40;TOMM20;TOMM22;PINK1;MAP1LC3B;MAP1LC3A;UBC;MFN1;TOMM7;MFN2;VDAC1;RPS27A;SQSTM1;TOMM5;ATG5;TOMM6
DTLↆ149	NGF signalling via TRKA from the plasma membrane Homo sapiens R-HSA-187037	1.11509e-06	1.07094e-05	1.72765	23.6801	ATF1;PEBP1;WDR83;FGF2;CRKL;PSMD8;PSMD9;PSMD6;PSMD7;PSMD4;AKT2;PSMD2;PSMD3;AKT1;PSMD1;PIP4K2C;AP2M1;IER3;MAP2K2;RBX1;BTC;PRKAR1A;AKAP9;PSME1;PSME2;TLN1;PSMD10;SPTBN5;PSMD12;SHC2;PSMD11;PSMD14;PSMD13;PDE1A;MAPKAP1;CUL3;PDGFB;PIK3R3;ITPR2;RASAL1;PHB;RASGRP3;RAP1B;RAP1A;PRKAR2B;PRKAR2A;UBC;PIP5K1B;PSMF1;PTK2;PTPRA;AGO2;FGF18;MDM2;GRB2;CALM1;PRR5;GSK3B;GSK3A;CDKN1B;YWHAB;RASGRF2;CLTA;ARRB1;AP2A2;PPP2R…
DTLↆ150	Signaling by VEGF Homo sapiens R-HSA-194138	1.16132e-06	1.1079e-05	1.7859	24.406	CYFIP2;NCKAP1;PEBP1;WDR83;FGF2;PSMD8;PSMD9;PSMD6;PSMD7;PSMD4;AKT2;PSMD2;PSMD3;AKT1;PSMD1;MAP2K2;CYBA;RBX1;BTC;AKAP9;PSME1;PSME2;ELMO2;TLN1;PSMD10;SPTBN5;PSMD12;SHC2;PSMD11;PSMD14;PSMD13;MAPKAP1;CUL3;PDGFB;ITPR2;RASAL1;PHB;PRKCZ;RASGRP3;RAP1B;RAP1A;UBC;PSMF1;JUP;PTK2;PTPRA;FGF18;GRB2;CALM1;PRR5;YWHAB;RASGRF2;BRK1;HSPB1;ARRB1;SHB;PPP2R5E;PEA15;MLST8;RAC1;JAK2;SPTAN1;JAK1;VAV3;HSP90AA1;DUSP1;PDPK1;P…
DTLↆ151	FCERI mediated NF-kB activation Homo sapiens R-HSA-2871837	1.58871e-06	1.50559e-05	2.57735	34.4143	PSMD10;PSMD12;PSMD11;PSMD14;PSMD13;UBE2D2;CUL1;UBE2D1;BCL10;PSMA7;PSMD8;PSMB6;PSMD9;PSMB7;PSMD6;PSMD7;PSMB5;PSMD4;PSMB2;PSMB3;PSMD2;PSMD3;UBC;PSMB1;PSMD1;PSMF1;RPS27A;SKP1;FBXW11;PDPK1;NFKB1;PSMB8;NFKBIA;PSMA5;PSMA6;PSMA3;PSMC5;PSMA4;PSMC6;PSMA1;PSMC3;PSMA2;PSMC4;PSMC1;PSMC2;PSME1;PSME2;UBE2V1
DTLↆ152	Cell Cycle Checkpoints Homo sapiens R-HSA-69620	1.67789e-06	1.57965e-05	2.11775	28.1618	YWHAE;CDKN1B;YWHAB;MCM8;UBE2D1;PSMD8;BABAM1;PSMD9;PSMD6;PSMD7;HERC2;PSMD4;YWHAQ;SUMO1;CDC26;PSMD2;PSMD3;CDC27;UIMC1;PSMD1;YWHAG;YWHAH;UBE2E1;YWHAZ;RNF168;PSMA5;PSMA6;PSMA3;PSMA4;PSMA1;PSMA2;PSME1;UBE2V2;PSME2;ANAPC5;PSMD10;PSMD12;ANAPC15;PSMD11;ANAPC16;PSMD14;PSMD13;BRCC3;PSMA7;ANAPC11;PSMB6;PSMB7;CCNB1;PSMB5;PSMB2;PCBP4;PSMB3;UBC;PSMB1;PSMF1;BUB3;RPS27A;PSMB8;PSMC5;RAD50;PSMC6;PSMC3;PSMC4;PSMC1;…
DTLↆ153	COPI-mediated anterograde transport Homo sapiens R-HSA-6807878	1.69685e-06	1.58705e-05	3.04972	40.5209	NAPA;DCTN6;ARF4;COPB2;ARF1;SPTBN5;TMED10;DCTN2;KDELR1;RAB1B;COPB1;GOSR2;USO1;DCTN3;NAPG;GOLGA2;TMED3;TMED2;STX5;CD59;TMED7;SPTAN1;CD55;NSF;DYNC1H1;TMED9;COG6;COG2;COPZ2;ANK2;ARFGAP3;COPZ1;ARCN1;TMEM115;GOLGB1;KDELR2;COPE
DTLↆ154	Deadenylation-dependent mRNA decay Homo sapiens R-HSA-429914	1.84891e-06	1.71805e-05	3.96308	52.3163	EIF4A2;EIF4A1;EIF4A3;EXOSC7;EXOSC4;EXOSC3;EIF4E;DCPS;EIF4B;EXOSC1;PAIP1;CNOT6L;LSM1;LSM4;PATL1;LSM2;CNOT4;NT5C3B;LSM7;CNOT7;XRN1;CNOT11;CNOT2;CNOT3;PABPC1;DCP2;EIF4G1
DTLↆ155	M Phase Homo sapiens R-HSA-68886	2.01833e-06	1.86338e-05	1.86358	24.4376	RB1;ANKLE2;UBE2D1;PPP2R2A;SMC3;SMC4;PSMD8;GOLGA2;PSMD9;PPP1CC;PSMD6;PSMD7;PSMD4;PPP2R5E;CDC26;PSMD2;PSMD3;CDC27;ENSA;PSMD1;HIST1H2AC;TMPO;RAB2A;NUDC;H2AFZ;CSNK2A2;UBE2E1;PPP2R5A;SMC1A;LEMD2;NUP93;PSMA5;PSMA6;PSMA3;CLIP1;PSMA4;PSMA1;KIF2A;PSMA2;GORASP2;CNEP1R1;NUP50;CSNK2B;PSME1;PSME2;ANAPC5;MAPRE1;PAFAH1B1;MCPH1;PSMD10;PSMD12;SET;ANAPC15;PSMD11;ANAPC16;PSMD14;PSMD13;RAB1B;USO1;PDS5B;PMF1;PSMA7;AN…
DTLↆ156	Influenza Infection Homo sapiens R-HSA-168254	2.18618e-06	1.99598e-05	2.2698	29.5831	RPL5;RPL30;RPL3;RPLP1;CLTA;RPL8;RPL10A;RPL6;RPS15;RPL7A;RPS19;RPL18A;KPNA4;KPNA2;KPNA3;RPS10;RPS13;KPNA1;RPS12;RPS9;HSP90AA1;RPS8;RPS5;RPSA;GTF2F2;NUP93;DNAJC3;NUP50;RPL29;RPL28;SLC25A6;RPL10;RPS4Y1;POLR2B;POLR2C;TPR;RPL14;POLR2E;RPL15;RPS2;POLR2H;RPL18;RPS27A;POLR2J;POLR2K;RPL19;POLR2L;TGFB1;EIF2AK2;RPL23A;CALR;FAU;GRSF1;RPS21;RPS24;RAN;RPL26L1;RPS23;HSPA1A
DTLↆ157	Cell Cycle, Mitotic Homo sapiens R-HSA-69278	2.18986e-06	1.99598e-05	1.62016	21.1134	RB1;ANKLE2;GMNN;UBE2D1;PPP2R2A;SMC3;SMC4;PSMD8;PPP1CB;GOLGA2;PSMD9;PPP1CC;PSMD6;PSMD7;PSMD4;PSMD2;CDC26;PSMD3;CDC27;PSMD1;PHLDA1;HIST1H2AC;TMPO;SKP1;RAB2A;FKBPL;FBXW11;CSNK2A2;UBE2E1;LEMD2;TUBA4A;CDC25B;NUP93;CLIP1;AKAP9;CSNK2B;PSME1;PSME2;ANAPC5;AJUBA;OPTN;PSMD10;PSMD12;SET;ANAPC15;PSMD11;ANAPC16;PSMD14;TUBGCP2;PSMD13;CUL1;PDS5B;PMF1;ANAPC11;SKA2;CCNB1;PRKAR2B;RAD21;TPR;UBC;PSMF1;H3F3A;NEK7;CDK6…
DTLↆ158	rRNA processing Homo sapiens R-HSA-72312	2.2789e-06	2.05204e-05	2.10597	27.3604	LTV1;RPL5;RPL30;RPL3;DDX49;RPLP1;RPL8;RPL10A;WDR46;RPL6;WDR43;RRP9;RPS15;FBL;TRMT112;RPL7A;RPS19;RPL18A;RIOK1;RPS10;RPP38;RPS13;RPS12;RPS9;RPS8;IMP3;DIMT1;RPS5;RPSA;DDX52;UTP18;DKC1;XRN2;C1D;RPP21;NHP2;RPP25;RPL29;RPL28;RPL10;RPS27L;RPS4Y1;HSD17B10;EXOSC7;EMG1;EXOSC4;BMS1;RPL14;RRP36;RPL15;RPS2;EXOSC3;RPL18;RPS27A;EXOSC1;DCAF13;RPL19;NOP14;KRR1;RIOK3;WDR18;RPL23A;FAU;RPS21;NOP10;RPS24;RPL26L1;RPS…
DTLↆ159	Signaling by SCF-KIT Homo sapiens R-HSA-1433557	2.29713e-06	2.05204e-05	1.76181	22.8751	PEBP1;WDR83;FGF2;PSMD8;PSMD9;PSMD6;PSMD7;PSMD4;AKT2;PSMD2;PSMD3;AKT1;PSMD1;PIP4K2C;IER3;MAP2K2;RBX1;BTC;AKAP9;PSME1;PSME2;TLN1;PSMD10;GRB7;SPTBN5;PSMD12;SHC2;PSMD11;PSMD14;PSMD13;MAPKAP1;CUL3;PDGFB;PIK3R3;RASAL1;PHB;RASGRP3;RAP1B;RAP1A;SOCS1;UBC;PIP5K1B;PSMF1;YES1;PTK2;PTPRA;AGO2;FGF18;MDM2;GRB2;CALM1;PRR5;GSK3B;GSK3A;CDKN1B;YWHAB;RASGRF2;ARRB1;PPP2R5E;PEA15;MLST8;RAC1;JAK2;SPTAN1;JAK1;DUSP1;PDPK…
DTLↆ160	Nonsense-Mediated Decay (NMD) Homo sapiens R-HSA-927802	2.30872e-06	2.05204e-05	2.59282	33.6517	RPL5;RPL30;RPL3;RBM8A;RPL10;RPLP1;EIF4A3;PPP2R2A;RPL8;RPL10A;RPS4Y1;RPL6;SMG5;RPS15;PPP2CA;RPL7A;RPS19;RPL18A;MAGOH;RPL14;RPL15;RPS2;RPL18;RPS27A;RPS10;RPS13;RPS12;RPL19;RPS9;NCBP1;RPS8;RPS5;RPSA;UPF3A;RPL23A;RNPS1;ETF1;PABPC1;FAU;RPL29;RPL28;RPS21;RPS24;RPL26L1;EIF4G1;RPS23
DTLↆ161	Nonsense Mediated Decay (NMD) enhanced by the Exon Junction Complex (EJC) Homo sapiens R-HSA-975957	2.30872e-06	2.05204e-05	2.59282	33.6517	RPL5;RPL30;RPL3;RBM8A;RPL10;RPLP1;EIF4A3;PPP2R2A;RPL8;RPL10A;RPS4Y1;RPL6;SMG5;RPS15;PPP2CA;RPL7A;RPS19;RPL18A;MAGOH;RPL14;RPL15;RPS2;RPL18;RPS27A;RPS10;RPS13;RPS12;RPL19;RPS9;NCBP1;RPS8;RPS5;RPSA;UPF3A;RPL23A;RNPS1;ETF1;PABPC1;FAU;RPL29;RPL28;RPS21;RPS24;RPL26L1;EIF4G1;RPS23
DTLↆ162	Developmental Biology Homo sapiens R-HSA-1266738	2.47706e-06	2.18807e-05	1.45691	18.8065	PITPNA;CCNC;WDR83;RBPJ;PSMD8;PSMD9;PSMD6;PSMD7;PSMD4;DPYSL2;AKT2;PSMD2;PSMD3;AKT1;PSMD1;PKNOX1;EPHA6;CSNK2A2;MED8;ANK2;MED4;DKK1;BTC;TIAM1;MYL6;CSNK2B;AKAP9;PSME1;HOXB4;PSME2;HOXB2;TLN1;PFN1;EZR;EPHA2;PFN2;SPTBN5;PAXIP1;HOXD1;SDC2;PDGFB;MYL12A;MYL12B;APH1A;APH1B;PSMF1;VASP;YES1;H3F3A;L1CAM;PTK2;GRB2;HOXD3;CALM1;CD24;TDGF1;ROBO3;RARG;ARPC1B;ARPC1A;CLTC;CLTB;CLTA;ASH2L;CTCF;WASL;SHB;AP2A2;MED11;MED…
DTLↆ163	Signaling by ERBB4 Homo sapiens R-HSA-1236394	2.90626e-06	2.55145e-05	1.745	22.2464	PEBP1;WDR83;FGF2;PSMD8;PSMD9;PSMD6;PSMD7;PSMD4;AKT2;PSMD2;PSMD3;AKT1;PSMD1;PIP4K2C;IER3;SKP1;MAP2K2;RBX1;BTC;AKAP9;PSME1;PSME2;TLN1;PSMD10;SPTBN5;PSMD12;SHC2;PSMD11;PSMD14;PSMD13;MAPKAP1;CUL3;PDGFB;CUL1;PIK3R3;RASAL1;PHB;RASGRP3;APH1A;RAP1B;APH1B;RAP1A;UBC;PIP5K1B;PSMF1;PTK2;PTPRA;AGO2;FGF18;MDM2;GRB2;CALM1;PRR5;GSK3B;GSK3A;CDKN1B;YWHAB;RASGRF2;ARRB1;PPP2R5E;PEA15;MLST8;JAK2;SPTAN1;JAK1;PSENEN;DU…
DTLↆ164	Downstream signal transduction Homo sapiens R-HSA-186763	3.04344e-06	2.65558e-05	1.72856	21.9571	PEBP1;WDR83;FGF2;CRKL;PSMD8;PSMD9;PSMD6;PSMD7;PSMD4;AKT2;PSMD2;PSMD3;AKT1;PSMD1;PIP4K2C;IER3;MAP2K2;RBX1;BTC;PRKAR1A;AKAP9;PSME1;PSME2;TLN1;PSMD10;GRB7;SPTBN5;PSMD12;SHC2;PSMD11;PSMD14;PSMD13;PDE1A;MAPKAP1;CUL3;PDGFB;PIK3R3;ITPR2;RASAL1;PHB;RASGRP3;RAP1B;RAP1A;PRKAR2B;PRKAR2A;UBC;PIP5K1B;PSMF1;PTK2;PTPRA;AGO2;FGF18;MDM2;GRB2;CALM1;PRR5;GSK3B;GSK3A;CDKN1B;YWHAB;RASGRF2;ARRB1;PPP2R5E;PEA15;MLST8;JA…
DTLↆ165	Signaling by Wnt Homo sapiens R-HSA-195721	3.13685e-06	2.7205e-05	1.79399	22.734	VPS29;PSMD8;PSMD9;FRAT1;PSMD6;PSMD7;PSMD4;AKT2;PSMD2;PSMD3;AKT1;PSMD1;VPS35;HIST1H2AC;AP2M1;SKP1;RNF43;USP8;CSNK2A2;CTNNBIP1;DKK1;RBX1;PYGO1;CSNK2B;PSME1;PSME2;PFN1;CSNK1G2;PSMD10;PSMD12;PSMD11;PSMD14;PSMD13;CUL3;CUL1;ITPR2;VPS26A;SNX3;GNG10;UBC;DVL3;PIP5K1B;PSMF1;SMURF2;H3F3A;GNAO1;AGO2;TCF4;GNB5;CALM1;GSK3B;CLTC;USP34;CLTB;CBY1;CLTA;ASH2L;AP2A2;PPP3CB;PPP2R5E;RAC1;TMED5;H2AFZ;PPP2R5A;YWHAZ;RHOA…
DTLↆ166	Cell Cycle Homo sapiens R-HSA-1640170	3.60655e-06	3.09429e-05	1.53743	19.2682	RB1;ANKLE2;GMNN;UBE2D1;PPP2R2A;SMC3;SMC4;PSMD8;PPP1CB;GOLGA2;PSMD9;PPP1CC;PSMD6;PSMD7;HERC2;PSMD4;PSMD2;CDC26;PSMD3;CDC27;PSMD1;PHLDA1;HIST1H2AC;TMPO;SKP1;RAB2A;FKBPL;FBXW11;CSNK2A2;TINF2;UBE2E1;LEMD2;TUBA4A;CDC25B;NUP93;CLIP1;DKC1;AKAP9;CSNK2B;PSME1;NHP2;UBE2V2;PSME2;ANAPC5;AJUBA;OPTN;PSMD10;PSMD12;SET;ANAPC15;PSMD11;ANAPC16;PSMD14;TUBGCP2;PSMD13;CUL1;BRCC3;PDS5B;PMF1;ANAPC11;SKA2;CCNB1;PRKAR2B;…
DTLↆ167	Eukaryotic Translation Elongation Homo sapiens R-HSA-156842	3.61109e-06	3.09429e-05	2.7591	34.5756	RPL5;RPL30;RPL3;RPL10;RPLP1;RPL10A;RPL8;RPS4Y1;RPL6;EEF1B2;RPS15;RPL7A;RPL18A;RPS19;RPL14;RPL15;RPS2;RPL18;RPS27A;RPS10;RPS13;RPS12;RPL19;RPS9;RPS8;RPS5;RPSA;RPL23A;EEF2;EEF1A1;EEF1G;EEF1D;EEF1A2;FAU;RPL29;RPL28;RPS21;RPL26L1;RPS24;RPS23
DTLↆ168	Citric acid cycle (TCA cycle) Homo sapiens R-HSA-71403	3.84027e-06	3.27109e-05	9.43683	117.677	FH;MDH2;IDH3G;IDH2;SDHC;SDHD;SDHA;SDHB;SUCLA2;NNT;IDH3B;SUCLG2;SUCLG1;IDH3A
DTLↆ169	Translocation of GLUT4 to the plasma membrane Homo sapiens R-HSA-1445148	4.15903e-06	3.52164e-05	3.37665	41.8374	YWHAE;RALA;STXBP3;YWHAB;SNAP23;PRKAG1;PRKAG2;YWHAQ;KIF3A;AKT2;AKT1;STX4;RAC1;KIFAP3;YWHAG;RAB8A;YWHAH;RAB4A;ASPSCR1;MYO5A;LNPEP;YWHAZ;RAB11A;RAB10;RAB14;RAB13;MYH8;EXOC6;CALM1;RHOQ
DTLↆ170	Signaling by FGFR3 Homo sapiens R-HSA-5654741	4.68552e-06	3.9441e-05	1.72097	21.1181	PEBP1;WDR83;FGF2;PSMD8;PSMD9;PSMD6;PSMD7;PSMD4;AKT2;PSMD2;PSMD3;AKT1;PSMD1;PIP4K2C;IER3;MAP2K2;RBX1;BTC;PRKAR1A;AKAP9;PSME1;PSME2;TLN1;PSMD10;SPTBN5;PSMD12;SHC2;PSMD11;PSMD14;PSMD13;PDE1A;MAPKAP1;CUL3;PDGFB;PIK3R3;ITPR2;RASAL1;PHB;RASGRP3;RAP1B;RAP1A;PRKAR2B;PRKAR2A;UBC;PIP5K1B;PSMF1;PTK2;PTPRA;AGO2;FGF18;MDM2;GRB2;CALM1;PRR5;GSK3B;GSK3A;CDKN1B;YWHAB;RASGRF2;ARRB1;PPP2R5E;PEA15;MLST8;JAK2;SPTAN1;…
DTLↆ171	Formation of a pool of free 40S subunits Homo sapiens R-HSA-72689	4.86601e-06	4.07208e-05	2.62911	32.1625	RPL5;RPL30;RPL3;RPL10;RPLP1;RPL10A;RPL8;RPS4Y1;RPL6;RPS15;RPL7A;RPL18A;RPS19;RPL14;RPL15;RPS2;RPL18;RPS27A;RPS10;RPS13;RPS12;RPL19;RPS9;RPS8;RPS5;RPSA;RPL23A;EIF3K;EIF3I;EIF3J;EIF3G;EIF3H;FAU;EIF3F;RPL29;RPL28;RPS21;EIF3D;RPL26L1;EIF3A;RPS24;RPS23
DTLↆ172	Macroautophagy Homo sapiens R-HSA-1632852	6.99181e-06	5.7953e-05	3.08757	36.6519	BECN1;PRKAA1;WDR45B;PRKAG1;PRKAG2;WDR45;GABARAP;MAP1LC3B;MAP1LC3A;ATG101;MLST8;ATG5;ATG3;GABARAPL2;WIPI1;WIPI2;MTOR;RRAGA;RRAGB;RHEB;CHMP2B;CHMP2A;CHMP4B;CHMP3;ULK1;ATG4A;CHMP4A;LAMTOR1;LAMTOR4;LAMTOR3;ATG4D;LAMTOR5
DTLↆ173	Signaling by FGFR4 Homo sapiens R-HSA-5654743	7.00619e-06	5.7953e-05	1.70522	20.2388	PEBP1;WDR83;FGF2;PSMD8;PSMD9;PSMD6;PSMD7;PSMD4;AKT2;PSMD2;PSMD3;AKT1;PSMD1;PIP4K2C;IER3;MAP2K2;RBX1;BTC;PRKAR1A;AKAP9;PSME1;PSME2;TLN1;PSMD10;SPTBN5;PSMD12;SHC2;PSMD11;PSMD14;PSMD13;PDE1A;MAPKAP1;CUL3;PDGFB;PIK3R3;ITPR2;RASAL1;PHB;RASGRP3;RAP1B;RAP1A;PRKAR2B;PRKAR2A;UBC;PIP5K1B;PSMF1;PTK2;PTPRA;AGO2;FGF18;MDM2;GRB2;CALM1;PRR5;GSK3B;GSK3A;CDKN1B;YWHAB;RASGRF2;ARRB1;PPP2R5E;PEA15;MLST8;JAK2;SPTAN1;…
DTLↆ174	Formation of the ternary complex, and subsequently, the 43S complex Homo sapiens R-HSA-72695	7.20048e-06	5.92177e-05	3.65625	43.295	RPS4Y1;RPS15;RPS19;RPS2;RPS27A;RPS10;RPS13;RPS12;RPS9;RPS8;RPS5;RPSA;EIF2S2;EIF2S1;EIF3K;EIF3I;EIF3J;EIF3G;EIF3H;FAU;EIF3F;RPS21;EIF3D;EIF3A;RPS24;RPS23
DTLↆ175	Signaling by TGF-beta Receptor Complex Homo sapiens R-HSA-170834	7.32104e-06	5.98652e-05	2.94461	34.8193	HDAC1;UBE2D3;UBE2D1;CCNC;NEDD8;FURIN;CBL;PRKCZ;PPP1CB;PPP1CC;PARD6A;UBC;E2F4;RPS27A;SKIL;SMAD4;TGFB1;PARP1;SMURF2;ARHGEF18;CGN;RHOA;UCHL5;PPP1CA;NCOR2;CDK9;FKBP1A;NCOR1;SNW1;TFDP2;BAMBI;STRAP;STUB1;UBE2M
DTLↆ176	Glucose metabolism Homo sapiens R-HSA-70326	7.41326e-06	6.02749e-05	2.8283	33.4085	SLC25A1;GPI;PYGB;PFKFB3;ADPGK;ENO1;ENO2;ENO3;HK1;PPP2CA;PPP2CB;UBC;PHKG2;PGK1;RPS27A;PGM1;TPI1;GOT1;MDH1;MDH2;PGAM1;GAA;PGAM2;GOT2;PHKB;GCK;PFKL;PKM;GNPDA1;PC;ALDOC;ALDOA;CALM1;SLC25A11;GAPDH;PFKP
DTLↆ177	TCF dependent signaling in response to WNT Homo sapiens R-HSA-201681	7.56339e-06	6.10324e-05	1.96263	23.1437	GSK3B;USP34;CBY1;ASH2L;PSMD8;PSMD9;FRAT1;PSMD6;PSMD7;PSMD4;PPP2R5E;AKT2;PSMD2;PSMD3;AKT1;PSMD1;HIST1H2AC;RNF43;USP8;H2AFZ;CSNK2A2;CTNNBIP1;PPP2R5A;DKK1;YWHAZ;RBX1;PSMA5;PYGO1;PSMA6;PSMA3;PSMA4;PSMA1;PSMA2;CSNK2B;PSME1;PSME2;CSNK1G2;PSMD10;PSMD12;PSMD11;PSMD14;PSMD13;HDAC1;CUL3;PSMA7;PPP2CA;PSMB6;PSMB7;PPP2CB;PSMB5;PSMB2;TNKS2;PSMB3;PSMB1;UBC;LEO1;DVL3;PIP5K1B;PSMF1;RPS27A;TCF7L1;SMURF2;CSNK1A1;H3…
DTLↆ178	Downstream signaling of activated FGFR2 Homo sapiens R-HSA-5654696	7.67703e-06	6.10324e-05	1.70514	20.0819	PEBP1;WDR83;FGF2;PSMD8;PSMD9;PSMD6;PSMD7;PSMD4;AKT2;PSMD2;PSMD3;AKT1;PSMD1;PIP4K2C;IER3;MAP2K2;RBX1;BTC;PRKAR1A;AKAP9;PSME1;PSME2;TLN1;PSMD10;SPTBN5;PSMD12;SHC2;PSMD11;PSMD14;PSMD13;PDE1A;MAPKAP1;CUL3;PDGFB;PIK3R3;ITPR2;RASAL1;PHB;RASGRP3;RAP1B;RAP1A;PRKAR2B;PRKAR2A;UBC;PIP5K1B;PSMF1;PTK2;PTPRA;AGO2;FGF18;MDM2;GRB2;CALM1;PRR5;GSK3B;GSK3A;CDKN1B;YWHAB;RASGRF2;ARRB1;PPP2R5E;PEA15;MLST8;JAK2;SPTAN1;…
DTLↆ179	Downstream signaling of activated FGFR4 Homo sapiens R-HSA-5654716	7.67703e-06	6.10324e-05	1.70514	20.0819	PEBP1;WDR83;FGF2;PSMD8;PSMD9;PSMD6;PSMD7;PSMD4;AKT2;PSMD2;PSMD3;AKT1;PSMD1;PIP4K2C;IER3;MAP2K2;RBX1;BTC;PRKAR1A;AKAP9;PSME1;PSME2;TLN1;PSMD10;SPTBN5;PSMD12;SHC2;PSMD11;PSMD14;PSMD13;PDE1A;MAPKAP1;CUL3;PDGFB;PIK3R3;ITPR2;RASAL1;PHB;RASGRP3;RAP1B;RAP1A;PRKAR2B;PRKAR2A;UBC;PIP5K1B;PSMF1;PTK2;PTPRA;AGO2;FGF18;MDM2;GRB2;CALM1;PRR5;GSK3B;GSK3A;CDKN1B;YWHAB;RASGRF2;ARRB1;PPP2R5E;PEA15;MLST8;JAK2;SPTAN1;…
DTLↆ180	Downstream signaling of activated FGFR3 Homo sapiens R-HSA-5654708	7.67703e-06	6.10324e-05	1.70514	20.0819	PEBP1;WDR83;FGF2;PSMD8;PSMD9;PSMD6;PSMD7;PSMD4;AKT2;PSMD2;PSMD3;AKT1;PSMD1;PIP4K2C;IER3;MAP2K2;RBX1;BTC;PRKAR1A;AKAP9;PSME1;PSME2;TLN1;PSMD10;SPTBN5;PSMD12;SHC2;PSMD11;PSMD14;PSMD13;PDE1A;MAPKAP1;CUL3;PDGFB;PIK3R3;ITPR2;RASAL1;PHB;RASGRP3;RAP1B;RAP1A;PRKAR2B;PRKAR2A;UBC;PIP5K1B;PSMF1;PTK2;PTPRA;AGO2;FGF18;MDM2;GRB2;CALM1;PRR5;GSK3B;GSK3A;CDKN1B;YWHAB;RASGRF2;ARRB1;PPP2R5E;PEA15;MLST8;JAK2;SPTAN1;…
DTLↆ181	Post-translational protein modification Homo sapiens R-HSA-597592	8.69869e-06	6.87725e-05	1.53563	17.8937	DPAGT1;SEMA5B;PGAP1;CMAS;TUSC3;KDELR1;GALNT18;SMC3;GOLGA2;C1GALT1C1;HERC2;TFG;NUDT14;PDIA3;NSF;ALG8;COG6;ALG5;COG2;ALG2;ALG3;MOGS;ANK2;NUP93;DPM2;DPM3;KDELR2;COPB2;SPTBN5;TMED10;RPN2;SAR1B;COPB1;SEL1L;SCFD1;FUT8;MAN2A2;RAD21;ARSJ;TPR;DPH3;NEU1;ST3GAL4;MLEC;ST3GAL6;DPH7;MPDU1;EDEM3;CTSA;TRAPPC3;PHC2;ICMT;TRAPPC1;UBE2I;CBX4;FUCA1;TRAPPC4;EDEM2;TRAPPC5;GFPT1;DOLK;TRAPPC9;EEF2;HNRNPK;CNIH1;STAG2;TMEM…
DTLↆ182	Major pathway of rRNA processing in the nucleolus Homo sapiens R-HSA-6791226	8.95787e-06	7.04325e-05	2.07052	24.0657	LTV1;RPL5;RPL30;RPL3;DDX49;RPLP1;RPL8;RPL10A;WDR46;RPL6;WDR43;RRP9;RPS15;FBL;RPL7A;RPS19;RPL18A;RIOK1;RPS10;RPP38;RPS13;RPS12;RPS9;RPS8;IMP3;RPS5;RPSA;DDX52;UTP18;XRN2;C1D;RPP21;RPP25;RPL29;RPL28;RPL10;RPS27L;RPS4Y1;EXOSC7;EMG1;EXOSC4;BMS1;RPL14;RRP36;RPL15;RPS2;EXOSC3;RPL18;RPS27A;EXOSC1;DCAF13;RPL19;NOP14;KRR1;RIOK3;WDR18;RPL23A;FAU;RPS21;RPS24;RPL26L1;RPS23;MPHOSPH6
DTLↆ183	Prefoldin mediated transfer of substrate to CCT/TriC Homo sapiens R-HSA-389957	9.79944e-06	7.66284e-05	5.73141	66.1014	CCT3;CCT2;VBP1;TUBB4B;TUBA4A;CCT6A;TUBA1C;TUBB6;TCP1;PFDN1;PFDN2;CCT8;CCT7;PFDN4;PFDN5;CCT5;CCT4
DTLↆ184	Glycolysis Homo sapiens R-HSA-70171	1.00126e-05	7.78697e-05	4.92865	56.737	GPI;PFKFB3;TPI1;PGAM1;PGAM2;ENO1;ENO2;ENO3;GCK;HK1;PPP2CA;PPP2CB;PFKL;PKM;PGK1;ALDOC;ALDOA;GAPDH;PFKP
DTLↆ185	Prolonged ERK activation events Homo sapiens R-HSA-169893	1.01657e-05	7.86332e-05	1.83518	21.0982	YWHAB;RASGRF2;PEBP1;WDR83;ARRB1;FGF2;CRKL;PSMD8;PSMD9;PSMD6;PSMD7;PSMD4;PPP2R5E;PSMD2;PSMD3;PEA15;PSMD1;JAK2;SPTAN1;JAK1;MAP2K2;DUSP1;PPP2R5A;DUSP8;RBX1;BTC;PSMA5;PSMA6;PSMA3;PSMA4;PSMA1;PSMA2;RASA1;AKAP9;PSME1;RAPGEF1;PSME2;TLN1;HBEGF;PSMD10;SPTBN5;PSMD12;SHC2;PSMD11;PSMD14;PSMD13;CUL3;PDGFB;RASAL1;PHB;PSMA7;RASGRP3;PPP2CA;PSMB6;RAP1B;PSMB7;PPP2CB;PSMB5;RAP1A;PSMB2;PSMB3;PSMB1;UBC;MAPK1;CSK;FYN;…
DTLↆ186	Selenoamino acid metabolism Homo sapiens R-HSA-2408522	1.03014e-05	7.92545e-05	2.39259	27.4747	RPL5;RPL30;RPL3;RPL10;RPLP1;EPRS;RPL8;RPL10A;RPS4Y1;RPL6;PAPSS1;RPS15;RPL7A;RPS19;RPL18A;LARS;RPL14;RPL15;RPS2;RPL18;RPS27A;RPS10;RPS13;RPS12;RPL19;EEFSEC;RPS9;RPS8;RPS5;SECISBP2;TXNRD1;GSR;SARS;RPSA;RPL23A;AIMP1;QARS;MARS;FAU;RPL29;EEF1E1;RPL28;RPS21;RPS24;RPL26L1;RPS23
DTLↆ187	G2/M Checkpoints Homo sapiens R-HSA-69481	1.03773e-05	7.94114e-05	2.13329	24.4814	YWHAE;YWHAB;MCM8;PSMD8;BABAM1;PSMD9;PSMD6;PSMD7;HERC2;PSMD4;YWHAQ;SUMO1;PSMD2;PSMD3;UIMC1;PSMD1;YWHAG;YWHAH;YWHAZ;RNF168;PSMA5;PSMA6;PSMA3;PSMA4;PSMA1;PSMA2;PSME1;UBE2V2;PSME2;PSMD10;PSMD12;PSMD11;PSMD14;PSMD13;BRCC3;PSMA7;PSMB6;PSMB7;CCNB1;PSMB5;PSMB2;PSMB3;UBC;PSMB1;PSMF1;RPS27A;PSMB8;PSMC5;RAD50;PSMC6;PSMC3;PSMC4;PSMC1;RPA3;CDK2;PSMC2;RAD17;RAD1
DTLↆ188	Signalling to ERKs Homo sapiens R-HSA-187687	1.10771e-05	8.43154e-05	1.80809	20.6315	YWHAB;RASGRF2;PEBP1;WDR83;ARRB1;FGF2;CRKL;PSMD8;PSMD9;PSMD6;PSMD7;PSMD4;PPP2R5E;PSMD2;PSMD3;PEA15;PSMD1;JAK2;SPTAN1;JAK1;MAP2K2;DUSP1;PPP2R5A;DUSP8;RBX1;BTC;PSMA5;PSMA6;PSMA3;PSMA4;PSMA1;PSMA2;RASA1;AKAP9;PSME1;RAPGEF1;PSME2;TLN1;HBEGF;PSMD10;SPTBN5;PSMD12;SHC2;RALA;PSMD11;RALB;PSMD14;PSMD13;CUL3;PDGFB;RASAL1;PHB;PSMA7;RASGRP3;PPP2CA;PSMB6;RAP1B;PSMB7;PPP2CB;PSMB5;RAP1A;PSMB2;PSMB3;PSMB1;UBC;MAPK…
DTLↆ189	Downstream signaling of activated FGFR1 Homo sapiens R-HSA-5654687	1.21049e-05	8.968e-05	1.68176	19.0407	PEBP1;WDR83;FGF2;PSMD8;PSMD9;PSMD6;PSMD7;PSMD4;AKT2;PSMD2;PSMD3;AKT1;PSMD1;PIP4K2C;IER3;MAP2K2;RBX1;BTC;PRKAR1A;AKAP9;PSME1;PSME2;TLN1;PSMD10;SPTBN5;PSMD12;SHC2;PSMD11;PSMD14;PSMD13;PDE1A;MAPKAP1;CUL3;PDGFB;PIK3R3;ITPR2;RASAL1;PHB;RASGRP3;RAP1B;RAP1A;PRKAR2B;PRKAR2A;UBC;PIP5K1B;PSMF1;PTK2;PTPRA;AGO2;FGF18;MDM2;GRB2;CALM1;PRR5;GSK3B;GSK3A;CDKN1B;YWHAB;RASGRF2;ARRB1;PPP2R5E;PEA15;MLST8;JAK2;SPTAN1;…
DTLↆ190	FRS-mediated FGFR2 signaling Homo sapiens R-HSA-5654700	1.21511e-05	8.968e-05	1.83852	20.8085	YWHAB;RASGRF2;PEBP1;WDR83;ARRB1;FGF2;PSMD8;PSMD9;PSMD6;PSMD7;PSMD4;PPP2R5E;PSMD2;PSMD3;PEA15;PSMD1;JAK2;SPTAN1;JAK1;MAP2K2;DUSP1;PPP2R5A;DUSP8;RBX1;BTC;PSMA5;PSMA6;PSMA3;PSMA4;PSMA1;PSMA2;RASA1;AKAP9;PSME1;PSME2;TLN1;HBEGF;PSMD10;SPTBN5;PSMD12;SHC2;PSMD11;PSMD14;PSMD13;CUL3;PDGFB;RASAL1;PHB;PSMA7;RASGRP3;PPP2CA;PSMB6;RAP1B;PSMB7;PPP2CB;PSMB5;RAP1A;PSMB2;PSMB3;PSMB1;UBC;MAPK1;CSK;FYN;PSMF1;RPS27A;…
DTLↆ191	FRS-mediated FGFR4 signaling Homo sapiens R-HSA-5654712	1.21511e-05	8.968e-05	1.83852	20.8085	YWHAB;RASGRF2;PEBP1;WDR83;ARRB1;FGF2;PSMD8;PSMD9;PSMD6;PSMD7;PSMD4;PPP2R5E;PSMD2;PSMD3;PEA15;PSMD1;JAK2;SPTAN1;JAK1;MAP2K2;DUSP1;PPP2R5A;DUSP8;RBX1;BTC;PSMA5;PSMA6;PSMA3;PSMA4;PSMA1;PSMA2;RASA1;AKAP9;PSME1;PSME2;TLN1;HBEGF;PSMD10;SPTBN5;PSMD12;SHC2;PSMD11;PSMD14;PSMD13;CUL3;PDGFB;RASAL1;PHB;PSMA7;RASGRP3;PPP2CA;PSMB6;RAP1B;PSMB7;PPP2CB;PSMB5;RAP1A;PSMB2;PSMB3;PSMB1;UBC;MAPK1;CSK;FYN;PSMF1;RPS27A;…
DTLↆ192	FRS-mediated FGFR3 signaling Homo sapiens R-HSA-5654706	1.21511e-05	8.968e-05	1.83852	20.8085	YWHAB;RASGRF2;PEBP1;WDR83;ARRB1;FGF2;PSMD8;PSMD9;PSMD6;PSMD7;PSMD4;PPP2R5E;PSMD2;PSMD3;PEA15;PSMD1;JAK2;SPTAN1;JAK1;MAP2K2;DUSP1;PPP2R5A;DUSP8;RBX1;BTC;PSMA5;PSMA6;PSMA3;PSMA4;PSMA1;PSMA2;RASA1;AKAP9;PSME1;PSME2;TLN1;HBEGF;PSMD10;SPTBN5;PSMD12;SHC2;PSMD11;PSMD14;PSMD13;CUL3;PDGFB;RASAL1;PHB;PSMA7;RASGRP3;PPP2CA;PSMB6;RAP1B;PSMB7;PPP2CB;PSMB5;RAP1A;PSMB2;PSMB3;PSMB1;UBC;MAPK1;CSK;FYN;PSMF1;RPS27A;…
DTLↆ193	FRS-mediated FGFR1 signaling Homo sapiens R-HSA-5654693	1.21511e-05	8.968e-05	1.83852	20.8085	YWHAB;RASGRF2;PEBP1;WDR83;ARRB1;FGF2;PSMD8;PSMD9;PSMD6;PSMD7;PSMD4;PPP2R5E;PSMD2;PSMD3;PEA15;PSMD1;JAK2;SPTAN1;JAK1;MAP2K2;DUSP1;PPP2R5A;DUSP8;RBX1;BTC;PSMA5;PSMA6;PSMA3;PSMA4;PSMA1;PSMA2;RASA1;AKAP9;PSME1;PSME2;TLN1;HBEGF;PSMD10;SPTBN5;PSMD12;SHC2;PSMD11;PSMD14;PSMD13;CUL3;PDGFB;RASAL1;PHB;PSMA7;RASGRP3;PPP2CA;PSMB6;RAP1B;PSMB7;PPP2CB;PSMB5;RAP1A;PSMB2;PSMB3;PSMB1;UBC;MAPK1;CSK;FYN;PSMF1;RPS27A;…
DTLↆ194	Signaling by Leptin Homo sapiens R-HSA-2586552	1.21579e-05	8.968e-05	1.82345	20.6369	YWHAB;RASGRF2;PEBP1;WDR83;ARRB1;FGF2;PSMD8;PSMD9;PSMD6;PSMD7;PSMD4;PPP2R5E;PSMD2;PSMD3;PEA15;LEPR;PSMD1;JAK2;SPTAN1;JAK1;MAP2K2;DUSP1;PPP2R5A;DUSP8;RBX1;BTC;PSMA5;PSMA6;PSMA3;PSMA4;PSMA1;PSMA2;RASA1;AKAP9;PSME1;PSME2;TLN1;HBEGF;PSMD10;SPTBN5;PSMD12;SHC2;PSMD11;PSMD14;PSMD13;CUL3;PDGFB;RASAL1;PHB;PSMA7;RASGRP3;PPP2CA;PSMB6;RAP1B;PSMB7;PPP2CB;PSMB5;RAP1A;PSMB2;PSMB3;PSMB1;UBC;MAPK1;CSK;FYN;PSMF1;RP…
DTLↆ195	Signaling by FGFR1 Homo sapiens R-HSA-5654736	1.28195e-05	9.40758e-05	1.67447	18.8621	PEBP1;WDR83;FGF2;PSMD8;PSMD9;PSMD6;PSMD7;PSMD4;AKT2;PSMD2;PSMD3;AKT1;PSMD1;PIP4K2C;IER3;MAP2K2;RBX1;BTC;PRKAR1A;AKAP9;PSME1;PSME2;TLN1;PSMD10;SPTBN5;PSMD12;SHC2;PSMD11;PSMD14;PSMD13;PDE1A;MAPKAP1;CUL3;PDGFB;PIK3R3;ITPR2;RASAL1;PHB;RASGRP3;RAP1B;RAP1A;PRKAR2B;PRKAR2A;UBC;PIP5K1B;PSMF1;PTK2;PTPRA;AGO2;FGF18;MDM2;GRB2;CALM1;PRR5;GSK3B;GSK3A;CDKN1B;YWHAB;RASGRF2;ARRB1;PPP2R5E;PEA15;MLST8;JAK2;SPTAN1;…
DTLↆ196	Lysosome Vesicle Biogenesis Homo sapiens R-HSA-432720	1.30349e-05	9.4839e-05	4.49671	50.5785	APP;HSPA8;ARF1;CTSZ;CLTC;CLTB;AP4E1;M6PR;CLTA;ARRB1;AP4B1;DNM2;VAMP8;AP1G2;AP1G1;DNAJC6;AP1S2;CHMP2A;DNASE2;AP1M2
DTLↆ197	Interleukin-3, 5 and GM-CSF signaling Homo sapiens R-HSA-512988	1.30561e-05	9.4839e-05	1.78439	20.0677	YWHAB;RASGRF2;PEBP1;WDR83;ARRB1;FGF2;CRKL;PSMD8;PSMD9;PSMD6;PSMD7;PSMD4;PPP2R5E;PSMD2;PSMD3;PEA15;PSMD1;JAK2;SPTAN1;JAK1;MAP2K2;DUSP1;PPP2R5A;DUSP8;YWHAZ;RBX1;BTC;PSMA5;PSMA6;PSMA3;PSMA4;PSMA1;PSMA2;RASA1;AKAP9;PSME1;RAPGEF1;PSME2;TLN1;HBEGF;PSMD10;SPTBN5;PSMD12;SHC2;PSMD11;PSMD14;PSMD13;CUL3;PDGFB;PIK3R3;RASAL1;PHB;CBL;PSMA7;RASGRP3;PPP2CA;PSMB6;RAP1B;PSMB7;PPP2CB;PSMB5;RAP1A;PSMB2;PSMB3;PSMB1;U…
DTLↆ198	Frs2-mediated activation Homo sapiens R-HSA-170968	1.32973e-05	9.5839e-05	1.82493	20.4903	YWHAB;RASGRF2;PEBP1;WDR83;ARRB1;FGF2;CRKL;PSMD8;PSMD9;PSMD6;PSMD7;PSMD4;PPP2R5E;PSMD2;PSMD3;PEA15;PSMD1;JAK2;SPTAN1;JAK1;MAP2K2;DUSP1;PPP2R5A;DUSP8;RBX1;BTC;PSMA5;PSMA6;PSMA3;PSMA4;PSMA1;PSMA2;RASA1;AKAP9;PSME1;RAPGEF1;PSME2;TLN1;HBEGF;PSMD10;SPTBN5;PSMD12;SHC2;PSMD11;PSMD14;PSMD13;CUL3;PDGFB;RASAL1;PHB;PSMA7;RASGRP3;PPP2CA;PSMB6;RAP1B;PSMB7;PPP2CB;PSMB5;RAP1A;PSMB2;PSMB3;PSMB1;UBC;MAPK1;CSK;FYN;…
DTLↆ199	Budding and maturation of HIV virion Homo sapiens R-HSA-162588	1.33277e-05	9.5839e-05	5.99271	67.2721	TSG101;PDCD6IP;VPS4B;VPS4A;VPS37D;VPS37B;UBC;CHMP2B;CHMP2A;CHMP3;CHMP4B;CHMP4A;RPS27A;PPIA;VPS28;CHMP5
DTLↆ200	DAP12 signaling Homo sapiens R-HSA-2424491	1.43182e-05	0.000102446	1.66045	18.5206	PEBP1;WDR83;FGF2;PSMD8;PSMD9;PSMD6;PSMD7;PSMD4;AKT2;PSMD2;PSMD3;AKT1;PSMD1;PIP4K2C;IER3;MAP2K2;HLA-E;RBX1;BTC;PRKAR1A;AKAP9;PSME1;PSME2;TLN1;PSMD10;SPTBN5;PSMD12;SHC2;PSMD11;PSMD14;PSMD13;PDE1A;MAPKAP1;CUL3;PDGFB;PIK3R3;ITPR2;RASAL1;PHB;RASGRP3;RAP1B;RAP1A;PRKAR2B;PRKAR2A;UBC;PIP5K1B;PSMF1;PTK2;PTPRA;AGO2;FGF18;MDM2;GRB2;CALM1;PRR5;GSK3B;GSK3A;CDKN1B;YWHAB;RASGRF2;ARRB1;PPP2R5E;PEA15;MLST8;RAC1;J…
DTLↆ201	VEGFR2 mediated cell proliferation Homo sapiens R-HSA-5218921	1.57865e-05	0.00011239	1.79928	19.8934	YWHAB;RASGRF2;PEBP1;WDR83;ARRB1;FGF2;PSMD8;PSMD9;PSMD6;PSMD7;PSMD4;PPP2R5E;PSMD2;PSMD3;PEA15;PSMD1;JAK2;SPTAN1;JAK1;MAP2K2;DUSP1;PDPK1;PPP2R5A;DUSP8;RBX1;BTC;PSMA5;PSMA6;PSMA3;PSMA4;PSMA1;PSMA2;RASA1;AKAP9;PSME1;PSME2;TLN1;HBEGF;PSMD10;SPTBN5;PSMD12;SHC2;PSMD11;PSMD14;PSMD13;CUL3;PDGFB;ITPR2;RASAL1;PHB;PRKCZ;PSMA7;RASGRP3;PPP2CA;PSMB6;RAP1B;PSMB7;PPP2CB;PSMB5;RAP1A;PSMB2;PSMB3;PSMB1;UBC;MAPK1;CSK…
DTLↆ202	Signaling by PDGF Homo sapiens R-HSA-186797	1.84605e-05	0.000130719	1.6284	17.7494	PEBP1;WDR83;FGF2;CRKL;PSMD8;PSMD9;PSMD6;PSMD7;PSMD4;AKT2;PSMD2;PSMD3;AKT1;PSMD1;PIP4K2C;IER3;MAP2K2;RBX1;BTC;PRKAR1A;COL4A4;AKAP9;COL4A3;PSME1;PSME2;TLN1;PSMD10;GRB7;SPTBN5;PSMD12;SHC2;PSMD11;PSMD14;PSMD13;PDE1A;MAPKAP1;CUL3;PDGFB;PIK3R3;ITPR2;RASAL1;PHB;RASGRP3;RAP1B;RAP1A;PRKAR2B;PRKAR2A;UBC;PIP5K1B;PSMF1;PTK2;PTPRA;AGO2;FGF18;MDM2;GRB2;CALM1;PRR5;GSK3B;GSK3A;CDKN1B;YWHAB;RASGRF2;ARRB1;PPP2R5E;…
DTLↆ203	Influenza Life Cycle Homo sapiens R-HSA-168255	1.89218e-05	0.000130719	2.15965	23.4866	RPL5;RPL30;RPL3;RPLP1;CLTA;RPL8;RPL10A;RPL6;RPS15;RPL7A;RPS19;RPL18A;RPS10;RPS13;KPNA1;RPS12;RPS9;HSP90AA1;RPS8;RPS5;RPSA;GTF2F2;NUP93;DNAJC3;NUP50;RPL29;RPL28;RPL10;RPS4Y1;POLR2B;POLR2C;TPR;RPL14;POLR2E;RPL15;RPS2;POLR2H;RPL18;RPS27A;POLR2J;POLR2K;RPL19;POLR2L;RPL23A;CALR;FAU;GRSF1;RPS21;RPS24;RAN;RPL26L1;RPS23;HSPA1A
DTLↆ204	GRB2 events in EGFR signaling Homo sapiens R-HSA-179812	1.90004e-05	0.000130719	1.81596	19.7414	YWHAB;RASGRF2;PEBP1;WDR83;ARRB1;FGF2;PSMD8;PSMD9;PSMD6;PSMD7;PSMD4;PPP2R5E;PSMD2;PSMD3;PEA15;PSMD1;JAK2;SPTAN1;JAK1;MAP2K2;DUSP1;PPP2R5A;DUSP8;RBX1;BTC;PSMA5;PSMA6;PSMA3;PSMA4;PSMA1;PSMA2;RASA1;AKAP9;PSME1;PSME2;TLN1;HBEGF;PSMD10;SPTBN5;PSMD12;SHC2;PSMD11;PSMD14;PSMD13;CUL3;PDGFB;RASAL1;PHB;PSMA7;RASGRP3;PPP2CA;PSMB6;RAP1B;PSMB7;PPP2CB;PSMB5;RAP1A;PSMB2;PSMB3;PSMB1;UBC;MAPK1;CSK;FYN;PSMF1;RPS27A;…
DTLↆ205	SHC1 events in EGFR signaling Homo sapiens R-HSA-180336	1.90004e-05	0.000130719	1.81596	19.7414	YWHAB;RASGRF2;PEBP1;WDR83;ARRB1;FGF2;PSMD8;PSMD9;PSMD6;PSMD7;PSMD4;PPP2R5E;PSMD2;PSMD3;PEA15;PSMD1;JAK2;SPTAN1;JAK1;MAP2K2;DUSP1;PPP2R5A;DUSP8;RBX1;BTC;PSMA5;PSMA6;PSMA3;PSMA4;PSMA1;PSMA2;RASA1;AKAP9;PSME1;PSME2;TLN1;HBEGF;PSMD10;SPTBN5;PSMD12;SHC2;PSMD11;PSMD14;PSMD13;CUL3;PDGFB;RASAL1;PHB;PSMA7;RASGRP3;PPP2CA;PSMB6;RAP1B;PSMB7;PPP2CB;PSMB5;RAP1A;PSMB2;PSMB3;PSMB1;UBC;MAPK1;CSK;FYN;PSMF1;RPS27A;…
DTLↆ206	SOS-mediated signalling Homo sapiens R-HSA-112412	1.90004e-05	0.000130719	1.81596	19.7414	YWHAB;RASGRF2;PEBP1;WDR83;ARRB1;FGF2;PSMD8;PSMD9;PSMD6;PSMD7;PSMD4;PPP2R5E;PSMD2;PSMD3;PEA15;PSMD1;JAK2;SPTAN1;JAK1;MAP2K2;DUSP1;PPP2R5A;DUSP8;RBX1;BTC;PSMA5;PSMA6;PSMA3;PSMA4;PSMA1;PSMA2;RASA1;AKAP9;PSME1;PSME2;TLN1;HBEGF;PSMD10;SPTBN5;PSMD12;SHC2;PSMD11;PSMD14;PSMD13;CUL3;PDGFB;RASAL1;PHB;PSMA7;RASGRP3;PPP2CA;PSMB6;RAP1B;PSMB7;PPP2CB;PSMB5;RAP1A;PSMB2;PSMB3;PSMB1;UBC;MAPK1;CSK;FYN;PSMF1;RPS27A;…
DTLↆ207	SHC1 events in ERBB4 signaling Homo sapiens R-HSA-1250347	1.90004e-05	0.000130719	1.81596	19.7414	YWHAB;RASGRF2;PEBP1;WDR83;ARRB1;FGF2;PSMD8;PSMD9;PSMD6;PSMD7;PSMD4;PPP2R5E;PSMD2;PSMD3;PEA15;PSMD1;JAK2;SPTAN1;JAK1;MAP2K2;DUSP1;PPP2R5A;DUSP8;RBX1;BTC;PSMA5;PSMA6;PSMA3;PSMA4;PSMA1;PSMA2;RASA1;AKAP9;PSME1;PSME2;TLN1;HBEGF;PSMD10;SPTBN5;PSMD12;SHC2;PSMD11;PSMD14;PSMD13;CUL3;PDGFB;RASAL1;PHB;PSMA7;RASGRP3;PPP2CA;PSMB6;RAP1B;PSMB7;PPP2CB;PSMB5;RAP1A;PSMB2;PSMB3;PSMB1;UBC;MAPK1;CSK;FYN;PSMF1;RPS27A;…
DTLↆ208	RAF/MAP kinase cascade Homo sapiens R-HSA-5673001	1.90004e-05	0.000130719	1.81596	19.7414	YWHAB;RASGRF2;PEBP1;WDR83;ARRB1;FGF2;PSMD8;PSMD9;PSMD6;PSMD7;PSMD4;PPP2R5E;PSMD2;PSMD3;PEA15;PSMD1;JAK2;SPTAN1;JAK1;MAP2K2;DUSP1;PPP2R5A;DUSP8;RBX1;BTC;PSMA5;PSMA6;PSMA3;PSMA4;PSMA1;PSMA2;RASA1;AKAP9;PSME1;PSME2;TLN1;HBEGF;PSMD10;SPTBN5;PSMD12;SHC2;PSMD11;PSMD14;PSMD13;CUL3;PDGFB;RASAL1;PHB;PSMA7;RASGRP3;PPP2CA;PSMB6;RAP1B;PSMB7;PPP2CB;PSMB5;RAP1A;PSMB2;PSMB3;PSMB1;UBC;MAPK1;CSK;FYN;PSMF1;RPS27A;…
DTLↆ209	Signalling to RAS Homo sapiens R-HSA-167044	2.05304e-05	0.000140219	1.78912	19.311	YWHAB;RASGRF2;PEBP1;WDR83;ARRB1;FGF2;PSMD8;PSMD9;PSMD6;PSMD7;PSMD4;PPP2R5E;PSMD2;PSMD3;PEA15;PSMD1;JAK2;SPTAN1;JAK1;MAP2K2;DUSP1;PPP2R5A;DUSP8;RBX1;BTC;PSMA5;PSMA6;PSMA3;PSMA4;PSMA1;PSMA2;RASA1;AKAP9;PSME1;PSME2;TLN1;HBEGF;PSMD10;SPTBN5;PSMD12;SHC2;RALA;PSMD11;RALB;PSMD14;PSMD13;CUL3;PDGFB;RASAL1;PHB;PSMA7;RASGRP3;PPP2CA;PSMB6;RAP1B;PSMB7;PPP2CB;PSMB5;RAP1A;PSMB2;PSMB3;PSMB1;UBC;MAPK1;CSK;FYN;PSM…
DTLↆ210	Global Genome Nucleotide Excision Repair (GG-NER) Homo sapiens R-HSA-5696399	2.05773e-05	0.000140219	2.64333	28.525	INO80B;PCNA;CETN2;XPA;COPS7B;YY1;TFPT;SUMO1;SUMO3;SUMO2;UBC;POLD2;POLK;RPS27A;UBE2I;RFC1;PARP1;MCRS1;ACTL6A;USP45;RAD23A;ACTR8;RAD23B;GTF2H4;RBX1;DDB1;COPS4;COPS3;COPS6;COPS5;COPS2;RPA3;ERCC1;UBE2V2;ERCC5;MNAT1
DTLↆ211	ARMS-mediated activation Homo sapiens R-HSA-170984	2.0694e-05	0.000140346	1.80281	19.4445	YWHAB;RASGRF2;PEBP1;WDR83;ARRB1;FGF2;PSMD8;PSMD9;PSMD6;PSMD7;PSMD4;PPP2R5E;PSMD2;PSMD3;PEA15;PSMD1;JAK2;SPTAN1;JAK1;MAP2K2;DUSP1;PPP2R5A;DUSP8;RBX1;BTC;PSMA5;PSMA6;PSMA3;PSMA4;PSMA1;PSMA2;RASA1;AKAP9;PSME1;PSME2;TLN1;HBEGF;PSMD10;SPTBN5;PSMD12;SHC2;PSMD11;PSMD14;PSMD13;CUL3;PDGFB;RASAL1;PHB;PSMA7;RASGRP3;PPP2CA;PSMB6;RAP1B;PSMB7;PPP2CB;PSMB5;RAP1A;PSMB2;PSMB3;PSMB1;UBC;MAPK1;CSK;FYN;PSMF1;RPS27A;…
DTLↆ212	Nonsense Mediated Decay (NMD) independent of the Exon Junction Complex (EJC) Homo sapiens R-HSA-975956	2.64964e-05	0.000178851	2.51692	26.5245	RPL5;RPL30;RPL3;RPL10;RPLP1;RPL10A;RPL8;RPS4Y1;RPL6;RPS15;RPL7A;RPL18A;RPS19;RPL14;RPL15;RPS2;RPL18;RPS27A;RPS10;RPS13;RPS12;RPL19;RPS9;NCBP1;RPS8;RPS5;RPSA;RPL23A;ETF1;PABPC1;FAU;RPL29;RPL28;RPS21;RPL26L1;RPS24;EIF4G1;RPS23
DTLↆ213	mTOR signalling Homo sapiens R-HSA-165159	2.72847e-05	0.000183307	3.93472	41.3507	PRKAA1;YWHAB;CAB39L;STRADB;PRKAG1;PRKAG2;MTOR;RRAGA;RRAGB;RHEB;AKT2;AKT1S1;MLST8;AKT1;LAMTOR1;LAMTOR4;EIF4E;LAMTOR3;EIF4B;EIF4G1;LAMTOR5
DTLↆ214	MAPK1/MAPK3 signaling Homo sapiens R-HSA-5684996	2.91905e-05	0.000195195	1.77975	18.5836	YWHAB;RASGRF2;PEBP1;WDR83;ARRB1;FGF2;PSMD8;PSMD9;PSMD6;PSMD7;PSMD4;PPP2R5E;PSMD2;PSMD3;PEA15;PSMD1;JAK2;SPTAN1;JAK1;MAP2K2;DUSP1;PPP2R5A;DUSP8;RBX1;BTC;PSMA5;PSMA6;PSMA3;PSMA4;PSMA1;PSMA2;RASA1;AKAP9;PSME1;PSME2;TLN1;HBEGF;PSMD10;SPTBN5;PSMD12;SHC2;PSMD11;PSMD14;PSMD13;CUL3;PDGFB;RASAL1;PHB;PSMA7;RASGRP3;PPP2CA;PSMB6;RAP1B;PSMB7;PPP2CB;PSMB5;RAP1A;PSMB2;PSMB3;PSMB1;UBC;MAPK1;CSK;FYN;PSMF1;RPS27A;…
DTLↆ215	COPII (Coat Protein 2) Mediated Vesicle Transport Homo sapiens R-HSA-204005	3.09505e-05	0.000206001	2.82842	29.3678	NAPA;MCFD2;SERPINA1;TMED10;SAR1B;RAB1B;GOSR2;CTSZ;USO1;NAPG;GOLGA2;PPP6C;LMAN1;SCFD1;TFG;LMAN2;TMED2;STX5;CD59;NSF;TRAPPC3;SEC24A;TRAPPC1;TRAPPC10;TRAPPC4;TRAPPC5;TRAPPC9;TRAPPC6A;CNIH1;SEC22B;SEC22C
DTLↆ216	Interleukin receptor SHC signaling Homo sapiens R-HSA-912526	3.15518e-05	0.00020903	1.76768	18.32	YWHAB;RASGRF2;PEBP1;WDR83;ARRB1;FGF2;PSMD8;PSMD9;PSMD6;PSMD7;PSMD4;PPP2R5E;PSMD2;PSMD3;PEA15;PSMD1;JAK2;SPTAN1;JAK1;MAP2K2;DUSP1;PPP2R5A;DUSP8;RBX1;BTC;PSMA5;PSMA6;PSMA3;PSMA4;PSMA1;PSMA2;RASA1;AKAP9;PSME1;PSME2;TLN1;HBEGF;PSMD10;SPTBN5;PSMD12;SHC2;PSMD11;PSMD14;PSMD13;CUL3;PDGFB;PIK3R3;RASAL1;PHB;PSMA7;RASGRP3;PPP2CA;PSMB6;RAP1B;PSMB7;PPP2CB;PSMB5;RAP1A;PSMB2;PSMB3;PSMB1;UBC;MAPK1;CSK;FYN;PSMF1;…
DTLↆ217	Selenocysteine synthesis Homo sapiens R-HSA-2408557	3.73224e-05	0.000244992	2.49931	25.4828	RPL5;RPL30;RPL3;RPL10;RPLP1;RPL10A;RPL8;RPS4Y1;RPL6;RPS15;RPL7A;RPL18A;RPS19;RPL14;RPL15;RPS2;RPL18;RPS27A;RPS10;RPS13;RPS12;RPL19;EEFSEC;RPS9;RPS8;RPS5;SECISBP2;SARS;RPSA;RPL23A;FAU;RPL29;RPL28;RPS21;RPL26L1;RPS24;RPS23
DTLↆ218	Metabolism of nucleotides Homo sapiens R-HSA-15869	3.73224e-05	0.000244992	2.49931	25.4828	CDA;DTYMK;GMPR2;AK1;ADK;NUDT1;GMPS;AK2;GMPR;NUDT5;AK6;DGUOK;ATIC;GUK1;TK2;TK1;NUDT15;LHPP;ADSL;DUT;TXNRD1;GSR;NME2;AMPD2;NME4;CTPS1;PAICS;APRT;NT5C3A;NUDT9;UCK1;RRM2B;CAT;CMPK1;HPRT1;DCTPP1;ITPA
DTLↆ219	Pyruvate metabolism and Citric Acid (TCA) cycle Homo sapiens R-HSA-71406	3.75425e-05	0.000245312	3.37352	34.3763	FH;PDHA1;MDH2;IDH3G;GLO1;IDH2;SDHC;PDHB;SDHD;SDHA;SDHB;LDHB;LDHA;SUCLA2;NNT;MPC2;IDH3B;PDK3;SUCLG2;SUCLG1;HAGH;SLC16A3;PDK2;IDH3A
DTLↆ220	Signalling to p38 via RIT and RIN Homo sapiens R-HSA-187706	3.78505e-05	0.0002462	1.76923	18.0141	YWHAB;RASGRF2;PEBP1;WDR83;ARRB1;FGF2;PSMD8;PSMD9;PSMD6;PSMD7;PSMD4;PPP2R5E;PSMD2;PSMD3;PEA15;PSMD1;JAK2;SPTAN1;JAK1;MAP2K2;DUSP1;PPP2R5A;DUSP8;RBX1;BTC;PSMA5;PSMA6;PSMA3;PSMA4;PSMA1;PSMA2;RASA1;AKAP9;PSME1;PSME2;TLN1;HBEGF;PSMD10;SPTBN5;PSMD12;SHC2;PSMD11;PSMD14;PSMD13;CUL3;PDGFB;RASAL1;PHB;PSMA7;RASGRP3;PPP2CA;PSMB6;RAP1B;PSMB7;PPP2CB;PSMB5;RAP1A;PSMB2;PSMB3;PSMB1;UBC;MAPK1;CSK;FYN;PSMF1;RPS27A;…
DTLↆ221	Viral mRNA Translation Homo sapiens R-HSA-192823	3.87777e-05	0.000249959	2.53286	25.7279	RPL5;RPL30;RPL3;RPL10;RPLP1;RPL10A;RPL8;RPS4Y1;RPL6;RPS15;RPL7A;RPL18A;RPS19;RPL14;RPL15;RPS2;RPL18;RPS27A;RPS10;RPS13;RPS12;RPL19;RPS9;RPS8;RPS5;RPSA;RPL23A;DNAJC3;FAU;RPL29;GRSF1;RPL28;RPS21;RPL26L1;RPS24;RPS23
DTLↆ222	Peptide chain elongation Homo sapiens R-HSA-156902	3.87777e-05	0.000249959	2.53286	25.7279	RPL5;RPL30;RPL3;RPL10;RPLP1;RPL10A;RPL8;RPS4Y1;RPL6;RPS15;RPL7A;RPL18A;RPS19;RPL14;RPL15;RPS2;RPL18;RPS27A;RPS10;RPS13;RPS12;RPL19;RPS9;RPS8;RPS5;RPSA;RPL23A;EEF2;EEF1A1;FAU;RPL29;RPL28;RPS21;RPL26L1;RPS24;RPS23
DTLↆ223	PKB-mediated events Homo sapiens R-HSA-109703	4.50619e-05	0.000289164	3.72739	37.3017	PRKAA1;YWHAB;CAB39L;STRADB;PRKAG1;PRKAG2;MTOR;RRAGA;RRAGB;RHEB;AKT2;AKT1S1;MLST8;AKT1;LAMTOR1;LAMTOR4;EIF4E;LAMTOR3;EIF4B;EIF4G1;LAMTOR5
DTLↆ224	Gluconeogenesis Homo sapiens R-HSA-70263	4.72323e-05	0.000300397	4.3345	43.1735	SLC25A1;GPI;TPI1;GOT1;MDH1;MDH2;PGAM1;GOT2;PGAM2;ENO1;ENO2;ENO3;PC;PGK1;ALDOC;ALDOA;SLC25A11;GAPDH
DTLↆ225	Cooperation of Prefoldin and TriC/CCT in actin and tubulin folding Homo sapiens R-HSA-389958	4.72323e-05	0.000300397	4.3345	43.1735	CCT3;CCT2;VBP1;TUBB4B;TUBA4A;CCT6A;TUBA1C;TUBA1B;TUBB6;TCP1;PFDN1;PFDN2;CCT8;CCT7;PFDN4;PFDN5;CCT5;CCT4
DTLↆ226	mTORC1-mediated signalling Homo sapiens R-HSA-166208	5.16965e-05	0.000327335	5.89687	58.2028	YWHAB;MTOR;RRAGA;RRAGB;RHEB;AKT1S1;MLST8;LAMTOR1;LAMTOR4;LAMTOR3;EIF4E;EIF4B;EIF4G1;LAMTOR5
DTLↆ227	NCAM signaling for neurite out-growth Homo sapiens R-HSA-375165	5.25063e-05	0.00033053	1.7037	16.7893	YWHAB;RASGRF2;PEBP1;WDR83;ARRB1;FGF2;PSMD8;PSMD9;PSMD6;PSMD7;PSMD4;PPP2R5E;PSMD2;PSMD3;PEA15;PSMD1;JAK2;SPTAN1;JAK1;MAP2K2;DUSP1;PPP2R5A;DUSP8;RBX1;BTC;PSMA5;PSMA6;PSMA3;PSMA4;CACNB4;CREB1;PSMA1;PSMA2;COL4A4;RASA1;AKAP9;COL4A3;PSME1;PSME2;TLN1;HBEGF;PSMD10;SPTBN5;PSMD12;SHC2;PSMD11;PSMD14;PSMD13;CUL3;PDGFB;RASAL1;CACNA1D;PHB;CACNA1C;PSMA7;RASGRP3;PPP2CA;PSMB6;RAP1B;PSMB7;PPP2CB;PSMB5;RAP1A;PSMB2;…
DTLↆ228	EGFR downregulation Homo sapiens R-HSA-182971	5.2663e-05	0.00033053	4.90249	48.2973	SH3KBP1;CLTA;AP2B1;STAM;CBL;AP2A2;EPN1;CDC42;UBC;AP2S1;GRB2;RPS27A;ARHGEF7;EPS15;STAM2;AP2M1
DTLↆ229	Retrograde transport at the Trans-Golgi-Network Homo sapiens R-HSA-6811440	5.76565e-05	0.00036029	3.23837	31.6097	NSF;NAPA;SCOC;NAA30;SYS1;TMF1;RIC1;COG6;COG2;ARL1;M6PR;GCC2;NAPG;STX10;RAB43;TGOLN2;VPS51;VPS53;ARFIP2;PLIN3;RAB9A;NAA38;RAB6A;VAMP3
DTLↆ230	HIV Life Cycle Homo sapiens R-HSA-162587	5.99829e-05	0.000373198	2.03627	19.7955	GTF2B;PSIP1;RCC1;NELFCD;KPNA1;SUPT16H;PDCD6IP;NCBP1;LIG4;VPS37D;VPS37B;GTF2F2;NUP93;NUP50;CHMP4B;CHMP3;CHMP4A;PPIA;VPS28;CHMP5;GTF2A1;GTF2A2;TSG101;VPS4B;VPS4A;SUPT4H1;FURIN;GTF2E2;POLR2B;POLR2C;TPR;UBC;POLR2E;POLR2H;RPS27A;POLR2J;POLR2K;POLR2L;RANBP1;XRCC6;XRCC5;TAF13;TAF10;TAF11;HMGA1;GTF2H4;CDK9;CHMP2B;CHMP2A;NMT1;TCEA1;MNAT1;RAN
DTLↆ231	DNA Damage Recognition in GG-NER Homo sapiens R-HSA-5696394	6.51464e-05	0.00040357	3.74653	36.1123	INO80B;PARP1;CETN2;MCRS1;ACTL6A;COPS7B;RAD23A;ACTR8;RAD23B;RBX1;YY1;COPS4;DDB1;TFPT;COPS3;COPS6;COPS5;COPS2;UBC;RPS27A
DTLↆ232	DAP12 interactions Homo sapiens R-HSA-2172127	6.78756e-05	0.000418664	1.57832	15.1484	PEBP1;WDR83;FGF2;PSMD8;PSMD9;PSMD6;PSMD7;PSMD4;AKT2;PSMD2;PSMD3;AKT1;PSMD1;PIP4K2C;IER3;MAP2K2;HLA-C;HLA-E;RBX1;BTC;PRKAR1A;AKAP9;PSME1;PSME2;TLN1;PSMD10;SPTBN5;PSMD12;SHC2;PSMD11;PSMD14;PSMD13;PDE1A;MAPKAP1;CUL3;PDGFB;PIK3R3;ITPR2;RASAL1;PHB;RASGRP3;RAP1B;RAP1A;PRKAR2B;PRKAR2A;UBC;PIP5K1B;PSMF1;PTK2;PTPRA;AGO2;FGF18;MDM2;GRB2;CALM1;PRR5;GSK3B;GSK3A;CDKN1B;YWHAB;RASGRF2;ARRB1;PPP2R5E;PEA15;MLST8;…
DTLↆ233	Constitutive Signaling by AKT1 E17K in Cancer Homo sapiens R-HSA-5674400	7.42215e-05	0.000455841	5.05491	48.0644	PRR5;GSK3B;GSK3A;CDKN1B;BAD;PDPK1;MAPKAP1;MTOR;CREB1;AKT2;RPS6KB2;AKT1S1;MLST8;MDM2;AKT1
DTLↆ234	Detoxification of Reactive Oxygen Species Homo sapiens R-HSA-3299685	8.16786e-05	0.000499496	4.04527	38.077	TXNRD2;GSTP1;TXNRD1;GSR;CYBA;SOD2;SOD3;PRDX6;ATOX1;TXN2;SOD1;PRDX3;PRDX2;PRDX5;PRDX1;CAT;CYCS;P4HB
DTLↆ235	Adaptive Immune System Homo sapiens R-HSA-1280218	8.60674e-05	0.000524096	1.37341	12.8557	KEAP1;UBE2L6;UBE2L3;PSMD8;PSMD9;HERC4;RNF115;PSMD6;HERC3;RNF114;PSMD7;HERC2;PSMD4;AKT2;PSMD2;CDC26;PSMD3;CDC27;AP1S2;AKT1;PSMD1;FBXO3;PIP4K2C;KIFAP3;IER3;SKP1;CXADR;FBXO2;HLA-C;HLA-G;HLA-E;BTC;RNF126;PSME1;ORAI1;PSME2;RBCK1;ANAPC13;SAR1B;MAPKAP1;PDGFB;PIK3R3;BCL10;UBE2J2;ANAPC11;UBE2J1;PIP5K1B;PSMF1;VASP;CTSA;YES1;LNPEP;UBAC1;AGO2;REL;GRB2;CALR;CALM1;ARF1;CDKN1B;SH3KBP1;CLTC;CLTA;AP2A2;ACTR1A;ACT…
DTLↆ236	Formation of TC-NER Pre-Incision Complex Homo sapiens R-HSA-6781823	8.928e-05	0.000541355	3.01195	28.0826	XPA;COPS7B;POLR2B;POLR2C;UBC;POLR2E;POLR2H;RPS27A;POLR2J;POLR2K;HMGN1;POLR2L;USP7;GTF2H4;RBX1;DDB1;COPS4;COPS3;XAB2;COPS6;COPS5;COPS2;PPIE;TCEA1;MNAT1
DTLↆ237	Eukaryotic Translation Termination Homo sapiens R-HSA-72764	9.40629e-05	0.000566701	2.3834	22.0978	RPL5;RPL30;RPL3;RPL10;RPLP1;RPL10A;RPL8;RPS4Y1;RPL6;RPS15;TRMT112;RPL7A;RPL18A;RPS19;RPL14;RPL15;RPS2;RPL18;RPS27A;RPS10;RPS13;RPS12;RPL19;RPS9;RPS8;RPS5;RPSA;RPL23A;ETF1;FAU;RPL29;RPL28;RPS21;RPL26L1;RPS24;RPS23
DTLↆ238	RHO GTPases Activate WASPs and WAVEs Homo sapiens R-HSA-5663213	9.42521e-05	0.000566701	3.76799	34.9275	CYFIP2;ACTR3;NCKAP1;ACTR2;ARPC1B;ARPC1A;BRK1;WASL;ARPC5;PTK2;ACTG1;CDC42;ABI2;ARPC2;ARPC3;MAPK1;GRB2;RAC1;WASF2
DTLↆ239	Interleukin-2 signaling Homo sapiens R-HSA-451927	9.69633e-05	0.000580563	1.69325	15.6476	YWHAB;RASGRF2;PEBP1;WDR83;ARRB1;FGF2;PSMD8;PSMD9;PSMD6;PSMD7;PSMD4;PPP2R5E;PSMD2;PSMD3;PEA15;PSMD1;JAK2;SPTAN1;JAK1;MAP2K2;DUSP1;PPP2R5A;DUSP8;RBX1;BTC;PSMA5;PSMA6;PSMA3;PSMA4;PSMA1;PSMA2;RASA1;AKAP9;PSME1;PSME2;TLN1;HBEGF;PSMD10;SPTBN5;PSMD12;SHC2;PSMD11;PSMD14;PSMD13;CUL3;PDGFB;PIK3R3;RASAL1;PHB;PSMA7;RASGRP3;PPP2CA;PSMB6;RAP1B;PSMB7;PPP2CB;PSMB5;RAP1A;PSMB2;PSMB3;PSMB1;UBC;MAPK1;CSK;FYN;PSMF1;…
DTLↆ240	Golgi-to-ER retrograde transport Homo sapiens R-HSA-8856688	0.000102203	0.000609387	2.16808	19.9215	NAPA;DCTN6;COPB2;ARF4;ARF1;NBAS;TMED10;DCTN2;KDELR1;COPB1;RAB1B;DCTN3;KLC1;NAPG;KIF5C;KIF3A;KIF5B;TMED3;TMED2;KIF21A;KIFAP3;RAB6A;TMED7;NSF;DYNC1H1;TMED9;GALNT1;SURF4;PLA2G4A;COPZ2;ARFGAP3;COPZ1;ARCN1;KIF2A;KIFC2;KIF26B;RAB18;KDELR2;SEC22B;PAFAH1B3;COPE;PAFAH1B2;PAFAH1B1
DTLↆ241	Deadenylation of mRNA Homo sapiens R-HSA-429947	0.0001042	0.000618713	5.24132	48.0588	EIF4A2;EIF4A1;CNOT6L;EIF4A3;CNOT4;CNOT7;CNOT11;CNOT2;CNOT3;PABPC1;EIF4E;EIF4B;EIF4G1;PAIP1
DTLↆ242	EPHB-mediated forward signaling Homo sapiens R-HSA-3928662	0.00011378	0.000672804	3.37196	30.6216	ACTR3;ACTR2;YES1;SDC2;ARPC1B;LIMK2;ARPC1A;WASL;ARPC5;RHOA;PTK2;ACTG1;CDC42;TIAM1;PAK1;ARPC2;ARPC3;RASA1;CFL1;FYN;RAC1
DTLↆ243	RNA Polymerase II Transcription Homo sapiens R-HSA-73857	0.000120879	0.000711843	2.06247	18.605	FYTTD1;SLBP;GTF2A1;GTF2A2;RBM8A;POLDIP3;GTF2B;EIF4A3;SUPT4H1;GTF2E2;LSM10;FIP1L1;CLP1;POLR2B;POLR2C;MAGOH;CSTF1;POLR2E;SNRPD3;NELFCD;POLR2H;POLR2J;POLR2K;POLR2L;SUPT16H;NCBP1;TAF13;CPSF3;TAF10;TAF11;THOC3;THOC2;THOC5;GTF2F2;GTF2H4;CDC40;CDK9;DDX39A;SARNP;SNRPG;SRSF2;TCEA1;SRSF4;RNPS1;MNAT1;SNRPB;SRSF9
DTLↆ244	Influenza Viral RNA Transcription and Replication Homo sapiens R-HSA-168273	0.000139354	0.000817278	2.02741	18.0004	RPL5;RPL30;RPL3;RPL10;RPLP1;RPL8;RPL10A;RPS4Y1;RPL6;RPS15;RPL7A;RPS19;RPL18A;POLR2B;POLR2C;TPR;RPL14;POLR2E;RPL15;RPS2;POLR2H;RPL18;RPS27A;RPS10;POLR2J;RPS13;POLR2K;RPS12;RPL19;POLR2L;RPS9;HSP90AA1;RPS8;RPS5;RPSA;RPL23A;GTF2F2;NUP93;DNAJC3;NUP50;FAU;RPL29;GRSF1;RPL28;RPS21;RPS24;RPL26L1;RPS23
DTLↆ245	SUMO is transferred from E1 to E2 (UBE2I, UBC9) Homo sapiens R-HSA-3065678	0.000144982	0.000843368	92484	817457	UBE2I;SUMO1;SUMO3;SUMO2;UBA2;SAE1
DTLↆ246	Uptake and function of diphtheria toxin Homo sapiens R-HSA-5336415	0.000144982	0.000843368	92484	817457	HSP90AA1;HSP90AB1;TXNRD1;CD9;EEF2;HBEGF
DTLↆ247	MAPK family signaling cascades Homo sapiens R-HSA-5683057	0.000149771	0.0008677	1.62303	14.293	YWHAB;RASGRF2;PEBP1;HSPB1;WDR83;ARRB1;FGF2;PSMD8;PSMD9;PSMD6;PSMD7;PSMD4;PPP2R5E;PSMD2;PSMD3;PEA15;PSMD1;RAC1;JAK2;SPTAN1;JAK1;MAP2K2;DUSP1;NCOA3;PPP2R5A;DUSP8;RBX1;BTC;PSMA5;PSMA6;PSMA3;PSMA4;PSMA1;PSMA2;RASA1;AKAP9;CDC42EP3;PSME1;PSME2;MAPKAPK5;TLN1;HBEGF;PSMD10;SPTBN5;PSMD12;SHC2;PSMD11;PSMD14;PSMD13;CUL3;PDGFB;RASAL1;PHB;PSMA7;RASGRP3;PPP2CA;PSMB6;RAP1B;CDC42;PSMB7;PPP2CB;PAK1;PSMB5;RAP1A;PSM…
DTLↆ248	Transcription-Coupled Nucleotide Excision Repair (TC-NER) Homo sapiens R-HSA-6781827	0.000152972	0.000882672	2.45459	21.5642	PCNA;XPA;COPS7B;POLR2B;POLR2C;UBC;POLD2;POLR2E;POLK;POLR2H;RPS27A;POLR2J;POLR2K;HMGN1;POLR2L;USP7;RFC1;GTF2H4;RBX1;DDB1;COPS4;COPS3;XAB2;COPS6;COPS5;COPS2;RPA3;ERCC1;PPIE;TCEA1;ERCC5;MNAT1
DTLↆ249	Unfolded Protein Response (UPR) Homo sapiens R-HSA-381119	0.000173322	0.000996079	2.31669	20.0633	GSK3A;ACADVL;FKBP14;GOSR2;ADD1;HERPUD1;EXOSC7;SERP1;EXOSC4;SEC61G;LMNA;DNAJB9;SEC61B;SEC62;EXOSC3;EXOSC1;KLHDC3;ZBTB17;XBP1;HSPA5;WFS1;GFPT1;WIPI1;PDIA6;EIF2S1;DNAJC3;DNAJB11;SRPRB;HDGF;CALR;TLN1;ATP6V0D1;ATF6;DCP2;ATF4
DTLↆ250	IRE1alpha activates chaperones Homo sapiens R-HSA-381070	0.000187171	0.00107137	2.81079	24.1264	GSK3A;ACADVL;FKBP14;GOSR2;ADD1;SERP1;SEC61G;LMNA;DNAJB9;SEC61B;SEC62;KLHDC3;ZBTB17;XBP1;HSPA5;WFS1;GFPT1;WIPI1;PDIA6;DNAJC3;DNAJB11;SRPRB;HDGF;TLN1;ATP6V0D1
DTLↆ251	TGF-beta receptor signaling activates SMADs Homo sapiens R-HSA-2173789	0.000197775	0.00112755	3.8197	32.5758	SMAD4;TGFB1;SMURF2;FURIN;NEDD8;CBL;UCHL5;PPP1CA;PPP1CB;FKBP1A;PPP1CC;BAMBI;UBC;STRAP;STUB1;RPS27A;UBE2M
DTLↆ252	Folding of actin by CCT/TriC Homo sapiens R-HSA-390450	0.000217297	0.00123393	13.4661	113.577	CCT3;CCT6A;CCT2;TCP1;CCT8;CCT7;CCT5;CCT4
DTLↆ253	XBP1(S) activates chaperone genes Homo sapiens R-HSA-381038	0.000268488	0.0015186	2.79097	22.9493	KLHDC3;ZBTB17;GSK3A;ACADVL;XBP1;FKBP14;WFS1;GOSR2;GFPT1;WIPI1;PDIA6;ADD1;DNAJC3;SERP1;SEC61G;DNAJB11;LMNA;DNAJB9;SRPRB;HDGF;SEC61B;SEC62;TLN1;ATP6V0D1
DTLↆ254	Late Phase of HIV Life Cycle Homo sapiens R-HSA-162599	0.000287155	0.00161779	1.96011	15.9856	GTF2A1;GTF2A2;TSG101;GTF2B;VPS4B;VPS4A;SUPT4H1;FURIN;GTF2E2;POLR2B;POLR2C;TPR;UBC;POLR2E;RCC1;NELFCD;POLR2H;RPS27A;POLR2J;POLR2K;POLR2L;RANBP1;SUPT16H;PDCD6IP;NCBP1;TAF13;TAF10;TAF11;VPS37D;VPS37B;GTF2F2;GTF2H4;NUP93;CDK9;NUP50;CHMP2B;CHMP2A;NMT1;CHMP4B;CHMP3;TCEA1;CHMP4A;MNAT1;PPIA;VPS28;RAN;CHMP5
DTLↆ255	Fc epsilon receptor (FCERI) signaling Homo sapiens R-HSA-2454202	0.000341812	0.00191817	1.4792	11.8059	UBE2D2;UBE2D1;PEBP1;WDR83;FGF2;PSMD8;PSMD9;PSMD6;PSMD7;PSMD4;AKT2;PSMD2;PSMD3;AKT1;PSMD1;PIP4K2C;IER3;SKP1;MAP2K2;FBXW11;RBX1;BTC;AKAP9;PSME1;PSME2;UBE2V1;TLN1;PSMD10;SHC2;SPTBN5;PSMD12;PSMD11;PSMD14;PSMD13;MAPKAP1;CUL3;PDGFB;CUL1;ITPR2;PIK3R3;RASAL1;BCL10;PHB;RASGRP3;RAP1B;RAP1A;UBC;PIP5K1B;PSMF1;NFKB1;PTK2;NFKBIA;PTPRA;AGO2;FGF18;MDM2;GRB2;CALM1;PRR5;GSK3B;GSK3A;CDKN1B;YWHAB;RASGRF2;ARRB1;PPP3C…
DTLↆ256	Activation of BAD and translocation to mitochondria Homo sapiens R-HSA-111447	0.000375121	0.00209687	6.7347	53.1251	YWHAE;YWHAQ;YWHAB;BAD;AKT2;AKT1;BID;YWHAZ;YWHAG;YWHAH
DTLↆ257	Formation of Incision Complex in GG-NER Homo sapiens R-HSA-5696395	0.000557788	0.00310582	2.93112	21.9586	UBE2I;PARP1;CETN2;USP45;XPA;RAD23A;RAD23B;GTF2H4;RBX1;DDB1;SUMO1;SUMO3;RPA3;ERCC1;UBC;SUMO2;UBE2V2;ERCC5;RPS27A;MNAT1
DTLↆ258	COPI-dependent Golgi-to-ER retrograde traffic Homo sapiens R-HSA-6811434	0.000602554	0.00334207	2.2034	16.3367	NAPA;ARF4;COPB2;ARF1;NBAS;TMED10;KDELR1;RAB1B;COPB1;KLC1;NAPG;KIF5C;KIF3A;KIF5B;TMED3;TMED2;KIF21A;TMED7;KIFAP3;NSF;TMED9;SURF4;COPZ2;ARFGAP3;COPZ1;ARCN1;KIF2A;KIFC2;KIF26B;KDELR2;SEC22B;COPE
DTLↆ259	SUMO is conjugated to E1 (UBA2:SAE1) Homo sapiens R-HSA-3065676	0.000632818	0.00346959	77070	567646	SUMO1;SUMO3;SUMO2;UBA2;SAE1
DTLↆ260	Beta oxidation of octanoyl-CoA to hexanoyl-CoA Homo sapiens R-HSA-77348	0.000632818	0.00346959	77070	567646	HADHB;HADHA;ECHS1;ACADM;HADH
DTLↆ261	Beta oxidation of decanoyl-CoA to octanoyl-CoA-CoA Homo sapiens R-HSA-77346	0.000632818	0.00346959	77070	567646	HADHB;HADHA;ECHS1;ACADM;HADH
DTLↆ262	RHO GTPases activate PAKs Homo sapiens R-HSA-5627123	0.000737556	0.00402841	4.4906	32.387	CDC42;PPP1CB;MYL6;PAK1;CTTN;NF2;RAC1;CALM1;PAK2;MYH10;MYLK;MYL12B
DTLↆ263	Processing and activation of SUMO Homo sapiens R-HSA-3215018	0.00076517	0.00414757	11.7803	84.5285	SENP5;UBE2I;SUMO1;SUMO3;SUMO2;UBA2;SAE1
DTLↆ264	Integration of provirus Homo sapiens R-HSA-162592	0.00076517	0.00414757	11.7803	84.5285	XRCC6;XRCC5;HMGA1;PSIP1;LIG4;PPIA;KPNA1
DTLↆ265	Cytosolic tRNA aminoacylation Homo sapiens R-HSA-379716	0.000881709	0.00475873	3.98066	27.9985	CARS;SARS;EPRS;AIMP1;NARS;QARS;PPA1;LARS;MARS;GARS;HARS;FARSA;EEF1E1
DTLↆ266	Dual incision in TC-NER Homo sapiens R-HSA-6782135	0.000884572	0.00475873	2.36962	16.6594	PCNA;XPA;POLR2B;POLR2C;UBC;POLD2;POLR2E;POLK;POLR2H;RPS27A;POLR2J;POLR2K;HMGN1;POLR2L;USP7;RFC1;GTF2H4;RBX1;DDB1;XAB2;RPA3;ERCC1;PPIE;TCEA1;ERCC5;MNAT1
DTLↆ267	Cellular response to heat stress Homo sapiens R-HSA-3371556	0.000899089	0.00481871	2.0247	14.2015	YWHAE;GSK3B;VCP;HSP90AB1;RPS19BP1;MRPL18;HSPA13;BAG4;HSPH1;BAG5;DNAJB6;BAG3;TPR;BAG1;MLST8;MAPK1;CAMK2G;HSPA9;HSPA8;HSP90AA1;HSPA5;HSBP1;HSPA4;ST13;PTGES3;HSPA2;SIRT1;MTOR;NUP93;EEF1A1;DNAJC7;NUP50;RPA3;AKT1S1;FKBP4;HSPA1A
DTLↆ268	Cleavage of Growing Transcript in the Termination Region Homo sapiens R-HSA-109688	0.000933993	0.00495016	2.40846	16.8015	FYTTD1;SLBP;RBM8A;POLDIP3;EIF4A3;LSM10;FIP1L1;CLP1;MAGOH;CSTF1;SNRPD3;NCBP1;CPSF3;THOC3;THOC2;THOC5;CDC40;DDX39A;SARNP;SNRPG;SRSF2;SRSF4;RNPS1;SNRPB;SRSF9
DTLↆ269	RNA Polymerase II Transcription Termination Homo sapiens R-HSA-73856	0.000933993	0.00495016	2.40846	16.8015	FYTTD1;SLBP;RBM8A;POLDIP3;EIF4A3;LSM10;FIP1L1;CLP1;MAGOH;CSTF1;SNRPD3;NCBP1;CPSF3;THOC3;THOC2;THOC5;CDC40;DDX39A;SARNP;SNRPG;SRSF2;SRSF4;RNPS1;SNRPB;SRSF9
DTLↆ270	Post-Elongation Processing of the Transcript Homo sapiens R-HSA-76044	0.000933993	0.00495016	2.40846	16.8015	FYTTD1;SLBP;RBM8A;POLDIP3;EIF4A3;LSM10;FIP1L1;CLP1;MAGOH;CSTF1;SNRPD3;NCBP1;CPSF3;THOC3;THOC2;THOC5;CDC40;DDX39A;SARNP;SNRPG;SRSF2;SRSF4;RNPS1;SNRPB;SRSF9
DTLↆ271	MHC class II antigen presentation Homo sapiens R-HSA-2132295	0.000942661	0.00497767	1.97301	13.7456	DCTN6;ARF1;DCTN2;SAR1B;CLTC;DCTN3;CLTA;KLC1;AP2A2;ACTR1A;HLA-DMA;ACTR1B;HLA-DMB;KIF5C;KIF3A;CTSL;AP1G1;KIF5B;CTSK;AP1S2;AP2S1;CTSH;CTSF;KIFAP3;CTSD;RILP;AP2M1;AP1M2;CTSB;CTSA;CD74;DYNC1H1;SEC24A;AP2B1;DNM2;KIF2A;HLA-DQB1;RAB7A
DTLↆ272	VEGFR2 mediated vascular permeability Homo sapiens R-HSA-5218920	0.000993852	0.00522868	3.62767	25.0814	PRR5;VAV3;HSP90AA1;JUP;PDPK1;MAPKAP1;MTOR;PAK1;AKT2;MLST8;AKT1;RAC1;CALM1;PAK2
DTLↆ273	Cooperation of PDCL (PhLP1) and TRiC/CCT in G-protein beta folding Homo sapiens R-HSA-6814122	0.00115845	0.00607232	2.78395	18.8214	CCT3;CCT2;CSNK2A2;GNAI3;GNAI1;GNAI2;CCT6A;GNAO1;GNG10;GNG5;TCP1;CSNK2B;PDCL;CCT8;GNB5;RGS11;CCT7;CCT5;CCT4
DTLↆ274	Protein folding Homo sapiens R-HSA-391251	0.0012676	0.00662021	1.95081	13.0131	HDAC3;GNAI3;ARL2;GNAI1;GNAI2;TUBA1C;TUBB6;GNG10;TUBA1B;GNG5;CCT8;CCT7;CCT5;CCT4;CCT3;CCT2;VBP1;CSNK2A2;STAT3;TBCB;TBCA;TUBB4B;TUBA4A;CCT6A;GNAO1;XRN2;CSNK2B;TCP1;PDCL;PFDN1;PFDN2;FKBP9;GNB5;RGS11;FBXL5;PFDN4;PFDN5
DTLↆ275	Formation of tubulin folding intermediates by CCT/TriC Homo sapiens R-HSA-389960	0.0014534	0.00753558	3.6487	23.84	CCT3;CCT2;TUBB4B;TUBA4A;CCT6A;TUBA1C;TUBA1B;TUBB6;TCP1;CCT8;CCT7;CCT5;CCT4
DTLↆ276	Synthesis and interconversion of nucleotide di- and triphosphates Homo sapiens R-HSA-499943	0.0014534	0.00753558	3.6487	23.84	DTYMK;TXNRD1;AK1;GSR;AK2;NME2;NME4;CTPS1;AK6;RRM2B;GUK1;CMPK1;DCTPP1
DTLↆ277	Energy dependent regulation of mTOR by LKB1-AMPK Homo sapiens R-HSA-380972	0.00157109	0.00811637	3.36833	21.7459	PRKAA1;CAB39L;STRADB;PRKAG1;PRKAG2;MTOR;RRAGA;RRAGB;RHEB;MLST8;LAMTOR1;LAMTOR4;LAMTOR3;LAMTOR5
DTLↆ278	Iron uptake and transport Homo sapiens R-HSA-917937	0.00163398	0.00841087	2.66778	17.1184	ATP6V1A;SLC46A1;ATP6V1G1;ATP6V0B;ATP6V0E1;ATP6AP1;SLC40A1;CYBRD1;MCOLN1;FLVCR1;ATP6V1H;ATP6V0E2;ATP6V1E1;ATP6V0D1;ATP6V1D;ATP6V0C;HMOX2;ATP6V1C1;ATP6V1F
DTLↆ279	FCERI mediated MAPK activation Homo sapiens R-HSA-2871796	0.00181489	0.00930862	1.48075	9.3461	YWHAB;RASGRF2;PEBP1;WDR83;ARRB1;FGF2;PSMD8;PSMD9;PSMD6;PSMD7;PSMD4;PPP2R5E;PSMD2;PSMD3;PEA15;PSMD1;RAC1;JAK2;SPTAN1;JAK1;VAV3;MAP2K2;DUSP1;PPP2R5A;DUSP8;RBX1;BTC;PSMA5;PSMA6;PSMA3;PSMA4;PSMA1;PSMA2;RASA1;AKAP9;PSME1;PSME2;TLN1;HBEGF;PSMD10;SPTBN5;PSMD12;SHC2;PSMD11;PSMD14;PSMD13;CUL3;PDGFB;RASAL1;PHB;PSMA7;RASGRP3;PPP2CA;PSMB6;RAP1B;PSMB7;PPP2CB;MAPK9;PAK1;PSMB5;RAP1A;PSMB2;PSMB3;PSMB1;UBC;MAPK1;…
DTLↆ280	eNOS activation and regulation Homo sapiens R-HSA-203765	0.0018767	0.00955712	4.11548	25.838	GCHFR;LYPLA1;HSP90AA1;GCH1;SPR;NOSIP;AKT1;WASL;CALM1;PTS;DNM2
DTLↆ281	Metabolism of nitric oxide Homo sapiens R-HSA-202131	0.0018767	0.00955712	4.11548	25.838	GCHFR;LYPLA1;HSP90AA1;GCH1;SPR;NOSIP;AKT1;WASL;CALM1;PTS;DNM2
DTLↆ282	Response to elevated platelet cytosolic Ca2+ Homo sapiens R-HSA-76005	0.00192124	0.00974927	1.8535	11.5932	LGALS3BP;APP;CD63;SERPINA1;STXBP3;WDR1;PDGFB;CLU;KNG1;CYB5R1;LAMP2;CFL1;HABP4;TIMP3;QSOX1;STX4;FAM3C;TIMP1;CAP1;TGFB2;TGFB1;HSPA5;APLP2;ACTN1;RARRES2;PCDH7;VEGFB;TUBA4A;VEGFA;SOD1;CALU;CD9;TLN1;PFN1;CALM1;HRG;ALDOA;GAS6;PPIA
DTLↆ283	Tetrahydrobiopterin (BH4) synthesis, recycling, salvage and regulation Homo sapiens R-HSA-1474151	0.00204355	0.0103333	7.85302	48.6343	GCHFR;HSP90AA1;SPR;GCH1;AKT1;CALM1;PTS
DTLↆ284	Cholesterol biosynthesis Homo sapiens R-HSA-191273	0.00213009	0.0107329	3.67365	22.5988	FDPS;IDI1;SQLE;EBP;ARV1;MVK;CYP51A1;SC5D;DHCR24;MSMO1;HSD17B7;FDFT1
DTLↆ285	FGFR2 alternative splicing Homo sapiens R-HSA-6803529	0.00230112	0.0115137	3.36781	20.4573	NCBP1;GTF2F2;TIAL1;HNRNPM;POLR2B;POLR2C;ESRP1;HNRNPF;POLR2E;POLR2H;POLR2J;POLR2K;POLR2L
DTLↆ286	Insulin receptor recycling Homo sapiens R-HSA-77387	0.00230112	0.0115137	3.36781	20.4573	ATP6V1A;ATP6V1G1;ATP6V0B;ATP6V0E1;ATP6AP1;ATP6V1H;ATP6V0E2;ATP6V1E1;ATP6V0D1;ATP6V1D;ATP6V0C;ATP6V1C1;ATP6V1F
DTLↆ287	Transferrin endocytosis and recycling Homo sapiens R-HSA-917977	0.00240195	0.0119763	3.14357	18.9604	ATP6V1A;ATP6V1G1;ATP6V0B;ATP6V0E1;ATP6AP1;MCOLN1;ATP6V1H;ATP6V0E2;ATP6V1E1;ATP6V0D1;ATP6V1D;ATP6V0C;ATP6V1C1;ATP6V1F
DTLↆ288	Regulation of PLK1 Activity at G2/M Transition Homo sapiens R-HSA-2565942	0.00242047	0.0120267	1.96226	11.8203	YWHAE;CEP57;DCTN2;CETN2;SSNA1;DCTN3;CUL1;PPP1CB;ACTR1A;CCNB1;HAUS8;HAUS7;PRKAR2B;UBC;RPS27A;YWHAG;RAB8A;SKP1;OFD1;DYNC1H1;HSP90AA1;FBXW11;TUBB;TUBG1;TUBB4B;TUBA4A;HAUS1;AKAP9;MAPRE1;AJUBA;OPTN;PAFAH1B1
DTLↆ289	Recycling of eIF2:GDP Homo sapiens R-HSA-72731	0.00262515	0.0129537	10.0952	59.9919	EIF2B5;EIF2B4;EIF2B3;EIF2B2;EIF2S2;EIF2S1
DTLↆ290	mitochondrial fatty acid beta-oxidation of saturated fatty acids Homo sapiens R-HSA-77286	0.00262515	0.0129537	10.0952	59.9919	HADHB;HADHA;ACADVL;ECHS1;ACADM;HADH
DTLↆ291	Oxygen-dependent proline hydroxylation of Hypoxia-inducible Factor Alpha Homo sapiens R-HSA-1234176	0.00274482	0.0134977	4.20837	24.8211	EGLN1;EGLN2;UBE2D2;UBE2D3;CUL2;UBC;UBE2D1;RPS27A;HIF1A;RBX1
DTLↆ292	RHO GTPase Effectors Homo sapiens R-HSA-195258	0.00278063	0.0136202	1.48949	8.76575	CYFIP2;YWHAE;ITGB1;NCKAP1;CDKN1B;RTKN;YWHAB;ARPC1B;ARPC1A;BRK1;WASL;MYLK;ACTG1;PPP1CB;PPP1CC;YWHAQ;PPP2R5E;KIF5B;RAC1;HIST1H2AC;YWHAG;YWHAH;ACTR3;NCOA2;ACTR2;NUDC;H2AFZ;PDPK1;RHOG;PPP2R5A;CYBA;RHOC;RHOD;YWHAZ;RHOA;MYL6;CLIP1;CTTN;KIF2A;TAX1BP3;PFN1;MAPRE1;RHOQ;PFN2;PAFAH1B1;KLC1;PMF1;MYL12B;SKA2;CENPC;PPP2CA;CDC42;PPP2CB;PAK1;RHPN1;DVL3;MAPK1;RHPN2;BUB3;PAK2;MYH10;WASF2;LIMK2;H3F3A;ARPC5;PTK2;FMN…
DTLↆ293	Platelet degranulation Homo sapiens R-HSA-114608	0.00278875	0.0136202	1.83557	10.7971	LGALS3BP;APP;CD63;SERPINA1;WDR1;PDGFB;CLU;KNG1;CYB5R1;LAMP2;CFL1;HABP4;TIMP3;QSOX1;FAM3C;TIMP1;CAP1;TGFB2;TGFB1;HSPA5;APLP2;ACTN1;RARRES2;PCDH7;VEGFB;TUBA4A;VEGFA;SOD1;CALU;CD9;TLN1;PFN1;CALM1;HRG;ALDOA;GAS6;PPIA
DTLↆ294	Chaperonin-mediated protein folding Homo sapiens R-HSA-390466	0.00303741	0.0147841	1.87992	10.8974	HDAC3;GNAI3;GNAI1;GNAI2;TUBA1C;TUBB6;TUBA1B;GNG10;GNG5;CCT8;CCT7;CCT5;CCT4;CCT3;CCT2;VBP1;CSNK2A2;STAT3;TUBB4B;TUBA4A;CCT6A;GNAO1;TCP1;XRN2;CSNK2B;PDCL;PFDN1;PFDN2;FKBP9;GNB5;RGS11;PFDN4;FBXL5;PFDN5
DTLↆ295	AKT phosphorylates targets in the cytosol Homo sapiens R-HSA-198323	0.00316366	0.0152946	5.38541	30.9985	GSK3B;GSK3A;CDKN1B;BAD;AKT2;AKT1S1;MDM2;AKT1
DTLↆ296	Assembly Of The HIV Virion Homo sapiens R-HSA-175474	0.00316366	0.0152946	5.38541	30.9985	TSG101;UBC;VPS37D;FURIN;VPS37B;RPS27A;PPIA;VPS28
DTLↆ297	Cargo concentration in the ER Homo sapiens R-HSA-5694530	0.00354361	0.0170165	2.80683	15.8378	MCFD2;TMED10;SERPINA1;SEC24A;SAR1B;GOSR2;CTSZ;MIA3;LMAN1;CNIH1;LMAN2;TMED2;STX5;CD59;SEC22B
DTLↆ298	CD28 co-stimulation Homo sapiens R-HSA-389356	0.00354361	0.0170165	2.80683	15.8378	PRR5;YES1;PDPK1;MAPKAP1;PIK3R3;MTOR;CDC42;PAK1;AKT2;MLST8;AKT1;FYN;GRB2;RAC1;PAK2
DTLↆ299	Cell-extracellular matrix interactions Homo sapiens R-HSA-446353	0.00402199	0.0191211	4.32794	23.8729	ITGB1;VASP;FBLIM1;ACTN1;TESK1;ILK;RSU1;FERMT2;LIMS1
DTLↆ300	Sema3A PAK dependent Axon repulsion Homo sapiens R-HSA-399954	0.00402199	0.0191211	4.32794	23.8729	HSP90AA1;PAK1;HSP90AB1;CFL1;PLXNA2;FYN;RAC1;PAK2;PLXNA4
DTLↆ301	TGF-beta receptor signaling in EMT (epithelial to mesenchymal transition) Homo sapiens R-HSA-2173791	0.00402199	0.0191211	4.32794	23.8729	FKBP1A;TGFB1;PARD6A;UBC;ARHGEF18;CGN;RPS27A;PRKCZ;RHOA
DTLↆ302	DNA Repair Homo sapiens R-HSA-73894	0.0040361	0.0191247	1.43656	7.91899	MUS81;MPG;CETN2;UBE2L6;BABAM1;YY1;HERC2;PPP4R2;SUMO1;SUMO3;UIMC1;SUMO2;POLK;KPNA2;HMGN1;USP7;PARP1;RFC1;ACTL6A;USP45;LIG4;RAD23A;ACTR8;RAD23B;RBX1;RAD51B;DDB1;RNF168;MSH6;MSH2;MSH3;UBE2V2;PPIE;NEIL1;INO80B;VCP;PAXIP1;PCNA;PRKDC;XPA;COPS7B;BRCC3;UNG;TFPT;PPP4C;NTHL1;POLR2B;POLR2C;TDG;UBC;POLD2;POLR2E;ASCC3;POLR2H;RPS27A;POLR2J;POLR2K;POLR2L;MBD4;XRCC6;UBE2I;UBE2B;XRCC5;MGMT;FANCL;POLM;MCRS1;SMARCA…
DTLↆ303	Assembly of the primary cilium Homo sapiens R-HSA-5617833	0.00406637	0.0192046	1.55641	8.56807	YWHAE;CEP57;ARF4;CETN2;PKD2;PKD1;HSPB11;ACTR1A;KIFAP3;TNPO1;IFT57;CC2D2A;YWHAG;RAB8A;OFD1;CCT3;CCT2;MKKS;HSP90AA1;TUBB;IFT80;CYS1;TUBG1;WDR34;TUBA4A;HAUS1;AKAP9;TCP1;EXOC6;MAPRE1;PAFAH1B1;UNC119B;DCTN2;ARL3;SSNA1;DCTN3;ASAP1;IFT74;HAUS8;ARL13B;KIF3A;PRKAR2B;HAUS7;NPHP1;TCTEX1D2;INPP5E;PDE6D;CCT8;CCT5;CCT4;DYNC1H1;TUBB4B;RAB11A;IFT20;AHI1;IFT22;WDR60;TRIP11;DYNLRB1
DTLↆ304	p75 NTR receptor-mediated signalling Homo sapiens R-HSA-193704	0.00437811	0.0206088	1.90845	10.3651	YWHAE;HDAC2;HDAC3;HDAC1;MAGED1;RASGRF2;AATF;RTN4;ARHGAP4;APH1A;APH1B;IRAK1;MCF2L;UBC;RAC1;RPS27A;PSENEN;VAV3;ARHGEF12;BAD;ARHGEF16;ARHGEF18;RHOA;NFKB1;NFKBIA;TIAM1;ARHGEF3;ARHGEF1;ARHGEF7;SQSTM1
DTLↆ305	Signaling by FGFR2 IIIa TM Homo sapiens R-HSA-8851708	0.00461229	0.0216399	3.74053	20.1204	NCBP1;POLR2B;POLR2C;POLR2E;POLR2H;FGF2;GTF2F2;POLR2J;POLR2K;POLR2L
DTLↆ306	HSF1-dependent transactivation Homo sapiens R-HSA-3371571	0.00501414	0.0233721	2.65893	14.0803	HSPA8;HSP90AA1;HSP90AB1;HSBP1;MRPL18;PTGES3;HSPA2;MTOR;HSPH1;DNAJB6;AKT1S1;MLST8;FKBP4;CAMK2G;HSPA1A
DTLↆ307	Negative regulators of RIG-I/MDA5 signaling Homo sapiens R-HSA-936440	0.00501414	0.0233721	2.65893	14.0803	UBE2D2;UBE2D3;UBE2D1;UBE2L6;ITCH;MAVS;TBK1;RNF216;IRF3;UBC;TAX1BP1;PIN1;RPS27A;UBE2K;ATG5
DTLↆ308	Semaphorin interactions Homo sapiens R-HSA-373755	0.00554569	0.0257658	2.00614	10.4214	ITGB1;GSK3B;HSP90AB1;CRMP1;MYL12B;CDC42;PAK1;DPYSL2;CFL1;PLXNA2;FYN;RAC1;PAK2;MYH10;PLXNA4;HSP90AA1;ARHGEF12;SEMA4D;LIMK2;RHOG;RHOC;RHOA;MYL6;CDK5;TLN1
DTLↆ309	Nef Mediated CD4 Down-regulation Homo sapiens R-HSA-167590	0.00634512	0.0292899	6.72969	34.0527	ARF1;AP2S1;ATP6V1H;AP2B1;AP2A2;AP2M1
DTLↆ310	RHO GTPases Activate Rhotekin and Rhophilins Homo sapiens R-HSA-5666185	0.00634512	0.0292899	6.72969	34.0527	RTKN;RHPN1;TAX1BP3;RHPN2;RHOC;RHOA
DTLↆ311	G1 Phase Homo sapiens R-HSA-69236	0.00660017	0.0301429	2.44949	12.2981	RB1;CDKN2D;CDKN1B;CUL1;PPP2R2A;CKS1B;PPP2CA;PPP2CB;CDK6;TFDP2;CDK4;UBC;E2F4;RPS27A;MNAT1;SKP1
DTLↆ312	Cyclin D associated events in G1 Homo sapiens R-HSA-69231	0.00660017	0.0301429	2.44949	12.2981	RB1;CDKN2D;CDKN1B;CUL1;PPP2R2A;CKS1B;PPP2CA;PPP2CB;CDK6;TFDP2;CDK4;UBC;E2F4;RPS27A;MNAT1;SKP1
DTLↆ313	mRNA 3'-end processing Homo sapiens R-HSA-72187	0.00663523	0.0301429	2.17357	10.9012	FYTTD1;NCBP1;RBM8A;POLDIP3;CPSF3;EIF4A3;THOC3;THOC2;THOC5;CDC40;DDX39A;FIP1L1;CLP1;SARNP;MAGOH;SRSF2;CSTF1;SRSF4;RNPS1;SRSF9
DTLↆ314	Post-Elongation Processing of Intron-Containing pre-mRNA Homo sapiens R-HSA-112296	0.00663523	0.0301429	2.17357	10.9012	FYTTD1;NCBP1;RBM8A;POLDIP3;CPSF3;EIF4A3;THOC3;THOC2;THOC5;CDC40;DDX39A;FIP1L1;CLP1;SARNP;MAGOH;SRSF2;CSTF1;SRSF4;RNPS1;SRSF9
DTLↆ315	Cargo trafficking to the periciliary membrane Homo sapiens R-HSA-5620920	0.00663523	0.0301429	2.17357	10.9012	CCT3;ARF4;CCT2;UNC119B;MKKS;ARL3;ASAP1;CYS1;PKD2;PKD1;RAB11A;ARL13B;TCP1;INPP5E;PDE6D;EXOC6;CCT8;RAB8A;CCT5;CCT4
DTLↆ316	N-glycan trimming in the ER and Calnexin/Calreticulin cycle Homo sapiens R-HSA-532668	0.00682127	0.03089	3.78671	18.887	PDIA3;EDEM3;OS9;EDEM2;SEL1L;DERL2;MLEC;MOGS;CALR
DTLↆ317	Regulation of TP53 Degradation Homo sapiens R-HSA-6804757	0.00694172	0.0313363	2.52581	12.5538	PRR5;USP7;PDPK1;MAPKAP1;USP2;MTOR;PPP2CA;PPP2CB;AKT2;UBC;CDK2;MLST8;MDM2;AKT1;RPS27A
DTLↆ318	EPH-ephrin mediated repulsion of cells Homo sapiens R-HSA-3928665	0.00716082	0.0322237	2.2071	10.9012	PSENEN;VAV3;YES1;EPHA6;CLTC;CLTB;CLTA;AP2B1;EFNA4;AP2A2;APH1A;TIAM1;EFNA3;APH1B;AP2S1;FYN;RAC1;AP2M1;EPHA2
DTLↆ319	HSF1 activation Homo sapiens R-HSA-3371511	0.00747298	0.0334724	2.73581	13.3958	YWHAE;VCP;HSP90AA1;HSP90AB1;HSBP1;MRPL18;PTGES3;EEF1A1;HSPH1;DNAJB6;RPA3;FKBP4;HSPA1A
DTLↆ320	RNA Polymerase III Transcription Termination Homo sapiens R-HSA-73980	0.00758124	0.0334724	3.08601	15.0661	SSB;CRCP;POLR3GL;POLR3D;NFIC;POLR1D;POLR2E;POLR2H;POLR3K;POLR2K;POLR2L
DTLↆ321	Abortive elongation of HIV-1 transcript in the absence of Tat Homo sapiens R-HSA-167242	0.00758124	0.0334724	3.08601	15.0661	NCBP1;POLR2B;POLR2C;SUPT4H1;POLR2E;NELFCD;POLR2H;GTF2F2;POLR2J;POLR2K;POLR2L
DTLↆ322	Downregulation of SMAD2/3:SMAD4 transcriptional activity Homo sapiens R-HSA-2173795	0.00758124	0.0334724	3.08601	15.0661	NCOR2;SMAD4;NCOR1;SMURF2;PARP1;HDAC1;UBE2D3;UBC;UBE2D1;RPS27A;SKIL
DTLↆ323	APC/C:Cdc20 mediated degradation of Cyclin B Homo sapiens R-HSA-174048	0.00758124	0.0334724	3.08601	15.0661	CCNB1;ANAPC15;ANAPC16;CDC26;UBC;CDC27;UBE2E1;UBE2D1;ANAPC5;RPS27A;ANAPC11
DTLↆ324	Regulation of Hypoxia-inducible Factor (HIF) by oxygen Homo sapiens R-HSA-1234174	0.00760205	0.0334724	2.88588	14.0812	EGLN1;EGLN2;UBE2D2;UBE2D3;CUL2;UBC;UBE2D1;ARNT;RPS27A;HIF1A;RBX1;VEGFA
DTLↆ325	Cellular response to hypoxia Homo sapiens R-HSA-2262749	0.00760205	0.0334724	2.88588	14.0812	EGLN1;EGLN2;UBE2D2;UBE2D3;CUL2;UBC;UBE2D1;ARNT;RPS27A;HIF1A;RBX1;VEGFA
DTLↆ326	Gap-filling DNA repair synthesis and ligation in TC-NER Homo sapiens R-HSA-6782210	0.00825199	0.0362116	1.98714	9.5329	USP7;PCNA;RFC1;GTF2H4;RBX1;DDB1;XAB2;POLR2B;POLR2C;RPA3;UBC;POLD2;POLR2E;PPIE;TCEA1;POLK;POLR2H;RPS27A;MNAT1;POLR2J;POLR2K;HMGN1;POLR2L
DTLↆ327	Intrinsic Pathway for Apoptosis Homo sapiens R-HSA-109606	0.00827478	0.0362116	2.29033	10.9811	YWHAE;PPP1R13B;APAF1;YWHAB;BAD;YWHAZ;BBC3;CASP7;YWHAQ;AKT2;NMT1;AKT1;BAX;CYCS;BID;YWHAG;YWHAH
DTLↆ328	Chk1/Chk2(Cds1) mediated inactivation of Cyclin B:Cdk1 complex Homo sapiens R-HSA-75035	0.00868626	0.037783	4.7112	22.3594	YWHAE;CCNB1;YWHAQ;YWHAB;YWHAZ;YWHAG;YWHAH
DTLↆ329	2-LTR circle formation Homo sapiens R-HSA-164843	0.00871305	0.037783	8.41083	39.892	XRCC6;XRCC5;HMGA1;PSIP1;LIG4
DTLↆ330	Nef Mediated CD8 Down-regulation Homo sapiens R-HSA-182218	0.00871305	0.037783	8.41083	39.892	AP2S1;ATP6V1H;AP2B1;AP2A2;AP2M1
DTLↆ331	Regulation of TP53 Expression and Degradation Homo sapiens R-HSA-6806003	0.00941882	0.04072	2.40538	11.2212	PRR5;USP7;PDPK1;MAPKAP1;USP2;MTOR;PPP2CA;PPP2CB;AKT2;UBC;CDK2;MLST8;MDM2;AKT1;RPS27A
DTLↆ332	Innate Immune System Homo sapiens R-HSA-168249	0.0102444	0.0441558	1.21524	5.56704	ATF1;CYFIP2;NCKAP1;APP;UBE2L6;WDR83;PSMD8;PSMD9;LGALS3;PSMD6;PSMD7;TBK1;PSMD4;AKT2;PSMD2;PSMD3;AKT1;PSMD1;PIP4K2C;PRSS3;IER3;SKP1;HLA-C;HLA-E;SIGIRR;BTC;PRKAR1A;AKAP9;PSME1;PSME2;TLN1;SPTBN5;DHX9;PRKDC;MAPKAP1;PDE1A;PDGFB;PIK3R3;BCL10;RNF216;PRKAR2B;PRKAR2A;PIP5K1B;PSMF1;FADD;ATG5;XRCC6;YES1;XRCC5;MYO5A;PTK2;AGO2;GRB2;CALM1;CDKN1B;ARPC1B;ARPC1A;WASL;ECSIT;EEA1;PPP3CB;CTSL;CTSK;PEA15;RAC1;JAK2;SPT…
DTLↆ333	Uptake and actions of bacterial toxins Homo sapiens R-HSA-5339562	0.0108717	0.0466905	2.69331	12.1781	MAP2K3;HSP90AA1;HSP90AB1;MAP2K2;PDCD6IP;SYT1;TXNRD1;CD9;FURIN;EEF2;CALM1;HBEGF
DTLↆ334	RNA Polymerase III Chain Elongation Homo sapiens R-HSA-73780	0.0108977	0.0466905	3.36574	15.2105	CRCP;POLR3GL;POLR3D;POLR1D;POLR2E;POLR2H;POLR3K;POLR2K;POLR2L
DTLↆ335	DARPP-32 events Homo sapiens R-HSA-180024	0.0111374	0.0474336	2.84844	12.8107	PPP2CA;PPP2CB;PPP3CB;CDK5;PRKAR1A;PRKAR2B;PDE4D;PRKAR2A;PDE4A;CALM1;PPP1CA
DTLↆ336	Sema4D induced cell migration and growth-cone collapse Homo sapiens R-HSA-416572	0.0111374	0.0474336	2.84844	12.8107	CDC42;MYL6;ARHGEF12;SEMA4D;LIMK2;RHOG;RAC1;RHOC;MYH10;RHOA;MYL12B
DTLↆ337	Beta oxidation of hexanoyl-CoA to butanoyl-CoA Homo sapiens R-HSA-77350	0.0112771	0.0477441	13.4553	60.3466	HADHB;HADHA;ECHS1;HADH
DTLↆ338	Beta oxidation of lauroyl-CoA to decanoyl-CoA-CoA Homo sapiens R-HSA-77310	0.0112771	0.0477441	13.4553	60.3466	HADHB;HADHA;ECHS1;HADH
DTLↆ339	Platelet activation, signaling and aggregation Homo sapiens R-HSA-76002	0.0113119	0.0477501	1.39589	6.25626	LGALS3BP;APP;SERPINA1;DAGLA;WDR1;ARRB1;CLU;AKT2;LAMP2;CFL1;HABP4;AKT1;TIMP3;QSOX1;TIMP1;RAC1;FAM3C;JAK2;JAK1;VAV3;CAP1;PDPK1;ACTN1;APLP2;F2R;RHOG;PLA2G4A;YWHAZ;RHOA;TUBA4A;TLN1;PFN1;ALDOA;GAS6;PPIA;RAPGEF3;CD63;STXBP3;PDGFB;GNAI3;PIK3R3;ITPR2;PRKCZ;GNAI1;KNG1;GNAI2;RAP1B;CDC42;CYB5R1;GNG10;RAP1A;GNG5;MAPK1;STX4;CSK;FYN;TGFB2;TGFB1;HSPA5;RARRES2;PCDH7;VEGFB;PTPN11;PTK2;VEGFA;SOD1;CALU;CD9;GRB2;PTP…
DTLↆ340	Signaling by PTK6 Homo sapiens R-HSA-8848021	0.0114379	0.04814	1.88057	8.4077	KHDRBS1;CDKN1B;STAT3;DAB2IP;RASAL1;CBL;HIF1A;RHOA;BTC;DOK1;SFPQ;CDK4;RASA1;UBC;CDK2;AKT1;ELMO2;STAP2;KRAS;RAC1;RPS27A;DOCK1;BCAR1;HBEGF
DTLↆ341	Constitutive Signaling by NOTCH1 HD+PEST Domain Mutants Homo sapiens R-HSA-2894862	0.0123055	0.051041	1.96506	8.64177	PSENEN;JAG2;HDAC2;HDAC3;HDAC10;HDAC1;HDAC11;CUL1;MIB2;CCNC;RBPJ;RBX1;NCOR2;APH1A;KAT2B;NCOR1;APH1B;SNW1;UBC;RPS27A;SKP1
DTLↆ342	Signaling by NOTCH1 in Cancer Homo sapiens R-HSA-2644603	0.0123055	0.051041	1.96506	8.64177	PSENEN;JAG2;HDAC2;HDAC3;HDAC10;HDAC1;HDAC11;CUL1;MIB2;CCNC;RBPJ;RBX1;NCOR2;APH1A;KAT2B;NCOR1;APH1B;SNW1;UBC;RPS27A;SKP1
DTLↆ343	Signaling by NOTCH1 PEST Domain Mutants in Cancer Homo sapiens R-HSA-2644602	0.0123055	0.051041	1.96506	8.64177	PSENEN;JAG2;HDAC2;HDAC3;HDAC10;HDAC1;HDAC11;CUL1;MIB2;CCNC;RBPJ;RBX1;NCOR2;APH1A;KAT2B;NCOR1;APH1B;SNW1;UBC;RPS27A;SKP1
DTLↆ344	Constitutive Signaling by NOTCH1 PEST Domain Mutants Homo sapiens R-HSA-2644606	0.0123055	0.051041	1.96506	8.64177	PSENEN;JAG2;HDAC2;HDAC3;HDAC10;HDAC1;HDAC11;CUL1;MIB2;CCNC;RBPJ;RBX1;NCOR2;APH1A;KAT2B;NCOR1;APH1B;SNW1;UBC;RPS27A;SKP1
DTLↆ345	Signaling by NOTCH1 HD+PEST Domain Mutants in Cancer Homo sapiens R-HSA-2894858	0.0123055	0.051041	1.96506	8.64177	PSENEN;JAG2;HDAC2;HDAC3;HDAC10;HDAC1;HDAC11;CUL1;MIB2;CCNC;RBPJ;RBX1;NCOR2;APH1A;KAT2B;NCOR1;APH1B;SNW1;UBC;RPS27A;SKP1
DTLↆ346	RNA Polymerase II Pre-transcription Events Homo sapiens R-HSA-674695	0.0125779	0.0520202	1.88996	8.2701	GTF2A1;SUPT16H;GTF2A2;NCBP1;TAF13;GTF2B;TAF10;TAF11;SUPT4H1;GTF2F2;GTF2H4;GTF2E2;CDK9;POLR2B;POLR2C;POLR2E;TCEA1;NELFCD;POLR2H;MNAT1;POLR2J;POLR2K;POLR2L
DTLↆ347	Toll-Like Receptors Cascades Homo sapiens R-HSA-168898	0.0127032	0.0523871	1.54574	6.74854	ATF1;APP;DHX9;UNC93B1;UBE2D2;UBE2D3;ITGB2;CUL1;UBE2D1;HMGB1;ECSIT;TANK;EEA1;PPP2CA;PPP2CB;MAPK9;TBK1;SOCS1;IRAK1;CTSL;CTSK;UBC;MAPK1;FADD;RPS27A;SKP1;CTSB;MAP2K3;DUSP3;MAP3K1;FBXW11;PTPN11;CNPY3;IRAK4;NFKB1;DNM2;SIGIRR;NFKBIA;CREB1;IRF3;TNIP2;PELI1;UBE2V1;TLR5
DTLↆ348	Base-Excision Repair, AP Site Formation Homo sapiens R-HSA-73929	0.0127975	0.0524734	5.04694	21.9971	MBD4;MPG;NTHL1;TDG;NEIL1;UNG
DTLↆ349	Gap junction degradation Homo sapiens R-HSA-190873	0.0127975	0.0524734	5.04694	21.9971	MYO6;CLTC;CLTB;CLTA;AP2M1;DNM2
DTLↆ350	Activation of anterior HOX genes in hindbrain development during early embryogenesis Homo sapiens R-HSA-5617472	0.0132058	0.053839	1.7137	7.41536	RARG;PAXIP1;HDAC3;HOXD1;ASH2L;CTCF;YY1;PAGR1;RBBP4;POLR2B;POLR2C;POLR2E;RBBP7;POLR2H;PKNOX1;POLR2J;HIST1H2AC;POLR2K;POLR2L;SUZ12;H2AFZ;NCOA3;PCGF2;H3F3A;NCOR1;HOXB4;RARB;HOXB2;HOXD3;AJUBA
DTLↆ351	Activation of HOX genes during differentiation Homo sapiens R-HSA-5619507	0.0132058	0.053839	1.7137	7.41536	RARG;PAXIP1;HDAC3;HOXD1;ASH2L;CTCF;YY1;PAGR1;RBBP4;POLR2B;POLR2C;POLR2E;RBBP7;POLR2H;PKNOX1;POLR2J;HIST1H2AC;POLR2K;POLR2L;SUZ12;H2AFZ;NCOA3;PCGF2;H3F3A;NCOR1;HOXB4;RARB;HOXB2;HOXD3;AJUBA
DTLↆ352	EPHA-mediated growth cone collapse Homo sapiens R-HSA-3928663	0.0134319	0.0546054	2.35691	10.1586	HSP90AA1;YES1;EPHA6;SHB;EFNA4;RHOA;PTK2;MYL12B;VEGFA;MYL6;EFNA3;FYN;MYH10;EPHA2
DTLↆ353	RNA Polymerase II HIV Promoter Escape Homo sapiens R-HSA-167162	0.0139346	0.0555442	2.1204	9.06128	GTF2A1;GTF2A2;TAF13;GTF2B;TAF10;TAF11;GTF2F2;GTF2H4;GTF2E2;POLR2B;POLR2C;POLR2E;POLR2H;MNAT1;POLR2J;POLR2K;POLR2L
DTLↆ354	RNA Polymerase II Promoter Escape Homo sapiens R-HSA-73776	0.0139346	0.0555442	2.1204	9.06128	GTF2A1;GTF2A2;TAF13;GTF2B;TAF10;TAF11;GTF2F2;GTF2H4;GTF2E2;POLR2B;POLR2C;POLR2E;POLR2H;MNAT1;POLR2J;POLR2K;POLR2L
DTLↆ355	RNA Polymerase II Transcription Initiation And Promoter Clearance Homo sapiens R-HSA-76042	0.0139346	0.0555442	2.1204	9.06128	GTF2A1;GTF2A2;TAF13;GTF2B;TAF10;TAF11;GTF2F2;GTF2H4;GTF2E2;POLR2B;POLR2C;POLR2E;POLR2H;MNAT1;POLR2J;POLR2K;POLR2L
DTLↆ356	RNA Polymerase II Transcription Initiation Homo sapiens R-HSA-75953	0.0139346	0.0555442	2.1204	9.06128	GTF2A1;GTF2A2;TAF13;GTF2B;TAF10;TAF11;GTF2F2;GTF2H4;GTF2E2;POLR2B;POLR2C;POLR2E;POLR2H;MNAT1;POLR2J;POLR2K;POLR2L
DTLↆ357	RNA Polymerase II Transcription Pre-Initiation And Promoter Opening Homo sapiens R-HSA-73779	0.0139346	0.0555442	2.1204	9.06128	GTF2A1;GTF2A2;TAF13;GTF2B;TAF10;TAF11;GTF2F2;GTF2H4;GTF2E2;POLR2B;POLR2C;POLR2E;POLR2H;MNAT1;POLR2J;POLR2K;POLR2L
DTLↆ358	HIV Transcription Initiation Homo sapiens R-HSA-167161	0.0139346	0.0555442	2.1204	9.06128	GTF2A1;GTF2A2;TAF13;GTF2B;TAF10;TAF11;GTF2F2;GTF2H4;GTF2E2;POLR2B;POLR2C;POLR2E;POLR2H;MNAT1;POLR2J;POLR2K;POLR2L
DTLↆ359	PLC beta mediated events Homo sapiens R-HSA-112043	0.0139346	0.0555442	2.1204	9.06128	PDE1A;GNAI3;ITPR2;ADCY3;PLA2G4A;GNAI1;ADCY5;GNAI2;GNAO1;CREB1;PLCB4;PRKAR2B;PRKAR1A;PRKAR2A;MAPK1;PLCB1;CALM1
DTLↆ360	Pausing and recovery of Tat-mediated HIV elongation Homo sapiens R-HSA-167238	0.0143049	0.0567046	2.43152	10.327	SUPT16H;SUPT4H1;GTF2F2;CDK9;POLR2B;POLR2C;POLR2E;TCEA1;NELFCD;POLR2H;POLR2J;POLR2K;POLR2L
DTLↆ361	Tat-mediated HIV elongation arrest and recovery Homo sapiens R-HSA-167243	0.0143049	0.0567046	2.43152	10.327	SUPT16H;SUPT4H1;GTF2F2;CDK9;POLR2B;POLR2C;POLR2E;TCEA1;NELFCD;POLR2H;POLR2J;POLR2K;POLR2L
DTLↆ362	Centrosome maturation Homo sapiens R-HSA-380287	0.0149597	0.0585647	1.7496	7.3525	YWHAE;CEP57;DCTN2;TUBGCP2;CETN2;SSNA1;DCTN3;ACTR1A;CCNB1;HAUS8;HAUS7;PRKAR2B;YWHAG;OFD1;DYNC1H1;HSP90AA1;CDK11A;TUBB;TUBG1;TUBB4B;CDK11B;TUBA4A;HAUS1;AKAP9;TUBGCP4;MAPRE1;PAFAH1B1
DTLↆ363	Recruitment of mitotic centrosome proteins and complexes Homo sapiens R-HSA-380270	0.0149597	0.0585647	1.7496	7.3525	YWHAE;CEP57;DCTN2;TUBGCP2;CETN2;SSNA1;DCTN3;ACTR1A;CCNB1;HAUS8;HAUS7;PRKAR2B;YWHAG;OFD1;DYNC1H1;HSP90AA1;CDK11A;TUBB;TUBG1;TUBB4B;CDK11B;TUBA4A;HAUS1;AKAP9;TUBGCP4;MAPRE1;PAFAH1B1
DTLↆ364	The role of Nef in HIV-1 replication and disease pathogenesis Homo sapiens R-HSA-164952	0.0151256	0.0585647	2.52481	10.5824	ARF1;AP1G1;AP2S1;AP1S2;ATP6V1H;FYN;RAC1;AP2B1;AP2A2;PAK2;AP1M2;AP2M1
DTLↆ365	RNA Polymerase III Transcription Initiation From Type 3 Promoter Homo sapiens R-HSA-76071	0.0151256	0.0585647	2.52481	10.5824	ZNF143;CRCP;SNAPC1;POLR3GL;SNAPC3;POLR3D;POLR2E;POLR1D;POLR2H;POLR3K;POLR2K;POLR2L
DTLↆ366	WNT5A-dependent internalization of FZD2, FZD5 and ROR2 Homo sapiens R-HSA-5140745	0.0151293	0.0585647	3.92575	16.4533	CLTC;CLTB;AP2S1;CLTA;AP2B1;AP2A2;AP2M1
DTLↆ367	Advanced glycosylation endproduct receptor signaling Homo sapiens R-HSA-879415	0.0151293	0.0585647	3.92575	16.4533	APP;LGALS3;CAPZA1;CAPZA2;MAPK1;HMGB1;DDOST
DTLↆ368	Purine salvage Homo sapiens R-HSA-74217	0.0151293	0.0585647	3.92575	16.4533	DGUOK;GMPR2;ADK;GMPR;AMPD2;HPRT1;APRT
DTLↆ369	RNA Polymerase III Abortive And Retractive Initiation Homo sapiens R-HSA-749476	0.0151425	0.0585647	2.15513	9.03055	ZNF143;CRCP;SSB;GTF3C6;POLR3GL;GTF3A;SNAPC1;SNAPC3;POLR3D;NFIC;POLR2E;POLR1D;POLR2H;POLR3K;POLR2K;POLR2L
DTLↆ370	RNA Polymerase III Transcription Homo sapiens R-HSA-74158	0.0151425	0.0585647	2.15513	9.03055	ZNF143;CRCP;SSB;GTF3C6;POLR3GL;GTF3A;SNAPC1;SNAPC3;POLR3D;NFIC;POLR2E;POLR1D;POLR2H;POLR3K;POLR2K;POLR2L
DTLↆ371	rRNA modification in the nucleus Homo sapiens R-HSA-6790901	0.0152119	0.0586743	1.91183	8.00229	RPS9;NOP14;DDX49;IMP3;DIMT1;KRR1;DDX52;WDR46;UTP18;WDR43;RRP9;FBL;TRMT112;EMG1;DKC1;BMS1;NHP2;RRP36;RPS2;DCAF13;NOP10
DTLↆ372	APC-Cdc20 mediated degradation of Nek2A Homo sapiens R-HSA-179409	0.0158376	0.0609236	2.64481	10.9637	ANAPC15;ANAPC16;CDC26;UBC;CDC27;UBE2E1;UBE2D1;ANAPC5;BUB3;RPS27A;ANAPC11
DTLↆ373	TP53 Regulates Transcription of Cell Cycle Genes Homo sapiens R-HSA-6791312	0.0161865	0.0620988	2.02067	8.33237	NPM1;PCNA;CDKN1B;CNOT6L;GADD45A;PRMT1;CNOT4;CCNB1;CNOT7;TFDP2;PCBP4;CNOT11;CNOT2;CARM1;CNOT3;CDK2;BAX;E2F4
DTLↆ374	Spry regulation of FGF signaling Homo sapiens R-HSA-1295596	0.0162415	0.0621027	3.36522	13.8654	PPP2CA;PPP2CB;UBC;MAPK1;PTPN11;GRB2;CBL;RPS27A
DTLↆ375	Signaling by Rho GTPases Homo sapiens R-HSA-194315	0.0162743	0.0621027	1.30039	5.35521	CYFIP2;NCKAP1;RTKN;FAM13B;MYLK;ACTG1;PPP1CB;PPP1CC;SYDE1;OPHN1;KIF5B;HIST1H2AC;RALBP1;CYBA;TIAM1;MYL6;CLIP1;PFN1;PFN2;KLC1;PMF1;MYL12B;SKA2;ARHGAP12;RHOT2;RHOT1;RHPN1;DVL3;RHPN2;SRGAP3;MYH10;STARD13;H3F3A;ARHGAP29;ARPC5;PTK2;ARPC2;ARPC3;NOXA1;GRB2;NF2;CALM1;YWHAE;ITGB1;CDKN1B;GDI1;YWHAB;ARPC1B;RASGRF2;ARPC1A;GDI2;BRK1;WASL;ARHGAP4;YWHAQ;PPP2R5E;MCF2L;RAC1;YWHAG;YWHAH;VAV3;ACTR3;NCOA2;ACTR2;NUDC;A…
DTLↆ376	CTLA4 inhibitory signaling Homo sapiens R-HSA-389513	0.0163562	0.0622493	2.80485	11.5368	PPP2CA;PPP2CB;YES1;PDPK1;PPP2R5E;AKT2;PPP2R5A;AKT1;PTPN11;FYN
DTLↆ377	Phosphorylation of the APC/C Homo sapiens R-HSA-176412	0.0165546	0.0628373	3.02897	12.4221	CCNB1;ANAPC15;ANAPC16;CDC26;CDC27;UBE2E1;UBE2D1;ANAPC5;ANAPC11
DTLↆ378	G-protein mediated events Homo sapiens R-HSA-112040	0.0177143	0.0670611	2.04454	8.24642	PDE1A;GNAI3;ITPR2;ADCY3;PLA2G4A;GNAI1;ADCY5;GNAI2;GNAO1;CREB1;PLCB4;PRKAR2B;PRKAR1A;PRKAR2A;MAPK1;PLCB1;CALM1
DTLↆ379	Regulation of HSF1-mediated heat shock response Homo sapiens R-HSA-3371453	0.0177617	0.0670632	1.71648	6.91862	YWHAE;GSK3B;RPS19BP1;MRPL18;HSPA13;BAG4;HSPH1;BAG5;DNAJB6;BAG3;TPR;BAG1;MAPK1;HSPA9;HSPA8;HSPA5;HSBP1;HSPA4;ST13;HSPA2;SIRT1;NUP93;DNAJC7;NUP50;RPA3;FKBP4;HSPA1A
DTLↆ380	Cleavage of the damaged pyrimidine Homo sapiens R-HSA-110329	0.0188596	0.0706494	5.60685	22.2633	MBD4;NTHL1;TDG;NEIL1;UNG
DTLↆ381	Recognition and association of DNA glycosylase with site containing an affected pyrimidine Homo sapiens R-HSA-110328	0.0188596	0.0706494	5.60685	22.2633	MBD4;NTHL1;TDG;NEIL1;UNG
DTLↆ382	Depyrimidination Homo sapiens R-HSA-73928	0.0188596	0.0706494	5.60685	22.2633	MBD4;NTHL1;TDG;NEIL1;UNG
DTLↆ383	HIV elongation arrest and recovery Homo sapiens R-HSA-167287	0.019138	0.0711338	2.30339	9.11241	SUPT16H;SUPT4H1;GTF2F2;CDK9;POLR2B;POLR2C;POLR2E;TCEA1;NELFCD;POLR2H;POLR2J;POLR2K;POLR2L
DTLↆ384	Pausing and recovery of HIV elongation Homo sapiens R-HSA-167290	0.019138	0.0711338	2.30339	9.11241	SUPT16H;SUPT4H1;GTF2F2;CDK9;POLR2B;POLR2C;POLR2E;TCEA1;NELFCD;POLR2H;POLR2J;POLR2K;POLR2L
DTLↆ385	Elongation arrest and recovery Homo sapiens R-HSA-112387	0.019138	0.0711338	2.30339	9.11241	SUPT16H;SUPT4H1;GTF2F2;CDK9;POLR2B;POLR2C;POLR2E;TCEA1;NELFCD;POLR2H;POLR2J;POLR2K;POLR2L
DTLↆ386	tRNA Aminoacylation Homo sapiens R-HSA-379724	0.0193688	0.0718051	2.07211	8.17259	CARS;SARS;EPRS;YARS2;NARS;AIMP1;QARS;LARS;PPA1;MARS;IARS2;GARS;HARS;FARSA;EEF1E1;CARS2
DTLↆ387	Activation of BH3-only proteins Homo sapiens R-HSA-114452	0.0205275	0.075904	2.37614	9.23366	YWHAE;PPP1R13B;YWHAQ;YWHAB;BAD;AKT2;AKT1;BID;YWHAZ;YWHAG;BBC3;YWHAH
DTLↆ388	Opioid Signalling Homo sapiens R-HSA-111885	0.0209627	0.0773134	1.68458	6.51092	PDE1A;GNAI3;ITPR2;ADCY3;GNAI1;ADCY5;GNAI2;PPP2CA;PPP2CB;PPP3CB;GNG10;GNG5;PRKAR2B;PRKAR2A;PDE4A;MAPK1;PDE4D;PLA2G4A;PPP1CA;GNAO1;PLCB4;CREB1;CDK5;PRKAR1A;GNB5;PLCB1;CALM1
DTLↆ389	Attenuation phase Homo sapiens R-HSA-3371568	0.021877	0.0802716	2.46833	9.43474	HSPA8;HSP90AA1;HSP90AB1;HSPH1;DNAJB6;HSBP1;MRPL18;PTGES3;HSPA2;FKBP4;HSPA1A
DTLↆ390	Downregulation of TGF-beta receptor signaling Homo sapiens R-HSA-2173788	0.021877	0.0802716	2.46833	9.43474	PPP1CB;PPP1CC;TGFB1;SMURF2;BAMBI;UBC;STRAP;STUB1;RPS27A;UCHL5;PPP1CA
DTLↆ391	Transcription of the HIV genome Homo sapiens R-HSA-167172	0.0222643	0.0814841	1.76075	6.69926	GTF2A1;SUPT16H;GTF2A2;NCBP1;TAF13;GTF2B;TAF10;TAF11;SUPT4H1;GTF2F2;GTF2H4;GTF2E2;CDK9;POLR2B;POLR2C;POLR2E;TCEA1;NELFCD;POLR2H;MNAT1;POLR2J;POLR2K;POLR2L
DTLↆ392	SLBP Dependent Processing of Replication-Dependent Histone Pre-mRNAs Homo sapiens R-HSA-77588	0.0227456	0.0821943	4.03729	15.2746	LSM10;SLBP;NCBP1;SNRPG;SNRPD3;SNRPB
DTLↆ393	Membrane binding and targetting of GAG proteins Homo sapiens R-HSA-174490	0.0227456	0.0821943	4.03729	15.2746	TSG101;UBC;VPS37D;VPS37B;RPS27A;VPS28
DTLↆ394	Synthesis And Processing Of GAG, GAGPOL Polyproteins Homo sapiens R-HSA-174495	0.0227456	0.0821943	4.03729	15.2746	TSG101;UBC;VPS37D;VPS37B;RPS27A;VPS28
DTLↆ395	RHO GTPases activate KTN1 Homo sapiens R-HSA-5625970	0.0227456	0.0821943	4.03729	15.2746	CDC42;KIF5B;RHOG;RAC1;KLC1;RHOA
DTLↆ396	SeMet incorporation into proteins Homo sapiens R-HSA-2408517	0.0227456	0.0821943	4.03729	15.2746	AIMP1;QARS;LARS;MARS;EPRS;EEF1E1
DTLↆ397	RNA Polymerase III Transcription Initiation Homo sapiens R-HSA-76046	0.023066	0.0830779	2.14237	8.07544	ZNF143;CRCP;GTF3C6;POLR3GL;GTF3A;SNAPC1;SNAPC3;POLR3D;POLR2E;POLR1D;POLR2H;POLR3K;POLR2K;POLR2L
DTLↆ398	MicroRNA (miRNA) biogenesis Homo sapiens R-HSA-203927	0.0231062	0.0830779	2.58893	9.75417	POLR2B;PRKRA;POLR2C;AGO2;POLR2E;POLR2H;POLR2J;POLR2K;RAN;POLR2L
DTLↆ399	Signaling by Interleukins Homo sapiens R-HSA-449147	0.0234699	0.0841741	1.26814	4.75812	PEBP1;WDR83;FGF2;CRKL;PSMD8;PSMD9;PSMD6;PSMD7;PSMD4;PSMD2;PSMD3;PSMD1;SKP1;MAP2K2;FBXW11;IL1R2;RBX1;BTC;TXLNA;AKAP9;PSME1;PSME2;UBE2V1;TLN1;SQSTM1;PSMD10;SHC2;SPTBN5;PSMD12;PSMD11;PSMD14;PSMD13;CUL3;PDGFB;CUL1;PIK3R3;RASAL1;PHB;RASGRP3;RAP1B;RAP1A;IRAK1;UBC;PSMF1;YES1;NFKB1;PTK2;PTPRA;FGF18;GRB2;CALM1;YWHAB;RASGRF2;ARRB1;PPP2R5E;PEA15;JAK2;SPTAN1;JAK1;DUSP1;PPP2R5A;IRAK4;DUSP8;YWHAZ;IL17RB;PSMA5;…
DTLↆ400	Inhibition of the proteolytic activity of APC/C required for the onset of anaphase by mitotic spindle checkpoint components Homo sapiens R-HSA-141405	0.0240874	0.0857036	2.75343	10.2595	ANAPC15;ANAPC16;CDC26;CDC27;UBE2E1;UBE2D1;ANAPC5;BUB3;ANAPC11
DTLↆ401	Inactivation of APC/C via direct inhibition of the APC/C complex Homo sapiens R-HSA-141430	0.0240874	0.0857036	2.75343	10.2595	ANAPC15;ANAPC16;CDC26;CDC27;UBE2E1;UBE2D1;ANAPC5;BUB3;ANAPC11
DTLↆ402	Early Phase of HIV Life Cycle Homo sapiens R-HSA-162594	0.0243536	0.0857036	3.36471	12.5001	XRCC6;XRCC5;HMGA1;PSIP1;LIG4;PPIA;KPNA1
DTLↆ403	Regulation of IFNG signaling Homo sapiens R-HSA-877312	0.0243536	0.0857036	3.36471	12.5001	SOCS1;SUMO1;IFNGR2;PTPN11;PTPN6;JAK2;JAK1
DTLↆ404	Golgi Cisternae Pericentriolar Stack Reorganization Homo sapiens R-HSA-162658	0.0243536	0.0857036	3.36471	12.5001	RAB2A;GOLGA2;CCNB1;GORASP2;RAB1B;USO1;MAPK1
DTLↆ405	DCC mediated attractive signaling Homo sapiens R-HSA-418885	0.0243536	0.0857036	3.36471	12.5001	CDC42;FYN;WASL;RAC1;NTN1;DOCK1;PTK2
DTLↆ406	HIV Transcription Elongation Homo sapiens R-HSA-167169	0.0244377	0.0857036	1.99523	7.40557	SUPT16H;NCBP1;SUPT4H1;GTF2F2;GTF2H4;CDK9;POLR2B;POLR2C;POLR2E;TCEA1;NELFCD;POLR2H;MNAT1;POLR2J;POLR2K;POLR2L
DTLↆ407	Tat-mediated elongation of the HIV-1 transcript Homo sapiens R-HSA-167246	0.0244377	0.0857036	1.99523	7.40557	SUPT16H;NCBP1;SUPT4H1;GTF2F2;GTF2H4;CDK9;POLR2B;POLR2C;POLR2E;TCEA1;NELFCD;POLR2H;MNAT1;POLR2J;POLR2K;POLR2L
DTLↆ408	Formation of HIV-1 elongation complex containing HIV-1 Tat Homo sapiens R-HSA-167200	0.0244377	0.0857036	1.99523	7.40557	SUPT16H;NCBP1;SUPT4H1;GTF2F2;GTF2H4;CDK9;POLR2B;POLR2C;POLR2E;TCEA1;NELFCD;POLR2H;MNAT1;POLR2J;POLR2K;POLR2L
DTLↆ409	Tristetraprolin (TTP, ZFP36) binds and destabilizes mRNA Homo sapiens R-HSA-450513	0.0246151	0.0857036	2.99112	11.0803	EXOSC7;EXOSC4;XRN1;YWHAB;TNPO1;EXOSC3;DCP2;EXOSC1
DTLↆ410	Butyrate Response Factor 1 (BRF1) binds and destabilizes mRNA Homo sapiens R-HSA-450385	0.0246151	0.0857036	2.99112	11.0803	EXOSC7;EXOSC4;XRN1;YWHAB;AKT1;EXOSC3;DCP2;EXOSC1
DTLↆ411	Platelet sensitization by LDL Homo sapiens R-HSA-432142	0.0246151	0.0857036	2.99112	11.0803	PPP2CA;PPP2CB;PPP2R5E;PLA2G4A;PPP2R5A;PTPN11;PTPN6;LRP8
DTLↆ412	Formation of the Early Elongation Complex Homo sapiens R-HSA-113418	0.0251	0.0869687	2.18808	8.06284	NCBP1;SUPT4H1;GTF2F2;GTF2H4;POLR2B;POLR2C;POLR2E;NELFCD;POLR2H;MNAT1;POLR2J;POLR2K;POLR2L
DTLↆ413	Formation of the HIV-1 Early Elongation Complex Homo sapiens R-HSA-167158	0.0251	0.0869687	2.18808	8.06284	NCBP1;SUPT4H1;GTF2F2;GTF2H4;POLR2B;POLR2C;POLR2E;NELFCD;POLR2H;MNAT1;POLR2J;POLR2K;POLR2L
DTLↆ414	Activated TLR4 signalling Homo sapiens R-HSA-166054	0.0263047	0.0909227	1.53183	5.57281	ATF1;APP;DHX9;UBE2D2;UBE2D3;CUL1;UBE2D1;HMGB1;ECSIT;TANK;PPP2CA;PPP2CB;MAPK9;TBK1;SOCS1;IRAK1;UBC;MAPK1;FADD;RPS27A;SKP1;MAP2K3;DUSP3;MAP3K1;FBXW11;PTPN11;IRAK4;NFKB1;SIGIRR;NFKBIA;CREB1;IRF3;TNIP2;PELI1;UBE2V1
DTLↆ415	Transcriptional activation of mitochondrial biogenesis Homo sapiens R-HSA-2151201	0.026845	0.0925668	2.02	7.30769	ESRRA;NCOA2;SMARCD3;HDAC3;ALAS1;NR1D1;TFB1M;POLRMT;CREB1;NCOR1;TGS1;CARM1;TFAM;CYCS;SSBP1
DTLↆ416	PI3K Cascade Homo sapiens R-HSA-109704	0.0272004	0.0934698	1.65254	5.95662	PRKAA1;YWHAB;CAB39L;PRKAG1;PRKAG2;FGF2;AKT2;MLST8;AKT1;EIF4E;EIF4B;PDPK1;STRADB;PTPN11;MTOR;RRAGA;RRAGB;RHEB;AKT1S1;FGF18;GRB2;LAMTOR1;LAMTOR4;LAMTOR3;EIF4G1;LAMTOR5
DTLↆ417	Cell death signalling via NRAGE, NRIF and NADE Homo sapiens R-HSA-204998	0.0272375	0.0934698	1.76809	6.37073	YWHAE;PSENEN;VAV3;ARHGEF12;MAGED1;BAD;RASGRF2;ARHGEF16;ARHGEF18;AATF;ARHGAP4;APH1A;TIAM1;APH1B;MCF2L;UBC;ARHGEF3;RAC1;ARHGEF7;RPS27A;SQSTM1
DTLↆ418	NOTCH1 Intracellular Domain Regulates Transcription Homo sapiens R-HSA-2122947	0.0275827	0.0941105	1.90799	6.85076	HDAC2;HDAC3;HDAC10;HDAC1;HDAC11;CUL1;CCNC;RBPJ;HIF1A;RBX1;NCOR2;KAT2B;NCOR1;SNW1;UBC;RPS27A;SKP1
DTLↆ419	SUMO is proteolytically processed Homo sapiens R-HSA-3065679	0.0276873	0.0941105	6.72719	24.129	SENP5;SUMO1;SUMO3;SUMO2
DTLↆ420	Acyl chain remodeling of CL Homo sapiens R-HSA-1482798	0.0276873	0.0941105	6.72719	24.129	HADHB;HADHA;PLA2G4A;TAZ
DTLↆ421	Methionine salvage pathway Homo sapiens R-HSA-1237112	0.0276873	0.0941105	6.72719	24.129	GOT1;ADI1;APIP;ENOPH1
DTLↆ422	ISG15 antiviral mechanism Homo sapiens R-HSA-1169408	0.0283562	0.0957021	1.68413	6.0004	EIF4A2;EIF4A1;EIF4E3;EIF4A3;UBE2E1;EIF2AK2;UBE2L6;NUP93;IRF3;NUP50;NEDD4;TPR;UBC;PIN1;KPNA4;KPNA2;RPS27A;KPNA3;EIF4E;EIF4G3;EIF4G2;KPNA1;JAK1;EIF4G1
DTLↆ423	Antiviral mechanism by IFN-stimulated genes Homo sapiens R-HSA-1169410	0.0283562	0.0957021	1.68413	6.0004	EIF4A2;EIF4A1;EIF4E3;EIF4A3;UBE2E1;EIF2AK2;UBE2L6;NUP93;IRF3;NUP50;NEDD4;TPR;UBC;PIN1;KPNA4;KPNA2;RPS27A;KPNA3;EIF4E;EIF4G3;EIF4G2;KPNA1;JAK1;EIF4G1
DTLↆ424	Signaling by NOTCH1 Homo sapiens R-HSA-1980143	0.0283562	0.0957021	1.68413	6.0004	PSENEN;JAG2;HDAC2;HDAC3;HDAC10;HDAC1;HDAC11;CUL1;MIB2;CCNC;ARRB1;RBPJ;HIF1A;RBX1;NCOR2;APH1A;KAT2B;ITCH;NCOR1;APH1B;SNW1;UBC;RPS27A;SKP1
DTLↆ425	Sema4D in semaphorin signaling Homo sapiens R-HSA-400685	0.0294431	0.0991366	2.31391	8.15721	CDC42;MYL6;ARHGEF12;SEMA4D;LIMK2;RHOG;RAC1;RHOC;MYH10;RHOA;MYL12B
DTLↆ426	Formation of HIV elongation complex in the absence of HIV Tat Homo sapiens R-HSA-167152	0.0304395	0.101536	1.92385	6.71812	SUPT16H;NCBP1;SUPT4H1;GTF2F2;GTF2H4;CDK9;POLR2B;POLR2C;POLR2E;TCEA1;NELFCD;POLR2H;MNAT1;POLR2J;POLR2K;POLR2L
DTLↆ427	RNA Polymerase II Transcription Elongation Homo sapiens R-HSA-75955	0.0304395	0.101536	1.92385	6.71812	SUPT16H;NCBP1;SUPT4H1;GTF2F2;GTF2H4;CDK9;POLR2B;POLR2C;POLR2E;TCEA1;NELFCD;POLR2H;MNAT1;POLR2J;POLR2K;POLR2L
DTLↆ428	Formation of RNA Pol II elongation complex Homo sapiens R-HSA-112382	0.0304395	0.101536	1.92385	6.71812	SUPT16H;NCBP1;SUPT4H1;GTF2F2;GTF2H4;CDK9;POLR2B;POLR2C;POLR2E;TCEA1;NELFCD;POLR2H;MNAT1;POLR2J;POLR2K;POLR2L
DTLↆ429	Transcriptional activity of SMAD2/SMAD3:SMAD4 heterotrimer Homo sapiens R-HSA-2173793	0.0304395	0.101536	1.92385	6.71812	SMAD4;SMURF2;PARP1;HDAC1;UBE2D3;UBE2D1;CCNC;CDK9;NCOR2;NCOR1;SNW1;TFDP2;UBC;E2F4;RPS27A;SKIL
DTLↆ430	Post-Elongation Processing of Intronless pre-mRNA Homo sapiens R-HSA-112297	0.0316554	0.105102	2.40385	8.30012	LSM10;SLBP;NCBP1;FIP1L1;CLP1;CPSF3;CSTF1;SNRPG;SNRPD3;SNRPB
DTLↆ431	Processing of Capped Intronless Pre-mRNA Homo sapiens R-HSA-75067	0.0316554	0.105102	2.40385	8.30012	LSM10;SLBP;NCBP1;FIP1L1;CLP1;CPSF3;CSTF1;SNRPG;SNRPD3;SNRPB
DTLↆ432	ROS, RNS production in response to bacteria Homo sapiens R-HSA-1222556	0.0323231	0.106823	2.08375	7.15138	ATP6V1A;ATP6V1G1;ATP6V0B;ATP6V0E1;CYBA;ATP6V1H;ATP6V0E2;ATP6V1E1;ATP6V0D1;ATP6V1D;ATP6V0C;ATP6V1C1;ATP6V1F
DTLↆ433	Purine metabolism Homo sapiens R-HSA-73847	0.0323231	0.106823	2.08375	7.15138	ADSL;GMPR2;ADK;GMPS;GMPR;AMPD2;PAICS;APRT;DGUOK;ATIC;CAT;HPRT1;LHPP
DTLↆ434	Regulation of cholesterol biosynthesis by SREBP (SREBF) Homo sapiens R-HSA-1655829	0.0333973	0.110119	1.77713	6.04097	NCOA2;IDI1;FDPS;MVK;SMARCD3;SEC24A;SAR1B;INSIG2;INSIG1;CYP51A1;ELOVL6;SREBF2;ACACA;SQLE;TGS1;CARM1;SC5D;RAN;FDFT1
DTLↆ435	Nef-mediates down modulation of cell surface receptors by recruiting them to clathrin adapters Homo sapiens R-HSA-164938	0.0337661	0.110824	2.52381	8.55144	ARF1;AP1G1;AP2S1;AP1S2;ATP6V1H;AP2B1;AP2A2;AP1M2;AP2M1
DTLↆ436	Mitotic Spindle Checkpoint Homo sapiens R-HSA-69618	0.0337661	0.110824	2.52381	8.55144	ANAPC15;ANAPC16;CDC26;CDC27;UBE2E1;UBE2D1;ANAPC5;BUB3;ANAPC11
DTLↆ437	Displacement of DNA glycosylase by APEX1 Homo sapiens R-HSA-110357	0.0345027	0.111958	4.20487	14.1566	MBD4;MPG;NTHL1;TDG;UNG
DTLↆ438	Cohesin Loading onto Chromatin Homo sapiens R-HSA-2470946	0.0345027	0.111958	4.20487	14.1566	STAG2;RAD21;PDS5B;SMC1A;SMC3
DTLↆ439	Formation of annular gap junctions Homo sapiens R-HSA-196025	0.0345027	0.111958	4.20487	14.1566	CLTC;CLTB;CLTA;AP2M1;DNM2
DTLↆ440	MAPK1 (ERK2) activation Homo sapiens R-HSA-112411	0.0345027	0.111958	4.20487	14.1566	MAP2K2;MAPK1;PTPN11;JAK2;JAK1
DTLↆ441	PTK6 Regulates RTKs and Their Effectors AKT1 and DOK1 Homo sapiens R-HSA-8849469	0.0345027	0.111958	4.20487	14.1566	DOK1;UBC;AKT1;CBL;RPS27A
DTLↆ442	Cytosolic sensors of pathogen-associated DNA Homo sapiens R-HSA-1834949	0.0347805	0.112604	1.68383	5.65548	APP;XRCC6;CRCP;DHX9;PRKDC;POLR3GL;XRCC5;HMGB1;NFKB1;NFKBIA;TBK1;IRF3;POLR3D;UBC;POLR1D;POLR2E;LRRFIP1;POLR2H;RPS27A;POLR3K;POLR2K;POLR2L
DTLↆ443	Trafficking of AMPA receptors Homo sapiens R-HSA-399719	0.035405	0.11411	2.12575	7.1019	NSF;DLG1;MYO6;TSPAN7;AP2S1;MDM2;PICK1;AKAP5;AP2B1;AP2A2;CAMK2G;AP2M1
DTLↆ444	Glutamate Binding, Activation of AMPA Receptors and Synaptic Plasticity Homo sapiens R-HSA-399721	0.035405	0.11411	2.12575	7.1019	NSF;DLG1;MYO6;TSPAN7;AP2S1;MDM2;PICK1;AKAP5;AP2B1;AP2A2;CAMK2G;AP2M1
DTLↆ445	TP53 Regulates Transcription of Genes Involved in G2 Cell Cycle Arrest Homo sapiens R-HSA-6804114	0.035589	0.114188	2.69183	8.97919	CCNB1;PCNA;TFDP2;GADD45A;PRMT1;CARM1;BAX;E2F4
DTLↆ446	Pre-NOTCH Processing in Golgi Homo sapiens R-HSA-1912420	0.035589	0.114188	2.69183	8.97919	SEL1L;ATP2A3;ST3GAL4;TMED2;FURIN;ST3GAL6;RFNG;RAB6A
DTLↆ447	Toll Like Receptor 4 (TLR4) Cascade Homo sapiens R-HSA-166016	0.0357222	0.114359	1.46683	4.88746	ATF1;APP;DHX9;UBE2D2;UBE2D3;ITGB2;CUL1;UBE2D1;HMGB1;ECSIT;TANK;PPP2CA;PPP2CB;MAPK9;TBK1;SOCS1;IRAK1;UBC;MAPK1;FADD;RPS27A;SKP1;MAP2K3;DUSP3;MAP3K1;FBXW11;PTPN11;IRAK4;NFKB1;DNM2;SIGIRR;NFKBIA;CREB1;IRF3;TNIP2;PELI1;UBE2V1
DTLↆ448	WNT5A-dependent internalization of FZD4 Homo sapiens R-HSA-5099900	0.0367978	0.116522	2.94393	9.72179	CLTC;CLTB;AP2S1;CLTA;AP2B1;AP2A2;AP2M1
DTLↆ449	Calnexin/calreticulin cycle Homo sapiens R-HSA-901042	0.0367978	0.116522	2.94393	9.72179	PDIA3;EDEM3;OS9;EDEM2;SEL1L;DERL2;CALR
DTLↆ450	mRNA decay by 5' to 3' exoribonuclease Homo sapiens R-HSA-430039	0.0367978	0.116522	2.94393	9.72179	LSM7;XRN1;LSM1;LSM4;PATL1;DCP2;LSM2
DTLↆ451	mRNA decay by 3' to 5' exoribonuclease Homo sapiens R-HSA-429958	0.036805	0.116522	3.36419	11.109	EXOSC7;NT5C3B;EXOSC4;EXOSC3;DCPS;EXOSC1
DTLↆ452	CD28 dependent Vav1 pathway Homo sapiens R-HSA-389359	0.036805	0.116522	3.36419	11.109	CDC42;PAK1;FYN;GRB2;RAC1;PAK2
DTLↆ453	Signaling by ERBB2 Homo sapiens R-HSA-1227986	0.0374603	0.118335	1.85739	6.10055	GRB7;USP8;HSP90AA1;YES1;RHOA;BTC;AKT2;CDC37;UBC;AKT1;FYN;KRAS;GRB2;STUB1;RPS27A;HBEGF
DTLↆ454	Epigenetic regulation of gene expression Homo sapiens R-HSA-212165	0.0383111	0.120756	1.4741	4.80853	GSK3B;DNMT1;HDAC2;HDAC1;PHF1;DDX21;ARID4B;CHD4;ZNRD1;RBBP4;TDG;SAP30L;TWISTNB;POLR2E;SAP18;SUDS3;RBBP7;POLR2H;JARID2;MTA3;HIST1H2AC;POLR2K;POLR2L;SUZ12;CBX3;H2AFZ;H3F3A;MBD2;SMARCA5;DEK;SIRT1;GTF2H4;KAT2B;POLR1D;MNAT1
DTLↆ455	Circadian Clock Homo sapiens R-HSA-400253	0.0385575	0.121265	1.68368	5.4814	NCOA2;SMARCD3;HDAC3;BHLHE41;CUL1;RORA;NR1D1;SIRT1;HIF1A;ARNTL;PPP1CA;PPP1CB;PPP1CC;NCOR1;CREB1;TGS1;CARM1;NAMPT;UBC;RPS27A;SKP1
DTLↆ456	RNA Polymerase III Transcription Initiation From Type 1 Promoter Homo sapiens R-HSA-76061	0.0387074	0.12147	2.17765	7.08113	CRCP;GTF3C6;POLR3GL;POLR3D;POLR2E;GTF3A;POLR1D;POLR2H;POLR3K;POLR2K;POLR2L
DTLↆ457	Transport of Mature Transcript to Cytoplasm Homo sapiens R-HSA-72202	0.0388945	0.12179	1.61655	5.24879	FYTTD1;SLBP;NXT1;NCBP1;RBM8A;POLDIP3;CPSF3;EIF4A3;THOC3;THOC2;THOC5;CDC40;NUP93;DDX39A;FIP1L1;NUP50;SARNP;MAGOH;TPR;SRSF2;SRSF4;RNPS1;EIF4E;SRSF9
DTLↆ458	Mitochondrial biogenesis Homo sapiens R-HSA-1592230	0.0410598	0.128289	1.78851	5.71021	ESRRA;NCOA2;ALAS1;SMARCD3;HDAC3;PRKAG1;PRKAG2;NR1D1;TFB1M;POLRMT;NCOR1;CREB1;TGS1;CARM1;TFAM;CYCS;SSBP1
DTLↆ459	Toll Like Receptor 10 (TLR10) Cascade Homo sapiens R-HSA-168142	0.0425269	0.132009	1.56371	4.93759	ATF1;APP;DHX9;CUL1;HMGB1;ECSIT;PPP2CA;PPP2CB;MAPK9;IRAK1;UBC;MAPK1;RPS27A;SKP1;MAP2K3;DUSP3;MAP3K1;FBXW11;IRAK4;NFKB1;NFKBIA;CREB1;TNIP2;PELI1;UBE2V1;TLR5
DTLↆ460	Toll Like Receptor 5 (TLR5) Cascade Homo sapiens R-HSA-168176	0.0425269	0.132009	1.56371	4.93759	ATF1;APP;DHX9;CUL1;HMGB1;ECSIT;PPP2CA;PPP2CB;MAPK9;IRAK1;UBC;MAPK1;RPS27A;SKP1;MAP2K3;DUSP3;MAP3K1;FBXW11;IRAK4;NFKB1;NFKBIA;CREB1;TNIP2;PELI1;UBE2V1;TLR5
DTLↆ461	MyD88 cascade initiated on plasma membrane Homo sapiens R-HSA-975871	0.0425269	0.132009	1.56371	4.93759	ATF1;APP;DHX9;CUL1;HMGB1;ECSIT;PPP2CA;PPP2CB;MAPK9;IRAK1;UBC;MAPK1;RPS27A;SKP1;MAP2K3;DUSP3;MAP3K1;FBXW11;IRAK4;NFKB1;NFKBIA;CREB1;TNIP2;PELI1;UBE2V1;TLR5
DTLↆ462	HDACs deacetylate histones Homo sapiens R-HSA-3214815	0.0427764	0.132496	1.68353	5.3061	HDAC2;HDAC3;HDAC10;HDAC1;GPS2;ARID4B;CHD4;NCOR2;REST;NCOR1;BRMS1;RBBP4;SAP30L;HMG20B;SAP18;SUDS3;RBBP7;MTA3;HIST1H2AC;RCOR1
DTLↆ463	Regulation of TP53 Activity Homo sapiens R-HSA-5633007	0.0450201	0.139144	1.38584	4.29699	PRR5;PRKAA1;HDAC2;PPP1R13B;MEAF6;PHF20;SETD9;HDAC1;MAPKAP1;PRKAG1;EHMT1;PRKAG2;CHD4;PPP2CA;PPP2CB;NUAK1;RBBP4;AKT2;UBC;MLST8;AKT1;RBBP7;RPS27A;BRD7;SUPT16H;USP7;PDPK1;TAF13;TAF10;USP2;CSNK2A2;TAF11;HIPK1;MTOR;RAD50;CDK5;RPA3;CSNK2B;CDK2;MDM2;RAD17;PIN1;MAPKAPK5;RAD1
DTLↆ464	Signaling by Robo receptor Homo sapiens R-HSA-376176	0.0451653	0.139292	2.01933	6.25472	CDC42;CAP1;VASP;ROBO3;PAK1;GPC1;PAK6;RAC1;SRGAP3;PFN1;PAK2;PFN2
DTLↆ465	CD28 dependent PI3K/Akt signaling Homo sapiens R-HSA-389357	0.0458191	0.141005	2.32952	7.18205	PRR5;PDPK1;MAPKAP1;AKT2;MLST8;PIK3R3;AKT1;FYN;MTOR
DTLↆ466	Dual Incision in GG-NER Homo sapiens R-HSA-5696400	0.0460037	0.141269	1.88492	5.80372	PCNA;PARP1;RFC1;XPA;GTF2H4;RBX1;DDB1;RPA3;ERCC1;UBC;POLD2;ERCC5;POLK;RPS27A
DTLↆ467	RIG-I/MDA5 mediated induction of IFN-alpha/beta pathways Homo sapiens R-HSA-168928	0.0470498	0.144172	1.55911	4.7655	APP;DHX9;UBE2D2;UBE2D3;UBE2D1;UBE2L6;HMGB1;TANK;TBK1;RNF216;UBC;FADD;RPS27A;ATG5;MAP3K1;NFKB1;NFKBIA;SIKE1;ITCH;MAVS;IRF3;IRF2;TAX1BP1;PIN1;UBE2K
DTLↆ468	Metabolism of water-soluble vitamins and cofactors Homo sapiens R-HSA-196849	0.0485195	0.148358	1.48602	4.49637	PANK2;SLC46A1;MOCS2;PANK3;SHMT1;QPRT;SLC2A1;NADSYN1;ACACA;PPCS;RFK;NAMPT;PRSS3;NADK;AASDHPPT;CYB5A;GSTO2;GSTO1;MMAB;MCCC1;MTHFS;NMNAT3;COASY;LMBRD1;BTD;PC;MTHFD1;PCCB;MMADHC;CD320
DTLↆ469	Conversion from APC/C:Cdc20 to APC/C:Cdh1 in late anaphase Homo sapiens R-HSA-176407	0.0494321	0.150826	2.44696	7.35839	ANAPC15;ANAPC16;CDC26;CDC27;UBE2E1;UBE2D1;ANAPC5;ANAPC11
DTLↆ470	COPI-independent Golgi-to-ER retrograde traffic Homo sapiens R-HSA-6811436	0.0498173	0.151356	2.05654	6.16837	DCTN6;DYNC1H1;DCTN2;GALNT1;DCTN3;RAB18;PLA2G4A;RAB6A;PAFAH1B3;PAFAH1B2;PAFAH1B1
DTLↆ471	mRNA Capping Homo sapiens R-HSA-72086	0.0498173	0.151356	2.05654	6.16837	NCBP1;POLR2B;POLR2C;POLR2E;POLR2H;MNAT1;POLR2J;GTF2F2;GTF2H4;POLR2K;POLR2L
DTLↆ472	Costimulation by the CD28 family Homo sapiens R-HSA-388841	0.0500068	0.15161	1.58057	4.73475	PRR5;YES1;PDPK1;MAPKAP1;PPP2R5A;PIK3R3;PTPN11;MTOR;PPP2CA;CDC42;PPP2CB;PAK1;PPP2R5E;AKT2;MLST8;AKT1;CSK;FYN;PTPN6;GRB2;RAC1;PAK2;HLA-DQB1
DTLↆ473	Hemostasis Homo sapiens R-HSA-109582	0.0524396	0.157637	1.18079	3.48108	APP;CLU;GRB14;KIF5C;AKT2;KIF5B;LAMP2;CFL1;HABP4;AKT1;KIF21A;FAM3C;KIFAP3;SLC16A3;CXADR;ACTN1;APLP2;F2R;ATP1B3;MIF;ATP1B1;TUBA4A;PRKAR1A;ORAI1;TLN1;PFN1;PPIA;GRB7;STXBP3;PDE1A;PDGFB;AK3;ITPR2;PIK3R3;KLC1;PRKCZ;KNG1;RAP1B;CYB5R1;GNG10;RAP1A;PRKAR2B;KIF3A;PRKAR2A;S100A10;TGFB2;YES1;TGFB1;CBX5;HSPA5;RARRES2;H3F3A;L1CAM;PTK2;CDK5;MAFG;CDK2;CALU;GNAS;ESAM;GRB2;GNB5;HRG;CALM1;RAB5A;RCOR1;ITGB1;LGALS3BP;…
DTLↆ474	MAP3K8 (TPL2)-dependent MAPK1/3 activation Homo sapiens R-HSA-5684264	0.0527861	0.157637	2.61666	7.69691	FBXW11;TNIP2;UBC;CUL1;RPS27A;NFKB1;SKP1
DTLↆ475	Regulation of KIT signaling Homo sapiens R-HSA-1433559	0.0527861	0.157637	2.61666	7.69691	YES1;SOCS1;FYN;GRB2;PTPN6;CBL;SH2B2
DTLↆ476	Rap1 signalling Homo sapiens R-HSA-392517	0.0527861	0.157637	2.61666	7.69691	RAP1B;RAP1A;YWHAB;YWHAZ;RAP1GAP;RAPGEF3;SIPA1
DTLↆ477	CRMPs in Sema3A signaling Homo sapiens R-HSA-399956	0.0527861	0.157637	2.61666	7.69691	GSK3B;CDK5;DPYSL2;PLXNA2;CRMP1;FYN;PLXNA4
DTLↆ478	RHO GTPases activate CIT Homo sapiens R-HSA-5625900	0.0527861	0.157637	2.61666	7.69691	MYL6;CDKN1B;RAC1;RHOC;MYH10;RHOA;MYL12B
DTLↆ479	Defective HLCS causes multiple carboxylase deficiency Homo sapiens R-HSA-3371599	0.0529863	0.157637	4.4845	13.1742	PC;PCCB;MCCC1;ACACA
DTLↆ480	Defects in biotin (Btn) metabolism Homo sapiens R-HSA-3323169	0.0529863	0.157637	4.4845	13.1742	PC;PCCB;MCCC1;ACACA
DTLↆ481	Phosphate bond hydrolysis by NUDT proteins Homo sapiens R-HSA-2393930	0.0529863	0.157637	4.4845	13.1742	NUDT9;NUDT1;NUDT15;NUDT5
DTLↆ482	RNA Polymerase I Transcription Initiation Homo sapiens R-HSA-73762	0.0548686	0.160913	1.73733	5.04315	HDAC2;HDAC1;CHD4;GTF2H4;KAT2B;ZNRD1;RBBP4;TWISTNB;POLR2E;POLR1D;RBBP7;POLR2H;MNAT1;MTA3;POLR2K;POLR2L
DTLↆ483	Recycling pathway of L1 Homo sapiens R-HSA-437239	0.0549028	0.160913	2.10309	6.10357	DPYSL2;AP2S1;CLTA;MAPK1;AP2B1;L1CAM;EZR;AP2A2;AP2M1;DNM2
DTLↆ484	Signaling by NOTCH Homo sapiens R-HSA-157118	0.0549532	0.160913	1.41019	4.09135	HDAC2;POGLUT1;HDAC3;HDAC10;HDAC1;HDAC11;SEL1L;CUL1;ATP2A3;CCNC;ARRB1;FURIN;RFNG;RBPJ;HIF1A;APH1A;APH1B;UBC;ST3GAL4;TMED2;ST3GAL6;RAB6A;RPS27A;SKP1;JAG2;PSENEN;MIB2;RBX1;NCOR2;KAT2B;ITCH;SNW1;CREB1;NCOR1;TFDP2;AGO2
DTLↆ485	Mitotic Telophase/Cytokinesis Homo sapiens R-HSA-68884	0.0553841	0.160913	2.88341	8.34303	NUDC;STAG2;RAD21;PDS5B;SMC1A;SMC3
DTLↆ486	Initiation of Nuclear Envelope Reformation Homo sapiens R-HSA-2995383	0.0553841	0.160913	2.88341	8.34303	PPP2CA;ANKLE2;LMNA;PPP2R2A;LEMD2;TMPO
DTLↆ487	Nuclear Envelope Reassembly Homo sapiens R-HSA-2995410	0.0553841	0.160913	2.88341	8.34303	PPP2CA;ANKLE2;LMNA;PPP2R2A;LEMD2;TMPO
DTLↆ488	Retrograde neurotrophin signalling Homo sapiens R-HSA-177504	0.0553841	0.160913	2.88341	8.34303	AP2S1;CLTA;AP2B1;AP2A2;AP2M1;DNM2
DTLↆ489	NF-kB is activated and signals survival Homo sapiens R-HSA-209560	0.0553841	0.160913	2.88341	8.34303	NFKBIA;IRAK1;UBC;RPS27A;SQSTM1;NFKB1
DTLↆ490	Signal regulatory protein (SIRP) family interactions Homo sapiens R-HSA-391160	0.0553841	0.160913	2.88341	8.34303	PTPN11;GRB2;PTPN6;CD47;PTK2;SKAP2
DTLↆ491	Synthesis, secretion, and inactivation of Glucose-dependent Insulinotropic Polypeptide (GIP) Homo sapiens R-HSA-400511	0.0553841	0.160913	2.88341	8.34303	DPP4;SPCS3;SPCS2;SPCS1;SEC11A;SEC11C
DTLↆ492	Loss of Nlp from mitotic centrosomes Homo sapiens R-HSA-380259	0.0554369	0.160913	1.57604	4.55872	YWHAE;CEP57;OFD1;DYNC1H1;HSP90AA1;DCTN2;CETN2;TUBB;SSNA1;DCTN3;TUBG1;TUBB4B;TUBA4A;HAUS1;ACTR1A;HAUS8;HAUS7;PRKAR2B;AKAP9;MAPRE1;YWHAG;PAFAH1B1
DTLↆ493	Loss of proteins required for interphase microtubule organization?from the centrosome Homo sapiens R-HSA-380284	0.0554369	0.160913	1.57604	4.55872	YWHAE;CEP57;OFD1;DYNC1H1;HSP90AA1;DCTN2;CETN2;TUBB;SSNA1;DCTN3;TUBG1;TUBB4B;TUBA4A;HAUS1;ACTR1A;HAUS8;HAUS7;PRKAR2B;AKAP9;MAPRE1;YWHAG;PAFAH1B1
DTLↆ494	Establishment of Sister Chromatid Cohesion Homo sapiens R-HSA-2468052	0.0562079	0.161513	3.36368	9.68301	STAG2;RAD21;PDS5B;SMC1A;SMC3
DTLↆ495	ER Quality Control Compartment (ERQC) Homo sapiens R-HSA-901032	0.0562079	0.161513	3.36368	9.68301	EDEM3;OS9;EDEM2;SEL1L;DERL2
DTLↆ496	ATF6-alpha activates chaperone genes Homo sapiens R-HSA-381183	0.0562079	0.161513	3.36368	9.68301	XBP1;HSPA5;CALR;ATF6;ATF4
DTLↆ497	SLBP independent Processing of Histone Pre-mRNAs Homo sapiens R-HSA-111367	0.0562079	0.161513	3.36368	9.68301	LSM10;NCBP1;SNRPG;SNRPD3;SNRPB
DTLↆ498	Beta-oxidation of pristanoyl-CoA Homo sapiens R-HSA-389887	0.0562079	0.161513	3.36368	9.68301	ACOT8;SCP2;HSD17B4;CROT;CRAT
DTLↆ499	RNA polymerase II transcribes snRNA genes Homo sapiens R-HSA-6807505	0.0597588	0.171372	1.52475	4.2959	GTF2A1;ZNF143;GTF2A2;ICE1;NCBP1;TAF13;GTF2B;SRRT;TAF11;PHAX;RPRD2;GTF2F2;GTF2E2;CDK9;SNAPC1;POLR2B;SNAPC3;POLR2C;POLR2E;RPRD1A;POLR2H;POLR2J;POLR2K;POLR2L
DTLↆ500	Regulation of TP53 Activity through Acetylation Homo sapiens R-HSA-6804758	0.0604202	0.172578	2.16299	6.07028	HDAC2;MEAF6;RBBP4;HDAC1;AKT2;AKT1;CHD4;RBBP7;BRD7
DTLↆ501	Branched-chain amino acid catabolism Homo sapiens R-HSA-70895	0.0604202	0.172578	2.16299	6.07028	ACAD8;HIBADH;SHMT1;IVD;MCCC1;PPM1K;HSD17B10;HIBCH;ALDH9A1
DTLↆ502	Cell-Cell communication Homo sapiens R-HSA-1500931	0.0626153	0.178491	1.37647	3.81385	ITGB1;CD151;FBLIM1;TESK1;ILK;WASL;CLDN1;NTN1;PARD6B;PAK1;PARD6A;FYN;RSU1;RAC1;SPTAN1;VASP;JUP;LAMB3;CADM2;ACTN1;MAGI2;PTPN11;PTK2;CD2AP;MAPK13;CLDN10;CLDN4;CLDN3;CLDN7;CLDN12;CLDN19;CDH13;GRB2;PTPN6;CD47;FERMT2;SKAP2;LIMS1
DTLↆ503	Metabolism of carbohydrates Homo sapiens R-HSA-71387	0.0629575	0.17911	1.24406	3.4402	SLC35B3;SLC25A1;GPI;PYGB;B4GALT3;CHPF;ADPGK;HEXA;SLC2A1;AKR1B1;ENO1;ENO2;ENO3;HK1;NAGLU;HYAL2;CHP1;PGLS;PGM1;MANBA;TPI1;PGAM1;GAA;ABCC5;DCXR;PGAM2;TALDO1;HSPG2;NUP93;PKM;NUP50;B3GNT3;CHST1;B3GNT2;ALDOC;ALDOA;SLC25A11;B4GALT7;GAPDH;PFKFB3;SDC2;SLC5A3;PAPSS1;PPP2CA;PPP2CB;CHST12;GPC1;TPR;UBC;PHKG2;CHST15;ST3GAL4;PGK1;ST3GAL6;GPC5;CHST14;RPS27A;MDH1;GOT1;MDH2;B3GAT3;GOT2;PHKB;GCK;HS3ST1;DERA;PFKL;PC…
DTLↆ504	RNA Polymerase I, RNA Polymerase III, and Mitochondrial Transcription Homo sapiens R-HSA-504046	0.0660188	0.187446	1.39657	3.79561	HDAC2;CRCP;GTF3C6;HDAC1;CHD4;ZNRD1;SNAPC1;RBBP4;SNAPC3;TWISTNB;POLR2E;RBBP7;POLR2H;MTA3;HIST1H2AC;POLR2K;POLR2L;ZNF143;SSB;POLR3GL;CBX3;H2AFZ;H3F3A;MBD2;GTF3A;POLRMT;GTF2H4;KAT2B;POLR3D;NFIC;POLR1D;TFAM;MNAT1;POLR3K
DTLↆ505	MyD88-independent TLR3/TLR4 cascade Homo sapiens R-HSA-166166	0.0679107	0.191677	1.43617	3.86266	ATF1;APP;DHX9;UBE2D2;UBE2D3;CUL1;UBE2D1;HMGB1;TANK;PPP2CA;PPP2CB;MAPK9;TBK1;IRAK1;UBC;MAPK1;FADD;RPS27A;SKP1;MAP2K3;DUSP3;FBXW11;PTPN11;NFKB1;NFKBIA;CREB1;IRF3;TNIP2;UBE2V1
DTLↆ506	Toll Like Receptor 3 (TLR3) Cascade Homo sapiens R-HSA-168164	0.0679107	0.191677	1.43617	3.86266	ATF1;APP;DHX9;UBE2D2;UBE2D3;CUL1;UBE2D1;HMGB1;TANK;PPP2CA;PPP2CB;MAPK9;TBK1;IRAK1;UBC;MAPK1;FADD;RPS27A;SKP1;MAP2K3;DUSP3;FBXW11;PTPN11;NFKB1;NFKBIA;CREB1;IRF3;TNIP2;UBE2V1
DTLↆ507	TRIF-mediated TLR3/TLR4 signaling Homo sapiens R-HSA-937061	0.0679107	0.191677	1.43617	3.86266	ATF1;APP;DHX9;UBE2D2;UBE2D3;CUL1;UBE2D1;HMGB1;TANK;PPP2CA;PPP2CB;MAPK9;TBK1;IRAK1;UBC;MAPK1;FADD;RPS27A;SKP1;MAP2K3;DUSP3;FBXW11;PTPN11;NFKB1;NFKBIA;CREB1;IRF3;TNIP2;UBE2V1
DTLↆ508	Intraflagellar transport Homo sapiens R-HSA-5620924	0.0681024	0.19184	1.74507	4.68855	IFT80;WDR34;HSPB11;IFT20;IFT74;IFT22;KIF3A;WDR60;TCTEX1D2;TRIP11;DYNLRB1;TNPO1;KIFAP3;IFT57
DTLↆ509	SUMOylation Homo sapiens R-HSA-2990846	0.0691708	0.193793	1.42295	3.80095	SP100;PCNA;CETN2;SMC3;HERC2;SENP5;SUMO1;RAD21;SUMO3;TDG;TPR;SUMO2;PHC2;UBE2I;CBX4;PARP1;PCGF2;SMC1A;NUP93;RNF168;HNRNPK;STAG2;NSMCE4A;NUP50;SP3;MDM2;UBA2;HNRNPC;TOP1;SAE1
DTLↆ510	RNA Polymerase III Transcription Initiation From Type 2 Promoter Homo sapiens R-HSA-76066	0.0698791	0.193793	1.97925	5.26677	CRCP;GTF3C6;POLR3GL;POLR3D;POLR2E;POLR1D;POLR2H;POLR3K;POLR2K;POLR2L
DTLↆ511	RNA Pol II CTD phosphorylation and interaction with CE Homo sapiens R-HSA-167160	0.0698791	0.193793	1.97925	5.26677	POLR2B;POLR2C;POLR2E;POLR2H;MNAT1;POLR2J;GTF2F2;GTF2H4;POLR2K;POLR2L
DTLↆ512	RNA Pol II CTD phosphorylation and interaction with CE Homo sapiens R-HSA-77075	0.0698791	0.193793	1.97925	5.26677	POLR2B;POLR2C;POLR2E;POLR2H;MNAT1;POLR2J;GTF2F2;GTF2H4;POLR2K;POLR2L
DTLↆ513	Integrin alphaIIb beta3 signaling Homo sapiens R-HSA-354192	0.0698791	0.193793	1.97925	5.26677	RAP1B;RAP1A;PDPK1;AKT1;CSK;GRB2;TLN1;PTK2;RAPGEF3;BCAR1
DTLↆ514	Peroxisomal lipid metabolism Homo sapiens R-HSA-390918	0.0698791	0.193793	1.97925	5.26677	ALDH3A2;PECR;ACOT8;SCP2;IDH1;ECI2;HSD17B4;HACL1;CROT;CRAT
DTLↆ515	RORA activates gene expression Homo sapiens R-HSA-1368082	0.0698791	0.193793	1.97925	5.26677	NCOA2;SMARCD3;HDAC3;NCOR1;TGS1;CARM1;RORA;NR1D1;SIRT1;ARNTL
DTLↆ516	Pyruvate metabolism Homo sapiens R-HSA-70268	0.0698791	0.193793	1.97925	5.26677	LDHB;LDHA;PDHA1;GLO1;MPC2;PDK3;PDHB;HAGH;SLC16A3;PDK2
DTLↆ517	Metabolism of vitamins and cofactors Homo sapiens R-HSA-196854	0.0712977	0.197344	1.33482	3.52512	VKORC1L1;PANK2;SLC46A1;MOCS2;PANK3;SDC2;SHMT1;QPRT;SLC2A1;NADSYN1;LRP8;ACACA;PPCS;RDH11;RFK;GPC1;NAMPT;GPC5;BCO2;PRSS3;NADK;AASDHPPT;VKORC1;CYB5A;GSTO2;GSTO1;MMAB;AKR1C1;MCCC1;MTHFS;NMNAT3;HSPG2;COASY;LMBRD1;BTD;PC;MTHFD1;PCCB;SDC1;LRP10;MMADHC;CD320
DTLↆ518	Trafficking of GluR2-containing AMPA receptors Homo sapiens R-HSA-416993	0.0725058	0.198766	2.35484	6.1793	NSF;TSPAN7;AP2S1;PICK1;AP2B1;AP2A2;AP2M1
DTLↆ519	KSRP (KHSRP) binds and destabilizes mRNA Homo sapiens R-HSA-450604	0.0725058	0.198766	2.35484	6.1793	EXOSC7;EXOSC4;AKT1;EXOSC3;YWHAZ;DCP2;EXOSC1
DTLↆ520	Beta-catenin phosphorylation cascade Homo sapiens R-HSA-196299	0.0725058	0.198766	2.35484	6.1793	PPP2CA;GSK3B;PPP2CB;FRAT1;CSNK1A1;PPP2R5E;PPP2R5A
DTLↆ521	RHO GTPases Activate ROCKs Homo sapiens R-HSA-5627117	0.0725058	0.198766	2.35484	6.1793	PPP1CB;MYL6;LIMK2;RHOC;MYH10;RHOA;MYL12B
DTLↆ522	Mitochondrial Fatty Acid Beta-Oxidation Homo sapiens R-HSA-77289	0.0725058	0.198766	2.35484	6.1793	HADHB;HADHA;ACADVL;ECHS1;PCCB;ACADM;HADH
DTLↆ523	RHO GTPases activate PKNs Homo sapiens R-HSA-5625740	0.0758711	0.207594	1.5599	4.02255	YWHAE;NCOA2;YWHAB;H2AFZ;PDPK1;H3F3A;RHOC;YWHAZ;RHOA;MYL12B;PPP1CB;MYL6;YWHAQ;RAC1;PKN1;MYH10;YWHAG;HIST1H2AC;YWHAH
DTLↆ524	Transcriptional regulation of white adipocyte differentiation Homo sapiens R-HSA-381340	0.0774278	0.211449	1.46912	3.7586	NCOA2;SMARCD3;HDAC3;TGFB1;CEBPD;NCOA3;MED8;CCNC;MED4;MED27;TNF;SREBF2;NFKB1;NCOR2;MED11;NCOR1;MED24;KLF5;MED30;CDK4;MED10;MED21;TGS1;CARM1
DTLↆ525	SUMOylation of transcription factors Homo sapiens R-HSA-3232118	0.0786571	0.211576	2.52282	6.41466	UBE2I;SUMO1;SUMO3;SP3;SUMO2;MDM2
DTLↆ526	TP53 regulates transcription of several additional cell death genes whose specific roles in p53-dependent apoptosis remain uncertain Homo sapiens R-HSA-6803205	0.0786571	0.211576	2.52282	6.41466	PPP1R13B;TP53I3;BCL6;PERP;CHM;RABGGTB
DTLↆ527	AMER1 mutants destabilize the destruction complex Homo sapiens R-HSA-4839748	0.0786571	0.211576	2.52282	6.41466	PPP2CA;GSK3B;PPP2CB;CSNK1A1;PPP2R5E;PPP2R5A
DTLↆ528	Truncations of AMER1 destabilize the destruction complex Homo sapiens R-HSA-5467348	0.0786571	0.211576	2.52282	6.41466	PPP2CA;GSK3B;PPP2CB;CSNK1A1;PPP2R5E;PPP2R5A
DTLↆ529	truncated APC mutants destabilize the destruction complex Homo sapiens R-HSA-4839744	0.0786571	0.211576	2.52282	6.41466	PPP2CA;GSK3B;PPP2CB;CSNK1A1;PPP2R5E;PPP2R5A
DTLↆ530	AXIN missense mutants destabilize the destruction complex Homo sapiens R-HSA-5467340	0.0786571	0.211576	2.52282	6.41466	PPP2CA;GSK3B;PPP2CB;CSNK1A1;PPP2R5E;PPP2R5A
DTLↆ531	AXIN mutants destabilize the destruction complex, activating WNT signaling Homo sapiens R-HSA-4839735	0.0786571	0.211576	2.52282	6.41466	PPP2CA;GSK3B;PPP2CB;CSNK1A1;PPP2R5E;PPP2R5A
DTLↆ532	APC truncation mutants have impaired AXIN binding Homo sapiens R-HSA-5467337	0.0786571	0.211576	2.52282	6.41466	PPP2CA;GSK3B;PPP2CB;CSNK1A1;PPP2R5E;PPP2R5A
DTLↆ533	TRAF6 mediated induction of NFkB and MAP kinases upon TLR7/8 or 9 activation Homo sapiens R-HSA-975138	0.0792166	0.212681	1.45121	3.67964	ATF1;APP;DHX9;CUL1;HMGB1;ECSIT;PPP2CA;PPP2CB;MAPK9;IRAK1;UBC;MAPK1;RPS27A;SKP1;MAP2K3;DUSP3;MAP3K1;FBXW11;IRAK4;NFKB1;NFKBIA;CREB1;TNIP2;PELI1;UBE2V1
DTLↆ534	Activation of gene expression by SREBF (SREBP) Homo sapiens R-HSA-2426168	0.0814032	0.218142	1.68263	4.22062	IDI1;NCOA2;FDPS;MVK;SMARCD3;CYP51A1;ELOVL6;ACACA;SREBF2;SQLE;TGS1;CARM1;SC5D;FDFT1
DTLↆ535	APOBEC3G mediated resistance to HIV-1 infection Homo sapiens R-HSA-180689	0.0828727	0.219207	5.04429	12.5626	HMGA1;PSIP1;PPIA
DTLↆ536	Loss of Function of FBXW7 in Cancer and NOTCH1 Signaling Homo sapiens R-HSA-2644607	0.0828727	0.219207	5.04429	12.5626	CUL1;RBX1;SKP1
DTLↆ537	FBXW7 Mutants and NOTCH1 in Cancer Homo sapiens R-HSA-2644605	0.0828727	0.219207	5.04429	12.5626	CUL1;RBX1;SKP1
DTLↆ538	Cytochrome c-mediated apoptotic response Homo sapiens R-HSA-111461	0.0828727	0.219207	5.04429	12.5626	CASP7;APAF1;CYCS
DTLↆ539	Activation of caspases through apoptosome-mediated cleavage Homo sapiens R-HSA-111459	0.0828727	0.219207	5.04429	12.5626	CASP7;APAF1;CYCS
DTLↆ540	Trafficking of myristoylated proteins to the cilium Homo sapiens R-HSA-5624138	0.0828727	0.219207	5.04429	12.5626	UNC119B;ARL3;CYS1
DTLↆ541	Signaling by MST1 Homo sapiens R-HSA-8852405	0.0828727	0.219207	5.04429	12.5626	SPINT1;HPN;SPINT2
DTLↆ542	AURKA Activation by TPX2 Homo sapiens R-HSA-8854518	0.0835355	0.220552	1.48119	3.67703	YWHAE;CEP57;OFD1;DYNC1H1;HSP90AA1;DCTN2;CETN2;TUBB;SSNA1;DCTN3;TUBG1;TUBB4B;TUBA4A;HAUS1;ACTR1A;HAUS8;HAUS7;PRKAR2B;AKAP9;MAPRE1;YWHAG;PAFAH1B1
DTLↆ543	Uptake and function of anthrax toxins Homo sapiens R-HSA-5210891	0.0840932	0.220802	2.80288	6.93946	MAP2K3;MAP2K2;PDCD6IP;FURIN;CALM1
DTLↆ544	Interleukin-6 signaling Homo sapiens R-HSA-1059683	0.0840932	0.220802	2.80288	6.93946	STAT3;PTPN11;CBL;JAK2;JAK1
DTLↆ545	Biotin transport and metabolism Homo sapiens R-HSA-196780	0.0840932	0.220802	2.80288	6.93946	BTD;PC;PCCB;MCCC1;ACACA
DTLↆ546	Chromatin organization Homo sapiens R-HSA-4839726	0.0853957	0.223403	1.24586	3.06538	SUV39H2;SMARCB1;SETD3;HDAC10;PHF20;EHMT1;ASH2L;ARID4B;CHD4;ING4;MECOM;KAT8;HMG20B;JAK2;HIST1H2AC;NCOA2;KDM2A;PRMT1;H2AFZ;ACTL6A;MSL3;JMJD6;NCOR2;TAF6L;KAT2B;MORF4L1;NCOR1;BRMS1;HAT1;SMARCD2;HDAC2;SMARCD3;HDAC3;MEAF6;HDAC1;GPS2;RBBP4;SAP30L;MBIP;SAP18;BRD8;SMYD3;SUDS3;DMAP1;RBBP7;MTA3;SUZ12;DR1;MCRS1;TAF10;SETDB2;ELP5;ELP6;COPRS;REST;MRGBP;CDK4;CARM1;TADA3;OGT;RCOR1
DTLↆ547	Chromatin modifying enzymes Homo sapiens R-HSA-3247509	0.0853957	0.223403	1.24586	3.06538	SUV39H2;SMARCB1;SETD3;HDAC10;PHF20;EHMT1;ASH2L;ARID4B;CHD4;ING4;MECOM;KAT8;HMG20B;JAK2;HIST1H2AC;NCOA2;KDM2A;PRMT1;H2AFZ;ACTL6A;MSL3;JMJD6;NCOR2;TAF6L;KAT2B;MORF4L1;NCOR1;BRMS1;HAT1;SMARCD2;HDAC2;SMARCD3;HDAC3;MEAF6;HDAC1;GPS2;RBBP4;SAP30L;MBIP;SAP18;BRD8;SMYD3;SUDS3;DMAP1;RBBP7;MTA3;SUZ12;DR1;MCRS1;TAF10;SETDB2;ELP5;ELP6;COPRS;REST;MRGBP;CDK4;CARM1;TADA3;OGT;RCOR1
DTLↆ548	HS-GAG degradation Homo sapiens R-HSA-2024096	0.0863671	0.224019	2.07024	5.07032	NAGLU;GLB1;SDC2;GPC1;SDC1;GPC5;HPSE;HSPG2
DTLↆ549	Signal transduction by L1 Homo sapiens R-HSA-445144	0.0863671	0.224019	2.07024	5.07032	ITGB1;PAK1;MAP2K2;CSNK2A2;CSNK2B;MAPK1;RAC1;L1CAM
DTLↆ550	Vitamin C (ascorbate) metabolism Homo sapiens R-HSA-196836	0.0871131	0.224019	3.36316	8.20795	CYB5A;GSTO2;GSTO1;SLC2A1
DTLↆ551	WNT mediated activation of DVL Homo sapiens R-HSA-201688	0.0871131	0.224019	3.36316	8.20795	CSNK2A2;CSNK2B;DVL3;PIP5K1B
DTLↆ552	Downregulation of ERBB4 signaling Homo sapiens R-HSA-1253288	0.0871131	0.224019	3.36316	8.20795	ITCH;NEDD4;UBC;RPS27A
DTLↆ553	Regulation of cytoskeletal remodeling and cell spreading by IPP complex components Homo sapiens R-HSA-446388	0.0871131	0.224019	3.36316	8.20795	ACTN1;TESK1;RSU1;LIMS1
DTLↆ554	Coenzyme A biosynthesis Homo sapiens R-HSA-196783	0.0871131	0.224019	3.36316	8.20795	PANK2;PANK3;PPCS;COASY
DTLↆ555	NR1D1 (REV-ERBA) represses gene expression Homo sapiens R-HSA-1368071	0.0871131	0.224019	3.36316	8.20795	NCOR1;HDAC3;NR1D1;ARNTL
DTLↆ556	PERK regulates gene expression Homo sapiens R-HSA-381042	0.0871968	0.224019	1.86917	4.56001	EXOSC7;EXOSC4;HSPA5;EXOSC3;EIF2S1;ATF6;EXOSC1;DCP2;HERPUD1;ATF4
DTLↆ557	Ca-dependent events Homo sapiens R-HSA-111996	0.0871968	0.224019	1.86917	4.56001	CREB1;PRKAR2B;PRKAR1A;PDE1A;PRKAR2A;ADCY3;MAPK1;PLA2G4A;CALM1;ADCY5
DTLↆ558	Toll Like Receptor 9 (TLR9) Cascade Homo sapiens R-HSA-168138	0.0906519	0.232478	1.41183	3.38942	ATF1;APP;DHX9;CUL1;HMGB1;ECSIT;EEA1;PPP2CA;PPP2CB;MAPK9;IRAK1;UBC;MAPK1;RPS27A;SKP1;MAP2K3;DUSP3;MAP3K1;FBXW11;IRAK4;NFKB1;NFKBIA;CREB1;TNIP2;PELI1;UBE2V1
DTLↆ559	Association of TriC/CCT with target proteins during biosynthesis Homo sapiens R-HSA-390471	0.0910336	0.23304	1.68248	4.03212	CCT3;CCT2;HDAC3;STAT3;CCT6A;TCP1;XRN2;CCT8;FKBP9;CCT7;FBXL5;CCT5;CCT4
DTLↆ560	MyD88:Mal cascade initiated on plasma membrane Homo sapiens R-HSA-166058	0.0920082	0.233861	1.39849	3.33664	ATF1;APP;DHX9;CUL1;HMGB1;ECSIT;PPP2CA;PPP2CB;MAPK9;SOCS1;IRAK1;UBC;MAPK1;RPS27A;SKP1;MAP2K3;DUSP3;MAP3K1;FBXW11;IRAK4;NFKB1;SIGIRR;NFKBIA;CREB1;TNIP2;PELI1;UBE2V1
DTLↆ561	Toll Like Receptor TLR1:TLR2 Cascade Homo sapiens R-HSA-168179	0.0920082	0.233861	1.39849	3.33664	ATF1;APP;DHX9;CUL1;HMGB1;ECSIT;PPP2CA;PPP2CB;MAPK9;SOCS1;IRAK1;UBC;MAPK1;RPS27A;SKP1;MAP2K3;DUSP3;MAP3K1;FBXW11;IRAK4;NFKB1;SIGIRR;NFKBIA;CREB1;TNIP2;PELI1;UBE2V1
DTLↆ562	Toll Like Receptor TLR6:TLR2 Cascade Homo sapiens R-HSA-168188	0.0920082	0.233861	1.39849	3.33664	ATF1;APP;DHX9;CUL1;HMGB1;ECSIT;PPP2CA;PPP2CB;MAPK9;SOCS1;IRAK1;UBC;MAPK1;RPS27A;SKP1;MAP2K3;DUSP3;MAP3K1;FBXW11;IRAK4;NFKB1;SIGIRR;NFKBIA;CREB1;TNIP2;PELI1;UBE2V1
DTLↆ563	Toll Like Receptor 2 (TLR2) Cascade Homo sapiens R-HSA-181438	0.0920082	0.233861	1.39849	3.33664	ATF1;APP;DHX9;CUL1;HMGB1;ECSIT;PPP2CA;PPP2CB;MAPK9;SOCS1;IRAK1;UBC;MAPK1;RPS27A;SKP1;MAP2K3;DUSP3;MAP3K1;FBXW11;IRAK4;NFKB1;SIGIRR;NFKBIA;CREB1;TNIP2;PELI1;UBE2V1
DTLↆ564	Positive epigenetic regulation of rRNA expression Homo sapiens R-HSA-5250913	0.0946864	0.240242	1.45205	3.42276	GSK3B;HDAC2;H2AFZ;HDAC1;CBX3;H3F3A;SMARCA5;DDX21;CHD4;DEK;KAT2B;ZNRD1;RBBP4;TWISTNB;POLR1D;POLR2E;RBBP7;POLR2H;MTA3;HIST1H2AC;POLR2K;POLR2L
DTLↆ565	Miscellaneous transport and binding events Homo sapiens R-HSA-5223345	0.0959983	0.242287	2.14062	5.01639	DMTN;MMGT1;TUSC3;NIPAL3;CTNS;NIPA2;ADD1
DTLↆ566	Regulation of signaling by CBL Homo sapiens R-HSA-912631	0.0959983	0.242287	2.14062	5.01639	YES1;RAPGEF1;PIK3R3;FYN;GRB2;CBL;CRKL
DTLↆ567	Immune System Homo sapiens R-HSA-168256	0.0960006	0.242287	1.0863	2.54564	ATF1;EIF4A2;CYFIP2;NCKAP1;EIF4A1;APP;IFITM2;EIF4A3;KEAP1;WDR83;UBE2L6;CRKL;UBE2L3;PSMD8;HERC4;LGALS3;PSMD9;HERC3;PSMD6;RNF115;TBK1;HERC2;PSMD7;RNF114;PSMD4;AKT2;CDC26;PSMD2;CDC27;PSMD3;AP1S2;AKT1;FBXO3;PSMD1;PIP4K2C;ATP6V1E1;PRSS3;KIFAP3;IER3;SKP1;ATP6V1G1;CXADR;ATP6V0E1;FBXO2;IL1R2;HLA-C;HLA-G;HLA-E;SIGIRR;BTC;NUP93;RNF126;PRKAR1A;AKAP9;PSME1;ORAI1;PSME2;RBCK1;TLN1;ATP6V0D1;ANAPC13;SPTBN5;SAR1B;…
DTLↆ568	Senescence-Associated Secretory Phenotype (SASP) Homo sapiens R-HSA-2559582	0.0966106	0.243397	1.43375	3.35078	CDKN2D;CDKN1B;ANAPC15;ANAPC16;H2AFZ;H3F3A;STAT3;UBE2E1;UBE2D1;EHMT1;NFKB1;ANAPC11;CDK6;CDK4;CDC26;CDC27;UBC;CDK2;MAPK1;ANAPC5;IGFBP7;RPS27A;HIST1H2AC
DTLↆ569	Post-translational modification: synthesis of GPI-anchored proteins Homo sapiens R-HSA-163125	0.0976359	0.244688	1.89237	4.40262	DPM2;DPM3;PIGT;PGAP1;PIGP;PIGK;PIGF;PIGX;PIGH
DTLↆ570	Antigen Presentation: Folding, assembly and peptide loading of class I MHC Homo sapiens R-HSA-983170	0.0976359	0.244688	1.89237	4.40262	PDIA3;SEC24A;HSPA5;SAR1B;HLA-C;TAP1;CALR;HLA-G;HLA-E
DTLↆ571	RAF activation Homo sapiens R-HSA-5673000	0.0976359	0.244688	1.89237	4.40262	PPP2CA;PPP2CB;MAP2K2;YWHAB;PPP2R5E;PPP2R5A;KRAS;PHB;JAK2
DTLↆ572	MyD88 dependent cascade initiated on endosome Homo sapiens R-HSA-975155	0.099857	0.249381	1.40265	3.23174	ATF1;APP;DHX9;CUL1;HMGB1;ECSIT;PPP2CA;PPP2CB;MAPK9;IRAK1;UBC;MAPK1;RPS27A;SKP1;MAP2K3;DUSP3;MAP3K1;FBXW11;IRAK4;NFKB1;NFKBIA;CREB1;TNIP2;PELI1;UBE2V1
DTLↆ573	Toll Like Receptor 7/8 (TLR7/8) Cascade Homo sapiens R-HSA-168181	0.099857	0.249381	1.40265	3.23174	ATF1;APP;DHX9;CUL1;HMGB1;ECSIT;PPP2CA;PPP2CB;MAPK9;IRAK1;UBC;MAPK1;RPS27A;SKP1;MAP2K3;DUSP3;MAP3K1;FBXW11;IRAK4;NFKB1;NFKBIA;CREB1;TNIP2;PELI1;UBE2V1
DTLↆ574	Apoptotic execution phase Homo sapiens R-HSA-75153	0.104719	0.261069	1.53838	3.47131	DBNL;GSN;HMGB1;ADD1;PTK2;TJP1;CASP7;H1F0;STK24;LMNA;HIST1H1E;ACIN1;DNM1L;SPTAN1;PAK2;KPNA1
DTLↆ575	Depolymerisation of the Nuclear Lamina Homo sapiens R-HSA-4419969	0.106563	0.261116	2.24236	5.02068	CCNB1;CNEP1R1;LMNA;LEMD2;LPIN2;TMPO
DTLↆ576	Mismatch Repair Homo sapiens R-HSA-5358508	0.106563	0.261116	2.24236	5.02068	MSH6;PCNA;MSH2;MSH3;RPA3;POLD2
DTLↆ577	NRIF signals cell death from the nucleus Homo sapiens R-HSA-205043	0.106563	0.261116	2.24236	5.02068	PSENEN;APH1A;APH1B;UBC;RPS27A;SQSTM1
DTLↆ578	Glycogen breakdown (glycogenolysis) Homo sapiens R-HSA-70221	0.106563	0.261116	2.24236	5.02068	PYGB;GAA;PHKG2;PHKB;CALM1;PGM1
DTLↆ579	S33 mutants of beta-catenin aren't phosphorylated Homo sapiens R-HSA-5358747	0.106563	0.261116	2.24236	5.02068	PPP2CA;GSK3B;PPP2CB;CSNK1A1;PPP2R5E;PPP2R5A
DTLↆ580	S45 mutants of beta-catenin aren't phosphorylated Homo sapiens R-HSA-5358751	0.106563	0.261116	2.24236	5.02068	PPP2CA;GSK3B;PPP2CB;CSNK1A1;PPP2R5E;PPP2R5A
DTLↆ581	phosphorylation site mutants of CTNNB1 are not targeted to the proteasome by the destruction complex Homo sapiens R-HSA-4839743	0.106563	0.261116	2.24236	5.02068	PPP2CA;GSK3B;PPP2CB;CSNK1A1;PPP2R5E;PPP2R5A
DTLↆ582	T41 mutants of beta-catenin aren't phosphorylated Homo sapiens R-HSA-5358752	0.106563	0.261116	2.24236	5.02068	PPP2CA;GSK3B;PPP2CB;CSNK1A1;PPP2R5E;PPP2R5A
DTLↆ583	S37 mutants of beta-catenin aren't phosphorylated Homo sapiens R-HSA-5358749	0.106563	0.261116	2.24236	5.02068	PPP2CA;GSK3B;PPP2CB;CSNK1A1;PPP2R5E;PPP2R5A
DTLↆ584	Misspliced GSK3beta mutants stabilize beta-catenin Homo sapiens R-HSA-5339716	0.106563	0.261116	2.24236	5.02068	PPP2CA;GSK3B;PPP2CB;CSNK1A1;PPP2R5E;PPP2R5A
DTLↆ585	Negative regulation of FGFR3 signaling Homo sapiens R-HSA-5654732	0.10687	0.261421	1.77068	3.95949	PPP2CA;PPP2CB;UBC;FGF18;MAPK1;PTPN11;GRB2;CBL;RPS27A;FGF2
DTLↆ586	Negative regulation of MAPK pathway Homo sapiens R-HSA-5675221	0.107748	0.263118	1.62006	3.60944	MAP2K2;YWHAB;DUSP1;PEBP1;PPP2R5A;DUSP8;PPP2CA;PPP2CB;PPP2R5E;UBC;MAPK1;KRAS;RPS27A
DTLↆ587	Post-chaperonin tubulin folding pathway Homo sapiens R-HSA-389977	0.109537	0.267032	1.92224	4.25101	TUBA1C;TUBA1B;TUBB6;ARL2;TBCB;TBCA;TUBB4B;TUBA4A
DTLↆ588	Intra-Golgi traffic Homo sapiens R-HSA-6811438	0.112663	0.274185	1.57025	3.42842	NAPA;NSF;ARF1;RIC1;COG6;GOSR2;COG2;NAPG;CYTH3;MAN2A2;MAN1C1;STX5;TRIP11;CYTH1
DTLↆ589	Signaling by FGFR in disease Homo sapiens R-HSA-1226099	0.113751	0.276362	1.45326	3.15902	CPSF6;NCBP1;STAT3;ERLIN2;FGF2;GTF2F2;BAG4;POLR2B;POLR2C;FGFR1OP2;FGF18;POLR2E;KRAS;GRB2;LRRFIP1;POLR2H;POLR2J;POLR2K;POLR2L
DTLↆ590	FGFR2 mutant receptor activation Homo sapiens R-HSA-1839126	0.114498	0.277237	1.68219	3.64563	NCBP1;POLR2B;POLR2C;FGF18;POLR2E;POLR2H;FGF2;POLR2J;GTF2F2;POLR2K;POLR2L
DTLↆ591	Smooth Muscle Contraction Homo sapiens R-HSA-445355	0.114498	0.277237	1.68219	3.64563	MYL6;ANXA2;TPM4;TPM3;TPM1;MYL6B;TLN1;CALM1;MYL12A;MYLK;MYL12B
DTLↆ592	Integration of energy metabolism Homo sapiens R-HSA-163685	0.116474	0.281544	1.32108	2.84045	SLC2A1;ARL2;ITPR2;PRKAG2;ADCY3;CACNA1D;CACNA1C;AKAP5;ADIPOR1;ACACA;GNAI1;ADCY5;GNAI2;PPP2CA;PPP2CB;GNG10;RAP1A;GNG5;PRKAR2B;PRKAR2A;MLX;TALDO1;ARL2BP;PRKAR1A;GNAS;GNB5;SLC25A5;PLCB1;SLC25A4;RAPGEF3;SLC25A6
DTLↆ593	Defective EXT2 causes exostoses 2 Homo sapiens R-HSA-3656237	0.11787	0.28159	2.40231	5.13655	GPC1;SDC2;SDC1;GPC5;HSPG2
DTLↆ594	Defective EXT1 causes exostoses 1, TRPS2 and CHDS Homo sapiens R-HSA-3656253	0.11787	0.28159	2.40231	5.13655	GPC1;SDC2;SDC1;GPC5;HSPG2
DTLↆ595	Endosomal/Vacuolar pathway Homo sapiens R-HSA-1236977	0.11787	0.28159	2.40231	5.13655	CTSL;HLA-C;LNPEP;HLA-G;HLA-E
DTLↆ596	ATF6-alpha activates chaperones Homo sapiens R-HSA-381033	0.11787	0.28159	2.40231	5.13655	XBP1;HSPA5;CALR;ATF6;ATF4
DTLↆ597	Caspase-mediated cleavage of cytoskeletal proteins Homo sapiens R-HSA-264870	0.11787	0.28159	2.40231	5.13655	CASP7;GSN;DBNL;SPTAN1;ADD1
DTLↆ598	Vitamin B5 (pantothenate) metabolism Homo sapiens R-HSA-199220	0.11787	0.28159	2.40231	5.13655	PANK2;PANK3;PPCS;AASDHPPT;COASY
DTLↆ599	Purine ribonucleoside monophosphate biosynthesis Homo sapiens R-HSA-73817	0.11787	0.28159	2.40231	5.13655	ADSL;ATIC;GMPS;PAICS;LHPP
DTLↆ600	PTK6 Regulates RHO GTPases, RAS GTPase and MAP kinases Homo sapiens R-HSA-8849471	0.120259	0.286819	1.78094	3.77221	RASA1;DAB2IP;ELMO2;RASAL1;KRAS;RAC1;DOCK1;RHOA;BCAR1
DTLↆ601	Constitutive Signaling by Ligand-Responsive EGFR Cancer Variants Homo sapiens R-HSA-1236382	0.123162	0.291796	1.96211	4.10916	HSP90AA1;CDC37;UBC;KRAS;GRB2;CBL;RPS27A
DTLↆ602	Signaling by Ligand-Responsive EGFR Variants in Cancer Homo sapiens R-HSA-5637815	0.123162	0.291796	1.96211	4.10916	HSP90AA1;CDC37;UBC;KRAS;GRB2;CBL;RPS27A
DTLↆ603	Signaling by EGFR in Cancer Homo sapiens R-HSA-1643713	0.123162	0.291796	1.96211	4.10916	HSP90AA1;CDC37;UBC;KRAS;GRB2;CBL;RPS27A
DTLↆ604	Ephrin signaling Homo sapiens R-HSA-3928664	0.123162	0.291796	1.96211	4.10916	SDCBP;PAK1;FYN;RAC1;ARHGEF7;PAK2;MYL12A
DTLↆ605	tRNA processing Homo sapiens R-HSA-72306	0.126728	0.299748	1.31921	2.7251	TSEN34;POP5;TRMU;DDX1;URM1;RTCB;ZBTB8OS;C2ORF49;EPRS;MTO1;LAGE3;HSD17B10;TSEN54;TRMT112;CLP1;TPR;TYW1;RPP38;TRNT1;PUS7;NUP93;QTRT1;NUP50;TRMT6;RPP21;TRMT11;RPP25;TRMT61A;RAN
DTLↆ606	AKT phosphorylates targets in the nucleus Homo sapiens R-HSA-198693	0.129201	0.303591	2.69035	5.50549	CREB1;AKT2;RPS6KB2;AKT1
DTLↆ607	Small interfering RNA (siRNA) biogenesis Homo sapiens R-HSA-426486	0.129201	0.303591	2.69035	5.50549	TSNAX;PRKRA;AGO2;TSN
DTLↆ608	Inactivation of Cdc42 and Rac Homo sapiens R-HSA-428543	0.129201	0.303591	2.69035	5.50549	CDC42;GPC1;RAC1;SRGAP3
DTLↆ609	Pyrimidine salvage reactions Homo sapiens R-HSA-73614	0.129201	0.303591	2.69035	5.50549	CDA;UCK1;TK2;TK1
DTLↆ610	Transport of Mature mRNA derived from an Intron-Containing Transcript Homo sapiens R-HSA-159236	0.130524	0.305914	1.40221	2.85519	FYTTD1;NXT1;NCBP1;RBM8A;POLDIP3;EIF4A3;THOC3;THOC2;THOC5;CDC40;NUP93;DDX39A;NUP50;SARNP;MAGOH;TPR;SRSF2;SRSF4;RNPS1;SRSF9
DTLↆ611	NRAGE signals death through JNK Homo sapiens R-HSA-193648	0.130618	0.305914	1.5195	3.09292	VAV3;ARHGEF12;MAGED1;BAD;RASGRF2;ARHGEF16;ARHGEF18;AATF;ARHGAP4;TIAM1;MCF2L;ARHGEF3;RAC1;ARHGEF7
DTLↆ612	Negative epigenetic regulation of rRNA expression Homo sapiens R-HSA-5250941	0.133657	0.312521	1.37112	2.75935	DNMT1;HDAC2;H2AFZ;HDAC1;H3F3A;MBD2;SMARCA5;ARID4B;SIRT1;GTF2H4;ZNRD1;SAP30L;TWISTNB;POLR1D;POLR2E;SAP18;SUDS3;POLR2H;MNAT1;HIST1H2AC;POLR2K;POLR2L
DTLↆ613	Regulation of insulin secretion Homo sapiens R-HSA-422356	0.134883	0.314873	1.35803	2.72061	SLC2A1;ITPR2;ARL2;CACNA1D;AKAP5;CACNA1C;GNAI1;ADCY5;GNAI2;GNG10;RAP1A;GNG5;ARL2BP;PRKAR1A;PRKAR2B;PRKAR2A;GNAS;GNB5;SLC25A5;PLCB1;SLC25A4;RAPGEF3;SLC25A6
DTLↆ614	RAF-independent MAPK1/3 activation Homo sapiens R-HSA-112409	0.135733	0.315828	1.79397	3.58268	MAP2K2;DUSP1;PEA15;MAPK1;PTPN11;DUSP8;JAK2;JAK1
DTLↆ615	Signaling by BMP Homo sapiens R-HSA-201451	0.135733	0.315828	1.79397	3.58268	SMAD1;SMAD4;ZFYVE16;SMURF2;UBE2D3;UBE2D1;SMAD5;CHRDL1
DTLↆ616	GPVI-mediated activation cascade Homo sapiens R-HSA-114604	0.137559	0.316642	1.45504	2.88635	VAV3;PDPK1;RHOG;PIK3R3;PTPN11;PRKCZ;RHOA;CDC42;AKT2;AKT1;FYN;PTPN6;GRB2;RAC1;JAK2;JAK1
DTLↆ617	PTK6 Regulates Cell Cycle Homo sapiens R-HSA-8849470	0.138058	0.316642	3.36264	6.65831	CDKN1B;CDK4;CDK2
DTLↆ618	Scavenging by Class F Receptors Homo sapiens R-HSA-3000484	0.138058	0.316642	3.36264	6.65831	HSP90AA1;HSPH1;CALR
DTLↆ619	p75NTR negatively regulates cell cycle via SC1 Homo sapiens R-HSA-193670	0.138058	0.316642	3.36264	6.65831	HDAC2;HDAC3;HDAC1
DTLↆ620	Choline catabolism Homo sapiens R-HSA-6798163	0.138058	0.316642	3.36264	6.65831	DMGDH;CHDH;ALDH7A1
DTLↆ621	mitochondrial fatty acid beta-oxidation of unsaturated fatty acids Homo sapiens R-HSA-77288	0.138058	0.316642	3.36264	6.65831	HADHB;HADHA;ACADM
DTLↆ622	Beta-oxidation of very long chain fatty acids Homo sapiens R-HSA-390247	0.138058	0.316642	3.36264	6.65831	ACOT8;HSD17B4;CRAT
DTLↆ623	Protein repair Homo sapiens R-HSA-5676934	0.138058	0.316642	3.36264	6.65831	PCMT1;MSRA;MSRB2
DTLↆ624	SUMO E3 ligases SUMOylate target proteins Homo sapiens R-HSA-3108232	0.138075	0.316642	1.31708	2.60777	SP100;PCNA;CETN2;SMC3;HERC2;SUMO1;SUMO3;RAD21;TDG;SUMO2;TPR;PHC2;UBE2I;PARP1;CBX4;PCGF2;SMC1A;NUP93;RNF168;NSMCE4A;HNRNPK;STAG2;NUP50;SP3;MDM2;TOP1;HNRNPC
DTLↆ625	p75NTR signals via NF-kB Homo sapiens R-HSA-193639	0.13883	0.317864	2.01799	3.98454	NFKBIA;IRAK1;UBC;RPS27A;SQSTM1;NFKB1
DTLↆ626	MAP2K and MAPK activation Homo sapiens R-HSA-5674135	0.141531	0.323015	1.55272	3.03594	RAP1B;RAP1A;MAP2K2;YWHAB;PEBP1;MAPK1;WDR83;ARRB1;CSK;KRAS;TLN1;LAMTOR3
DTLↆ627	Glutathione conjugation Homo sapiens R-HSA-156590	0.141531	0.323015	1.55272	3.03594	GSTM4;GGCT;GSTM3;GSTK1;GSTO2;GSTO1;GSTP1;MGST3;ESD;MGST2;GSTT2B;GSTM5
DTLↆ628	BMAL1:CLOCK,NPAS2 activates circadian gene expression Homo sapiens R-HSA-1368108	0.146215	0.333175	1.50814	2.89966	NCOA2;SMARCD3;HDAC3;BHLHE41;RORA;NR1D1;HIF1A;ARNTL;CREB1;NCOR1;TGS1;CARM1;NAMPT
DTLↆ629	NoRC negatively regulates rRNA expression Homo sapiens R-HSA-427413	0.147369	0.33527	1.35901	2.60226	DNMT1;HDAC2;H2AFZ;HDAC1;H3F3A;MBD2;SMARCA5;ARID4B;GTF2H4;ZNRD1;SAP30L;TWISTNB;POLR1D;POLR2E;SAP18;SUDS3;POLR2H;MNAT1;HIST1H2AC;POLR2K;POLR2L
DTLↆ630	Factors involved in megakaryocyte development and platelet production Homo sapiens R-HSA-983231	0.149565	0.339727	1.24202	2.35987	HDAC2;DOCK9;HDAC1;AK3;KLC1;CDC42;CAPZB;KIF5C;KIF3A;PRKAR2B;KIF5B;PRKAR2A;MFN1;HMG20B;MFN2;KIF21A;RAC1;KIFAP3;JAK2;SH2B2;CBX5;H3F3A;ITPK1;RAD51B;CDK5;KIF2A;KIFC2;IRF3;PRKAR1A;MAFG;CAPZA1;KIF26B;CDK2;IRF2;CAPZA2;RAB5A;DOCK1;RCOR1
DTLↆ631	GAB1 signalosome Homo sapiens R-HSA-180292	0.151061	0.34175	1.25771	2.37715	PRR5;GSK3B;GSK3A;CDKN1B;MAPKAP1;PDGFB;PIK3R3;FGF2;PPP2CA;PPP2CB;PPP2R5E;AKT2;MLST8;AKT1;MAPK1;PIP5K1B;CSK;FYN;PIP4K2C;IER3;PDPK1;BAD;PPP2R5A;PTPN11;MTOR;BTC;CREB1;FGF18;AGO2;AKT1S1;RPS6KB2;MDM2;GRB2;HBEGF
DTLↆ632	PI3K/AKT activation Homo sapiens R-HSA-198203	0.151061	0.34175	1.25771	2.37715	PRR5;GSK3B;GSK3A;CDKN1B;MAPKAP1;PDGFB;PIK3R3;FGF2;PPP2CA;PPP2CB;PPP2R5E;AKT2;MLST8;AKT1;MAPK1;PIP5K1B;FYN;PIP4K2C;IER3;PDPK1;BAD;PPP2R5A;PTPN11;RHOA;MTOR;BTC;CREB1;FGF18;AGO2;AKT1S1;RPS6KB2;MDM2;GRB2;HBEGF
DTLↆ633	Anchoring of the basal body to the plasma membrane Homo sapiens R-HSA-5620912	0.151411	0.34175	1.29818	2.45065	YWHAE;CEP57;DCTN2;CETN2;SSNA1;DCTN3;ACTR1A;HAUS8;PRKAR2B;HAUS7;NPHP1;CC2D2A;YWHAG;RAB8A;OFD1;DYNC1H1;HSP90AA1;TUBB;TUBG1;TUBB4B;TUBA4A;RAB11A;HAUS1;AHI1;AKAP9;MAPRE1;PAFAH1B1
DTLↆ634	Regulation of actin dynamics for phagocytic cup formation Homo sapiens R-HSA-2029482	0.151411	0.34175	1.29818	2.45065	CYFIP2;NCKAP1;HSP90AB1;ARPC1B;ARPC1A;BRK1;WASL;ACTG1;CDC42;PAK1;CFL1;MAPK1;RAC1;WASF2;ACTR3;VAV3;ACTR2;HSP90AA1;MYO5A;ARPC5;PTK2;ARPC2;ABI2;ARPC3;ELMO2;GRB2;DOCK1
DTLↆ635	Negative regulation of FGFR4 signaling Homo sapiens R-HSA-5654733	0.153076	0.344964	1.60184	3.00635	PPP2CA;PPP2CB;UBC;FGF18;MAPK1;PTPN11;GRB2;CBL;RPS27A;FGF2
DTLↆ636	Syndecan interactions Homo sapiens R-HSA-3000170	0.153764	0.345427	1.81106	3.39091	ITGB1;TGFB1;TRAPPC4;ACTN1;SDC2;SDC1;FGF2
DTLↆ637	Signaling by Hippo Homo sapiens R-HSA-2028269	0.153764	0.345427	1.81106	3.39091	YWHAE;TJP1;MOB1B;MOB1A;YWHAB;AMOTL2;STK3
DTLↆ638	IRF3-mediated induction of type I IFN Homo sapiens R-HSA-3270619	0.156924	0.350873	2.10189	3.89268	XRCC6;TBK1;IRF3;XRCC5;PRKDC
DTLↆ639	Downregulation of ERBB2:ERBB3 signaling Homo sapiens R-HSA-1358803	0.156924	0.350873	2.10189	3.89268	USP8;AKT2;UBC;AKT1;RPS27A
DTLↆ640	Trafficking and processing of endosomal TLR Homo sapiens R-HSA-1679131	0.156924	0.350873	2.10189	3.89268	UNC93B1;CTSL;CTSK;CNPY3;CTSB
DTLↆ641	Base Excision Repair Homo sapiens R-HSA-73884	0.159131	0.354698	1.5418	2.83388	MBD4;PCNA;PARP1;RFC1;MPG;NTHL1;TDG;RPA3;POLD2;NEIL1;UNG
DTLↆ642	Resolution of Abasic Sites (AP sites) Homo sapiens R-HSA-73933	0.159131	0.354698	1.5418	2.83388	MBD4;PCNA;PARP1;RFC1;MPG;NTHL1;TDG;RPA3;POLD2;NEIL1;UNG
DTLↆ643	PI-3K cascade:FGFR1 Homo sapiens R-HSA-5654689	0.163803	0.361455	1.24804	2.25781	PRR5;GSK3B;GSK3A;CDKN1B;MAPKAP1;PDGFB;PIK3R3;FGF2;PPP2CA;PPP2CB;PPP2R5E;AKT2;MLST8;AKT1;MAPK1;PIP5K1B;FYN;PIP4K2C;IER3;PDPK1;BAD;PPP2R5A;PTPN11;MTOR;BTC;CREB1;FGF18;AGO2;AKT1S1;RPS6KB2;MDM2;GRB2;HBEGF
DTLↆ644	PI-3K cascade:FGFR3 Homo sapiens R-HSA-5654710	0.163803	0.361455	1.24804	2.25781	PRR5;GSK3B;GSK3A;CDKN1B;MAPKAP1;PDGFB;PIK3R3;FGF2;PPP2CA;PPP2CB;PPP2R5E;AKT2;MLST8;AKT1;MAPK1;PIP5K1B;FYN;PIP4K2C;IER3;PDPK1;BAD;PPP2R5A;PTPN11;MTOR;BTC;CREB1;FGF18;AGO2;AKT1S1;RPS6KB2;MDM2;GRB2;HBEGF
DTLↆ645	PI3K events in ERBB4 signaling Homo sapiens R-HSA-1250342	0.163803	0.361455	1.24804	2.25781	PRR5;GSK3B;GSK3A;CDKN1B;MAPKAP1;PDGFB;PIK3R3;FGF2;PPP2CA;PPP2CB;PPP2R5E;AKT2;MLST8;AKT1;MAPK1;PIP5K1B;FYN;PIP4K2C;IER3;PDPK1;BAD;PPP2R5A;PTPN11;MTOR;BTC;CREB1;FGF18;AGO2;AKT1S1;RPS6KB2;MDM2;GRB2;HBEGF
DTLↆ646	PIP3 activates AKT signaling Homo sapiens R-HSA-1257604	0.163803	0.361455	1.24804	2.25781	PRR5;GSK3B;GSK3A;CDKN1B;MAPKAP1;PDGFB;PIK3R3;FGF2;PPP2CA;PPP2CB;PPP2R5E;AKT2;MLST8;AKT1;MAPK1;PIP5K1B;FYN;PIP4K2C;IER3;PDPK1;BAD;PPP2R5A;PTPN11;MTOR;BTC;CREB1;FGF18;AGO2;AKT1S1;RPS6KB2;MDM2;GRB2;HBEGF
DTLↆ647	PI-3K cascade:FGFR4 Homo sapiens R-HSA-5654720	0.163803	0.361455	1.24804	2.25781	PRR5;GSK3B;GSK3A;CDKN1B;MAPKAP1;PDGFB;PIK3R3;FGF2;PPP2CA;PPP2CB;PPP2R5E;AKT2;MLST8;AKT1;MAPK1;PIP5K1B;FYN;PIP4K2C;IER3;PDPK1;BAD;PPP2R5A;PTPN11;MTOR;BTC;CREB1;FGF18;AGO2;AKT1S1;RPS6KB2;MDM2;GRB2;HBEGF
DTLↆ648	PI-3K cascade:FGFR2 Homo sapiens R-HSA-5654695	0.163803	0.361455	1.24804	2.25781	PRR5;GSK3B;GSK3A;CDKN1B;MAPKAP1;PDGFB;PIK3R3;FGF2;PPP2CA;PPP2CB;PPP2R5E;AKT2;MLST8;AKT1;MAPK1;PIP5K1B;FYN;PIP4K2C;IER3;PDPK1;BAD;PPP2R5A;PTPN11;MTOR;BTC;CREB1;FGF18;AGO2;AKT1S1;RPS6KB2;MDM2;GRB2;HBEGF
DTLↆ649	Nuclear signaling by ERBB4 Homo sapiens R-HSA-1251985	0.163974	0.361455	1.49512	2.70324	APH1A;PSENEN;BTC;WWOX;APH1B;NCOR1;CUL1;PTPN11;JAK2;SKP1;RBX1;HBEGF
DTLↆ650	Biosynthesis of the N-glycan precursor (dolichol lipid-linked oligosaccharide, LLO) and transfer to a nascent protein Homo sapiens R-HSA-446193	0.164183	0.361455	1.32198	2.38851	DPAGT1;CTSA;SLC35A1;ALG8;CMAS;ALG5;GFPT1;ALG2;ALG3;DOLK;GMPPB;DPM2;DPM3;GLB1;NEU1;ST3GAL4;SLC17A5;GNPNAT1;ST3GAL6;NUDT14;ST6GALNAC6;MPDU1
DTLↆ651	PI3K/AKT Signaling in Cancer Homo sapiens R-HSA-2219528	0.1651	0.362915	1.30265	2.34635	PRR5;GSK3B;GSK3A;CDKN1B;PDPK1;BAD;MAPKAP1;PDGFB;PIK3R3;PTPN11;FGF2;MTOR;BTC;CREB1;AKT2;AKT1S1;FGF18;RPS6KB2;MLST8;MDM2;AKT1;FYN;GRB2;HBEGF
DTLↆ652	TP53 Regulates Transcription of Cell Death Genes Homo sapiens R-HSA-5633008	0.167865	0.367864	1.45777	2.60153	BNIP3L;PRELID1;PPP1R13B;APAF1;CHM;RABGGTB;BBC3;TP53I3;BCL6;PERP;TMEM219;BAX;BID
DTLↆ653	Signaling by FGFR2 in disease Homo sapiens R-HSA-5655253	0.167865	0.367864	1.45777	2.60153	NCBP1;FGF2;GTF2F2;POLR2B;POLR2C;FGF18;POLR2E;KRAS;GRB2;POLR2H;POLR2J;POLR2K;POLR2L
DTLↆ654	Recognition of DNA damage by PCNA-containing replication complex Homo sapiens R-HSA-110314	0.173043	0.378497	1.59326	2.79493	DDB1;PCNA;RFC1;UBE2B;RPA3;UBC;POLD2;RPS27A;RBX1
DTLↆ655	Ion homeostasis Homo sapiens R-HSA-5578775	0.173511	0.378497	1.40177	2.45523	DMPK;ATP2A3;ITPR2;ATP1B3;ATP1A1;SRI;ATP2B1;ATP1B1;ASPH;FXYD3;FXYD2;FKBP1B;ORAI1;CALM1;CAMK2G
DTLↆ656	Nuclear Receptor transcription pathway Homo sapiens R-HSA-383280	0.173511	0.378497	1.40177	2.45523	ESRRA;RARG;THRA;VDR;NR1H2;ESRRB;RORA;NR1D1;NR2C2;NR2C1;NRBP1;ESR2;NR2F6;RARB;NRBF2
DTLↆ657	Translesion synthesis by POLK Homo sapiens R-HSA-5655862	0.175006	0.380021	1.83442	3.19727	PCNA;RFC1;RPA3;UBC;POLK;RPS27A
DTLↆ658	PKA-mediated phosphorylation of CREB Homo sapiens R-HSA-111931	0.175006	0.380021	1.83442	3.19727	CREB1;PRKAR1A;PRKAR2B;PRKAR2A;ADCY3;ADCY5
DTLↆ659	PKA activation in glucagon signalling Homo sapiens R-HSA-164378	0.175006	0.380021	1.83442	3.19727	PRKAR1A;PRKAR2B;PRKAR2A;GNAS;ADCY3;ADCY5
DTLↆ660	Regulated proteolysis of p75NTR Homo sapiens R-HSA-193692	0.177864	0.383896	2.24182	3.87103	APH1A;PSENEN;APH1B;NFKB1
DTLↆ661	MASTL Facilitates Mitotic Progression Homo sapiens R-HSA-2465910	0.177864	0.383896	2.24182	3.87103	PPP2CA;PPP2CB;CCNB1;ENSA
DTLↆ662	Netrin mediated repulsion signals Homo sapiens R-HSA-418886	0.177864	0.383896	2.24182	3.87103	PTPN11;FYN;NTN1;PTK2
DTLↆ663	eNOS activation Homo sapiens R-HSA-203615	0.177864	0.383896	2.24182	3.87103	LYPLA1;HSP90AA1;AKT1;CALM1
DTLↆ664	SUMOylation of DNA damage response and repair proteins Homo sapiens R-HSA-3108214	0.180461	0.388915	1.30851	2.24048	SP100;PHC2;UBE2I;PARP1;CBX4;CETN2;PCGF2;SMC3;SMC1A;NUP93;RNF168;HERC2;NSMCE4A;STAG2;SUMO1;SUMO3;NUP50;RAD21;TDG;SUMO2;TPR
DTLↆ665	TP53 regulates transcription of additional cell cycle genes whose exact role in the p53 pathway remain uncertain Homo sapiens R-HSA-6804115	0.187463	0.401587	1.68159	2.81527	CNOT4;NPM1;CNOT6L;CNOT7;CNOT11;CNOT2;CNOT3
DTLↆ666	NOTCH2 Activation and Transmission of Signal to the Nucleus Homo sapiens R-HSA-2979096	0.187463	0.401587	1.68159	2.81527	PSENEN;JAG2;APH1A;APH1B;UBC;MIB2;RPS27A
DTLↆ667	VxPx cargo-targeting to cilium Homo sapiens R-HSA-5620916	0.187463	0.401587	1.68159	2.81527	ARF4;ASAP1;EXOC6;PKD2;PKD1;RAB11A;RAB8A
DTLↆ668	Synthesis of very long-chain fatty acyl-CoAs Homo sapiens R-HSA-75876	0.187463	0.401587	1.68159	2.81527	ELOVL1;TECR;PPT1;ELOVL6;ACSL4;HSD17B12;PPT2
DTLↆ669	Interleukin-1 signaling Homo sapiens R-HSA-446652	0.191015	0.408583	1.41066	2.33521	FBXW11;IL1R2;CUL1;IRAK4;NFKB1;IRAK1;TNIP2;UBC;PELI1;UBE2V1;RPS27A;SQSTM1;SKP1
DTLↆ670	ATF4 activates genes Homo sapiens R-HSA-380994	0.196348	0.418739	1.58271	2.57644	EXOSC7;EXOSC4;EXOSC3;ATF6;EXOSC1;DCP2;HERPUD1;ATF4
[truncated: 761 more rows]

## Sheet: DTL_UP
	Pathways enriched by genes enhanced with SGLT2 inhibitor in descending thin limb cells (DTL↑)
[truncated: 574 more rows]

[truncated: 6 more sheets: TAL_DOWN, TAL_UP, PC_DOWN, PC_UP, IC_DOWN, IC_UP]
