# Supplementary material for: SGLT2 inhibitors mitigate kidney tubular metabolic and mTORC1 perturbations in youth-onset type 2 diabetes
Source: J Clin Invest. 2023 Mar 1;133(5):e164486. doi: 10.1172/JCI164486 (PMC9974101; doi:10.1172/JCI164486)
Supplement: Supplemental table 4 [file jci-133-164486-s082.xlsx]

## Sheet: PT down
Supplementary Table S4: Pathways affected by T2D and unaffected by SGLT2 inhibitor across all tubular segments.
	Pathways enriched in transcripts suppressed with T2D in proximal tubular cells (PTↆ)
	Term	Overlap	P.value	Adjusted P value	Odds Ratio	Combined Score	Genes
PTↆ1	Diseases of glycosylation Homo sapiens R-HSA-3781865	5/88	0.00108331	0.0940676	6.95448	47.4834	ADAMTS16;ADAMTS15;SPON1;BGN;THBS1
PTↆ2	Glyoxylate metabolism and glycine degradation Homo sapiens R-HSA-389661	3/25	0.00133616	0.0994487	15.6085	103.296	GLDC;AGXT;GNMT
PTↆ3	Disease Homo sapiens R-HSA-1643685	15/725	0.00191947	0.125005	2.50818	15.6904	RNF43;SPON1;JAG1;BGN;NRG1;PIK3CB;GTF2H2;THBS1;ADAMTS16;POMC;ADAMTS15;RBP4;FGF9;HEY1;PSME3
PTↆ4	Diseases associated with O-glycosylation of proteins Homo sapiens R-HSA-3906995	4/62	0.00217271	0.125776	7.92542	48.5969	ADAMTS16;ADAMTS15;SPON1;THBS1
PTↆ5	Activation of PPARGC1A (PGC-1alpha) by phosphorylation Homo sapiens R-HSA-2151209	2/10	0.00330792	0.172343	28.4713	162.612	PRKAA2;PPARGC1A
PTↆ6	Diseases of signal transduction Homo sapiens R-HSA-5663202	8/288	0.00407061	0.192799	3.32381	18.2941	RNF43;RBP4;JAG1;FGF9;HEY1;PSME3;NRG1;PIK3CB
PTↆ7	VEGFA-VEGFR2 Pathway Homo sapiens R-HSA-4420097	8/320	0.0075515	0.327861	2.97802	14.5506	FGF9;AXL;PSME3;CTNNA1;NEFL;NRG1;PIK3CB;RASGRP1
PTↆ8	Signaling by VEGF Homo sapiens R-HSA-194138	8/328	0.00869607	0.34346	2.90238	13.7715	FGF9;AXL;PSME3;CTNNA1;NEFL;NRG1;PIK3CB;RASGRP1
PTↆ9	Metabolism of fat-soluble vitamins Homo sapiens R-HSA-6806667	3/51	0.0102389	0.34346	7.14451	32.733	RBP4;LPL;GC
PTↆ10	Fatty acid, triacylglycerol, and ketone body metabolism Homo sapiens R-HSA-535734	6/217	0.0125797	0.34346	3.28068	14.3552	PRKAA2;ACADL;SCD5;LPIN1;PPARGC1A;MED13L
PTↆ11	IRS-mediated signalling Homo sapiens R-HSA-112399	7/284	0.0130637	0.34346	2.92288	12.6792	PRKAA2;FGF9;PSME3;NEFL;NRG1;PIK3CB;RASGRP1
PTↆ12	Insulin receptor signalling cascade Homo sapiens R-HSA-74751	7/287	0.0137706	0.34346	2.89112	12.3891	PRKAA2;FGF9;PSME3;NEFL;NRG1;PIK3CB;RASGRP1
PTↆ13	IGF1R signaling cascade Homo sapiens R-HSA-2428924	7/288	0.0140123	0.34346	2.88069	12.2943	PRKAA2;FGF9;PSME3;NEFL;NRG1;PIK3CB;RASGRP1
PTↆ14	Signaling by Type 1 Insulin-like Growth Factor 1 Receptor (IGF1R) Homo sapiens R-HSA-2404192	7/288	0.0140123	0.34346	2.88069	12.2943	PRKAA2;FGF9;PSME3;NEFL;NRG1;PIK3CB;RASGRP1
PTↆ15	IRS-related events triggered by IGF1R Homo sapiens R-HSA-2428928	7/288	0.0140123	0.34346	2.88069	12.2943	PRKAA2;FGF9;PSME3;NEFL;NRG1;PIK3CB;RASGRP1
PTↆ16	Regulation of FZD by ubiquitination Homo sapiens R-HSA-4641263	2/21	0.0144886	0.34346	11.9812	50.7333	RNF43;ZNRF3
PTↆ17	Constitutive Signaling by Aberrant PI3K in Cancer Homo sapiens R-HSA-2219530	3/61	0.0166034	0.34346	5.90971	24.2188	FGF9;NRG1;PIK3CB
PTↆ18	Signaling by Insulin receptor Homo sapiens R-HSA-74752	7/311	0.0204436	0.34346	2.65961	10.3461	PRKAA2;FGF9;PSME3;NEFL;NRG1;PIK3CB;RASGRP1
PTↆ19	Interleukin receptor SHC signaling Homo sapiens R-HSA-912526	6/245	0.0215396	0.34346	2.8922	11.0999	FGF9;PSME3;NEFL;NRG1;PIK3CB;RASGRP1
PTↆ20	RORA activates gene expression Homo sapiens R-HSA-1368082	2/27	0.0233984	0.34346	9.10299	34.1825	NRIP1;PPARGC1A
PTↆ21	Interleukin-2 signaling Homo sapiens R-HSA-451927	6/252	0.0243178	0.34346	2.8089	10.4394	FGF9;PSME3;NEFL;NRG1;PIK3CB;RASGRP1
PTↆ22	Downstream signaling events of B Cell Receptor (BCR) Homo sapiens R-HSA-1168372	5/192	0.0276311	0.34346	3.07049	11.0194	FGF9;PSME3;NRG1;PIK3CB;RASGRP1
PTↆ23	Interleukin-3, 5 and GM-CSF signaling Homo sapiens R-HSA-512988	6/261	0.0282295	0.34346	2.70851	9.66231	FGF9;PSME3;NEFL;NRG1;PIK3CB;RASGRP1
PTↆ24	Molecules associated with elastic fibres Homo sapiens R-HSA-2129379	2/30	0.0285054	0.34346	8.12644	28.9111	ITGB6;BMP7
PTↆ25	Cell-Cell communication Homo sapiens R-HSA-1500931	4/131	0.0286782	0.34346	3.60685	12.8102	CTNNA1;SIRPA;PIK3CB;LIMS2
PTↆ26	Metabolism of lipids and lipoproteins Homo sapiens R-HSA-556833	11/659	0.0317393	0.34346	1.97284	6.80669	POMC;PRKAA2;ACADL;SCD5;LPL;PIK3CB;GPCPD1;LPIN1;SLC27A2;PPARGC1A;MED13L
PTↆ27	PI3K Cascade Homo sapiens R-HSA-109704	3/79	0.0325547	0.34346	4.50593	15.4321	PRKAA2;FGF9;PIK3CB
PTↆ28	Transcriptional regulation of white adipocyte differentiation Homo sapiens R-HSA-381340	3/79	0.0325547	0.34346	4.50593	15.4321	LPL;PPARGC1A;MED13L
PTↆ29	PI5P, PP2A and IER3 Regulate PI3K/AKT Signaling Homo sapiens R-HSA-6811558	3/83	0.0368843	0.34346	4.27977	14.1231	FGF9;NRG1;PIK3CB
PTↆ30	Gastrin-CREB signalling pathway via PKC and MAPK Homo sapiens R-HSA-881907	8/432	0.037721	0.34346	2.1788	7.14109	GRM5;FGF9;PSME3;GNAQ;NEFL;NRG1;RASGRP1;KNG1
PTↆ31	PI3K/AKT Signaling in Cancer Homo sapiens R-HSA-2219528	3/86	0.0403156	0.34346	4.12445	13.2437	FGF9;NRG1;PIK3CB
PTↆ32	Steroid hormones Homo sapiens R-HSA-209943	2/37	0.0419388	0.34346	6.49885	20.6114	POMC;GC
PTↆ33	Signaling by PDGF Homo sapiens R-HSA-186797	7/364	0.0425123	0.34346	2.25861	7.13262	FGF9;PSME3;NEFL;NRG1;PIK3CB;RASGRP1;THBS1
PTↆ34	N-glycan trimming and elongation in the cis-Golgi Homo sapiens R-HSA-964739	1/5	0.0432364	0.34346	28.3143	88.9372	MAN1A1
PTↆ35	Beta oxidation of lauroyl-CoA to decanoyl-CoA-CoA Homo sapiens R-HSA-77310	1/5	0.0432364	0.34346	28.3143	88.9372	ACADL
PTↆ36	Alpha-oxidation of phytanate Homo sapiens R-HSA-389599	1/5	0.0432364	0.34346	28.3143	88.9372	SLC27A2
PTↆ37	GRB7 events in ERBB2 signaling Homo sapiens R-HSA-1306955	1/5	0.0432364	0.34346	28.3143	88.9372	NRG1
PTↆ38	Activation of RAS in B cells Homo sapiens R-HSA-1169092	1/5	0.0432364	0.34346	28.3143	88.9372	RASGRP1
PTↆ39	Negative regulation of the PI3K/AKT network Homo sapiens R-HSA-199418	3/90	0.0451327	0.34346	3.93402	12.1882	FGF9;NRG1;PIK3CB
PTↆ40	Formation of Fibrin Clot (Clotting Cascade) Homo sapiens R-HSA-140877	2/39	0.0461354	0.34346	6.14694	18.9091	THBD;KNG1
PTↆ41	Metabolism Homo sapiens R-HSA-1430728	24/1908	0.0471154	0.34346	1.50352	4.59349	PRKAA2;GLDC;SCD5;BGN;LPL;MT1X;GPT;PIK3CB;GPCPD1;MED13L;GNMT;POMC;MT2A;RBP4;ACADL;PSME3;GNAQ;MT1G;MT1H;AGXT;GC;LPIN1;SLC27A2;PPARGC1A
PTↆ42	Cytokine Signaling in Immune system Homo sapiens R-HSA-1280215	10/620	0.0479612	0.34346	1.89749	5.76337	MT2A;TRIM6;FGF9;PSME3;IL20RA;NEFL;NRG1;PIK3CB;RASGRP1;TRIM45
PTↆ43	Interferon gamma signaling Homo sapiens R-HSA-877300	3/93	0.0489245	0.34346	3.80231	11.4734	TRIM6;MT2A;TRIM45
PTↆ44	Elastic fibre formation Homo sapiens R-HSA-1566948	2/41	0.0504791	0.34346	5.83112	17.4129	ITGB6;BMP7
PTↆ45	mitochondrial fatty acid beta-oxidation of unsaturated fatty acids Homo sapiens R-HSA-77288	1/6	0.051658	0.34346	22.6503	67.1153	ACADL
PTↆ46	Metabolic disorders of biological oxidation enzymes Homo sapiens R-HSA-5579029	1/6	0.051658	0.34346	22.6503	67.1153	POMC
PTↆ47	PTK6 Regulates Cell Cycle Homo sapiens R-HSA-8849470	1/6	0.051658	0.34346	22.6503	67.1153	CCND1
PTↆ48	Retinoid metabolism and transport Homo sapiens R-HSA-975634	2/42	0.0527041	0.34346	5.68506	16.7315	RBP4;LPL
PTↆ49	BMAL1:CLOCK,NPAS2 activates circadian gene expression Homo sapiens R-HSA-1368108	2/42	0.0527041	0.34346	5.68506	16.7315	NRIP1;PPARGC1A
PTↆ50	Signaling by the B Cell Receptor (BCR) Homo sapiens R-HSA-983705	5/233	0.0554188	0.34346	2.51308	7.26993	FGF9;PSME3;NRG1;PIK3CB;RASGRP1
PTↆ51	Hemostasis Homo sapiens R-HSA-109582	9/552	0.0557598	0.34346	1.91362	5.52405	THBD;PLAU;GNAQ;KCNMB2;SIRPA;PIK3CB;RASGRP1;THBS1;KNG1
PTↆ52	GRB2 events in EGFR signaling Homo sapiens R-HSA-179812	5/235	0.0570764	0.34346	2.49097	7.13257	FGF9;PSME3;NEFL;NRG1;RASGRP1
PTↆ53	SHC1 events in EGFR signaling Homo sapiens R-HSA-180336	5/235	0.0570764	0.34346	2.49097	7.13257	FGF9;PSME3;NEFL;NRG1;RASGRP1
PTↆ54	SOS-mediated signalling Homo sapiens R-HSA-112412	5/235	0.0570764	0.34346	2.49097	7.13257	FGF9;PSME3;NEFL;NRG1;RASGRP1
PTↆ55	SHC1 events in ERBB4 signaling Homo sapiens R-HSA-1250347	5/235	0.0570764	0.34346	2.49097	7.13257	FGF9;PSME3;NEFL;NRG1;RASGRP1
PTↆ56	RAF/MAP kinase cascade Homo sapiens R-HSA-5673001	5/235	0.0570764	0.34346	2.49097	7.13257	FGF9;PSME3;NEFL;NRG1;RASGRP1
PTↆ57	FRS-mediated FGFR2 signaling Homo sapiens R-HSA-5654700	5/236	0.0579158	0.34346	2.48006	7.06512	FGF9;PSME3;NEFL;NRG1;RASGRP1
PTↆ58	FRS-mediated FGFR4 signaling Homo sapiens R-HSA-5654712	5/236	0.0579158	0.34346	2.48006	7.06512	FGF9;PSME3;NEFL;NRG1;RASGRP1
PTↆ59	FRS-mediated FGFR3 signaling Homo sapiens R-HSA-5654706	5/236	0.0579158	0.34346	2.48006	7.06512	FGF9;PSME3;NEFL;NRG1;RASGRP1
PTↆ60	FRS-mediated FGFR1 signaling Homo sapiens R-HSA-5654693	5/236	0.0579158	0.34346	2.48006	7.06512	FGF9;PSME3;NEFL;NRG1;RASGRP1
PTↆ61	Signaling by Interleukins Homo sapiens R-HSA-449147	7/392	0.0587677	0.34346	2.09134	5.9272	FGF9;PSME3;IL20RA;NEFL;NRG1;PIK3CB;RASGRP1
PTↆ62	Cell surface interactions at the vascular wall Homo sapiens R-HSA-202733	3/101	0.0597673	0.34346	3.4905	9.83378	THBD;SIRPA;PIK3CB
PTↆ63	Cation-coupled Chloride cotransporters Homo sapiens R-HSA-426117	1/7	0.0600059	0.34346	18.8743	53.0993	SLC12A1
PTↆ64	Vitamin D (calciferol) metabolism Homo sapiens R-HSA-196791	1/7	0.0600059	0.34346	18.8743	53.0993	GC
PTↆ65	Defective CHST3 causes SEDCJD Homo sapiens R-HSA-3595172	1/7	0.0600059	0.34346	18.8743	53.0993	BGN
PTↆ66	Defective CHSY1 causes TPBS Homo sapiens R-HSA-3595177	1/7	0.0600059	0.34346	18.8743	53.0993	BGN
PTↆ67	Defective CHST14 causes EDS, musculocontractural type Homo sapiens R-HSA-3595174	1/7	0.0600059	0.34346	18.8743	53.0993	BGN
PTↆ68	Signaling by NOTCH1 t(7;9)(NOTCH1:M1580 K2555) Translocation Mutant Homo sapiens R-HSA-2660825	1/7	0.0600059	0.34346	18.8743	53.0993	JAG1
PTↆ69	Constitutive Signaling by NOTCH1 t(7;9)(NOTCH1:M1580 K2555) Translocation Mutant Homo sapiens R-HSA-2660826	1/7	0.0600059	0.34346	18.8743	53.0993	JAG1
PTↆ70	FGFR3b ligand binding and activation Homo sapiens R-HSA-190371	1/7	0.0600059	0.34346	18.8743	53.0993	FGF9
PTↆ71	ARMS-mediated activation Homo sapiens R-HSA-170984	5/239	0.0604766	0.34346	2.44789	6.86756	FGF9;PSME3;NEFL;NRG1;RASGRP1
PTↆ72	Signalling to p38 via RIT and RIN Homo sapiens R-HSA-187706	5/239	0.0604766	0.34346	2.44789	6.86756	FGF9;PSME3;NEFL;NRG1;RASGRP1
PTↆ73	Frs2-mediated activation Homo sapiens R-HSA-170968	5/240	0.0613443	0.34346	2.43735	6.80327	FGF9;PSME3;NEFL;NRG1;RASGRP1
PTↆ74	MAPK1/MAPK3 signaling Homo sapiens R-HSA-5684996	5/241	0.0622192	0.34346	2.4269	6.73973	FGF9;PSME3;NEFL;NRG1;RASGRP1
PTↆ75	Prolonged ERK activation events Homo sapiens R-HSA-169893	5/242	0.063101	0.34346	2.41654	6.67694	FGF9;PSME3;NEFL;NRG1;RASGRP1
PTↆ76	Signaling by Leptin Homo sapiens R-HSA-2586552	5/243	0.06399	0.34346	2.40626	6.61488	FGF9;PSME3;NEFL;NRG1;RASGRP1
PTↆ77	Signalling to RAS Homo sapiens R-HSA-167044	5/246	0.0666991	0.34346	2.37594	6.43302	FGF9;PSME3;NEFL;NRG1;RASGRP1
PTↆ78	Signaling by SCF-KIT Homo sapiens R-HSA-1433557	6/325	0.0680032	0.34346	2.15803	5.80122	FGF9;PSME3;NEFL;NRG1;PIK3CB;RASGRP1
PTↆ79	RNF mutants show enhanced WNT signaling and proliferation Homo sapiens R-HSA-5340588	1/8	0.0682807	0.34346	16.1771	43.4215	RNF43
PTↆ80	Free fatty acids regulate insulin secretion Homo sapiens R-HSA-400451	1/8	0.0682807	0.34346	16.1771	43.4215	GNAQ
PTↆ81	Fatty Acids bound to GPR40 (FFAR1) regulate insulin secretion Homo sapiens R-HSA-434316	1/8	0.0682807	0.34346	16.1771	43.4215	GNAQ
PTↆ82	AMPK inhibits chREBP transcriptional activation activity Homo sapiens R-HSA-163680	1/8	0.0682807	0.34346	16.1771	43.4215	PRKAA2
PTↆ83	Hydrolysis of LPC Homo sapiens R-HSA-1483115	1/8	0.0682807	0.34346	16.1771	43.4215	GPCPD1
PTↆ84	mitochondrial fatty acid beta-oxidation of saturated fatty acids Homo sapiens R-HSA-77286	1/8	0.0682807	0.34346	16.1771	43.4215	ACADL
PTↆ85	Metabolism of ingested SeMet, Sec, MeSec into H2Se Homo sapiens R-HSA-2408508	1/8	0.0682807	0.34346	16.1771	43.4215	GNMT
PTↆ86	NR1D1 (REV-ERBA) represses gene expression Homo sapiens R-HSA-1368071	1/8	0.0682807	0.34346	16.1771	43.4215	PPARGC1A
PTↆ87	VEGFR2 mediated cell proliferation Homo sapiens R-HSA-5218921	5/248	0.0685404	0.34346	2.35615	6.31526	FGF9;PSME3;NEFL;NRG1;RASGRP1
PTↆ88	Mitochondrial biogenesis Homo sapiens R-HSA-1592230	2/49	0.0692001	0.34346	4.83663	12.9175	PRKAA2;PPARGC1A
PTↆ89	Cross-presentation of soluble exogenous antigens (endosomes) Homo sapiens R-HSA-1236978	2/49	0.0692001	0.34346	4.83663	12.9175	MRC2;PSME3
PTↆ90	Downstream signaling of activated FGFR2 Homo sapiens R-HSA-5654696	6/329	0.0712154	0.34346	2.13087	5.62985	FGF9;PSME3;NEFL;NRG1;PIK3CB;RASGRP1
PTↆ91	Downstream signaling of activated FGFR4 Homo sapiens R-HSA-5654716	6/329	0.0712154	0.34346	2.13087	5.62985	FGF9;PSME3;NEFL;NRG1;PIK3CB;RASGRP1
PTↆ92	Downstream signaling of activated FGFR3 Homo sapiens R-HSA-5654708	6/329	0.0712154	0.34346	2.13087	5.62985	FGF9;PSME3;NEFL;NRG1;PIK3CB;RASGRP1
PTↆ93	Ubiquitin-dependent degradation of Cyclin D1 Homo sapiens R-HSA-69229	2/50	0.0716793	0.34346	4.73563	12.481	CCND1;PSME3
PTↆ94	Ubiquitin-dependent degradation of Cyclin D Homo sapiens R-HSA-75815	2/50	0.0716793	0.34346	4.73563	12.481	CCND1;PSME3
PTↆ95	Signaling by ERBB4 Homo sapiens R-HSA-1236394	6/330	0.0720319	0.34346	2.12418	5.58797	FGF9;PSME3;NEFL;NRG1;PIK3CB;RASGRP1
PTↆ96	Platelet activation, signaling and aggregation Homo sapiens R-HSA-76002	5/253	0.0732663	0.34346	2.30806	6.03246	GNAQ;PIK3CB;RASGRP1;THBS1;KNG1
PTↆ97	Signalling to ERKs Homo sapiens R-HSA-187687	5/253	0.0732663	0.34346	2.30806	6.03246	FGF9;PSME3;NEFL;NRG1;RASGRP1
PTↆ98	Signaling by FGFR4 Homo sapiens R-HSA-5654743	6/332	0.0736812	0.34346	2.11093	5.50533	FGF9;PSME3;NEFL;NRG1;PIK3CB;RASGRP1
PTↆ99	Downstream signaling of activated FGFR1 Homo sapiens R-HSA-5654687	6/332	0.0736812	0.34346	2.11093	5.50533	FGF9;PSME3;NEFL;NRG1;PIK3CB;RASGRP1
PTↆ100	Signaling by FGFR3 Homo sapiens R-HSA-5654741	6/333	0.0745139	0.34346	2.10437	5.46457	FGF9;PSME3;NEFL;NRG1;PIK3CB;RASGRP1
PTↆ101	Retinoid cycle disease events Homo sapiens R-HSA-2453864	1/9	0.0764831	0.34346	14.1543	36.3862	RBP4
PTↆ102	Diseases associated with visual transduction Homo sapiens R-HSA-2474795	1/9	0.0764831	0.34346	14.1543	36.3862	RBP4
PTↆ103	Ca2+ activated K+ channels Homo sapiens R-HSA-1296052	1/9	0.0764831	0.34346	14.1543	36.3862	KCNMB2
PTↆ104	Prostanoid ligand receptors Homo sapiens R-HSA-391908	1/9	0.0764831	0.34346	14.1543	36.3862	PTGER2
PTↆ105	Glucocorticoid biosynthesis Homo sapiens R-HSA-194002	1/9	0.0764831	0.34346	14.1543	36.3862	POMC
PTↆ106	Interleukin-19, 20, 22, 24 Homo sapiens R-HSA-8854691	1/9	0.0764831	0.34346	14.1543	36.3862	IL20RA
PTↆ107	Small interfering RNA (siRNA) biogenesis Homo sapiens R-HSA-426486	1/9	0.0764831	0.34346	14.1543	36.3862	DICER1
PTↆ108	Signaling by FGFR1 Homo sapiens R-HSA-5654736	6/336	0.0770444	0.34346	2.08492	5.34443	FGF9;PSME3;NEFL;NRG1;PIK3CB;RASGRP1
PTↆ109	Downstream signal transduction Homo sapiens R-HSA-186763	6/341	0.0813692	0.34346	2.05327	5.15117	FGF9;PSME3;NEFL;NRG1;PIK3CB;RASGRP1
PTↆ110	DAP12 signaling Homo sapiens R-HSA-2424491	6/344	0.0840283	0.34346	2.03474	5.03923	FGF9;PSME3;NEFL;NRG1;PIK3CB;RASGRP1
PTↆ111	ECM proteoglycans Homo sapiens R-HSA-3000178	2/55	0.0844899	0.34346	4.28779	10.5957	BGN;ITGB6
PTↆ112	Acetylcholine regulates insulin secretion Homo sapiens R-HSA-399997	1/10	0.0846137	0.34346	12.581	31.0707	GNAQ
PTↆ113	Regulation of gene expression by Hypoxia-inducible Factor Homo sapiens R-HSA-1234158	1/10	0.0846137	0.34346	12.581	31.0707	CITED2
PTↆ114	NCAM signaling for neurite out-growth Homo sapiens R-HSA-375165	5/266	0.0863648	0.34346	2.19164	5.36771	FGF9;PSME3;NEFL;NRG1;RASGRP1
PTↆ115	G alpha (q) signalling events Homo sapiens R-HSA-416476	4/191	0.0885387	0.34346	2.44211	5.92044	GRM5;GNAQ;RASGRP1;KNG1
PTↆ116	Constitutive Signaling by NOTCH1 HD+PEST Domain Mutants Homo sapiens R-HSA-2894862	2/57	0.0897951	0.34346	4.13145	9.95773	JAG1;HEY1
PTↆ117	Signaling by NOTCH1 in Cancer Homo sapiens R-HSA-2644603	2/57	0.0897951	0.34346	4.13145	9.95773	JAG1;HEY1
PTↆ118	Signaling by NOTCH1 PEST Domain Mutants in Cancer Homo sapiens R-HSA-2644602	2/57	0.0897951	0.34346	4.13145	9.95773	JAG1;HEY1
PTↆ119	Constitutive Signaling by NOTCH1 PEST Domain Mutants Homo sapiens R-HSA-2644606	2/57	0.0897951	0.34346	4.13145	9.95773	JAG1;HEY1
PTↆ120	Signaling by NOTCH1 HD+PEST Domain Mutants in Cancer Homo sapiens R-HSA-2894858	2/57	0.0897951	0.34346	4.13145	9.95773	JAG1;HEY1
PTↆ121	Transport of organic anions Homo sapiens R-HSA-879518	1/11	0.0926731	0.34346	11.3223	26.9321	SLCO4C1
PTↆ122	RHO GTPases activate IQGAPs Homo sapiens R-HSA-5626467	1/11	0.0926731	0.34346	11.3223	26.9321	CTNNA1
PTↆ123	Dermatan sulfate biosynthesis Homo sapiens R-HSA-2022923	1/11	0.0926731	0.34346	11.3223	26.9321	BGN
PTↆ124	Import of palmitoyl-CoA into the mitochondrial matrix Homo sapiens R-HSA-200425	1/11	0.0926731	0.34346	11.3223	26.9321	PRKAA2
PTↆ125	Androgen biosynthesis Homo sapiens R-HSA-193048	1/11	0.0926731	0.34346	11.3223	26.9321	POMC
PTↆ126	Signaling by NOTCH3 Homo sapiens R-HSA-1980148	1/11	0.0926731	0.34346	11.3223	26.9321	JAG1
PTↆ127	Signaling by NOTCH4 Homo sapiens R-HSA-1980150	1/11	0.0926731	0.34346	11.3223	26.9321	JAG1
PTↆ128	FGFR1c ligand binding and activation Homo sapiens R-HSA-190373	1/11	0.0926731	0.34346	11.3223	26.9321	FGF9
PTↆ129	Signaling by activated point mutants of FGFR1 Homo sapiens R-HSA-1839122	1/11	0.0926731	0.34346	11.3223	26.9321	FGF9
PTↆ130	Signaling by NOTCH Homo sapiens R-HSA-157118	3/122	0.0929516	0.34346	2.87147	6.82169	JAG1;CCND1;HEY1
PTↆ131	PI-3K cascade:FGFR1 Homo sapiens R-HSA-5654689	3/122	0.0929516	0.34346	2.87147	6.82169	FGF9;NRG1;PIK3CB
PTↆ132	PI-3K cascade:FGFR3 Homo sapiens R-HSA-5654710	3/122	0.0929516	0.34346	2.87147	6.82169	FGF9;NRG1;PIK3CB
PTↆ133	PI3K events in ERBB4 signaling Homo sapiens R-HSA-1250342	3/122	0.0929516	0.34346	2.87147	6.82169	FGF9;NRG1;PIK3CB
PTↆ134	PIP3 activates AKT signaling Homo sapiens R-HSA-1257604	3/122	0.0929516	0.34346	2.87147	6.82169	FGF9;NRG1;PIK3CB
PTↆ135	PI-3K cascade:FGFR4 Homo sapiens R-HSA-5654720	3/122	0.0929516	0.34346	2.87147	6.82169	FGF9;NRG1;PIK3CB
PTↆ136	PI-3K cascade:FGFR2 Homo sapiens R-HSA-5654695	3/122	0.0929516	0.34346	2.87147	6.82169	FGF9;NRG1;PIK3CB
PTↆ137	Signaling by EGFR Homo sapiens R-HSA-177929	6/355	0.0941868	0.345573	1.96949	4.65288	FGF9;PSME3;NEFL;NRG1;PIK3CB;RASGRP1
PTↆ138	SCF(Skp2)-mediated degradation of p27/p21 Homo sapiens R-HSA-187577	2/59	0.095196	0.346833	3.98609	9.37455	CCND1;PSME3
PTↆ139	DAP12 interactions Homo sapiens R-HSA-2172127	6/359	0.0980384	0.347059	1.94678	4.52118	FGF9;PSME3;NEFL;NRG1;PIK3CB;RASGRP1
PTↆ140	GAB1 signalosome Homo sapiens R-HSA-180292	3/125	0.098205	0.347059	2.80044	6.49897	FGF9;NRG1;PIK3CB
PTↆ141	PI3K/AKT activation Homo sapiens R-HSA-198203	3/125	0.098205	0.347059	2.80044	6.49897	FGF9;NRG1;PIK3CB
PTↆ142	Signaling by FGFR2 Homo sapiens R-HSA-5654738	6/361	0.0999953	0.347059	1.93561	4.45699	FGF9;PSME3;NEFL;NRG1;PIK3CB;RASGRP1
PTↆ143	Peptide hormone biosynthesis Homo sapiens R-HSA-209952	1/12	0.100662	0.347059	10.2925	23.6314	POMC
PTↆ144	Physiological factors Homo sapiens R-HSA-5578768	1/12	0.100662	0.347059	10.2925	23.6314	HIPK2
PTↆ145	FGFR3 mutant receptor activation Homo sapiens R-HSA-2033514	1/12	0.100662	0.347059	10.2925	23.6314	FGF9
PTↆ146	Signaling by activated point mutants of FGFR3 Homo sapiens R-HSA-1839130	1/12	0.100662	0.347059	10.2925	23.6314	FGF9
PTↆ147	Signaling by FGFR Homo sapiens R-HSA-190236	6/366	0.104978	0.347059	1.90824	4.30117	FGF9;PSME3;NEFL;NRG1;PIK3CB;RASGRP1
PTↆ148	Extracellular matrix organization Homo sapiens R-HSA-1474244	5/283	0.105216	0.347059	2.05583	4.6292	ADAMTS16;BGN;ITGB6;BMP7;THBS1
PTↆ149	Circadian Clock Homo sapiens R-HSA-400253	2/63	0.106265	0.347059	3.72395	8.34841	NRIP1;PPARGC1A
PTↆ150	MAPK family signaling cascades Homo sapiens R-HSA-5683057	5/284	0.106384	0.347059	2.04836	4.58976	FGF9;PSME3;NEFL;NRG1;RASGRP1
PTↆ151	Signal regulatory protein (SIRP) family interactions Homo sapiens R-HSA-391160	1/13	0.108581	0.347059	9.43429	20.9466	SIRPA
PTↆ152	Dissolution of Fibrin Clot Homo sapiens R-HSA-75205	1/13	0.108581	0.347059	9.43429	20.9466	PLAU
PTↆ153	Synthesis of PE Homo sapiens R-HSA-1483213	1/13	0.108581	0.347059	9.43429	20.9466	LPIN1
PTↆ154	FGFR2c ligand binding and activation Homo sapiens R-HSA-190375	1/13	0.108581	0.347059	9.43429	20.9466	FGF9
PTↆ155	FGFR3c ligand binding and activation Homo sapiens R-HSA-190372	1/13	0.108581	0.347059	9.43429	20.9466	FGF9
PTↆ156	FGFR3 ligand binding and activation Homo sapiens R-HSA-190239	1/13	0.108581	0.347059	9.43429	20.9466	FGF9
PTↆ157	ERBB2 Activates PTK6 Signaling Homo sapiens R-HSA-8847993	1/13	0.108581	0.347059	9.43429	20.9466	NRG1
PTↆ158	Downregulation of ERBB2:ERBB3 signaling Homo sapiens R-HSA-1358803	1/13	0.108581	0.347059	9.43429	20.9466	NRG1
PTↆ159	FCERI mediated MAPK activation Homo sapiens R-HSA-2871796	5/289	0.112319	0.353629	2.01178	4.39858	FGF9;PSME3;NEFL;NRG1;RASGRP1
PTↆ160	NGF signalling via TRKA from the plasma membrane Homo sapiens R-HSA-187037	6/374	0.113215	0.353629	1.86598	4.06498	FGF9;PSME3;NEFL;NRG1;PIK3CB;RASGRP1
PTↆ161	O-linked glycosylation of mucins Homo sapiens R-HSA-913709	2/66	0.114783	0.353629	3.54885	7.68225	GCNT4;GALNT10
PTↆ162	Triglyceride Biosynthesis Homo sapiens R-HSA-75109	2/66	0.114783	0.353629	3.54885	7.68225	SCD5;LPIN1
PTↆ163	CS/DS degradation Homo sapiens R-HSA-2024101	1/14	0.11643	0.353629	8.70813	18.7265	BGN
PTↆ164	Synthesis of bile acids and bile salts via 24-hydroxycholesterol Homo sapiens R-HSA-193775	1/14	0.11643	0.353629	8.70813	18.7265	SLC27A2
PTↆ165	Receptor-ligand binding initiates the second proteolytic cleavage of Notch receptor Homo sapiens R-HSA-156988	1/14	0.11643	0.353629	8.70813	18.7265	JAG1
PTↆ166	FGFR4 ligand binding and activation Homo sapiens R-HSA-190322	1/14	0.11643	0.353629	8.70813	18.7265	FGF9
PTↆ167	Integrin cell surface interactions Homo sapiens R-HSA-216083	2/67	0.11766	0.353629	3.49408	7.47717	ITGB6;THBS1
PTↆ168	Signaling by PTK6 Homo sapiens R-HSA-8848021	2/67	0.11766	0.353629	3.49408	7.47717	CCND1;NRG1
PTↆ169	Cyclin E associated events during G1/S transition Homo sapiens R-HSA-69202	2/68	0.120555	0.353629	3.44096	7.27986	CCND1;PSME3
PTↆ170	Cyclin A:Cdk2-associated events at S phase entry Homo sapiens R-HSA-69656	2/69	0.123468	0.353629	3.38943	7.08993	CCND1;PSME3
PTↆ171	CREB phosphorylation through the activation of CaMKII Homo sapiens R-HSA-442729	1/15	0.124211	0.353629	8.08571	16.8649	NEFL
PTↆ172	Depolymerisation of the Nuclear Lamina Homo sapiens R-HSA-4419969	1/15	0.124211	0.353629	8.08571	16.8649	LPIN1
PTↆ173	Eicosanoid ligand-binding receptors Homo sapiens R-HSA-391903	1/15	0.124211	0.353629	8.08571	16.8649	PTGER2
PTↆ174	mRNA decay by 5' to 3' exoribonuclease Homo sapiens R-HSA-430039	1/15	0.124211	0.353629	8.08571	16.8649	DDX6
PTↆ175	Constitutive Signaling by NOTCH1 HD Domain Mutants Homo sapiens R-HSA-2691232	1/15	0.124211	0.353629	8.08571	16.8649	JAG1
PTↆ176	Signaling by NOTCH1 HD Domain Mutants in Cancer Homo sapiens R-HSA-2691230	1/15	0.124211	0.353629	8.08571	16.8649	JAG1
PTↆ177	FGFR1 ligand binding and activation Homo sapiens R-HSA-190242	1/15	0.124211	0.353629	8.08571	16.8649	FGF9
PTↆ178	ERBB2 Regulates Cell Motility Homo sapiens R-HSA-6785631	1/15	0.124211	0.353629	8.08571	16.8649	NRG1
PTↆ179	Cell-extracellular matrix interactions Homo sapiens R-HSA-446353	1/16	0.131924	0.366658	7.54629	15.2852	LIMS2
PTↆ180	Rap1 signalling Homo sapiens R-HSA-392517	1/16	0.131924	0.366658	7.54629	15.2852	RASGRP1
PTↆ181	PI3K events in ERBB2 signaling Homo sapiens R-HSA-1963642	1/16	0.131924	0.366658	7.54629	15.2852	NRG1
PTↆ182	GRB2 events in ERBB2 signaling Homo sapiens R-HSA-1963640	1/16	0.131924	0.366658	7.54629	15.2852	NRG1
PTↆ183	Signaling by NOTCH1 Homo sapiens R-HSA-1980143	2/72	0.132307	0.366658	3.24368	6.56077	JAG1;HEY1
PTↆ184	Fc epsilon receptor (FCERI) signaling Homo sapiens R-HSA-2454202	6/395	0.136338	0.374822	1.76334	3.51368	FGF9;PSME3;NEFL;NRG1;PIK3CB;RASGRP1
PTↆ185	Ras activation uopn Ca2+ infux through NMDA receptor Homo sapiens R-HSA-442982	1/17	0.139569	0.374822	7.07429	13.9306	NEFL
PTↆ186	Unblocking of NMDA receptor, glutamate binding and activation Homo sapiens R-HSA-438066	1/17	0.139569	0.374822	7.07429	13.9306	NEFL
PTↆ187	Chylomicron-mediated lipid transport Homo sapiens R-HSA-174800	1/17	0.139569	0.374822	7.07429	13.9306	LPL
PTↆ188	Mitochondrial Fatty Acid Beta-Oxidation Homo sapiens R-HSA-77289	1/17	0.139569	0.374822	7.07429	13.9306	ACADL
PTↆ189	Activated point mutants of FGFR2 Homo sapiens R-HSA-2033519	1/17	0.139569	0.374822	7.07429	13.9306	FGF9
PTↆ190	Metabolism of vitamins and cofactors Homo sapiens R-HSA-196854	3/148	0.142118	0.37971	2.35348	4.59187	RBP4;LPL;GC
PTↆ191	Regulation of signaling by CBL Homo sapiens R-HSA-912631	1/18	0.147147	0.383319	6.65782	12.7585	PIK3CB
PTↆ192	cGMP effects Homo sapiens R-HSA-418457	1/18	0.147147	0.383319	6.65782	12.7585	KCNMB2
PTↆ193	SHC-mediated cascade:FGFR3 Homo sapiens R-HSA-5654704	1/18	0.147147	0.383319	6.65782	12.7585	FGF9
PTↆ194	SHC1 events in ERBB2 signaling Homo sapiens R-HSA-1250196	1/18	0.147147	0.383319	6.65782	12.7585	NRG1
PTↆ195	Tie2 Signaling Homo sapiens R-HSA-210993	1/18	0.147147	0.383319	6.65782	12.7585	PIK3CB
PTↆ196	Defective B3GALT6 causes EDSP2 and SEMDJL1 Homo sapiens R-HSA-4420332	1/19	0.154659	0.396933	6.28762	11.736	BGN
PTↆ197	Defective B4GALT7 causes EDS, progeroid type Homo sapiens R-HSA-3560783	1/19	0.154659	0.396933	6.28762	11.736	BGN
PTↆ198	Defective B3GAT3 causes JDSSDHD Homo sapiens R-HSA-3560801	1/19	0.154659	0.396933	6.28762	11.736	BGN
PTↆ199	Developmental Biology Homo sapiens R-HSA-1266738	10/786	0.156068	0.398585	1.4787	2.74663	FGF9;PSME3;CTNNA1;LPL;NEFL;NRG1;RASGRP1;PPARGC1A;PBX1;MED13L
PTↆ200	Chondroitin sulfate biosynthesis Homo sapiens R-HSA-2022870	1/20	0.162105	0.405589	5.95639	10.8377	BGN
PTↆ201	Syndecan interactions Homo sapiens R-HSA-3000170	1/20	0.162105	0.405589	5.95639	10.8377	THBS1
PTↆ202	Synthesis of PC Homo sapiens R-HSA-1483191	1/20	0.162105	0.405589	5.95639	10.8377	LPIN1
PTↆ203	FGFR2 ligand binding and activation Homo sapiens R-HSA-190241	1/20	0.162105	0.405589	5.95639	10.8377	FGF9
PTↆ204	Antigen processing-Cross presentation Homo sapiens R-HSA-1236975	2/82	0.162703	0.405589	2.83678	5.15112	MRC2;PSME3
PTↆ205	Phospholipid metabolism Homo sapiens R-HSA-1483257	3/161	0.169359	0.41652	2.15841	3.83276	PIK3CB;GPCPD1;LPIN1
PTↆ206	NOTCH2 Activation and Transmission of Signal to the Nucleus Homo sapiens R-HSA-2979096	1/21	0.169486	0.41652	5.65829	10.0434	JAG1
PTↆ207	SHC-mediated cascade:FGFR1 Homo sapiens R-HSA-5654688	1/21	0.169486	0.41652	5.65829	10.0434	FGF9
PTↆ208	Role of LAT2/NTAL/LAB on calcium mobilization Homo sapiens R-HSA-2730905	3/162	0.171515	0.416806	2.14473	3.78133	FGF9;NRG1;PIK3CB
PTↆ209	Metabolism of amino acids and derivatives Homo sapiens R-HSA-71291	5/335	0.173815	0.416806	1.72727	3.02232	GLDC;PSME3;GPT;AGXT;GNMT
PTↆ210	Cell junction organization Homo sapiens R-HSA-446728	2/86	0.17519	0.416806	2.70115	4.70509	CTNNA1;LIMS2
PTↆ211	Post-translational protein modification Homo sapiens R-HSA-597592	7/521	0.176641	0.416806	1.55607	2.69767	ADAMTS16;ADAMTS15;SPON1;MAN1A1;GCNT4;THBS1;GALNT10
PTↆ212	Nephrin interactions Homo sapiens R-HSA-373753	1/22	0.176802	0.416806	5.38857	9.3369	PIK3CB
PTↆ213	Common Pathway of Fibrin Clot Formation Homo sapiens R-HSA-140875	1/22	0.176802	0.416806	5.38857	9.3369	THBD
PTↆ214	Intrinsic Pathway of Fibrin Clot Formation Homo sapiens R-HSA-140837	1/22	0.176802	0.416806	5.38857	9.3369	KNG1
PTↆ215	Signaling by FGFR3 point mutants in cancer Homo sapiens R-HSA-8853338	1/22	0.176802	0.416806	5.38857	9.3369	FGF9
	Signaling by FGFR3 in disease Homo sapiens R-HSA-5655332	1/22	0.176802	0.416806	5.38857	9.3369	FGF9
	The canonical retinoid cycle in rods (twilight vision) Homo sapiens R-HSA-2453902	1/23	0.184054	0.423808	5.14338	8.70529	RBP4
	Thromboxane signalling through TP receptor Homo sapiens R-HSA-428930	1/23	0.184054	0.423808	5.14338	8.70529	GNAQ
	Signaling by BMP Homo sapiens R-HSA-201451	1/23	0.184054	0.423808	5.14338	8.70529	SMAD9
	MicroRNA (miRNA) biogenesis Homo sapiens R-HSA-203927	1/23	0.184054	0.423808	5.14338	8.70529	DICER1
	SHC-mediated cascade:FGFR4 Homo sapiens R-HSA-5654719	1/23	0.184054	0.423808	5.14338	8.70529	FGF9
	Regulation of TP53 Activity through Phosphorylation Homo sapiens R-HSA-6804756	2/89	0.184653	0.423808	2.60761	4.40497	PRKAA2;HIPK2
	Synthesis of bile acids and bile salts via 7alpha-hydroxycholesterol Homo sapiens R-HSA-193368	1/24	0.191243	0.435099	4.9195	8.13789	SLC27A2
	Endogenous sterols Homo sapiens R-HSA-211976	1/24	0.191243	0.435099	4.9195	8.13789	POMC
	Amino acid synthesis and interconversion (transamination) Homo sapiens R-HSA-70614	1/25	0.198369	0.445474	4.71429	7.62596	GPT
	ADP signalling through P2Y purinoceptor 1 Homo sapiens R-HSA-418592	1/25	0.198369	0.445474	4.71429	7.62596	GNAQ
	Nitric oxide stimulates guanylate cyclase Homo sapiens R-HSA-392154	1/25	0.198369	0.445474	4.71429	7.62596	KCNMB2
	Diseases associated with glycosaminoglycan metabolism Homo sapiens R-HSA-3560782	1/26	0.205432	0.446281	4.52549	7.16222	BGN
	A tetrasaccharide linker sequence is required for GAG synthesis Homo sapiens R-HSA-1971475	1/26	0.205432	0.446281	4.52549	7.16222	BGN
	Attenuation phase Homo sapiens R-HSA-3371568	1/26	0.205432	0.446281	4.52549	7.16222	HSPA1B
	Regulation of Hypoxia-inducible Factor (HIF) by oxygen Homo sapiens R-HSA-1234174	1/26	0.205432	0.446281	4.52549	7.16222	CITED2
	Cellular response to hypoxia Homo sapiens R-HSA-2262749	1/26	0.205432	0.446281	4.52549	7.16222	CITED2
	SHC-mediated cascade:FGFR2 Homo sapiens R-HSA-5654699	1/26	0.205432	0.446281	4.52549	7.16222	FGF9
	Signalling by NGF Homo sapiens R-HSA-166520	6/450	0.206068	0.446281	1.54054	2.43336	FGF9;PSME3;NEFL;NRG1;PIK3CB;RASGRP1
	Visual phototransduction Homo sapiens R-HSA-2187338	2/97	0.210213	0.446281	2.38705	3.72293	RBP4;LPL
	Integrin alphaIIb beta3 signaling Homo sapiens R-HSA-354192	1/27	0.212433	0.446281	4.35121	6.74058	RASGRP1
	CREB phosphorylation through the activation of Ras Homo sapiens R-HSA-442742	1/27	0.212433	0.446281	4.35121	6.74058	NEFL
	Effects of PIP2 hydrolysis Homo sapiens R-HSA-114508	1/27	0.212433	0.446281	4.35121	6.74058	RASGRP1
	VEGFR2 mediated vascular permeability Homo sapiens R-HSA-5218920	1/27	0.212433	0.446281	4.35121	6.74058	CTNNA1
	Peroxisomal lipid metabolism Homo sapiens R-HSA-390918	1/27	0.212433	0.446281	4.35121	6.74058	SLC27A2
	Synthesis of bile acids and bile salts Homo sapiens R-HSA-192105	1/27	0.212433	0.446281	4.35121	6.74058	SLC27A2
	RNA Pol II CTD phosphorylation and interaction with CE Homo sapiens R-HSA-167160	1/27	0.212433	0.446281	4.35121	6.74058	GTF2H2
	RNA Pol II CTD phosphorylation and interaction with CE Homo sapiens R-HSA-77075	1/27	0.212433	0.446281	4.35121	6.74058	GTF2H2
	Downstream TCR signaling Homo sapiens R-HSA-202424	2/99	0.216661	0.453334	2.3376	3.57518	PSME3;PIK3CB
	G-protein activation Homo sapiens R-HSA-202040	1/28	0.219373	0.453601	4.18984	6.35591	POMC
	Energy dependent regulation of mTOR by LKB1-AMPK Homo sapiens R-HSA-380972	1/28	0.219373	0.453601	4.18984	6.35591	PRKAA2
	Myogenesis Homo sapiens R-HSA-525793	1/29	0.226252	0.453601	4.04	6.00386	CTNNA1
	CDO in myogenesis Homo sapiens R-HSA-375170	1/29	0.226252	0.453601	4.04	6.00386	CTNNA1
	COPI-independent Golgi-to-ER retrograde traffic Homo sapiens R-HSA-6811436	1/29	0.226252	0.453601	4.04	6.00386	BICD1
	Transferrin endocytosis and recycling Homo sapiens R-HSA-917977	1/29	0.226252	0.453601	4.04	6.00386	TFRC
	HSF1 activation Homo sapiens R-HSA-3371511	1/29	0.226252	0.453601	4.04	6.00386	HSPA1B
	YAP1- and WWTR1 (TAZ)-stimulated gene expression Homo sapiens R-HSA-2032785	1/29	0.226252	0.453601	4.04	6.00386	HIPK2
	mRNA Capping Homo sapiens R-HSA-72086	1/29	0.226252	0.453601	4.04	6.00386	GTF2H2
	Negative regulation of FGFR3 signaling Homo sapiens R-HSA-5654732	1/29	0.226252	0.453601	4.04	6.00386	FGF9
	Glycerophospholipid biosynthesis Homo sapiens R-HSA-1483206	2/102	0.226365	0.453601	2.26713	3.36806	GPCPD1;LPIN1
	Adaptive Immune System Homo sapiens R-HSA-1280218	9/762	0.229506	0.458132	1.36491	2.00891	MRC2;RNF144B;FGF9;UBA6;PSME3;NRG1;PIK3CB;HLA-DOA;RASGRP1
	Metabolism of steroid hormones Homo sapiens R-HSA-196071	1/30	0.233071	0.459962	3.90049	5.68072	POMC
	RNA Polymerase I Promoter Escape Homo sapiens R-HSA-73772	1/30	0.233071	0.459962	3.90049	5.68072	GTF2H2
	Activated NOTCH1 Transmits Signal to the Nucleus Homo sapiens R-HSA-2122948	1/30	0.233071	0.459962	3.90049	5.68072	JAG1
	Platelet degranulation Homo sapiens R-HSA-114608	2/105	0.2361	0.464182	2.20076	3.17679	THBS1;KNG1
	Adherens junctions interactions Homo sapiens R-HSA-418990	1/31	0.23983	0.466237	3.77029	5.38331	CTNNA1
	Negative regulation of FGFR4 signaling Homo sapiens R-HSA-5654733	1/31	0.23983	0.466237	3.77029	5.38331	FGF9
	FGFR1 mutant receptor activation Homo sapiens R-HSA-1839124	1/31	0.23983	0.466237	3.77029	5.38331	FGF9
	Signal amplification Homo sapiens R-HSA-392518	1/32	0.24653	0.468767	3.64848	5.10886	GNAQ
	Thrombin signalling through proteinase activated receptors (PARs) Homo sapiens R-HSA-456926	1/32	0.24653	0.468767	3.64848	5.10886	GNAQ
	RNA Polymerase I Transcription Termination Homo sapiens R-HSA-73863	1/32	0.24653	0.468767	3.64848	5.10886	GTF2H2
	Signaling by NOTCH2 Homo sapiens R-HSA-1980145	1/32	0.24653	0.468767	3.64848	5.10886	JAG1
	Oncogene Induced Senescence Homo sapiens R-HSA-2559585	1/32	0.24653	0.468767	3.64848	5.10886	ID1
	Negative regulation of FGFR1 signaling Homo sapiens R-HSA-5654726	1/32	0.24653	0.468767	3.64848	5.10886	FGF9
	Interferon Signaling Homo sapiens R-HSA-913531	3/196	0.248636	0.469902	1.76384	2.45486	MT2A;TRIM6;TRIM45
	Response to elevated platelet cytosolic Ca2+ Homo sapiens R-HSA-76005	2/110	0.252373	0.469902	2.09834	2.88909	THBS1;KNG1
	Integration of energy metabolism Homo sapiens R-HSA-163685	2/110	0.252373	0.469902	2.09834	2.88909	PRKAA2;GNAQ
	Formation of the Early Elongation Complex Homo sapiens R-HSA-113418	1/33	0.253171	0.469902	3.53429	4.85501	GTF2H2
	Formation of the HIV-1 Early Elongation Complex Homo sapiens R-HSA-167158	1/33	0.253171	0.469902	3.53429	4.85501	GTF2H2
	FGFR2 mutant receptor activation Homo sapiens R-HSA-1839126	1/33	0.253171	0.469902	3.53429	4.85501	FGF9
	FCERI mediated NF-kB activation Homo sapiens R-HSA-2871837	2/111	0.255632	0.469902	2.07898	2.83577	PSME3;RASGRP1
	TCF dependent signaling in response to WNT Homo sapiens R-HSA-201681	3/199	0.255706	0.469902	1.73658	2.36822	RNF43;ZNRF3;PSME3
	G1/S Transition Homo sapiens R-HSA-69206	2/112	0.258892	0.469902	2.05998	2.78374	CCND1;PSME3
	Lipoprotein metabolism Homo sapiens R-HSA-174824	1/34	0.259754	0.469902	3.42701	4.61968	LPL
	Synthesis of PIPs at the plasma membrane Homo sapiens R-HSA-1660499	1/34	0.259754	0.469902	3.42701	4.61968	PIK3CB
	HSF1-dependent transactivation Homo sapiens R-HSA-3371571	1/34	0.259754	0.469902	3.42701	4.61968	HSPA1B
	Signaling by WNT in cancer Homo sapiens R-HSA-4791275	1/34	0.259754	0.469902	3.42701	4.61968	RNF43
	Negative regulation of FGFR2 signaling Homo sapiens R-HSA-5654727	1/34	0.259754	0.469902	3.42701	4.61968	FGF9
	PPARA activates gene expression Homo sapiens R-HSA-1989781	2/113	0.262153	0.472601	2.04132	2.73297	PPARGC1A;MED13L
	Post NMDA receptor activation events Homo sapiens R-HSA-438064	1/35	0.266279	0.476741	3.32605	4.40106	NEFL
	Bile acid and bile salt metabolism Homo sapiens R-HSA-194068	1/35	0.266279	0.476741	3.32605	4.40106	SLC27A2
	Regulation of lipid metabolism by Peroxisome proliferator-activated receptor alpha (PPARalpha) Homo sapiens R-HSA-400206	2/116	0.271935	0.4852	1.9873	2.58784	PPARGC1A;MED13L
	TCR signaling Homo sapiens R-HSA-202403	2/118	0.278455	0.4947	1.95283	2.49669	PSME3;PIK3CB
	Platelet Aggregation (Plug Formation) Homo sapiens R-HSA-76009	1/37	0.279159	0.4947	3.14095	4.00778	RASGRP1
	Class I MHC mediated antigen processing & presentation Homo sapiens R-HSA-983169	4/305	0.281515	0.495843	1.50838	1.91198	MRC2;RNF144B;UBA6;PSME3
	Transport of vitamins, nucleosides, and related molecules Homo sapiens R-HSA-425397	1/38	0.285514	0.495843	3.05591	3.83047	SLCO4C1
	Beta defensins Homo sapiens R-HSA-1461957	1/38	0.285514	0.495843	3.05591	3.83047	DEFB1
	G1 Phase Homo sapiens R-HSA-69236	1/38	0.285514	0.495843	3.05591	3.83047	CCND1
	Cyclin D associated events in G1 Homo sapiens R-HSA-69231	1/38	0.285514	0.495843	3.05591	3.83047	CCND1
	Signaling by FGFR1 in disease Homo sapiens R-HSA-5655302	1/38	0.285514	0.495843	3.05591	3.83047	FGF9
	Immune System Homo sapiens R-HSA-168256	16/1547	0.286877	0.496555	1.19484	1.492	UBA6;IL20RA;DEFB1;NRG1;PIK3CB;RASGRP1;MRC2;RNF144B;MT2A;TRIM6;FGF9;PSME3;NEFL;BPI;HLA-DOA;TRIM45
	Activation of NMDA receptor upon glutamate binding and postsynaptic events Homo sapiens R-HSA-442755	1/39	0.291813	0.498475	2.97534	3.66455	NEFL
	mTOR signalling Homo sapiens R-HSA-165159	1/39	0.291813	0.498475	2.97534	3.66455	PRKAA2
	Dual Incision in GG-NER Homo sapiens R-HSA-5696400	1/39	0.291813	0.498475	2.97534	3.66455	GTF2H2
	Nuclear signaling by ERBB4 Homo sapiens R-HSA-1251985	1/39	0.291813	0.498475	2.97534	3.66455	NRG1
	S Phase Homo sapiens R-HSA-69242	2/124	0.297986	0.50255	1.85623	2.24735	CCND1;PSME3
	Class C/3 (Metabotropic glutamate/pheromone receptors) Homo sapiens R-HSA-420499	1/40	0.298058	0.50255	2.8989	3.50903	GRM5
	PKB-mediated events Homo sapiens R-HSA-109703	1/40	0.298058	0.50255	2.8989	3.50903	PRKAA2
	Transcriptional activation of mitochondrial biogenesis Homo sapiens R-HSA-2151201	1/40	0.298058	0.50255	2.8989	3.50903	PPARGC1A
	Pre-NOTCH Transcription and Translation Homo sapiens R-HSA-1912408	1/41	0.304247	0.509146	2.82629	3.36304	CCND1
	Non-integrin membrane-ECM interactions Homo sapiens R-HSA-3000171	1/42	0.310382	0.509146	2.75721	3.2258	THBS1
	Fatty Acyl-CoA Biosynthesis Homo sapiens R-HSA-75105	1/42	0.310382	0.509146	2.75721	3.2258	SCD5
	Transcriptional regulation of pluripotent stem cells Homo sapiens R-HSA-452723	1/42	0.310382	0.509146	2.75721	3.2258	PBX1
	Iron uptake and transport Homo sapiens R-HSA-917937	1/43	0.316464	0.509146	2.69143	3.09661	TFRC
	HIV Transcription Elongation Homo sapiens R-HSA-167169	1/43	0.316464	0.509146	2.69143	3.09661	GTF2H2
	Tat-mediated elongation of the HIV-1 transcript Homo sapiens R-HSA-167246	1/43	0.316464	0.509146	2.69143	3.09661	GTF2H2
	Formation of HIV-1 elongation complex containing HIV-1 Tat Homo sapiens R-HSA-167200	1/43	0.316464	0.509146	2.69143	3.09661	GTF2H2
	Formation of Incision Complex in GG-NER Homo sapiens R-HSA-5696395	1/43	0.316464	0.509146	2.69143	3.09661	GTF2H2
	Signaling by FGFR2 in disease Homo sapiens R-HSA-5655253	1/43	0.316464	0.509146	2.69143	3.09661	FGF9
	Phospholipase C-mediated cascade; FGFR3 Homo sapiens R-HSA-5654227	1/44	0.322492	0.509146	2.6287	2.97485	FGF9
	Intra-Golgi traffic Homo sapiens R-HSA-6811438	1/44	0.322492	0.509146	2.6287	2.97485	MAN1A1
	Formation of HIV elongation complex in the absence of HIV Tat Homo sapiens R-HSA-167152	1/44	0.322492	0.509146	2.6287	2.97485	GTF2H2
	RNA Polymerase II Transcription Elongation Homo sapiens R-HSA-75955	1/44	0.322492	0.509146	2.6287	2.97485	GTF2H2
	Formation of RNA Pol II elongation complex Homo sapiens R-HSA-112382	1/44	0.322492	0.509146	2.6287	2.97485	GTF2H2
	RNA Polymerase II HIV Promoter Escape Homo sapiens R-HSA-167162	1/44	0.322492	0.509146	2.6287	2.97485	GTF2H2
	RNA Polymerase II Promoter Escape Homo sapiens R-HSA-73776	1/44	0.322492	0.509146	2.6287	2.97485	GTF2H2
	RNA Polymerase II Transcription Initiation And Promoter Clearance Homo sapiens R-HSA-76042	1/44	0.322492	0.509146	2.6287	2.97485	GTF2H2
	RNA Polymerase II Transcription Initiation Homo sapiens R-HSA-75953	1/44	0.322492	0.509146	2.6287	2.97485	GTF2H2
	RNA Polymerase II Transcription Pre-Initiation And Promoter Opening Homo sapiens R-HSA-73779	1/44	0.322492	0.509146	2.6287	2.97485	GTF2H2
	HIV Transcription Initiation Homo sapiens R-HSA-167161	1/44	0.322492	0.509146	2.6287	2.97485	GTF2H2
	Diseases of metabolism Homo sapiens R-HSA-5668914	1/45	0.328467	0.513908	2.56883	2.85993	POMC
	RMTs methylate histone arginines Homo sapiens R-HSA-3214858	1/45	0.328467	0.513908	2.56883	2.85993	CCND1
	Signaling by ERBB2 Homo sapiens R-HSA-1227986	1/45	0.328467	0.513908	2.56883	2.85993	NRG1
	Signal Transduction Homo sapiens R-HSA-162582	24/2465	0.330071	0.514871	1.12441	1.24635	RNF43;JAG1;PRKAA2;PTGER2;LPL;SMAD9;NRG1;PIK3CB;RASGRP1;THBS1;MYO9A;KNG1;POMC;RBP4;GRM5;ZNRF3;CCND1;FGF9;HEY1;AXL;PSME3;GNAQ;CTNNA1;NEFL
	Phospholipase C-mediated cascade; FGFR4 Homo sapiens R-HSA-5654228	1/46	0.33439	0.520051	2.51162	2.75135	FGF9
	Mitotic G1-G1/S phases Homo sapiens R-HSA-453279	2/136	0.336761	0.521399	1.68897	1.83825	CCND1;PSME3
	Phospholipase C-mediated cascade: FGFR1 Homo sapiens R-HSA-5654219	1/47	0.340261	0.521399	2.45689	2.64864	FGF9
	Defensins Homo sapiens R-HSA-1461973	1/47	0.340261	0.521399	2.45689	2.64864	DEFB1
	RNA Polymerase I Transcription Initiation Homo sapiens R-HSA-73762	1/47	0.340261	0.521399	2.45689	2.64864	GTF2H2
	NOTCH1 Intracellular Domain Regulates Transcription Homo sapiens R-HSA-2122947	1/47	0.340261	0.521399	2.45689	2.64864	HEY1
	G beta:gamma signalling through PI3Kgamma Homo sapiens R-HSA-392451	1/48	0.34608	0.528761	2.4045	2.55138	PIK3CB
	Phospholipase C-mediated cascade; FGFR2 Homo sapiens R-HSA-5654221	1/49	0.351848	0.533788	2.35429	2.45918	FGF9
	Regulation of activated PAK-2p34 by proteasome mediated degradation Homo sapiens R-HSA-211733	1/49	0.351848	0.533788	2.35429	2.45918	PSME3
	G alpha (s) signalling events Homo sapiens R-HSA-418555	2/142	0.355922	0.533788	1.61609	1.66949	POMC;PTGER2
	Chondroitin sulfate/dermatan sulfate metabolism Homo sapiens R-HSA-1793185	1/50	0.357566	0.533788	2.30612	2.3717	BGN
	Deadenylation-dependent mRNA decay Homo sapiens R-HSA-429914	1/50	0.357566	0.533788	2.30612	2.3717	DDX6
	CDK-mediated phosphorylation and removal of Cdc6 Homo sapiens R-HSA-69017	1/50	0.357566	0.533788	2.30612	2.3717	PSME3
	Regulation of Apoptosis Homo sapiens R-HSA-169911	1/50	0.357566	0.533788	2.30612	2.3717	PSME3
	Regulation of ornithine decarboxylase (ODC) Homo sapiens R-HSA-350562	1/50	0.357566	0.533788	2.30612	2.3717	PSME3
	G-protein beta:gamma signalling Homo sapiens R-HSA-397795	1/51	0.363234	0.536104	2.25989	2.28861	PIK3CB
	Nuclear Envelope Breakdown Homo sapiens R-HSA-2980766	1/51	0.363234	0.536104	2.25989	2.28861	LPIN1
	Vpu mediated degradation of CD4 Homo sapiens R-HSA-180534	1/51	0.363234	0.536104	2.25989	2.28861	PSME3
	Autodegradation of the E3 ubiquitin ligase COP1 Homo sapiens R-HSA-349425	1/51	0.363234	0.536104	2.25989	2.28861	PSME3
	p53-Independent DNA Damage Response Homo sapiens R-HSA-69610	1/52	0.368851	0.539808	2.21546	2.20962	PSME3
	p53-Independent G1/S DNA damage checkpoint Homo sapiens R-HSA-69613	1/52	0.368851	0.539808	2.21546	2.20962	PSME3
	Ubiquitin Mediated Degradation of Phosphorylated Cdc25A Homo sapiens R-HSA-69601	1/52	0.368851	0.539808	2.21546	2.20962	PSME3
	GPVI-mediated activation cascade Homo sapiens R-HSA-114604	1/53	0.37442	0.542325	2.17275	2.13446	PIK3CB
	Formation of TC-NER Pre-Incision Complex Homo sapiens R-HSA-6781823	1/53	0.37442	0.542325	2.17275	2.13446	GTF2H2
	Vif-mediated degradation of APOBEC3G Homo sapiens R-HSA-180585	1/53	0.37442	0.542325	2.17275	2.13446	PSME3
	Heparan sulfate/heparin (HS-GAG) metabolism Homo sapiens R-HSA-1638091	1/54	0.37994	0.542325	2.13164	2.06288	BGN
	Golgi Associated Vesicle Biogenesis Homo sapiens R-HSA-432722	1/54	0.37994	0.542325	2.13164	2.06288	TFRC
	SCF-beta-TrCP mediated degradation of Emi1 Homo sapiens R-HSA-174113	1/54	0.37994	0.542325	2.13164	2.06288	PSME3
	Stabilization of p53 Homo sapiens R-HSA-69541	1/54	0.37994	0.542325	2.13164	2.06288	PSME3
	AUF1 (hnRNP D0) binds and destabilizes mRNA Homo sapiens R-HSA-450408	1/54	0.37994	0.542325	2.13164	2.06288	PSME3
	Degradation of AXIN Homo sapiens R-HSA-4641257	1/54	0.37994	0.542325	2.13164	2.06288	PSME3
	Regulation of TP53 Activity Homo sapiens R-HSA-5633007	2/151	0.384284	0.547027	1.51778	1.45157	PRKAA2;HIPK2
	Hh mutants that don't undergo autocatalytic processing are degraded by ERAD Homo sapiens R-HSA-5362768	1/55	0.385411	0.547137	2.09206	1.99467	PSME3
	Degradation of DVL Homo sapiens R-HSA-4641258	1/56	0.390834	0.553328	2.05392	1.9296	PSME3
	RNA Polymerase I Chain Elongation Homo sapiens R-HSA-73777	1/57	0.39621	0.556403	2.01714	1.86749	GTF2H2
	Pre-NOTCH Expression and Processing Homo sapiens R-HSA-1912422	1/57	0.39621	0.556403	2.01714	1.86749	CCND1
	Hh mutants abrogate ligand secretion Homo sapiens R-HSA-5387390	1/57	0.39621	0.556403	2.01714	1.86749	PSME3
	NIK-->noncanonical NF-kB signaling Homo sapiens R-HSA-5676590	1/58	0.401539	0.559244	1.98165	1.80816	PSME3
	CDT1 association with the CDC6:ORC:origin complex Homo sapiens R-HSA-68827	1/58	0.401539	0.559244	1.98165	1.80816	PSME3
	Antigen processing: Ubiquitination & Proteasome degradation Homo sapiens R-HSA-983168	3/260	0.401598	0.559244	1.32028	1.2045	RNF144B;UBA6;PSME3
	Cellular responses to stress Homo sapiens R-HSA-2262752	4/367	0.404739	0.559244	1.24678	1.12773	PRKAA2;CITED2;ID1;HSPA1B
	Degradation of GLI1 by the proteasome Homo sapiens R-HSA-5610780	1/59	0.40682	0.559244	1.94739	1.75145	PSME3
	GLI3 is processed to GLI3R by the proteasome Homo sapiens R-HSA-5610785	1/59	0.40682	0.559244	1.94739	1.75145	PSME3
	Degradation of GLI2 by the proteasome Homo sapiens R-HSA-5610783	1/59	0.40682	0.559244	1.94739	1.75145	PSME3
	The role of GTSE1 in G2/M progression after G2 checkpoint Homo sapiens R-HSA-8852276	1/59	0.40682	0.559244	1.94739	1.75145	PSME3
	Role of phospholipids in phagocytosis Homo sapiens R-HSA-2029485	1/60	0.412056	0.561992	1.91429	1.6972	PIK3CB
	PI Metabolism Homo sapiens R-HSA-1483255	1/60	0.412056	0.561992	1.91429	1.6972	PIK3CB
	Translocation of GLUT4 to the plasma membrane Homo sapiens R-HSA-1445148	1/60	0.412056	0.561992	1.91429	1.6972	PRKAA2
	Innate Immune System Homo sapiens R-HSA-168249	8/807	0.416754	0.563173	1.13386	0.992419	FGF9;PSME3;NEFL;DEFB1;NRG1;BPI;PIK3CB;RASGRP1
	Cell-cell junction organization Homo sapiens R-HSA-421270	1/61	0.417245	0.563173	1.88229	1.64527	CTNNA1
	TP53 Regulates Transcription of DNA Repair Genes Homo sapiens R-HSA-6796648	1/61	0.417245	0.563173	1.88229	1.64527	GTF2H2
	Dectin-1 mediated noncanonical NF-kB signaling Homo sapiens R-HSA-5607761	1/61	0.417245	0.563173	1.88229	1.64527	PSME3
	Cytochrome P450 - arranged by substrate type Homo sapiens R-HSA-211897	1/62	0.422389	0.565282	1.85133	1.59553	POMC
	Gap-filling DNA repair synthesis and ligation in TC-NER Homo sapiens R-HSA-6782210	1/62	0.422389	0.565282	1.85133	1.59553	GTF2H2
	Autodegradation of Cdh1 by Cdh1:APC/C Homo sapiens R-HSA-174084	1/62	0.422389	0.565282	1.85133	1.59553	PSME3
	Dual incision in TC-NER Homo sapiens R-HSA-6782135	1/63	0.427488	0.565282	1.82138	1.54786	GTF2H2
	Signaling by FGFR in disease Homo sapiens R-HSA-1226099	1/63	0.427488	0.565282	1.82138	1.54786	FGF9
	p53-Dependent G1/S DNA damage checkpoint Homo sapiens R-HSA-69580	1/63	0.427488	0.565282	1.82138	1.54786	PSME3
	p53-Dependent G1 DNA Damage Response Homo sapiens R-HSA-69563	1/63	0.427488	0.565282	1.82138	1.54786	PSME3
	Asymmetric localization of PCP proteins Homo sapiens R-HSA-4608870	1/63	0.427488	0.565282	1.82138	1.54786	PSME3
	RNA Polymerase II Pre-transcription Events Homo sapiens R-HSA-674695	1/64	0.432542	0.569077	1.79238	1.50215	GTF2H2
	Hedgehog ligand biogenesis Homo sapiens R-HSA-5358346	1/64	0.432542	0.569077	1.79238	1.50215	PSME3
	ER-Phagosome pathway Homo sapiens R-HSA-1236974	1/65	0.437552	0.572775	1.76429	1.45829	PSME3
	G1/S DNA Damage Checkpoints Homo sapiens R-HSA-69615	1/65	0.437552	0.572775	1.76429	1.45829	PSME3
	APC/C:Cdc20 mediated degradation of Securin Homo sapiens R-HSA-174154	1/66	0.442517	0.576379	1.73705	1.41618	PSME3
	Activation of NF-kappaB in B cells Homo sapiens R-HSA-1169091	1/66	0.442517	0.576379	1.73705	1.41618	PSME3
	Macroautophagy Homo sapiens R-HSA-1632852	1/67	0.447439	0.57702	1.71065	1.37573	PRKAA2
	Transcription of the HIV genome Homo sapiens R-HSA-167172	1/67	0.447439	0.57702	1.71065	1.37573	GTF2H2
	Regulation of RAS by GAPs Homo sapiens R-HSA-5658442	1/67	0.447439	0.57702	1.71065	1.37573	PSME3
	Assembly of the pre-replicative complex Homo sapiens R-HSA-68867	1/67	0.447439	0.57702	1.71065	1.37573	PSME3
	trans-Golgi Network Vesicle Budding Homo sapiens R-HSA-199992	1/70	0.461948	0.589889	1.63602	1.26351	TFRC
	Clathrin derived vesicle budding Homo sapiens R-HSA-421837	1/70	0.461948	0.589889	1.63602	1.26351	TFRC
	Switching of origins to a post-replicative state Homo sapiens R-HSA-69052	1/70	0.461948	0.589889	1.63602	1.26351	PSME3
	Orc1 removal from chromatin Homo sapiens R-HSA-68949	1/70	0.461948	0.589889	1.63602	1.26351	PSME3
	Lipid digestion, mobilization, and transport Homo sapiens R-HSA-73923	1/71	0.466699	0.591607	1.61257	1.22889	LPL
	APC/C:Cdh1 mediated degradation of Cdc20 and other APC/C:Cdh1 targeted proteins in late mitosis/early G1 Homo sapiens R-HSA-174178	1/71	0.466699	0.591607	1.61257	1.22889	PSME3
	Cdc20:Phospho-APC/C mediated degradation of Cyclin A Homo sapiens R-HSA-174184	1/71	0.466699	0.591607	1.61257	1.22889	PSME3
	Intra-Golgi and retrograde Golgi-to-ER traffic Homo sapiens R-HSA-6811442	2/179	0.468683	0.592679	1.27586	0.966886	MAN1A1;BICD1
	APC:Cdc20 mediated degradation of cell cycle proteins prior to satisfation of the cell cycle checkpoint Homo sapiens R-HSA-179419	1/72	0.471409	0.593247	1.58978	1.19556	PSME3
	Removal of licensing factors from origins Homo sapiens R-HSA-69300	1/72	0.471409	0.593247	1.58978	1.19556	PSME3
	Axon guidance Homo sapiens R-HSA-422475	5/515	0.475697	0.596241	1.10733	0.822715	FGF9;PSME3;NEFL;NRG1;RASGRP1
	NoRC negatively regulates rRNA expression Homo sapiens R-HSA-427413	1/73	0.476077	0.596241	1.56762	1.16345	GTF2H2
	APC/C:Cdc20 mediated degradation of mitotic proteins Homo sapiens R-HSA-176409	1/74	0.480705	0.600593	1.54607	1.1325	PSME3
	Signaling by Wnt Homo sapiens R-HSA-195721	3/295	0.482328	0.601179	1.15995	0.845756	RNF43;ZNRF3;PSME3
	Activation of APC/C and APC/C:Cdc20 mediated degradation of mitotic proteins Homo sapiens R-HSA-176814	1/75	0.485292	0.601993	1.5251	1.10265	PSME3
	Regulation of DNA replication Homo sapiens R-HSA-69304	1/75	0.485292	0.601993	1.5251	1.10265	PSME3
	Negative epigenetic regulation of rRNA expression Homo sapiens R-HSA-5250941	1/76	0.489838	0.603323	1.50469	1.07386	GTF2H2
	RNA Polymerase I Promoter Clearance Homo sapiens R-HSA-73854	1/76	0.489838	0.603323	1.50469	1.07386	GTF2H2
	Transcription-Coupled Nucleotide Excision Repair (TC-NER) Homo sapiens R-HSA-6781827	1/76	0.489838	0.603323	1.50469	1.07386	GTF2H2
	RNA Polymerase I Transcription Homo sapiens R-HSA-73864	1/79	0.503239	0.616912	1.44659	0.993361	GTF2H2
	Regulation of APC/C activators between G1/S and early anaphase Homo sapiens R-HSA-176408	1/79	0.503239	0.616912	1.44659	0.993361	PSME3
	Membrane Trafficking Homo sapiens R-HSA-199991	4/420	0.507183	0.617257	1.08497	0.736569	PRKAA2;TFRC;MAN1A1;BICD1
	Regulation of insulin secretion Homo sapiens R-HSA-422356	1/80	0.507628	0.617257	1.42821	0.968335	GNAQ
	Regulation of HSF1-mediated heat shock response Homo sapiens R-HSA-3371453	1/80	0.507628	0.617257	1.42821	0.968335	HSPA1B
	Peptide ligand-binding receptors Homo sapiens R-HSA-375276	2/193	0.50826	0.617257	1.1815	0.799595	POMC;KNG1
	Peptide hormone metabolism Homo sapiens R-HSA-2980736	1/81	0.511978	0.618362	1.41029	0.944148	POMC
	Opioid Signalling Homo sapiens R-HSA-111885	1/81	0.511978	0.618362	1.41029	0.944148	POMC
	Global Genome Nucleotide Excision Repair (GG-NER) Homo sapiens R-HSA-5696399	1/82	0.51629	0.618362	1.3928	0.920763	GTF2H2
	Degradation of beta-catenin by the destruction complex Homo sapiens R-HSA-195253	1/82	0.51629	0.618362	1.3928	0.920763	PSME3
	DNA Replication Pre-Initiation Homo sapiens R-HSA-69002	1/82	0.51629	0.618362	1.3928	0.920763	PSME3
	M/G1 Transition Homo sapiens R-HSA-68874	1/82	0.51629	0.618362	1.3928	0.920763	PSME3
	TP53 Regulates Metabolic Genes Homo sapiens R-HSA-5628897	1/84	0.524801	0.625678	1.3591	0.876264	PRKAA2
	Metabolism of polyamines Homo sapiens R-HSA-351202	1/84	0.524801	0.625678	1.3591	0.876264	PSME3
	Hedgehog 'on' state Homo sapiens R-HSA-5632684	1/85	0.529001	0.626385	1.34286	0.855086	PSME3
	APC/C-mediated degradation of cell cycle proteins Homo sapiens R-HSA-174143	1/85	0.529001	0.626385	1.34286	0.855086	PSME3
	Regulation of mitotic cell cycle Homo sapiens R-HSA-453276	1/85	0.529001	0.626385	1.34286	0.855086	PSME3
	Regulation of mRNA stability by proteins that bind AU-rich elements Homo sapiens R-HSA-450531	1/86	0.533163	0.629882	1.32699	0.834582	PSME3
	Platelet homeostasis Homo sapiens R-HSA-418346	1/87	0.537289	0.63332	1.3115	0.814726	KCNMB2
	Class A/1 (Rhodopsin-like receptors) Homo sapiens R-HSA-373076	3/323	0.543073	0.638585	1.05694	0.645272	POMC;PTGER2;KNG1
	Activation of anterior HOX genes in hindbrain development during early embryogenesis Homo sapiens R-HSA-5617472	1/89	0.545432	0.638585	1.28156	0.776851	PBX1
	Activation of HOX genes during differentiation Homo sapiens R-HSA-5619507	1/89	0.545432	0.638585	1.28156	0.776851	PBX1
	PCP/CE pathway Homo sapiens R-HSA-4086400	1/91	0.553433	0.646499	1.25295	0.741265	PSME3
	GPCR ligand binding Homo sapiens R-HSA-500792	4/447	0.556356	0.64676	1.01743	0.596567	POMC;GRM5;PTGER2;KNG1
	Phase 1 - Functionalization of compounds Homo sapiens R-HSA-211945	1/92	0.557381	0.64676	1.23912	0.724274	POMC
	MAPK6/MAPK4 signaling Homo sapiens R-HSA-5687128	1/92	0.557381	0.64676	1.23912	0.724274	PSME3
	TNFR2 non-canonical NF-kB pathway Homo sapiens R-HSA-5668541	1/95	0.569017	0.658795	1.19939	0.676271	PSME3
	Cellular response to heat stress Homo sapiens R-HSA-3371556	1/96	0.572828	0.661737	1.18671	0.661198	HSPA1B
	Synthesis of DNA Homo sapiens R-HSA-69239	1/97	0.576605	0.664627	1.17429	0.646559	PSME3
	HIV Infection Homo sapiens R-HSA-162906	2/222	0.583923	0.665854	1.02424	0.551029	PSME3;GTF2H2
	Transport of inorganic cations/anions and amino acids/oligopeptides Homo sapiens R-HSA-425393	1/99	0.58406	0.665854	1.1502	0.618524	SLC12A1
	Potassium Channels Homo sapiens R-HSA-1296071	1/99	0.58406	0.665854	1.1502	0.618524	KCNMB2
	CLEC7A (Dectin-1) signaling Homo sapiens R-HSA-5607764	1/99	0.58406	0.665854	1.1502	0.618524	PSME3
	Hedgehog 'off' state Homo sapiens R-HSA-5610787	1/99	0.58406	0.665854	1.1502	0.618524	PSME3
	Signaling by GPCR Homo sapiens R-HSA-372790	11/1293	0.590432	0.671267	0.964223	0.50805	POMC;GRM5;FGF9;PSME3;GNAQ;PTGER2;NEFL;NRG1;PIK3CB;RASGRP1;KNG1
	Gene Silencing by RNA Homo sapiens R-HSA-211000	1/101	0.591385	0.671267	1.12709	0.592045	DICER1
	Transcriptional Regulation by TP53 Homo sapiens R-HSA-3700989	3/348	0.593711	0.672442	0.97909	0.510462	PRKAA2;GTF2H2;HIPK2
	MHC class II antigen presentation Homo sapiens R-HSA-2132295	1/103	0.598581	0.676487	1.10487	0.567014	HLA-DOA
	DNA Replication Homo sapiens R-HSA-69306	1/105	0.605651	0.682996	1.08352	0.54333	PSME3
	Degradation of the extracellular matrix Homo sapiens R-HSA-1474228	1/106	0.60914	0.685447	1.07314	0.531965	ADAMTS16
	Mitotic Prophase Homo sapiens R-HSA-68875	1/107	0.612598	0.687852	1.06296	0.520902	LPIN1
	Nucleotide Excision Repair Homo sapiens R-HSA-5696398	1/108	0.616025	0.690213	1.05298	0.510133	GTF2H2
	Golgi-to-ER retrograde transport Homo sapiens R-HSA-8856688	1/110	0.62279	0.696295	1.03355	0.489434	BICD1
	Selenoamino acid metabolism Homo sapiens R-HSA-2408522	1/111	0.626128	0.697366	1.0241	0.479486	GNMT
	G alpha (i) signalling events Homo sapiens R-HSA-418594	2/240	0.626424	0.697366	0.945909	0.442427	POMC;KNG1
	Vesicle-mediated transport Homo sapiens R-HSA-5653656	4/492	0.632135	0.702223	0.921464	0.422631	PRKAA2;TFRC;MAN1A1;BICD1
	Epigenetic regulation of gene expression Homo sapiens R-HSA-212165	1/115	0.639188	0.708547	0.98797	0.442173	GTF2H2
	RNA Polymerase I, RNA Polymerase III, and Mitochondrial Transcription Homo sapiens R-HSA-504046	1/116	0.642381	0.710575	0.979329	0.433425	GTF2H2
	Fcgamma receptor (FCGR) dependent phagocytosis Homo sapiens R-HSA-2029480	1/120	0.654877	0.722862	0.946218	0.400542	PIK3CB
	Glycosaminoglycan metabolism Homo sapiens R-HSA-1630316	1/121	0.657932	0.724699	0.938286	0.392817	BGN
	Rho GTPase cycle Homo sapiens R-HSA-194840	1/122	0.660961	0.724969	0.930484	0.385277	MYO9A
	Toll Like Receptor 4 (TLR4) Cascade Homo sapiens R-HSA-166016	1/122	0.660961	0.724969	0.930484	0.385277	BPI
	C-type lectin receptors (CLRs) Homo sapiens R-HSA-5621481	1/123	0.663962	0.726732	0.92281	0.377918	PSME3
	RNA Polymerase II Transcription Homo sapiens R-HSA-73857	1/124	0.666938	0.728458	0.915261	0.370734	GTF2H2
	Late Phase of HIV Life Cycle Homo sapiens R-HSA-162599	1/128	0.67858	0.739624	0.886254	0.343648	GTF2H2
	Host Interactions of HIV factors Homo sapiens R-HSA-162909	1/129	0.681427	0.741176	0.879286	0.337265	PSME3
	SLC-mediated transmembrane transport Homo sapiens R-HSA-425407	2/268	0.685765	0.742793	0.84513	0.3188	SLC12A1;SLCO4C1
	M Phase Homo sapiens R-HSA-68886	2/268	0.685765	0.742793	0.84513	0.3188	PSME3;LPIN1
	mRNA Splicing - Major Pathway Homo sapiens R-HSA-72163	1/134	0.695288	0.751546	0.846015	0.307466	TRA2B
	Cardiac conduction Homo sapiens R-HSA-5576891	1/135	0.697988	0.752902	0.839659	0.301902	HIPK2
	Signaling by Hedgehog Homo sapiens R-HSA-5358351	1/136	0.700664	0.754227	0.833397	0.296462	PSME3
	Toll-Like Receptors Cascades Homo sapiens R-HSA-168898	1/140	0.711133	0.763918	0.80925	0.27587	BPI
	HIV Life Cycle Homo sapiens R-HSA-162587	1/141	0.713693	0.765091	0.803429	0.270998	GTF2H2
	Neurotransmitter Receptor Binding And Downstream Transmission In The Postsynaptic Cell Homo sapiens R-HSA-112314	1/142	0.71623	0.766234	0.79769	0.266232	NEFL
	mRNA Splicing Homo sapiens R-HSA-72172	1/144	0.721238	0.768436	0.786454	0.257002	TRA2B
	Beta-catenin independent WNT signaling Homo sapiens R-HSA-3858494	1/144	0.721238	0.768436	0.786454	0.257002	PSME3
	Generic Transcription Pathway Homo sapiens R-HSA-212436	6/812	0.724095	0.769905	0.832784	0.26885	ZNF551;PRKAA2;ZNF429;GTF2H2;ZNF266;HIPK2
	Metabolism of proteins Homo sapiens R-HSA-392499	8/1074	0.734486	0.779107	0.837934	0.258573	ADAMTS16;POMC;ADAMTS15;SPON1;MAN1A1;GCNT4;THBS1;GALNT10
	G2/M Checkpoints Homo sapiens R-HSA-69481	1/150	0.735741	0.779107	0.754554	0.231556	PSME3
	Neuronal System Homo sapiens R-HSA-112316	2/301	0.745594	0.78794	0.750586	0.220353	KCNMB2;NEFL
	Cellular Senescence Homo sapiens R-HSA-2559583	1/161	0.760407	0.800967	0.702286	0.192357	ID1
	Transport to the Golgi and subsequent modification Homo sapiens R-HSA-948021	1/162	0.762533	0.800967	0.697888	0.189204	MAN1A1
	Separation of Sister Chromatids Homo sapiens R-HSA-2467813	1/162	0.762533	0.800967	0.697888	0.189204	PSME3
	Apoptosis Homo sapiens R-HSA-109581	1/163	0.76464	0.801564	0.693545	0.186113	PSME3
	GPCR downstream signaling Homo sapiens R-HSA-388396	7/983	0.767476	0.802922	0.799884	0.211687	POMC;GRM5;GNAQ;PTGER2;PIK3CB;RASGRP1;KNG1
	Programmed Cell Death Homo sapiens R-HSA-5357801	1/166	0.770849	0.804834	0.680831	0.177195	PSME3
	Cell Cycle, Mitotic Homo sapiens R-HSA-69278	3/462	0.77605	0.808644	0.731611	0.185492	CCND1;PSME3;LPIN1
	Organelle biogenesis and maintenance Homo sapiens R-HSA-1852241	2/326	0.78421	0.812793	0.691784	0.168158	PRKAA2;PPARGC1A
	Mitotic Anaphase Homo sapiens R-HSA-68882	1/173	0.784711	0.812793	0.65289	0.158286	PSME3
	G2/M Transition Homo sapiens R-HSA-69275	1/173	0.784711	0.812793	0.65289	0.158286	PSME3
	Mitotic Metaphase and Anaphase Homo sapiens R-HSA-2555396	1/174	0.786622	0.813155	0.649083	0.155784	PSME3
	Mitotic G2-G2/M phases Homo sapiens R-HSA-453274	1/175	0.788517	0.813499	0.64532	0.153329	PSME3
	Cell Cycle Checkpoints Homo sapiens R-HSA-69620	1/182	0.801316	0.82507	0.620142	0.137361	PSME3
	Infectious disease Homo sapiens R-HSA-5663205	2/348	0.813859	0.836332	0.647067	0.133275	PSME3;GTF2H2
	Processing of Capped Intron-Containing Pre-mRNA Homo sapiens R-HSA-72203	1/193	0.81989	0.840872	0.584286	0.11603	TRA2B
	Muscle contraction Homo sapiens R-HSA-397014	1/196	0.824649	0.844091	0.575209	0.110899	HIPK2
	Biological oxidations Homo sapiens R-HSA-211859	1/199	0.829283	0.847169	0.566407	0.106028	POMC
	Signaling by Rho GTPases Homo sapiens R-HSA-194315	2/367	0.836496	0.852865	0.612785	0.109403	CTNNA1;MYO9A
	Transmission across Chemical Synapses Homo sapiens R-HSA-112315	1/211	0.846632	0.861514	0.533714	0.0888577	NEFL
	Chromatin organization Homo sapiens R-HSA-4839726	1/226	0.865873	0.877665	0.497752	0.0716851	CCND1
	Chromatin modifying enzymes Homo sapiens R-HSA-3247509	1/226	0.865873	0.877665	0.497752	0.0716851	CCND1
	Cell Cycle Homo sapiens R-HSA-1640170	3/566	0.878443	0.888677	0.593261	0.0768894	CCND1;PSME3;LPIN1
	RHO GTPase Effectors Homo sapiens R-HSA-195258	1/255	0.896524	0.90473	0.44027	0.0480907	CTNNA1
	Transmembrane transport of small molecules Homo sapiens R-HSA-382551	3/594	0.897784	0.90473	0.564332	0.0608494	TFRC;SLC12A1;SLCO4C1
	Asparagine N-linked glycosylation Homo sapiens R-HSA-446203	1/259	0.900165	0.905378	0.433355	0.0455792	MAN1A1
	Gene Expression Homo sapiens R-HSA-74160	10/1631	0.916447	0.919978	0.676475	0.0590234	ZNF551;DDX6;PRKAA2;PSME3;ZNF429;TRA2B;DICER1;GTF2H2;ZNF266;HIPK2
	Metabolism of carbohydrates Homo sapiens R-HSA-71387	1/282	0.918758	0.920525	0.397417	0.0336743	BGN
	DNA Repair Homo sapiens R-HSA-73894	1/285	0.920914	0.920914	0.393159	0.0323918	GTF2H2

## Sheet: PT up
	Pathways enriched in transcripts enhanced in T2D in proximal tubular cells (PT↑)
	Term	Overlap	P value	Adjusted P.value	Odds Ratio	Combined Score	Genes
PT↑1	HDL-mediated lipid transport Homo sapiens R-HSA-194223	5/19	0.00202561	0.0644025	6.79323	42.1308	APOC2;APOC3;APOE;PLTP;ABCG1
PT↑2	Citric acid cycle (TCA cycle) Homo sapiens R-HSA-71403	5/19	0.00202561	0.0644025	6.79323	42.1308	SUCLA2;IDH3G;SUCLG1;ACO2;SDHB
PT↑3	Methionine salvage pathway Homo sapiens R-HSA-1237112	3/6	0.00224349	0.0673671	18.994	115.858	GOT1;ADI1;APIP
PT↑4	Conjugation of benzoate with glycine Homo sapiens R-HSA-177135	3/6	0.00224349	0.0673671	18.994	115.858	GLYATL1;GLYAT;ACSM2B
PT↑5	Glutathione conjugation Homo sapiens R-HSA-156590	7/38	0.00251801	0.0735667	4.29984	25.7315	GSTM4;GGCT;GSTM3;GSTO1;AKR1A1;GSTT2B;CNDP2
PT↑6	Autodegradation of Cdh1 by Cdh1:APC/C Homo sapiens R-HSA-174084	9/62	0.0035873	0.100744	3.23632	18.2216	PSMD8;PSMD9;UBB;PSMB3;PSMC4;CDC26;PSMD2;PSME1;ANAPC11
PT↑7	Nuclear Receptor transcription pathway Homo sapiens R-HSA-383280	8/51	0.00363461	0.100744	3.54405	19.9078	ESRRA;HNF4A;RARA;NR1H4;RORA;NR1D1;ESR2;NR2F6
PT↑8	Inositol transporters Homo sapiens R-HSA-429593	3/7	0.00378001	0.102155	14.2447	79.4576	SLC2A13;SLC5A2;SLC5A3
PT↑9	Transport of inorganic cations/anions and amino acids/oligopeptides Homo sapiens R-HSA-425393	12/99	0.00393517	0.103754	2.63196	14.5753	SLC34A3;SLC4A7;SLC9A3;SLC6A6;SLC7A7;SLC7A9;SLC34A1;SLC17A5;SLC6A12;SLC25A10;CALM1;SLC38A2
PT↑10	Organic cation/anion/zwitterion transport Homo sapiens R-HSA-549132	4/14	0.00420057	0.1056	7.6024	41.6044	SLC22A12;SLC22A6;SLC22A5;SLC22A11
PT↑11	Synthesis of Prostaglandins (PG) and Thromboxanes (TX) Homo sapiens R-HSA-2162123	4/14	0.00420057	0.1056	7.6024	41.6044	CBR1;HPGD;PTGR1;PTGS1
PT↑12	BMAL1:CLOCK,NPAS2 activates circadian gene expression Homo sapiens R-HSA-1368108	7/42	0.00452463	0.111162	3.80763	20.5544	DBP;BHLHE40;RORA;NR1D1;AVP;HIF1A;NPAS2
PT↑13	Arachidonic acid metabolism Homo sapiens R-HSA-2142753	8/53	0.00463325	0.111301	3.38618	18.199	CBR1;GPX2;HPGD;CYP4F2;PLA2G4A;DPEP1;PTGR1;PTGS1
PT↑14	Vasopressin regulates renal water homeostasis via Aquaporins Homo sapiens R-HSA-432040	7/43	0.00517533	0.116579	3.70167	19.485	GNG4;PRKAR2B;AVP;AQP2;AQP3;GNG11;AQP1
PT↑15	Detoxification of Reactive Oxygen Species Homo sapiens R-HSA-3299685	6/33	0.00542122	0.116579	4.22824	22.0606	GPX2;PRDX1;CAT;CYBA;ATOX1;SOD1
PT↑16	APC/C:Cdc20 mediated degradation of Securin Homo sapiens R-HSA-174154	9/66	0.00547969	0.116579	3.00858	15.6648	PSMD8;PSMD9;UBB;PSMB3;PSMC4;CDC26;PSMD2;PSME1;ANAPC11
PT↑17	WNT5A-dependent internalization of FZD4 Homo sapiens R-HSA-5099900	4/15	0.00550316	0.116579	6.91091	35.9535	PRKCB;CLTB;AP2S1;AP2A1
PT↑18	PCP/CE pathway Homo sapiens R-HSA-4086400	11/91	0.00576447	0.116579	2.62206	13.5195	PSMD8;PSMD9;UBB;PRKCB;PSMB3;PSMC4;PSMD2;CLTB;PSME1;AP2S1;AP2A1
PT↑19	Erythrocytes take up oxygen and release carbon dioxide Homo sapiens R-HSA-1247673	3/8	0.00582355	0.116579	11.3952	58.6379	CA2;CA4;AQP1
PT↑20	VEGF ligand-receptor interactions Homo sapiens R-HSA-194313	3/8	0.00582355	0.116579	11.3952	58.6379	KDR;VEGFB;VEGFA
PT↑21	VEGF binds to VEGFR leading to receptor dimerization Homo sapiens R-HSA-195399	3/8	0.00582355	0.116579	11.3952	58.6379	KDR;VEGFB;VEGFA
PT↑22	Conjugation of salicylate with glycine Homo sapiens R-HSA-177128	3/8	0.00582355	0.116579	11.3952	58.6379	GLYATL1;GLYAT;ACSM2B
PT↑23	ROS, RNS production in response to bacteria Homo sapiens R-HSA-1222556	6/34	0.00630912	0.124003	4.07702	20.6532	ATP6V1G1;CYBA;ATP6V0E2;ATP6V1E1;ATP6V0D1;ATP6V1F
PT↑24	Amino acid synthesis and interconversion (transamination) Homo sapiens R-HSA-70614	5/25	0.00721257	0.136022	4.75376	23.4452	FOLH1;GOT1;GOT2;ASPG;GLS
PT↑25	Glyoxylate metabolism and glycine degradation Homo sapiens R-HSA-389661	5/25	0.00721257	0.136022	4.75376	23.4452	GRHPR;DAO;AGXT2;NDUFAB1;PDHB
PT↑26	Bile acid and bile salt metabolism Homo sapiens R-HSA-194068	6/35	0.00729812	0.136022	3.93622	19.3668	ACOT8;ACOX2;AKR1C1;SLCO1A2;NR1H4;CYP46A1
PT↑27	Metabolism of vitamins and cofactors Homo sapiens R-HSA-196854	15/148	0.00750206	0.137453	2.15336	10.5355	CYB5A;GSTO1;AKR1C1;QPRT;SLC2A1;APOC3;MTHFS;SLC2A3;APOM;NAPRT;APOC2;PCCB;ENPP1;ACP5;APOE
PT↑28	CDT1 association with the CDC6:ORC:origin complex Homo sapiens R-HSA-68827	8/58	0.00804773	0.144993	3.04675	14.6926	PSMD8;PSMD9;UBB;PSMB3;PSMC4;PSMD2;GMNN;PSME1
PT↑29	Conjugation of carboxylic acids Homo sapiens R-HSA-159424	3/9	0.00841197	0.146667	9.4955	45.3704	GLYATL1;GLYAT;ACSM2B
PT↑30	Amino Acid conjugation Homo sapiens R-HSA-156587	3/9	0.00841197	0.146667	9.4955	45.3704	GLYATL1;GLYAT;ACSM2B
PT↑31	Insulin receptor recycling Homo sapiens R-HSA-77387	5/26	0.00856813	0.146942	4.52715	21.5479	ATP6V1G1;ATP6V0E2;ATP6V1E1;ATP6V0D1;ATP6V1F
PT↑32	APC/C:Cdh1 mediated degradation of Cdc20 and other APC/C:Cdh1 targeted proteins in late mitosis/early G1 Homo sapiens R-HSA-174178	9/71	0.00883554	0.146942	2.76522	13.0767	PSMD8;PSMD9;UBB;PSMB3;PSMC4;CDC26;PSMD2;PSME1;ANAPC11
PT↑33	Cdc20:Phospho-APC/C mediated degradation of Cyclin A Homo sapiens R-HSA-174184	9/71	0.00883554	0.146942	2.76522	13.0767	PSMD8;PSMD9;UBB;PSMB3;PSMC4;CDC26;PSMD2;PSME1;ANAPC11
PT↑34	APC:Cdc20 mediated degradation of cell cycle proteins prior to satisfation of the cell cycle checkpoint Homo sapiens R-HSA-179419	9/72	0.00966129	0.15824	2.72118	12.6253	PSMD8;PSMD9;UBB;PSMB3;PSMC4;CDC26;PSMD2;PSME1;ANAPC11
PT↑35	Peroxisomal lipid metabolism Homo sapiens R-HSA-390918	5/27	0.0100901	0.160403	4.32114	19.8608	ACOT8;ACOX2;ECI2;ACAA1;HAO2
PT↑36	Synthesis of bile acids and bile salts Homo sapiens R-HSA-192105	5/27	0.0100901	0.160403	4.32114	19.8608	ACOT8;ACOX2;AKR1C1;NR1H4;CYP46A1
PT↑37	Amino acid and oligopeptide SLC transporters Homo sapiens R-HSA-425374	7/49	0.0106481	0.16437	3.17185	14.4078	SLC6A6;SLC7A7;SLC7A9;SLC17A5;SLC6A12;SLC25A10;SLC38A2
PT↑38	Regulation of activated PAK-2p34 by proteasome mediated degradation Homo sapiens R-HSA-211733	7/49	0.0106481	0.16437	3.17185	14.4078	PSMD8;PSMD9;UBB;PSMB3;PSMC4;PSMD2;PSME1
PT↑39	APC/C:Cdc20 mediated degradation of mitotic proteins Homo sapiens R-HSA-176409	9/74	0.0114857	0.16437	2.63718	11.7793	PSMD8;PSMD9;UBB;PSMB3;PSMC4;CDC26;PSMD2;PSME1;ANAPC11
PT↑40	Creatine metabolism Homo sapiens R-HSA-71288	3/10	0.0115735	0.16437	8.13857	36.2902	GAMT;SLC6A8;SLC6A12
PT↑41	Metabolism of nucleotides Homo sapiens R-HSA-15869	10/87	0.0116562	0.16437	2.47446	11.0161	AGXT2;CAT;ADSSL1;AK2;GMPR;CTPS1;GLRX;TK1;UPB1;APRT
PT↑42	CDK-mediated phosphorylation and removal of Cdc6 Homo sapiens R-HSA-69017	7/50	0.0118602	0.16437	3.09793	13.738	PSMD8;PSMD9;UBB;PSMB3;PSMC4;PSMD2;PSME1
PT↑43	Ubiquitin-dependent degradation of Cyclin D1 Homo sapiens R-HSA-69229	7/50	0.0118602	0.16437	3.09793	13.738	PSMD8;PSMD9;UBB;PSMB3;PSMC4;PSMD2;PSME1
PT↑44	Ubiquitin-dependent degradation of Cyclin D Homo sapiens R-HSA-75815	7/50	0.0118602	0.16437	3.09793	13.738	PSMD8;PSMD9;UBB;PSMB3;PSMC4;PSMD2;PSME1
PT↑45	Regulation of Apoptosis Homo sapiens R-HSA-169911	7/50	0.0118602	0.16437	3.09793	13.738	PSMD8;PSMD9;UBB;PSMB3;PSMC4;PSMD2;PSME1
PT↑46	Regulation of ornithine decarboxylase (ODC) Homo sapiens R-HSA-350562	7/50	0.0118602	0.16437	3.09793	13.738	PSMD8;PSMD9;PSMB3;PSMC4;PSMD2;PSME1;OAZ1
PT↑47	Activation of APC/C and APC/C:Cdc20 mediated degradation of mitotic proteins Homo sapiens R-HSA-176814	9/75	0.012489	0.170894	2.59708	11.3828	PSMD8;PSMD9;UBB;PSMB3;PSMC4;CDC26;PSMD2;PSME1;ANAPC11
PT↑48	Circadian Clock Homo sapiens R-HSA-400253	8/63	0.0130718	0.171511	2.76905	12.0102	DBP;UBB;BHLHE40;RORA;AVP;NR1D1;HIF1A;NPAS2
PT↑49	Vpu mediated degradation of CD4 Homo sapiens R-HSA-180534	7/51	0.0131688	0.171511	3.02736	13.1082	PSMD8;PSMD9;UBB;PSMB3;PSMC4;PSMD2;PSME1
PT↑50	Autodegradation of the E3 ubiquitin ligase COP1 Homo sapiens R-HSA-349425	7/51	0.0131688	0.171511	3.02736	13.1082	PSMD8;PSMD9;UBB;PSMB3;PSMC4;PSMD2;PSME1
PT↑51	Aquaporin-mediated transport Homo sapiens R-HSA-445717	7/51	0.0131688	0.171511	3.02736	13.1082	GNG4;PRKAR2B;AVP;AQP2;AQP3;GNG11;AQP1
PT↑52	Beta-catenin independent WNT signaling Homo sapiens R-HSA-3858494	14/144	0.0135191	0.173835	2.05443	8.84155	PRKCB;CLTB;AP2A1;GNG11;PSMD8;PSMD9;UBB;GNG4;PSMB3;PSMC4;PSMD2;PSME1;AP2S1;CALM1
PT↑53	Transferrin endocytosis and recycling Homo sapiens R-HSA-917977	5/29	0.0136688	0.173835	3.96063	17.0015	ATP6V1G1;ATP6V0E2;ATP6V1E1;ATP6V0D1;ATP6V1F
PT↑54	p53-Independent DNA Damage Response Homo sapiens R-HSA-69610	7/52	0.0145778	0.179075	2.95993	12.5153	PSMD8;PSMD9;UBB;PSMB3;PSMC4;PSMD2;PSME1
PT↑55	p53-Independent G1/S DNA damage checkpoint Homo sapiens R-HSA-69613	7/52	0.0145778	0.179075	2.95993	12.5153	PSMD8;PSMD9;UBB;PSMB3;PSMC4;PSMD2;PSME1
PT↑56	Ubiquitin Mediated Degradation of Phosphorylated Cdc25A Homo sapiens R-HSA-69601	7/52	0.0145778	0.179075	2.95993	12.5153	PSMD8;PSMD9;UBB;PSMB3;PSMC4;PSMD2;PSME1
PT↑57	Transport of organic anions Homo sapiens R-HSA-879518	3/11	0.0153277	0.184102	7.12087	29.7517	SLCO4A1;SLCO1A2;AVP
PT↑58	Phenylalanine and tyrosine catabolism Homo sapiens R-HSA-71182	3/11	0.0153277	0.184102	7.12087	29.7517	QDPR;PCBD1;FAH
PT↑59	Vif-mediated degradation of APOBEC3G Homo sapiens R-HSA-180585	7/53	0.0160911	0.190173	2.89543	11.9566	PSMD8;PSMD9;UBB;PSMB3;PSMC4;PSMD2;PSME1
PT↑60	DNA Replication Homo sapiens R-HSA-69306	11/105	0.0161849	0.190173	2.22989	9.19535	PSMD8;POLD3;PSMD9;UBB;RFC1;PSMB3;PSMC4;PSMD2;RPA3;GMNN;PSME1
PT↑61	Transcriptional Regulation by TP53 Homo sapiens R-HSA-3700989	27/348	0.0167649	0.193405	1.60951	6.58042	COX7B;COX7C;COX5A;NDRG1;GLS;UBB;PRDX1;SESN2;POLR2E;PMS2;COX11;COX14;POLR2I;COX8A;BNIP3L;PRELID1;SURF1;GPX2;USP2;COX6B1;RGCC;BCL6;RPA3;DDIT4;LAMTOR2;LAMTOR1;LAMTOR5
PT↑62	Activation of NF-kappaB in B cells Homo sapiens R-HSA-1169091	8/66	0.0170138	0.193405	2.6254	10.6952	PSMD8;PSMD9;UBB;PRKCB;PSMB3;PSMC4;PSMD2;PSME1
PT↑63	Regulation of APC/C activators between G1/S and early anaphase Homo sapiens R-HSA-176408	9/79	0.0171625	0.193405	2.44816	9.95184	PSMD8;PSMD9;UBB;PSMB3;PSMC4;CDC26;PSMD2;PSME1;ANAPC11
PT↑64	SCF-beta-TrCP mediated degradation of Emi1 Homo sapiens R-HSA-174113	7/54	0.0177124	0.193405	2.83368	11.4296	PSMD8;PSMD9;UBB;PSMB3;PSMC4;PSMD2;PSME1
PT↑65	Stabilization of p53 Homo sapiens R-HSA-69541	7/54	0.0177124	0.193405	2.83368	11.4296	PSMD8;PSMD9;UBB;PSMB3;PSMC4;PSMD2;PSME1
PT↑66	AUF1 (hnRNP D0) binds and destabilizes mRNA Homo sapiens R-HSA-450408	7/54	0.0177124	0.193405	2.83368	11.4296	PSMD8;PSMD9;UBB;PSMB3;PSMC4;PSMD2;PSME1
PT↑67	Degradation of AXIN Homo sapiens R-HSA-4641257	7/54	0.0177124	0.193405	2.83368	11.4296	PSMD8;PSMD9;UBB;PSMB3;PSMC4;PSMD2;PSME1
PT↑68	Amino acid transport across the plasma membrane Homo sapiens R-HSA-352230	5/31	0.0180149	0.194741	3.65558	14.6829	SLC6A6;SLC7A7;SLC7A9;SLC6A12;SLC38A2
PT↑69	Assembly of the pre-replicative complex Homo sapiens R-HSA-68867	8/67	0.0184997	0.198002	2.58077	10.2973	PSMD8;PSMD9;UBB;PSMB3;PSMC4;PSMD2;GMNN;PSME1
PT↑70	Hh mutants that don't undergo autocatalytic processing are degraded by ERAD Homo sapiens R-HSA-5362768	7/55	0.0194453	0.200766	2.77449	10.9319	PSMD8;PSMD9;UBB;PSMB3;PSMC4;PSMD2;PSME1
PT↑71	Erythrocytes take up carbon dioxide and release oxygen Homo sapiens R-HSA-1237044	3/12	0.0196866	0.200766	6.32933	24.8605	CA2;CA4;AQP1
PT↑72	O2/CO2 exchange in erythrocytes Homo sapiens R-HSA-1480926	3/12	0.0196866	0.200766	6.32933	24.8605	CA2;CA4;AQP1
PT↑73	Reversible hydration of carbon dioxide Homo sapiens R-HSA-1475029	3/12	0.0196866	0.200766	6.32933	24.8605	CA5B;CA2;CA4
PT↑74	Passive transport by Aquaporins Homo sapiens R-HSA-432047	3/12	0.0196866	0.200766	6.32933	24.8605	AQP2;AQP3;AQP1
PT↑75	Degradation of DVL Homo sapiens R-HSA-4641258	7/56	0.0212932	0.204524	2.71773	10.4615	PSMD8;PSMD9;UBB;PSMB3;PSMC4;PSMD2;PSME1
PT↑76	DNA Replication Pre-Initiation Homo sapiens R-HSA-69002	9/82	0.0214229	0.204524	2.34718	9.0209	PSMD8;PSMD9;UBB;PSMB3;PSMC4;PSMD2;RPA3;GMNN;PSME1
PT↑77	M/G1 Transition Homo sapiens R-HSA-68874	9/82	0.0214229	0.204524	2.34718	9.0209	PSMD8;PSMD9;UBB;PSMB3;PSMC4;PSMD2;RPA3;GMNN;PSME1
PT↑78	Cyclin A:Cdk2-associated events at S phase entry Homo sapiens R-HSA-69656	8/69	0.0217457	0.204524	2.49589	9.55511	PSMD8;PSMD9;UBB;PSMB3;PSMC4;PSMD2;PSME1;CDC25B
PT↑79	Response to elevated platelet cytosolic Ca2+ Homo sapiens R-HSA-76005	11/110	0.0221546	0.204524	2.11671	8.06406	SERPINA1;PRKCB;PCDH7;VEGFB;SERPING1;PLG;PPBP;CALM1;VEGFA;SOD1;PF4
PT↑80	Resolution of AP sites via the multiple-nucleotide patch replacement pathway Homo sapiens R-HSA-110373	4/22	0.0223297	0.204524	4.22178	16.0505	POLD3;PARG;RFC1;RPA3
PT↑81	Na+-dependent glucose transporters Homo sapiens R-HSA-428808	2/5	0.0227039	0.204524	12.65	47.8831	SLC5A2;SLC5A3
PT↑82	Sodium-coupled phosphate cotransporters Homo sapiens R-HSA-427652	2/5	0.0227039	0.204524	12.65	47.8831	SLC34A3;SLC34A1
PT↑83	Catabolism of glucuronate to xylulose-5-phosphate Homo sapiens R-HSA-5661270	2/5	0.0227039	0.204524	12.65	47.8831	AKR1A1;CRYL1
PT↑84	Beta oxidation of octanoyl-CoA to hexanoyl-CoA Homo sapiens R-HSA-77348	2/5	0.0227039	0.204524	12.65	47.8831	ECHS1;ACADM
PT↑85	Beta oxidation of decanoyl-CoA to octanoyl-CoA-CoA Homo sapiens R-HSA-77346	2/5	0.0227039	0.204524	12.65	47.8831	ECHS1;ACADM
PT↑86	Vitamin B2 (riboflavin) metabolism Homo sapiens R-HSA-196843	2/5	0.0227039	0.204524	12.65	47.8831	ENPP1;ACP5
PT↑87	Sulfide oxidation to sulfate Homo sapiens R-HSA-1614517	2/5	0.0227039	0.204524	12.65	47.8831	TST;SLC25A10
PT↑88	Galactose catabolism Homo sapiens R-HSA-70370	2/5	0.0227039	0.204524	12.65	47.8831	PGM1;GALK1
PT↑89	Hh mutants abrogate ligand secretion Homo sapiens R-HSA-5387390	7/57	0.0232595	0.207798	2.66323	10.0165	PSMD8;PSMD9;UBB;PSMB3;PSMC4;PSMD2;PSME1
PT↑90	Synthesis of DNA Homo sapiens R-HSA-69239	10/97	0.0235152	0.20836	2.18889	8.20856	PSMD8;POLD3;PSMD9;UBB;RFC1;PSMB3;PSMC4;PSMD2;RPA3;PSME1
PT↑91	Signaling by Insulin receptor Homo sapiens R-HSA-74752	24/311	0.0244602	0.213222	1.59816	5.93031	KLB;ATP6V1G1;CAB39L;RASGRF1;PEBP1;PHB;FGF2;PSMD8;PSMD9;UBB;PSMB3;PSMC4;PSMD2;FGF18;PSME1;LAMTOR2;FYN;LAMTOR1;ATP6V1E1;ATP6V0D1;CALM1;ATP6V0E2;LAMTOR5;ATP6V1F
PT↑92	Facilitative Na+-independent glucose transporters Homo sapiens R-HSA-428790	3/13	0.0246556	0.213222	5.6961	21.0912	SLC2A9;SLC2A1;SLC2A3
PT↑93	WNT5A-dependent internalization of FZD2, FZD5 and ROR2 Homo sapiens R-HSA-5140745	3/13	0.0246556	0.213222	5.6961	21.0912	CLTB;AP2S1;AP2A1
PT↑94	Metabolism of water-soluble vitamins and cofactors Homo sapiens R-HSA-196849	10/98	0.0250555	0.21496	2.1639	7.97756	CYB5A;GSTO1;NAPRT;QPRT;PCCB;SLC2A1;ENPP1;ACP5;MTHFS;SLC2A3
PT↑95	NIK-->noncanonical NF-kB signaling Homo sapiens R-HSA-5676590	7/58	0.0253474	0.215752	2.61087	9.59517	PSMD8;PSMD9;UBB;PSMB3;PSMC4;PSMD2;PSME1
PT↑96	Gap-filling DNA repair synthesis and ligation in GG-NER Homo sapiens R-HSA-5696397	4/23	0.0259859	0.217462	3.99937	14.5985	POLD3;RFC1;UBB;RPA3
PT↑97	Lipoprotein metabolism Homo sapiens R-HSA-174824	5/34	0.0260951	0.217462	3.2769	11.9476	APOC2;APOC3;APOE;PLTP;ABCG1
PT↑98	APC/C-mediated degradation of cell cycle proteins Homo sapiens R-HSA-174143	9/85	0.0263943	0.217462	2.25417	8.19302	PSMD8;PSMD9;UBB;PSMB3;PSMC4;CDC26;PSMD2;PSME1;ANAPC11
PT↑99	Regulation of mitotic cell cycle Homo sapiens R-HSA-453276	9/85	0.0263943	0.217462	2.25417	8.19302	PSMD8;PSMD9;UBB;PSMB3;PSMC4;CDC26;PSMD2;PSME1;ANAPC11
PT↑100	Removal of licensing factors from origins Homo sapiens R-HSA-69300	8/72	0.0273387	0.217462	2.37852	8.56136	PSMD8;PSMD9;UBB;PSMB3;PSMC4;PSMD2;GMNN;PSME1
PT↑101	Degradation of GLI1 by the proteasome Homo sapiens R-HSA-5610780	7/59	0.0275599	0.217462	2.56053	9.19587	PSMD8;PSMD9;UBB;PSMB3;PSMC4;PSMD2;PSME1
PT↑102	GLI3 is processed to GLI3R by the proteasome Homo sapiens R-HSA-5610785	7/59	0.0275599	0.217462	2.56053	9.19587	PSMD8;PSMD9;UBB;PSMB3;PSMC4;PSMD2;PSME1
PT↑103	Degradation of GLI2 by the proteasome Homo sapiens R-HSA-5610783	7/59	0.0275599	0.217462	2.56053	9.19587	PSMD8;PSMD9;UBB;PSMB3;PSMC4;PSMD2;PSME1
PT↑104	The role of GTSE1 in G2/M progression after G2 checkpoint Homo sapiens R-HSA-8852276	7/59	0.0275599	0.217462	2.56053	9.19587	PSMD8;PSMD9;UBB;PSMB3;PSMC4;PSMD2;PSME1
PT↑105	SCF(Skp2)-mediated degradation of p27/p21 Homo sapiens R-HSA-187577	7/59	0.0275599	0.217462	2.56053	9.19587	PSMD8;PSMD9;UBB;PSMB3;PSMC4;PSMD2;PSME1
PT↑106	Host Interactions of HIV factors Homo sapiens R-HSA-162909	12/129	0.0287626	0.225307	1.954	6.9341	PSMD8;PSMD9;UBB;PSMB3;PSMC4;PSMD2;PSME1;AP2S1;AP2A1;FYN;SLC25A5;AP1M1
PT↑107	Base Excision Repair Homo sapiens R-HSA-73884	5/35	0.0292279	0.225682	3.1675	11.1896	POLD3;PARG;RFC1;OGG1;RPA3
PT↑108	Resolution of Abasic Sites (AP sites) Homo sapiens R-HSA-73933	5/35	0.0292279	0.225682	3.1675	11.1896	POLD3;PARG;RFC1;OGG1;RPA3
PT↑109	Synthesis of bile acids and bile salts via 7alpha-hydroxycholesterol Homo sapiens R-HSA-193368	4/24	0.0299803	0.226967	3.7992	13.3246	ACOT8;ACOX2;AKR1C1;NR1H4
PT↑110	Mismatch repair (MMR) directed by MSH2:MSH3 (MutSbeta) Homo sapiens R-HSA-5358606	3/14	0.0302343	0.226967	5.178	18.1167	POLD3;RPA3;PMS2
PT↑111	Mismatch repair (MMR) directed by MSH2:MSH6 (MutSalpha) Homo sapiens R-HSA-5358565	3/14	0.0302343	0.226967	5.178	18.1167	POLD3;RPA3;PMS2
PT↑112	FGFR4 ligand binding and activation Homo sapiens R-HSA-190322	3/14	0.0302343	0.226967	5.178	18.1167	KLB;FGF18;FGF2
PT↑113	Cellular responses to stress Homo sapiens R-HSA-2262752	27/367	0.030497	0.227361	1.51802	5.29807	RPS19BP1;WDR45;HIF1A;ETS2;HDAC6;ANAPC11;UBB;CDC26;PRDX1;BAG1;HIST1H1C;EGLN3;GPX2;H2AFZ;CBX2;CYBA;WIPI1;HSPA2;WIPI2;ATOX1;VEGFA;SOD1;RPA3;CAT;LAMTOR2;LAMTOR1;LAMTOR5
PT↑114	Hexose transport Homo sapiens R-HSA-189200	6/48	0.0319333	0.234222	2.71601	9.35421	SLC2A1;SLC2A3;SLC5A2;SLC37A4;SLC5A3;HK2
PT↑115	Dectin-1 mediated noncanonical NF-kB signaling Homo sapiens R-HSA-5607761	7/61	0.0323699	0.234222	2.46544	8.45774	PSMD8;PSMD9;UBB;PSMB3;PSMC4;PSMD2;PSME1
PT↑116	Fructose metabolism Homo sapiens R-HSA-5652084	2/6	0.0329341	0.234222	9.48701	32.3815	AKR1B1;KHK
PT↑117	mitochondrial fatty acid beta-oxidation of unsaturated fatty acids Homo sapiens R-HSA-77288	2/6	0.0329341	0.234222	9.48701	32.3815	ACADM;DECR1
PT↑118	Beta-oxidation of very long chain fatty acids Homo sapiens R-HSA-390247	2/6	0.0329341	0.234222	9.48701	32.3815	ACOT8;ACAA1
PT↑119	Heme degradation Homo sapiens R-HSA-189483	2/6	0.0329341	0.234222	9.48701	32.3815	HMOX1;HMOX2
PT↑120	Synthesis of Lipoxins (LX) Homo sapiens R-HSA-2142700	2/6	0.0329341	0.234222	9.48701	32.3815	HPGD;PTGR1
PT↑121	Regulation of DNA replication Homo sapiens R-HSA-69304	8/75	0.0338572	0.239213	2.27166	7.69093	PSMD8;PSMD9;UBB;PSMB3;PSMC4;PSMD2;GMNN;PSME1
PT↑122	Basigin interactions Homo sapiens R-HSA-210991	4/25	0.034317	0.240888	3.61809	12.2006	SLC7A7;SLC7A9;ATP1B3;ATP1B1
PT↑123	Cross-presentation of soluble exogenous antigens (endosomes) Homo sapiens R-HSA-1236978	6/49	0.0349033	0.242342	2.6527	8.90028	PSMD8;PSMD9;PSMB3;PSMC4;PSMD2;PSME1
PT↑124	Gap-filling DNA repair synthesis and ligation in TC-NER Homo sapiens R-HSA-6782210	7/62	0.0349726	0.242342	2.42048	8.11634	POLD3;XAB2;RFC1;UBB;RPA3;POLR2E;POLR2I
PT↑125	Mismatch Repair Homo sapiens R-HSA-5358508	3/15	0.036417	0.250744	4.74625	15.723	POLD3;RPA3;PMS2
PT↑126	Dual incision in TC-NER Homo sapiens R-HSA-6782135	7/63	0.0377102	0.252992	2.37713	7.79183	POLD3;XAB2;RFC1;UBB;RPA3;POLR2E;POLR2I
PT↑127	p53-Dependent G1/S DNA damage checkpoint Homo sapiens R-HSA-69580	7/63	0.0377102	0.252992	2.37713	7.79183	PSMD8;PSMD9;UBB;PSMB3;PSMC4;PSMD2;PSME1
PT↑128	p53-Dependent G1 DNA Damage Response Homo sapiens R-HSA-69563	7/63	0.0377102	0.252992	2.37713	7.79183	PSMD8;PSMD9;UBB;PSMB3;PSMC4;PSMD2;PSME1
PT↑129	Asymmetric localization of PCP proteins Homo sapiens R-HSA-4608870	7/63	0.0377102	0.252992	2.37713	7.79183	PSMD8;PSMD9;UBB;PSMB3;PSMC4;PSMD2;PSME1
PT↑130	Platelet degranulation Homo sapiens R-HSA-114608	10/105	0.0379137	0.252992	2.00371	6.55703	SERPINA1;PCDH7;VEGFB;SERPING1;PLG;PPBP;CALM1;VEGFA;SOD1;PF4
PT↑131	Regulation of Hypoxia-inducible Factor (HIF) by oxygen Homo sapiens R-HSA-1234174	4/26	0.0389986	0.257058	3.45345	11.2038	EGLN3;UBB;HIF1A;VEGFA
PT↑132	Cellular response to hypoxia Homo sapiens R-HSA-2262749	4/26	0.0389986	0.257058	3.45345	11.2038	EGLN3;UBB;HIF1A;VEGFA
PT↑133	Hedgehog ligand biogenesis Homo sapiens R-HSA-5358346	7/64	0.0405848	0.265892	2.33531	7.48316	PSMD8;PSMD9;UBB;PSMB3;PSMC4;PSMD2;PSME1
PT↑134	Ion homeostasis Homo sapiens R-HSA-5578775	6/51	0.0413625	0.269354	2.53454	8.07347	DMPK;FXYD4;FXYD2;ATP1B3;ATP1B1;CALM1
PT↑135	Translesion synthesis by REV1 Homo sapiens R-HSA-110312	3/16	0.0431941	0.275475	4.38092	13.7651	RFC1;UBB;RPA3
PT↑136	ER-Phagosome pathway Homo sapiens R-HSA-1236974	7/65	0.0435983	0.275475	2.29492	7.18938	PSMD8;PSMD9;UBB;PSMB3;PSMC4;PSMD2;PSME1
PT↑137	G1/S DNA Damage Checkpoints Homo sapiens R-HSA-69615	7/65	0.0435983	0.275475	2.29492	7.18938	PSMD8;PSMD9;UBB;PSMB3;PSMC4;PSMD2;PSME1
PT↑138	EGFR downregulation Homo sapiens R-HSA-182971	4/27	0.0440262	0.275475	3.30313	10.3156	UBB;AP2S1;AP2A1;EPS15L1
PT↑139	Pyruvate metabolism Homo sapiens R-HSA-70268	4/27	0.0440262	0.275475	3.30313	10.3156	LDHA;PDHB;HAGH;PDK2
PT↑140	VEGFR2 mediated cell proliferation Homo sapiens R-HSA-5218921	19/248	0.0443833	0.275475	1.58249	4.92929	KLB;PRKCB;RASGRF1;PEBP1;PHB;FGF2;VEGFA;PSMD8;PSMD9;UBB;PSMB3;PSMC4;PSMD2;FGF18;KDR;PSME1;LAMTOR2;FYN;CALM1
PT↑141	Nef Mediated CD8 Down-regulation Homo sapiens R-HSA-182218	2/7	0.0445958	0.275475	7.58921	23.6033	AP2S1;AP2A1
PT↑142	PTK6 promotes HIF1A stabilization Homo sapiens R-HSA-8857538	2/7	0.0445958	0.275475	7.58921	23.6033	LINC01139;HIF1A
PT↑143	Synthesis of Ketone Bodies Homo sapiens R-HSA-77111	2/7	0.0445958	0.275475	7.58921	23.6033	HMGCL;BDH2
PT↑144	S Phase Homo sapiens R-HSA-69242	11/124	0.0472154	0.289999	1.85309	5.65755	PSMD8;POLD3;PSMD9;UBB;RFC1;PSMB3;PSMC4;PSMD2;RPA3;PSME1;CDC25B
PT↑145	The role of Nef in HIV-1 replication and disease pathogenesis Homo sapiens R-HSA-164952	4/28	0.0493994	0.295386	3.16533	9.52074	AP2S1;AP2A1;FYN;AP1M1
PT↑146	Energy dependent regulation of mTOR by LKB1-AMPK Homo sapiens R-HSA-380972	4/28	0.0493994	0.295386	3.16533	9.52074	CAB39L;LAMTOR2;LAMTOR1;LAMTOR5
PT↑147	Recognition of DNA damage by PCNA-containing replication complex Homo sapiens R-HSA-110314	4/28	0.0493994	0.295386	3.16533	9.52074	POLD3;UBB;RFC1;RPA3
PT↑148	Regulation of RAS by GAPs Homo sapiens R-HSA-5658442	7/67	0.0500486	0.295386	2.21819	6.64295	PSMD8;PSMD9;UBB;PSMB3;PSMC4;PSMD2;PSME1
PT↑149	Trafficking of GluR2-containing AMPA receptors Homo sapiens R-HSA-416993	3/17	0.0505516	0.295386	4.06779	12.1414	PRKCB;AP2S1;AP2A1
PT↑150	Translesion synthesis by POLK Homo sapiens R-HSA-5655862	3/17	0.0505516	0.295386	4.06779	12.1414	RFC1;UBB;RPA3
PT↑151	Translesion synthesis by POLI Homo sapiens R-HSA-5656121	3/17	0.0505516	0.295386	4.06779	12.1414	RFC1;UBB;RPA3
PT↑152	Chylomicron-mediated lipid transport Homo sapiens R-HSA-174800	3/17	0.0505516	0.295386	4.06779	12.1414	APOC2;APOC3;APOE
PT↑153	Metabolism of porphyrins Homo sapiens R-HSA-189445	3/17	0.0505516	0.295386	4.06779	12.1414	UROS;HMOX1;HMOX2
PT↑154	Platelet activation, signaling and aggregation Homo sapiens R-HSA-76002	19/253	0.0523104	0.304019	1.54826	4.56824	PTPN1;PRKCH;SERPINA1;PRKCB;PCDH7;F2R;VEGFB;PLA2G4A;PLG;PPBP;GNG11;VEGFA;SOD1;GNG4;SERPING1;FYN;CALM1;MGLL;PF4
PT↑155	Antigen processing-Cross presentation Homo sapiens R-HSA-1236975	8/82	0.0529602	0.30558	2.05601	6.041	PSMD8;PSMD9;UBB;PSMB3;PSMC4;PSMD2;PSME1;CYBA
PT↑156	G2/M Transition Homo sapiens R-HSA-69275	14/173	0.0531443	0.30558	1.67714	4.92198	TUBGCP2;SSNA1;TUBG1;CDC25B;PSMD8;PSMD9;UBB;PRKAR2B;PSMB3;PSMC4;PSMD2;PSME1;CEP63;OPTN
PT↑157	Cyclin E associated events during G1/S transition Homo sapiens R-HSA-69202	7/68	0.0534881	0.305929	2.18171	6.38869	PSMD8;PSMD9;UBB;PSMB3;PSMC4;PSMD2;PSME1
PT↑158	Visual phototransduction Homo sapiens R-HSA-2187338	9/97	0.0543571	0.309263	1.94555	5.66579	APOM;RDH10;AKR1C1;APOC2;ABCA4;NAPEPLD;APOC3;APOE;CALM1
PT↑159	Mitotic G2-G2/M phases Homo sapiens R-HSA-453274	14/175	0.0574259	0.31492	1.65613	4.73199	TUBGCP2;SSNA1;TUBG1;CDC25B;PSMD8;PSMD9;UBB;PRKAR2B;PSMB3;PSMC4;PSMD2;PSME1;CEP63;OPTN
PT↑160	PPARA activates gene expression Homo sapiens R-HSA-1989781	10/113	0.0574782	0.31492	1.8473	5.27654	ESRRA;FABP1;MED11;NR1H4;G0S2;RORA;PLIN2;NR1D1;ACADM;NPAS2
PT↑161	Organic anion transporters Homo sapiens R-HSA-428643	2/8	0.0575199	0.31492	6.32401	18.059	SLC17A5;SLC25A10
PT↑162	mitochondrial fatty acid beta-oxidation of saturated fatty acids Homo sapiens R-HSA-77286	2/8	0.0575199	0.31492	6.32401	18.059	ECHS1;ACADM
PT↑163	NR1D1 (REV-ERBA) represses gene expression Homo sapiens R-HSA-1368071	2/8	0.0575199	0.31492	6.32401	18.059	NR1D1;NPAS2
PT↑164	Ketone body metabolism Homo sapiens R-HSA-74182	2/8	0.0575199	0.31492	6.32401	18.059	HMGCL;BDH2
PT↑165	Signaling by Retinoic Acid Homo sapiens R-HSA-5362517	5/42	0.057682	0.31492	2.5673	7.32401	ALDH1A3;RDH10;RARA;PDHB;PDK2
PT↑166	Retinoid metabolism and transport Homo sapiens R-HSA-975634	5/42	0.057682	0.31492	2.5673	7.32401	APOM;AKR1C1;APOC2;APOC3;APOE
PT↑167	Oxygen-dependent proline hydroxylation of Hypoxia-inducible Factor Alpha Homo sapiens R-HSA-1234176	3/18	0.058473	0.317635	3.7964	10.7787	EGLN3;UBB;HIF1A
PT↑168	Hedgehog 'off' state Homo sapiens R-HSA-5610787	9/99	0.0603855	0.325375	1.90211	5.33924	PSMD8;PSMD9;UBB;PRKAR2B;PSMB3;PSMC4;PSMD2;PSME1;FUZ
PT↑169	Switching of origins to a post-replicative state Homo sapiens R-HSA-69052	7/70	0.0608009	0.325375	2.11223	5.91455	PSMD8;PSMD9;UBB;PSMB3;PSMC4;PSMD2;PSME1
PT↑170	Orc1 removal from chromatin Homo sapiens R-HSA-68949	7/70	0.0608009	0.325375	2.11223	5.91455	PSMD8;PSMD9;UBB;PSMB3;PSMC4;PSMD2;PSME1
PT↑171	Termination of translesion DNA synthesis Homo sapiens R-HSA-5656169	4/30	0.0611738	0.325758	2.92154	8.16288	POLD3;UBB;RFC1;RPA3
PT↑172	Hedgehog 'on' state Homo sapiens R-HSA-5632684	8/85	0.0629087	0.332873	1.97559	5.46463	PSMD8;PSMD9;UBB;PSMB3;PSMC4;PSMD2;BOC;PSME1
PT↑173	Organelle biogenesis and maintenance Homo sapiens R-HSA-1852241	23/326	0.0631258	0.332873	1.44798	4.00022	ESRRA;TSFM;MRPS15;MRPS26;MRPS25;MRPS36;SSNA1;MRPL19;MRPS34;NR1D1;MRPL37;MRPL48;MTIF3;MRPL12;MRPL34;TUBG1;MRPS6;MRPL46;HDAC6;PRKAR2B;CEP63;DYNLRB1;RAB11FIP3
PT↑174	Lipid digestion, mobilization, and transport Homo sapiens R-HSA-73923	7/71	0.0646756	0.33939	2.07911	5.69338	FABP1;APOC2;APOC3;APOE;PLTP;ABCG1;MGLL
PT↑175	Regulation of lipid metabolism by Peroxisome proliferator-activated receptor alpha (PPARalpha) Homo sapiens R-HSA-400206	10/116	0.0662551	0.341323	1.79473	4.87134	ESRRA;FABP1;MED11;NR1H4;G0S2;RORA;PLIN2;NR1D1;ACADM;NPAS2
PT↑176	Signaling by VEGF Homo sapiens R-HSA-194138	23/328	0.0665817	0.341323	1.43833	3.8969	KLB;PRKCB;RASGRF1;VEGFB;PEBP1;CYBA;PHB;SHB;BAIAP2;FGF2;VEGFA;PSMD8;PSMD9;UBB;PSMB3;PSMC4;PSMD2;FGF18;KDR;PSME1;LAMTOR2;FYN;CALM1
PT↑177	Signaling by FGFR2 IIIa TM Homo sapiens R-HSA-8851708	3/19	0.0669385	0.341323	3.55894	9.6233	POLR2E;POLR2I;FGF2
PT↑178	Translesion Synthesis by POLH Homo sapiens R-HSA-110320	3/19	0.0669385	0.341323	3.55894	9.6233	RFC1;UBB;RPA3
PT↑179	PCNA-Dependent Long Patch Base Excision Repair Homo sapiens R-HSA-5651801	3/19	0.0669385	0.341323	3.55894	9.6233	POLD3;RFC1;RPA3
PT↑180	Scavenging by Class A Receptors Homo sapiens R-HSA-3000480	3/19	0.0669385	0.341323	3.55894	9.6233	FTH1;APOE;FTL
PT↑181	Negative regulation of FGFR4 signaling Homo sapiens R-HSA-5654733	4/31	0.0675677	0.342914	2.81318	7.58047	KLB;UBB;FGF18;FGF2
PT↑182	Formation of annular gap junctions Homo sapiens R-HSA-196025	2/9	0.0715508	0.3548	5.42029	14.2952	DAB2;CLTB
PT↑183	Nef Mediated CD4 Down-regulation Homo sapiens R-HSA-167590	2/9	0.0715508	0.3548	5.42029	14.2952	AP2S1;AP2A1
PT↑184	Degradation of cysteine and homocysteine Homo sapiens R-HSA-1614558	2/9	0.0715508	0.3548	5.42029	14.2952	TST;SLC25A10
PT↑185	Pregnenolone biosynthesis Homo sapiens R-HSA-196108	2/9	0.0715508	0.3548	5.42029	14.2952	FDX1;AKR1B1
PT↑186	Pentose phosphate pathway (hexose monophosphate shunt) Homo sapiens R-HSA-71336	2/9	0.0715508	0.3548	5.42029	14.2952	TKT;DERA
PT↑187	Lagging Strand Synthesis Homo sapiens R-HSA-69186	3/20	0.0759264	0.374778	3.34941	8.63475	POLD3;RFC1;RPA3
PT↑188	Phospholipase C-mediated cascade; FGFR4 Homo sapiens R-HSA-5654228	5/46	0.0791685	0.389005	2.31634	5.87465	KLB;PRKAR2B;FGF18;CALM1;FGF2
PT↑189	FGFR2 mutant receptor activation Homo sapiens R-HSA-1839126	4/33	0.0813418	0.397876	2.61889	6.57106	FGF18;POLR2E;POLR2I;FGF2
PT↑190	Interleukin-2 signaling Homo sapiens R-HSA-451927	18/252	0.0839344	0.398108	1.46529	3.63057	STAT5A;KLB;RASGRF1;PEBP1;PHB;FGF2;PSMD8;PSMD9;UBB;PSMB3;PSMC4;PSMD2;FGF18;PSME1;LAMTOR2;FYN;CALM1;HAVCR2
PT↑191	VEGFA-VEGFR2 Pathway Homo sapiens R-HSA-4420097	22/320	0.0840951	0.398108	1.4072	3.48396	KLB;PRKCB;RASGRF1;PEBP1;CYBA;PHB;SHB;BAIAP2;FGF2;VEGFA;PSMD8;PSMD9;UBB;PSMB3;PSMC4;PSMD2;FGF18;KDR;PSME1;LAMTOR2;FYN;CALM1
PT↑192	Nef-mediates down modulation of cell surface receptors by recruiting them to clathrin adapters Homo sapiens R-HSA-164938	3/21	0.0854132	0.398108	3.16317	7.7822	AP2S1;AP2A1;AP1M1
PT↑193	Regulation of Insulin-like Growth Factor (IGF) transport and uptake by Insulin-like Growth Factor Binding Proteins (IGFBPs) Homo sapiens R-HSA-381426	3/21	0.0854132	0.398108	3.16317	7.7822	IGFBP5;PAPPA;PLG
PT↑194	Synthesis of Leukotrienes (LT) and Eoxins (EX) Homo sapiens R-HSA-2142691	3/21	0.0854132	0.398108	3.16317	7.7822	CYP4F2;DPEP1;PTGR1
PT↑195	Aflatoxin activation and detoxification Homo sapiens R-HSA-5423646	3/21	0.0854132	0.398108	3.16317	7.7822	AKR7A2;AKR7A3;DPEP1
PT↑196	Transcription-Coupled Nucleotide Excision Repair (TC-NER) Homo sapiens R-HSA-6781827	7/76	0.0862415	0.398108	1.92794	4.72463	POLD3;XAB2;RFC1;UBB;RPA3;POLR2E;POLR2I
PT↑197	Gap junction degradation Homo sapiens R-HSA-190873	2/10	0.0865451	0.398108	4.74251	11.6053	DAB2;CLTB
PT↑198	Removal of the Flap Intermediate from the C-strand Homo sapiens R-HSA-174437	2/10	0.0865451	0.398108	4.74251	11.6053	POLD3;RPA3
PT↑199	Regulation of gene expression by Hypoxia-inducible Factor Homo sapiens R-HSA-1234158	2/10	0.0865451	0.398108	4.74251	11.6053	HIF1A;VEGFA
PT↑200	Tetrahydrobiopterin (BH4) synthesis, recycling, salvage and regulation Homo sapiens R-HSA-1474151	2/10	0.0865451	0.398108	4.74251	11.6053	GCHFR;CALM1
PT↑201	Beta-oxidation of pristanoyl-CoA Homo sapiens R-HSA-389887	2/10	0.0865451	0.398108	4.74251	11.6053	ACOT8;ACOX2
PT↑202	Calcitonin-like ligand receptors Homo sapiens R-HSA-419812	2/10	0.0865451	0.398108	4.74251	11.6053	CALCA;ADM
PT↑203	Urea cycle Homo sapiens R-HSA-70635	2/10	0.0865451	0.398108	4.74251	11.6053	ARG2;ASS1
PT↑204	EPHA-mediated growth cone collapse Homo sapiens R-HSA-3928663	4/34	0.0887081	0.404614	2.53146	6.13223	KDR;FYN;SHB;VEGFA
PT↑205	Purine metabolism Homo sapiens R-HSA-73847	4/34	0.0887081	0.404614	2.53146	6.13223	CAT;ADSSL1;GMPR;APRT
PT↑206	MAPK6/MAPK4 signaling Homo sapiens R-HSA-5687128	8/92	0.0903755	0.410487	1.81029	4.35154	PSMD8;PSMD9;UBB;PSMB3;PSMC4;PSMD2;CDC42EP3;PSME1
PT↑207	mTORC1-mediated signalling Homo sapiens R-HSA-166208	3/22	0.0953738	0.429579	2.99653	7.04169	LAMTOR2;LAMTOR1;LAMTOR5
PT↑208	Telomere C-strand (Lagging Strand) Synthesis Homo sapiens R-HSA-174417	3/22	0.0953738	0.429579	2.99653	7.04169	POLD3;RFC1;RPA3
PT↑209	MAPK1/MAPK3 signaling Homo sapiens R-HSA-5684996	17/241	0.0990888	0.444461	1.44497	3.34038	KLB;RASGRF1;PEBP1;PHB;FGF2;PSMD8;PSMD9;UBB;PSMB3;PSMC4;PSMD2;FGF18;PSME1;LAMTOR2;FYN;CALM1;IL6R
PT↑210	PI3K Cascade Homo sapiens R-HSA-109704	7/79	0.100921	0.450808	1.84732	4.23668	KLB;CAB39L;FGF18;LAMTOR2;LAMTOR1;FGF2;LAMTOR5
PT↑211	Processive synthesis on the C-strand of the telomere Homo sapiens R-HSA-174414	2/11	0.102371	0.451687	4.21534	9.60739	POLD3;RPA3
PT↑212	Recruitment of NuMA to mitotic centrosomes Homo sapiens R-HSA-380320	2/11	0.102371	0.451687	4.21534	9.60739	TUBGCP2;TUBG1
PT↑213	Tryptophan catabolism Homo sapiens R-HSA-71240	2/11	0.102371	0.451687	4.21534	9.60739	AFMID;ACMSD
PT↑214	EPH-Ephrin signaling Homo sapiens R-HSA-2682334	8/95	0.103969	0.453771	1.74759	3.95595	ARPC1B;CLTB;KDR;AP2S1;AP2A1;FYN;SHB;VEGFA
PT↑215	Formation of the ternary complex, and subsequently, the 43S complex Homo sapiens R-HSA-72695	5/50	0.104351	0.453771	2.11	4.76859	RPS28;RPS27;RPS29;RPS4Y1;RPS21
PT↑216	Signaling by Leptin Homo sapiens R-HSA-2586552	17/243	0.10472	0.453771	1.43203	3.23132	STAT5A;KLB;RASGRF1;PEBP1;PHB;FGF2;PSMD8;PSMD9;UBB;PSMB3;PSMC4;PSMD2;FGF18;PSME1;LAMTOR2;FYN;CALM1
PT↑217	The canonical retinoid cycle in rods (twilight vision) Homo sapiens R-HSA-2453902	3/23	0.105782	0.453771	2.84655	6.39442	RDH10;ABCA4;NAPEPLD
PT↑218	SHC-mediated cascade:FGFR4 Homo sapiens R-HSA-5654719	3/23	0.105782	0.453771	2.84655	6.39442	KLB;FGF18;FGF2
PT↑219	APC/C:Cdc20 mediated degradation of Cyclin B Homo sapiens R-HSA-174048	3/23	0.105782	0.453771	2.84655	6.39442	UBB;CDC26;ANAPC11
PT↑220	Branched-chain amino acid catabolism Homo sapiens R-HSA-70895	3/23	0.105782	0.453771	2.84655	6.39442	AUH;IVD;BBOX1
PT↑221	Metabolism of fat-soluble vitamins Homo sapiens R-HSA-6806667	5/51	0.111197	0.475115	2.06402	4.53352	APOM;AKR1C1;APOC2;APOC3;APOE
PT↑222	Translesion synthesis by Y family DNA polymerases bypasses lesions on DNA template Homo sapiens R-HSA-110313	4/37	0.112621	0.479305	2.30097	5.02468	POLD3;UBB;RFC1;RPA3
PT↑223	Endogenous sterols Homo sapiens R-HSA-211976	3/24	0.116611	0.488744	2.71086	5.8254	FDX1;NR1H4;CYP46A1
PT↑224	Pyrimidine metabolism Homo sapiens R-HSA-73848	3/24	0.116611	0.488744	2.71086	5.8254	AGXT2;TK1;UPB1
PT↑225	Degradation of beta-catenin by the destruction complex Homo sapiens R-HSA-195253	7/82	0.116872	0.488744	1.77315	3.80636	PSMD8;PSMD9;UBB;PSMB3;PSMC4;PSMD2;PSME1
PT↑226	Macroautophagy Homo sapiens R-HSA-1632852	6/67	0.118814	0.488744	1.86816	3.97955	WIPI1;LAMTOR2;WIPI2;LAMTOR1;WDR45;LAMTOR5
PT↑227	FGFR3 mutant receptor activation Homo sapiens R-HSA-2033514	2/12	0.118908	0.488744	3.79361	8.07812	FGF18;FGF2
PT↑228	Signaling by activated point mutants of FGFR3 Homo sapiens R-HSA-1839130	2/12	0.118908	0.488744	3.79361	8.07812	FGF18;FGF2
PT↑229	Miscellaneous substrates Homo sapiens R-HSA-211958	2/12	0.118908	0.488744	3.79361	8.07812	CYP2S1;CYP4F2
PT↑230	Pyrimidine catabolism Homo sapiens R-HSA-73621	2/12	0.118908	0.488744	3.79361	8.07812	AGXT2;UPB1
PT↑231	Lysine catabolism Homo sapiens R-HSA-71064	2/12	0.118908	0.488744	3.79361	8.07812	GCDH;PIPOX
PT↑232	CLEC7A (Dectin-1) signaling Homo sapiens R-HSA-5607764	8/99	0.123754	0.500004	1.67042	3.49028	PSMD8;PSMD9;UBB;PSMB3;PSMC4;PSMD2;PSME1;CALM1
PT↑233	Downstream TCR signaling Homo sapiens R-HSA-202424	8/99	0.123754	0.500004	1.67042	3.49028	PSMD8;PSMD9;UBB;PSMB3;PSMC4;PSMD2;PSME1;HLA-DPB1
PT↑234	IRS-mediated signalling Homo sapiens R-HSA-112399	19/284	0.123918	0.500004	1.36489	2.85007	KLB;CAB39L;RASGRF1;PEBP1;PHB;FGF2;PSMD8;PSMD9;UBB;PSMB3;PSMC4;PSMD2;FGF18;PSME1;LAMTOR2;FYN;LAMTOR1;CALM1;LAMTOR5
PT↑235	APC-Cdc20 mediated degradation of Nek2A Homo sapiens R-HSA-179409	3/25	0.127833	0.500004	2.5875	5.32257	UBB;CDC26;ANAPC11
PT↑236	ADP signalling through P2Y purinoceptor 1 Homo sapiens R-HSA-418592	3/25	0.127833	0.500004	2.5875	5.32257	GNG4;PLA2G4A;GNG11
PT↑237	Synthesis of IP3 and IP4 in the cytosol Homo sapiens R-HSA-1855204	3/25	0.127833	0.500004	2.5875	5.32257	ITPKB;PLCB4;CALM1
PT↑238	Synthesis and interconversion of nucleotide di- and triphosphates Homo sapiens R-HSA-499943	3/25	0.127833	0.500004	2.5875	5.32257	AK2;GLRX;CTPS1
PT↑239	mTOR signalling Homo sapiens R-HSA-165159	4/39	0.129976	0.500004	2.16925	4.42617	CAB39L;LAMTOR2;LAMTOR1;LAMTOR5
PT↑240	Dual Incision in GG-NER Homo sapiens R-HSA-5696400	4/39	0.129976	0.500004	2.16925	4.42617	POLD3;UBB;RFC1;RPA3
PT↑241	Golgi Associated Vesicle Biogenesis Homo sapiens R-HSA-432722	5/54	0.132981	0.500004	1.93734	3.90869	RAB5C;BLOC1S1;FTH1;FTL;AP1M1
PT↑242	Insulin receptor signalling cascade Homo sapiens R-HSA-74751	19/287	0.132997	0.500004	1.34939	2.72231	KLB;CAB39L;RASGRF1;PEBP1;PHB;FGF2;PSMD8;PSMD9;UBB;PSMB3;PSMC4;PSMD2;FGF18;PSME1;LAMTOR2;FYN;LAMTOR1;CALM1;LAMTOR5
PT↑243	GRB2 events in EGFR signaling Homo sapiens R-HSA-179812	16/235	0.13345	0.500004	1.38998	2.79945	KLB;RASGRF1;PEBP1;PHB;FGF2;PSMD8;PSMD9;UBB;PSMB3;PSMC4;PSMD2;FGF18;PSME1;LAMTOR2;FYN;CALM1
PT↑244	SHC1 events in EGFR signaling Homo sapiens R-HSA-180336	16/235	0.13345	0.500004	1.38998	2.79945	KLB;RASGRF1;PEBP1;PHB;FGF2;PSMD8;PSMD9;UBB;PSMB3;PSMC4;PSMD2;FGF18;PSME1;LAMTOR2;FYN;CALM1
PT↑245	SOS-mediated signalling Homo sapiens R-HSA-112412	16/235	0.13345	0.500004	1.38998	2.79945	KLB;RASGRF1;PEBP1;PHB;FGF2;PSMD8;PSMD9;UBB;PSMB3;PSMC4;PSMD2;FGF18;PSME1;LAMTOR2;FYN;CALM1
PT↑246	SHC1 events in ERBB4 signaling Homo sapiens R-HSA-1250347	16/235	0.13345	0.500004	1.38998	2.79945	KLB;RASGRF1;PEBP1;PHB;FGF2;PSMD8;PSMD9;UBB;PSMB3;PSMC4;PSMD2;FGF18;PSME1;LAMTOR2;FYN;CALM1
PT↑247	RAF/MAP kinase cascade Homo sapiens R-HSA-5673001	16/235	0.13345	0.500004	1.38998	2.79945	KLB;RASGRF1;PEBP1;PHB;FGF2;PSMD8;PSMD9;UBB;PSMB3;PSMC4;PSMD2;FGF18;PSME1;LAMTOR2;FYN;CALM1
PT↑248	Cell surface interactions at the vascular wall Homo sapiens R-HSA-202733	8/101	0.134336	0.500004	1.63432	3.28076	GRB7;SLC7A7;SLC7A9;ATP1B3;FYN;MIF;ATP1B1;PF4
PT↑249	Retrograde neurotrophin signalling Homo sapiens R-HSA-177504	2/13	0.136045	0.500004	3.44855	6.87906	AP2S1;AP2A1
PT↑250	FGFRL1 modulation of FGFR1 signaling Homo sapiens R-HSA-5658623	2/13	0.136045	0.500004	3.44855	6.87906	FGF18;FGF2
PT↑251	FGFR2c ligand binding and activation Homo sapiens R-HSA-190375	2/13	0.136045	0.500004	3.44855	6.87906	FGF18;FGF2
PT↑252	FGFR3c ligand binding and activation Homo sapiens R-HSA-190372	2/13	0.136045	0.500004	3.44855	6.87906	FGF18;FGF2
PT↑253	FGFR3 ligand binding and activation Homo sapiens R-HSA-190239	2/13	0.136045	0.500004	3.44855	6.87906	FGF18;FGF2
PT↑254	Synthesis of PE Homo sapiens R-HSA-1483213	2/13	0.136045	0.500004	3.44855	6.87906	ETNK2;LPIN2
PT↑255	alpha-linolenic (omega3) and linoleic (omega6) acid metabolism Homo sapiens R-HSA-2046104	2/13	0.136045	0.500004	3.44855	6.87906	ACOT8;ACAA1
PT↑256	alpha-linolenic acid (ALA) metabolism Homo sapiens R-HSA-2046106	2/13	0.136045	0.500004	3.44855	6.87906	ACOT8;ACAA1
PT↑257	Purine salvage Homo sapiens R-HSA-74217	2/13	0.136045	0.500004	3.44855	6.87906	GMPR;APRT
PT↑258	IGF1R signaling cascade Homo sapiens R-HSA-2428924	19/288	0.136107	0.500004	1.3443	2.68097	KLB;CAB39L;RASGRF1;PEBP1;PHB;FGF2;PSMD8;PSMD9;UBB;PSMB3;PSMC4;PSMD2;FGF18;PSME1;LAMTOR2;FYN;LAMTOR1;CALM1;LAMTOR5
PT↑259	Signaling by Type 1 Insulin-like Growth Factor 1 Receptor (IGF1R) Homo sapiens R-HSA-2404192	19/288	0.136107	0.500004	1.3443	2.68097	KLB;CAB39L;RASGRF1;PEBP1;PHB;FGF2;PSMD8;PSMD9;UBB;PSMB3;PSMC4;PSMD2;FGF18;PSME1;LAMTOR2;FYN;LAMTOR1;CALM1;LAMTOR5
PT↑260	IRS-related events triggered by IGF1R Homo sapiens R-HSA-2428928	19/288	0.136107	0.500004	1.3443	2.68097	KLB;CAB39L;RASGRF1;PEBP1;PHB;FGF2;PSMD8;PSMD9;UBB;PSMB3;PSMC4;PSMD2;FGF18;PSME1;LAMTOR2;FYN;LAMTOR1;CALM1;LAMTOR5
PT↑261	FRS-mediated FGFR2 signaling Homo sapiens R-HSA-5654700	16/236	0.136911	0.500004	1.38359	2.75115	KLB;RASGRF1;PEBP1;PHB;FGF2;PSMD8;PSMD9;UBB;PSMB3;PSMC4;PSMD2;FGF18;PSME1;LAMTOR2;FYN;CALM1
PT↑262	FRS-mediated FGFR4 signaling Homo sapiens R-HSA-5654712	16/236	0.136911	0.500004	1.38359	2.75115	KLB;RASGRF1;PEBP1;PHB;FGF2;PSMD8;PSMD9;UBB;PSMB3;PSMC4;PSMD2;FGF18;PSME1;LAMTOR2;FYN;CALM1
PT↑263	FRS-mediated FGFR3 signaling Homo sapiens R-HSA-5654706	16/236	0.136911	0.500004	1.38359	2.75115	KLB;RASGRF1;PEBP1;PHB;FGF2;PSMD8;PSMD9;UBB;PSMB3;PSMC4;PSMD2;FGF18;PSME1;LAMTOR2;FYN;CALM1
PT↑264	FRS-mediated FGFR1 signaling Homo sapiens R-HSA-5654693	16/236	0.136911	0.500004	1.38359	2.75115	KLB;RASGRF1;PEBP1;PHB;FGF2;PSMD8;PSMD9;UBB;PSMB3;PSMC4;PSMD2;FGF18;PSME1;LAMTOR2;FYN;CALM1
PT↑265	trans-Golgi Network Vesicle Budding Homo sapiens R-HSA-199992	6/70	0.138257	0.50153	1.78031	3.52259	RAB5C;BLOC1S1;FTH1;CLTB;FTL;AP1M1
PT↑266	Clathrin derived vesicle budding Homo sapiens R-HSA-421837	6/70	0.138257	0.50153	1.78031	3.52259	RAB5C;BLOC1S1;FTH1;CLTB;FTL;AP1M1
PT↑267	PKB-mediated events Homo sapiens R-HSA-109703	4/40	0.139043	0.502695	2.10889	4.16077	CAB39L;LAMTOR2;LAMTOR1;LAMTOR5
PT↑268	Regulation of mRNA stability by proteins that bind AU-rich elements Homo sapiens R-HSA-450531	7/86	0.140038	0.504605	1.68301	3.30853	PSMD8;PSMD9;UBB;PSMB3;PSMC4;PSMD2;PSME1
PT↑269	Ion transport by P-type ATPases Homo sapiens R-HSA-936837	5/55	0.140638	0.505081	1.8985	3.72403	FXYD4;FXYD2;ATP1B3;ATP1B1;CALM1
PT↑270	Gastrin-CREB signalling pathway via PKC and MAPK Homo sapiens R-HSA-881907	27/432	0.14131	0.505815	1.26995	2.48503	KLB;RGS18;PTGER1;RASGRF1;PEBP1;PHB;NTS;FGF2;PSMD8;PSMD9;RGS3;UBB;PSMB3;GNG4;PSMD2;FYN;PRKCH;F2R;GNG11;PLCB4;PSMC4;FGF18;PSME1;LAMTOR2;AVP;CALM1;MGLL
PT↑271	Signaling by Hedgehog Homo sapiens R-HSA-5358351	10/136	0.145597	0.519151	1.50826	2.90628	PSMD8;PSMD9;UBB;PRKAR2B;PSMB3;PSMC4;PSMD2;BOC;PSME1;FUZ
PT↑272	Selenocysteine synthesis Homo sapiens R-HSA-2408557	7/87	0.146154	0.519151	1.66189	3.19596	RPS28;RPS27;RPS29;SARS;RPL38;RPS4Y1;RPS21
PT↑273	ARMS-mediated activation Homo sapiens R-HSA-170984	16/239	0.147596	0.519151	1.36476	2.61115	KLB;RASGRF1;PEBP1;PHB;FGF2;PSMD8;PSMD9;UBB;PSMB3;PSMC4;PSMD2;FGF18;PSME1;LAMTOR2;FYN;CALM1
PT↑274	Signalling to p38 via RIT and RIN Homo sapiens R-HSA-187706	16/239	0.147596	0.519151	1.36476	2.61115	KLB;RASGRF1;PEBP1;PHB;FGF2;PSMD8;PSMD9;UBB;PSMB3;PSMC4;PSMD2;FGF18;PSME1;LAMTOR2;FYN;CALM1
PT↑275	Frs2-mediated activation Homo sapiens R-HSA-170968	16/240	0.151257	0.519151	1.35859	2.56607	KLB;RASGRF1;PEBP1;PHB;FGF2;PSMD8;PSMD9;UBB;PSMB3;PSMC4;PSMD2;FGF18;PSME1;LAMTOR2;FYN;CALM1
PT↑276	RORA activates gene expression Homo sapiens R-HSA-1368082	3/27	0.151344	0.519151	2.37162	4.4781	RORA;NR1D1;NPAS2
PT↑277	TP53 regulates transcription of several additional cell death genes whose specific roles in p53-dependent apoptosis remain uncertain Homo sapiens R-HSA-6803205	2/14	0.15368	0.519151	3.16101	5.92019	BCL6;NDRG1
PT↑278	Polymerase switching on the C-strand of the telomere Homo sapiens R-HSA-174411	2/14	0.15368	0.519151	3.16101	5.92019	POLD3;RFC1
PT↑279	Polymerase switching Homo sapiens R-HSA-69091	2/14	0.15368	0.519151	3.16101	5.92019	POLD3;RFC1
PT↑280	Leading Strand Synthesis Homo sapiens R-HSA-69109	2/14	0.15368	0.519151	3.16101	5.92019	POLD3;RFC1
PT↑281	Removal of the Flap Intermediate Homo sapiens R-HSA-69166	2/14	0.15368	0.519151	3.16101	5.92019	POLD3;RPA3
PT↑282	Bile salt and organic anion SLC transporters Homo sapiens R-HSA-425471	2/14	0.15368	0.519151	3.16101	5.92019	SLC47A2;SLC13A2
PT↑283	SEMA3A-Plexin repulsion signaling by inhibiting Integrin adhesion Homo sapiens R-HSA-399955	2/14	0.15368	0.519151	3.16101	5.92019	FYN;PLXNA4
PT↑284	Methylation Homo sapiens R-HSA-156581	2/14	0.15368	0.519151	3.16101	5.92019	AHCY;GSTO1
PT↑285	Synthesis of bile acids and bile salts via 24-hydroxycholesterol Homo sapiens R-HSA-193775	2/14	0.15368	0.519151	3.16101	5.92019	AKR1C1;CYP46A1
PT↑286	Nicotinate metabolism Homo sapiens R-HSA-196807	2/14	0.15368	0.519151	3.16101	5.92019	NAPRT;QPRT
PT↑287	Glutathione synthesis and recycling Homo sapiens R-HSA-174403	2/14	0.15368	0.519151	3.16101	5.92019	GGCT;CNDP2
PT↑288	Regulation of pyruvate dehydrogenase (PDH) complex Homo sapiens R-HSA-204174	2/14	0.15368	0.519151	3.16101	5.92019	PDHB;PDK2
PT↑289	Ribosomal scanning and start codon recognition Homo sapiens R-HSA-72702	5/57	0.156507	0.5252	1.82529	3.38528	RPS28;RPS27;RPS29;RPS4Y1;RPS21
PT↑290	Translation initiation complex formation Homo sapiens R-HSA-72649	5/57	0.156507	0.5252	1.82529	3.38528	RPS28;RPS27;RPS29;RPS4Y1;RPS21
PT↑291	Infectious disease Homo sapiens R-HSA-5663205	22/348	0.157537	0.5252	1.28441	2.37371	AP2A1;RPS4Y1;PSMD8;PSMD9;MSRA;RPS28;RPS27;UBB;RPS29;PSMB3;PSMC4;PSMD2;PSME1;AP2S1;POLR2E;RPL38;FYN;CALM1;SLC25A5;POLR2I;RPS21;AP1M1
PT↑292	Glucose transport Homo sapiens R-HSA-70153	4/42	0.1579	0.5252	1.99768	3.68731	SLC2A1;SLC2A3;SLC37A4;HK2
PT↑293	Fatty Acyl-CoA Biosynthesis Homo sapiens R-HSA-75105	4/42	0.1579	0.5252	1.99768	3.68731	ACOT8;ELOVL4;ACOT13;ACSF2
PT↑294	Prolonged ERK activation events Homo sapiens R-HSA-169893	16/242	0.158725	0.526324	1.34642	2.47821	KLB;RASGRF1;PEBP1;PHB;FGF2;PSMD8;PSMD9;UBB;PSMB3;PSMC4;PSMD2;FGF18;PSME1;LAMTOR2;FYN;CALM1
PT↑295	Gap junction trafficking Homo sapiens R-HSA-190828	3/28	0.163577	0.536598	2.27664	4.12179	GJC1;DAB2;CLTB
PT↑296	Extension of Telomeres Homo sapiens R-HSA-180786	3/28	0.163577	0.536598	2.27664	4.12179	POLD3;RFC1;RPA3
PT↑297	Ca-dependent events Homo sapiens R-HSA-111996	3/28	0.163577	0.536598	2.27664	4.12179	PRKAR2B;PLA2G4A;CALM1
PT↑298	Interleukin-3, 5 and GM-CSF signaling Homo sapiens R-HSA-512988	17/261	0.164005	0.536598	1.32511	2.39562	STAT5A;KLB;RASGRF1;PEBP1;PHB;FGF2;PSMD8;PSMD9;UBB;PSMB3;PSMC4;PSMD2;FGF18;PSME1;LAMTOR2;FYN;CALM1
PT↑299	Activation of the mRNA upon binding of the cap-binding complex and eIFs, and subsequent binding to 43S Homo sapiens R-HSA-72662	5/58	0.164705	0.536598	1.79075	3.22979	RPS28;RPS27;RPS29;RPS4Y1;RPS21
PT↑300	C-type lectin receptors (CLRs) Homo sapiens R-HSA-5621481	9/123	0.164802	0.536598	1.49976	2.70409	PSMD8;PSMD9;UBB;PSMB3;PSMC4;PSMD2;PSME1;FYN;CALM1
PT↑301	TP53 Regulates Transcription of Cell Death Genes Homo sapiens R-HSA-5633008	4/43	0.167664	0.541196	1.94636	3.47579	BNIP3L;PRELID1;BCL6;NDRG1
PT↑302	Signaling by FGFR2 in disease Homo sapiens R-HSA-5655253	4/43	0.167664	0.541196	1.94636	3.47579	FGF18;POLR2E;POLR2I;FGF2
PT↑303	Downstream signaling events of B Cell Receptor (BCR) Homo sapiens R-HSA-1168372	13/192	0.168223	0.541196	1.38048	2.46065	KLB;PRKCB;FGF2;PSMD8;PSMD9;UBB;PSMB3;PSMC4;PSMD2;FGF18;PSME1;FYN;IER3
PT↑304	Interleukin receptor SHC signaling Homo sapiens R-HSA-912526	16/245	0.170287	0.541196	1.32857	2.35193	KLB;RASGRF1;PEBP1;PHB;FGF2;PSMD8;PSMD9;UBB;PSMB3;PSMC4;PSMD2;FGF18;PSME1;LAMTOR2;FYN;CALM1
PT↑305	Depolymerisation of the Nuclear Lamina Homo sapiens R-HSA-4419969	2/15	0.171721	0.541196	2.9177	5.14065	PRKCB;LPIN2
PT↑306	Processive synthesis on the lagging strand Homo sapiens R-HSA-69183	2/15	0.171721	0.541196	2.9177	5.14065	POLD3;RPA3
PT↑307	Association of licensing factors with the pre-replicative complex Homo sapiens R-HSA-69298	2/15	0.171721	0.541196	2.9177	5.14065	UBB;GMNN
PT↑308	Glycogen synthesis Homo sapiens R-HSA-3322077	2/15	0.171721	0.541196	2.9177	5.14065	UBB;PGM1
PT↑309	Glycogen breakdown (glycogenolysis) Homo sapiens R-HSA-70221	2/15	0.171721	0.541196	2.9177	5.14065	CALM1;PGM1
PT↑310	Recycling of bile acids and salts Homo sapiens R-HSA-159418	2/15	0.171721	0.541196	2.9177	5.14065	SLCO1A2;NR1H4
PT↑311	Synthesis of bile acids and bile salts via 27-hydroxycholesterol Homo sapiens R-HSA-193807	2/15	0.171721	0.541196	2.9177	5.14065	AKR1C1;NR1H4
PT↑312	Signalling to RAS Homo sapiens R-HSA-167044	16/246	0.174236	0.547525	1.32273	2.31126	KLB;RASGRF1;PEBP1;PHB;FGF2;PSMD8;PSMD9;UBB;PSMB3;PSMC4;PSMD2;FGF18;PSME1;LAMTOR2;FYN;CALM1
PT↑313	HSF1 activation Homo sapiens R-HSA-3371511	3/29	0.176092	0.55016	2.18896	3.80168	UBB;RPA3;HDAC6
PT↑314	Negative regulation of FGFR3 signaling Homo sapiens R-HSA-5654732	3/29	0.176092	0.55016	2.18896	3.80168	UBB;FGF18;FGF2
PT↑315	Phospholipase C-mediated cascade; FGFR3 Homo sapiens R-HSA-5654227	4/44	0.177636	0.550212	1.8976	3.27909	PRKAR2B;FGF18;CALM1;FGF2
PT↑316	PLC beta mediated events Homo sapiens R-HSA-112043	4/44	0.177636	0.550212	1.8976	3.27909	PLCB4;PRKAR2B;PLA2G4A;CALM1
PT↑317	Inositol phosphate metabolism Homo sapiens R-HSA-1483249	4/44	0.177636	0.550212	1.8976	3.27909	ITPKB;PLCB4;CALM1;IP6K3
PT↑318	MAPK family signaling cascades Homo sapiens R-HSA-5683057	18/284	0.183648	0.56721	1.28681	2.18081	KLB;RASGRF1;PEBP1;PHB;FGF2;PSMD8;PSMD9;UBB;PSMB3;PSMC4;PSMD2;CDC42EP3;FGF18;PSME1;LAMTOR2;FYN;CALM1;IL6R
PT↑319	Integration of energy metabolism Homo sapiens R-HSA-163685	8/110	0.187217	0.570773	1.48941	2.49548	PKLR;PRKAR2B;GNG4;SLC2A1;ARL2;SLC25A5;TKT;GNG11
PT↑320	G-protein mediated events Homo sapiens R-HSA-112040	4/45	0.187801	0.570773	1.85122	3.09593	PLCB4;PRKAR2B;PLA2G4A;CALM1
PT↑321	Amine compound SLC transporters Homo sapiens R-HSA-425428	3/30	0.188861	0.570773	2.10778	3.51313	SLC6A6;SLC14A2;SLC6A12
PT↑322	Gap junction trafficking and regulation Homo sapiens R-HSA-157858	3/30	0.188861	0.570773	2.10778	3.51313	GJC1;DAB2;CLTB
PT↑323	Activation of Kainate Receptors upon glutamate binding Homo sapiens R-HSA-451326	3/30	0.188861	0.570773	2.10778	3.51313	GNG4;CALM1;GNG11
PT↑324	Glucagon-type ligand receptors Homo sapiens R-HSA-420092	3/30	0.188861	0.570773	2.10778	3.51313	GIPR;GNG4;GNG11
PT↑325	Metabolism of steroid hormones Homo sapiens R-HSA-196071	3/30	0.188861	0.570773	2.10778	3.51313	FDX1;AKR1B1;HSD17B14
PT↑326	MAP3K8 (TPL2)-dependent MAPK1/3 activation Homo sapiens R-HSA-5684264	2/16	0.190082	0.570773	2.70915	4.498	UBB;TNIP2
PT↑327	CRMPs in Sema3A signaling Homo sapiens R-HSA-399956	2/16	0.190082	0.570773	2.70915	4.498	FYN;PLXNA4
PT↑328	Sema3A PAK dependent Axon repulsion Homo sapiens R-HSA-399954	2/16	0.190082	0.570773	2.70915	4.498	FYN;PLXNA4
PT↑329	Selenoamino acid metabolism Homo sapiens R-HSA-2408522	8/111	0.193581	0.579669	1.47487	2.42183	RPS28;RPS27;AHCY;RPS29;SARS;RPL38;RPS4Y1;RPS21
PT↑330	DNA Damage Bypass Homo sapiens R-HSA-73893	4/46	0.198147	0.590073	1.80705	2.92515	POLD3;UBB;RFC1;RPA3
PT↑331	G alpha (z) signalling events Homo sapiens R-HSA-418597	4/46	0.198147	0.590073	1.80705	2.92515	PRKCH;GNG4;PRKCB;GNG11
PT↑332	Cytochrome P450 - arranged by substrate type Homo sapiens R-HSA-211897	5/62	0.199092	0.590268	1.66473	2.68686	CYP4F2;CYP2S1;FDX1;NR1H4;CYP46A1
PT↑333	TNFR2 non-canonical NF-kB pathway Homo sapiens R-HSA-5668541	7/95	0.199304	0.590268	1.51017	2.43578	PSMD8;PSMD9;UBB;PSMB3;PSMC4;PSMD2;PSME1
PT↑334	G1/S Transition Homo sapiens R-HSA-69206	8/112	0.200033	0.590807	1.46061	2.35052	PSMD8;PSMD9;UBB;PSMB3;PSMC4;PSMD2;RPA3;PSME1
PT↑335	Trafficking of AMPA receptors Homo sapiens R-HSA-399719	3/31	0.201856	0.592953	2.03239	3.25223	PRKCB;AP2S1;AP2A1
PT↑336	Glutamate Binding, Activation of AMPA Receptors and Synaptic Plasticity Homo sapiens R-HSA-399721	3/31	0.201856	0.592953	2.03239	3.25223	PRKCB;AP2S1;AP2A1
PT↑337	Signalling to ERKs Homo sapiens R-HSA-187687	16/253	0.203139	0.595105	1.28318	2.04521	KLB;RASGRF1;PEBP1;PHB;FGF2;PSMD8;PSMD9;UBB;PSMB3;PSMC4;PSMD2;FGF18;PSME1;LAMTOR2;FYN;CALM1
PT↑338	Signaling by FGFR in disease Homo sapiens R-HSA-1226099	5/63	0.208048	0.604797	1.63594	2.56841	STAT5A;FGF18;POLR2E;POLR2I;FGF2
PT↑339	ABC transporters in lipid homeostasis Homo sapiens R-HSA-1369062	2/17	0.208686	0.604797	2.5284	3.96182	ABCA12;ABCG1
PT↑340	Activated point mutants of FGFR2 Homo sapiens R-HSA-2033519	2/17	0.208686	0.604797	2.5284	3.96182	FGF18;FGF2
PT↑341	Ras activation uopn Ca2+ infux through NMDA receptor Homo sapiens R-HSA-442982	2/17	0.208686	0.604797	2.5284	3.96182	RASGRF1;CALM1
PT↑342	Regulation of insulin secretion Homo sapiens R-HSA-422356	6/80	0.212346	0.61272	1.53891	2.38461	GNG4;PRKAR2B;SLC2A1;ARL2;SLC25A5;GNG11
PT↑343	DNA strand elongation Homo sapiens R-HSA-69190	3/32	0.215053	0.61272	1.96221	3.01566	POLD3;RFC1;RPA3
PT↑344	Signal amplification Homo sapiens R-HSA-392518	3/32	0.215053	0.61272	1.96221	3.01566	GNG4;PLA2G4A;GNG11
PT↑345	Thrombin signalling through proteinase activated receptors (PARs) Homo sapiens R-HSA-456926	3/32	0.215053	0.61272	1.96221	3.01566	GNG4;F2R;GNG11
PT↑346	EPH-ephrin mediated repulsion of cells Homo sapiens R-HSA-3928665	4/48	0.219328	0.61272	1.72472	2.61673	CLTB;AP2S1;AP2A1;FYN
PT↑347	Ion channel transport Homo sapiens R-HSA-983712	13/203	0.220237	0.61272	1.29979	1.96665	ATP6V1G1;ATP1B3;ATP1B1;TPCN1;CLCN7;FXYD4;UBB;FXYD2;ATP6V1E1;ATP6V0D1;CALM1;ATP6V0E2;ATP6V1F
PT↑348	Opioid Signalling Homo sapiens R-HSA-111885	6/81	0.22042	0.61272	1.51831	2.29603	PLCB4;GNG4;PRKAR2B;PLA2G4A;CALM1;GNG11
PT↑349	HIV Infection Homo sapiens R-HSA-162906	14/222	0.225548	0.61272	1.27871	1.90428	AP2A1;PSMD8;PSMD9;UBB;PSMB3;PSMC4;PSMD2;PSME1;AP2S1;POLR2E;FYN;SLC25A5;POLR2I;AP1M1
PT↑350	Abacavir metabolism Homo sapiens R-HSA-2161541	1/5	0.22685	0.61272	4.73877	7.02981	PCK1
PT↑351	Negative regulation of TCF-dependent signaling by DVL-interacting proteins Homo sapiens R-HSA-5368598	1/5	0.22685	0.61272	4.73877	7.02981	CCDC88C
PT↑352	Disinhibition of SNARE formation Homo sapiens R-HSA-114516	1/5	0.22685	0.61272	4.73877	7.02981	PRKCB
PT↑353	Electric Transmission Across Gap Junctions Homo sapiens R-HSA-112303	1/5	0.22685	0.61272	4.73877	7.02981	GJC1
PT↑354	Transmission across Electrical Synapses Homo sapiens R-HSA-112307	1/5	0.22685	0.61272	4.73877	7.02981	GJC1
PT↑355	N-glycan trimming and elongation in the cis-Golgi Homo sapiens R-HSA-964739	1/5	0.22685	0.61272	4.73877	7.02981	MAN1C1
PT↑356	PTK6 Expression Homo sapiens R-HSA-8849473	1/5	0.22685	0.61272	4.73877	7.02981	HIF1A
PT↑357	GRB7 events in ERBB2 signaling Homo sapiens R-HSA-1306955	1/5	0.22685	0.61272	4.73877	7.02981	GRB7
PT↑358	Cyclin B2 mediated events Homo sapiens R-HSA-157881	1/5	0.22685	0.61272	4.73877	7.02981	CDC25B
PT↑359	Sodium-coupled sulphate, di- and tri-carboxylate transporters Homo sapiens R-HSA-433137	1/5	0.22685	0.61272	4.73877	7.02981	SLC13A2
PT↑360	Arachidonate production from DAG Homo sapiens R-HSA-426048	1/5	0.22685	0.61272	4.73877	7.02981	MGLL
PT↑361	Beta oxidation of hexanoyl-CoA to butanoyl-CoA Homo sapiens R-HSA-77350	1/5	0.22685	0.61272	4.73877	7.02981	ECHS1
PT↑362	Beta oxidation of lauroyl-CoA to decanoyl-CoA-CoA Homo sapiens R-HSA-77310	1/5	0.22685	0.61272	4.73877	7.02981	ECHS1
PT↑363	Propionyl-CoA catabolism Homo sapiens R-HSA-71032	1/5	0.22685	0.61272	4.73877	7.02981	PCCB
PT↑364	Estrogen biosynthesis Homo sapiens R-HSA-193144	1/5	0.22685	0.61272	4.73877	7.02981	HSD17B14
PT↑365	The fatty acid cycling model Homo sapiens R-HSA-167826	1/5	0.22685	0.61272	4.73877	7.02981	UCP2
PT↑366	The proton buffering model Homo sapiens R-HSA-167827	1/5	0.22685	0.61272	4.73877	7.02981	UCP2
PT↑367	Mitochondrial Uncoupling Proteins Homo sapiens R-HSA-166187	1/5	0.22685	0.61272	4.73877	7.02981	UCP2
PT↑368	SHC-mediated cascade:FGFR3 Homo sapiens R-HSA-5654704	2/18	0.227462	0.61272	2.37025	3.5098	FGF18;FGF2
PT↑369	Cytosolic sulfonation of small molecules Homo sapiens R-HSA-156584	2/18	0.227462	0.61272	2.37025	3.5098	SULT2B1;ABHD14B
PT↑370	Sialic acid metabolism Homo sapiens R-HSA-4085001	3/33	0.228424	0.61272	1.8967	2.80058	CTSA;SLC17A5;NPL
PT↑371	Glucagon signaling in metabolic regulation Homo sapiens R-HSA-163359	3/33	0.228424	0.61272	1.8967	2.80058	GNG4;PRKAR2B;GNG11
PT↑372	Phospholipase C-mediated cascade; FGFR2 Homo sapiens R-HSA-5654221	4/49	0.230138	0.61579	1.68631	2.47732	PRKAR2B;FGF18;CALM1;FGF2
PT↑373	Triglyceride Biosynthesis Homo sapiens R-HSA-75109	5/66	0.235657	0.629002	1.55524	2.24791	ACOT8;ELOVL4;ACOT13;LPIN2;ACSF2
PT↑374	TCR signaling Homo sapiens R-HSA-202403	8/118	0.240449	0.640148	1.3805	1.96756	PSMD8;PSMD9;UBB;PSMB3;PSMC4;PSMD2;PSME1;HLA-DPB1
PT↑375	Negative regulation of FGFR2 signaling Homo sapiens R-HSA-5654727	3/34	0.241945	0.640148	1.83542	2.60455	UBB;FGF18;FGF2
PT↑376	Striated Muscle Contraction Homo sapiens R-HSA-390522	3/34	0.241945	0.640148	1.83542	2.60455	TMOD1;TNNC1;MYH8
PT↑377	Viral mRNA Translation Homo sapiens R-HSA-192823	6/84	0.245224	0.640148	1.45969	2.05171	RPS28;RPS27;RPS29;RPL38;RPS4Y1;RPS21
PT↑378	Peptide chain elongation Homo sapiens R-HSA-156902	6/84	0.245224	0.640148	1.45969	2.05171	RPS28;RPS27;RPS29;RPL38;RPS4Y1;RPS21
PT↑379	Class B/2 (Secretin family receptors) Homo sapiens R-HSA-373080	6/84	0.245224	0.640148	1.45969	2.05171	CALCA;GIPR;GNG4;WNT7B;ADM;GNG11
PT↑380	Na+/Cl- dependent neurotransmitter transporters Homo sapiens R-HSA-442660	2/19	0.246347	0.640148	2.23071	3.12525	SLC6A6;SLC6A12
PT↑381	TP53 Regulates Transcription of Genes Involved in Cytochrome C Release Homo sapiens R-HSA-6803204	2/19	0.246347	0.640148	2.23071	3.12525	BNIP3L;PRELID1
PT↑382	Phosphorylation of the APC/C Homo sapiens R-HSA-176412	2/19	0.246347	0.640148	2.23071	3.12525	CDC26;ANAPC11
PT↑383	Conversion from APC/C:Cdc20 to APC/C:Cdh1 in late anaphase Homo sapiens R-HSA-176407	2/19	0.246347	0.640148	2.23071	3.12525	CDC26;ANAPC11
PT↑384	Prostacyclin signalling through prostacyclin receptor Homo sapiens R-HSA-392851	2/19	0.246347	0.640148	2.23071	3.12525	GNG4;GNG11
PT↑385	Signaling by EGFR Homo sapiens R-HSA-177929	21/355	0.247683	0.642075	1.19493	1.66765	KLB;RASGRF1;PEBP1;AP2A1;EPS15L1;PHB;FGF2;PSMD8;PSMD9;UBB;PRKAR2B;PSMB3;PSMC4;PSMD2;FGF18;PSME1;AP2S1;LAMTOR2;FYN;CALM1;IER3
PT↑386	Neurotransmitter Release Cycle Homo sapiens R-HSA-112310	4/51	0.25213	0.648192	1.61438	2.22431	MAOA;SLC6A12;SLC38A2;GLS
PT↑387	Amyloid fiber formation Homo sapiens R-HSA-977225	5/68	0.2546	0.648192	1.50571	2.05991	APCS;CALCA;NAT8;UBB;H2AFZ
PT↑388	Lysosome Vesicle Biogenesis Homo sapiens R-HSA-432720	3/35	0.255591	0.648192	1.77797	2.42546	BLOC1S1;CLTB;AP1M1
PT↑389	MHC class II antigen presentation Homo sapiens R-HSA-2132295	7/103	0.258723	0.648192	1.38373	1.8708	CTSA;CTSK;AP2S1;HLA-DPB1;CTSH;AP2A1;AP1M1
PT↑390	NCAM signaling for neurite out-growth Homo sapiens R-HSA-375165	16/266	0.2621	0.648192	1.21561	1.62774	KLB;RASGRF1;PEBP1;PHB;FGF2;PSMD8;PSMD9;UBB;PSMB3;PSMC4;PSMD2;FGF18;PSME1;LAMTOR2;FYN;CALM1
PT↑391	mRNA Splicing - Minor Pathway Homo sapiens R-HSA-72165	4/52	0.263286	0.648192	1.58066	2.10942	SNRPG;POLR2E;TXNL4A;POLR2I
PT↑392	Syndecan interactions Homo sapiens R-HSA-3000170	2/20	0.265283	0.648192	2.10667	2.79546	VTN;FGF2
PT↑393	Regulation of gene expression in beta cells Homo sapiens R-HSA-210745	2/20	0.265283	0.648192	2.10667	2.79546	PKLR;HNF4A
PT↑394	FGFR2 ligand binding and activation Homo sapiens R-HSA-190241	2/20	0.265283	0.648192	2.10667	2.79546	FGF18;FGF2
PT↑395	Inhibition of the proteolytic activity of APC/C required for the onset of anaphase by mitotic spindle checkpoint components Homo sapiens R-HSA-141405	2/20	0.265283	0.648192	2.10667	2.79546	CDC26;ANAPC11
PT↑396	Inactivation of APC/C via direct inhibition of the APC/C complex Homo sapiens R-HSA-141430	2/20	0.265283	0.648192	2.10667	2.79546	CDC26;ANAPC11
PT↑397	G beta:gamma signalling through PLC beta Homo sapiens R-HSA-418217	2/20	0.265283	0.648192	2.10667	2.79546	GNG4;GNG11
PT↑398	eNOS activation and regulation Homo sapiens R-HSA-203765	2/20	0.265283	0.648192	2.10667	2.79546	GCHFR;CALM1
PT↑399	Metabolism of nitric oxide Homo sapiens R-HSA-202131	2/20	0.265283	0.648192	2.10667	2.79546	GCHFR;CALM1
PT↑400	Hormone-sensitive lipase (HSL)-mediated triacylglycerol hydrolysis Homo sapiens R-HSA-163560	2/20	0.265283	0.648192	2.10667	2.79546	FABP1;MGLL
PT↑401	Vasopressin-like receptors Homo sapiens R-HSA-388479	1/6	0.265633	0.648192	3.79082	5.02526	AVP
PT↑402	GDP-fucose biosynthesis Homo sapiens R-HSA-6787639	1/6	0.265633	0.648192	3.79082	5.02526	FUOM
PT↑403	FGFR1b ligand binding and activation Homo sapiens R-HSA-190370	1/6	0.265633	0.648192	3.79082	5.02526	FGF2
PT↑404	Activation of C3 and C5 Homo sapiens R-HSA-174577	1/6	0.265633	0.648192	3.79082	5.02526	C2
PT↑405	Choline catabolism Homo sapiens R-HSA-6798163	1/6	0.265633	0.648192	3.79082	5.02526	DMGDH
PT↑406	Acyl chain remodeling of CL Homo sapiens R-HSA-1482798	1/6	0.265633	0.648192	3.79082	5.02526	PLA2G4A
PT↑407	Metabolic disorders of biological oxidation enzymes Homo sapiens R-HSA-5579029	1/6	0.265633	0.648192	3.79082	5.02526	FDX1
PT↑408	Synthesis of 5-eicosatetraenoic acids Homo sapiens R-HSA-2142688	1/6	0.265633	0.648192	3.79082	5.02526	GPX2
PT↑409	Synthesis of 15-eicosatetraenoic acid derivatives Homo sapiens R-HSA-2142770	1/6	0.265633	0.648192	3.79082	5.02526	GPX2
PT↑410	Synthesis of 12-eicosatetraenoic acid derivatives Homo sapiens R-HSA-2142712	1/6	0.265633	0.648192	3.79082	5.02526	GPX2
PT↑411	Protein repair Homo sapiens R-HSA-5676934	1/6	0.265633	0.648192	3.79082	5.02526	MSRA
PT↑412	Downstream signal transduction Homo sapiens R-HSA-186763	20/341	0.266461	0.648749	1.18374	1.56552	STAT5A;KLB;GRB7;RASGRF1;PEBP1;PHB;FGF2;PSMD8;PSMD9;UBB;PRKAR2B;PSMB3;PSMC4;PSMD2;FGF18;PSME1;LAMTOR2;FYN;CALM1;IER3
PT↑413	Eukaryotic Translation Termination Homo sapiens R-HSA-72764	6/87	0.270785	0.65632	1.4054	1.83606	RPS28;RPS27;RPS29;RPL38;RPS4Y1;RPS21
PT↑414	Regulation of PLK1 Activity at G2/M Transition Homo sapiens R-HSA-2565942	6/87	0.270785	0.65632	1.4054	1.83606	UBB;PRKAR2B;SSNA1;CEP63;TUBG1;OPTN
PT↑415	Formation of TC-NER Pre-Incision Complex Homo sapiens R-HSA-6781823	4/53	0.274532	0.663914	1.54832	2.0015	XAB2;UBB;POLR2E;POLR2I
PT↑416	Signaling by SCF-KIT Homo sapiens R-HSA-1433557	19/325	0.277807	0.670332	1.17942	1.51064	STAT5A;KLB;GRB7;RASGRF1;PEBP1;PHB;FGF2;PSMD8;PSMD9;UBB;PSMB3;PSMC4;PSMD2;FGF18;PSME1;LAMTOR2;FYN;CALM1;IER3
PT↑417	Signaling by the B Cell Receptor (BCR) Homo sapiens R-HSA-983705	14/233	0.281319	0.677297	1.21377	1.53938	KLB;PRKCB;FGF2;PSMD8;PSMD9;UBB;PSMB3;PSMC4;PSMD2;FGF18;PSME1;FYN;CALM1;IER3
PT↑418	Steroid hormones Homo sapiens R-HSA-209943	3/37	0.283167	0.6795	1.67321	2.11111	FDX1;AKR1B1;HSD17B14
PT↑419	Mitotic Spindle Checkpoint Homo sapiens R-HSA-69618	2/21	0.284217	0.6795	1.99569	2.51061	CDC26;ANAPC11
PT↑420	Presynaptic function of Kainate receptors Homo sapiens R-HSA-500657	2/21	0.284217	0.6795	1.99569	2.51061	GNG4;GNG11
PT↑421	Signaling by PDGF Homo sapiens R-HSA-186797	21/364	0.284749	0.6795	1.16302	1.46092	STAT5A;KLB;GRB7;RASGRF1;PEBP1;PLG;PHB;FGF2;PSMD8;PSMD9;UBB;PRKAR2B;PSMB3;PSMC4;PSMD2;FGF18;PSME1;LAMTOR2;FYN;CALM1;IER3
PT↑422	Eukaryotic Translation Elongation Homo sapiens R-HSA-156842	6/89	0.288173	0.684648	1.37139	1.70628	RPS28;RPS27;RPS29;RPL38;RPS4Y1;RPS21
PT↑423	Nonsense Mediated Decay (NMD) independent of the Exon Junction Complex (EJC) Homo sapiens R-HSA-975956	6/89	0.288173	0.684648	1.37139	1.70628	RPS28;RPS27;RPS29;RPL38;RPS4Y1;RPS21
PT↑424	Separation of Sister Chromatids Homo sapiens R-HSA-2467813	10/162	0.295525	0.689794	1.24854	1.52197	PSMD8;PSMD9;RPS27;UBB;PSMB3;PSMC4;CDC26;PSMD2;PSME1;ANAPC11
PT↑425	Transport of vitamins, nucleosides, and related molecules Homo sapiens R-HSA-425397	3/38	0.297053	0.689794	1.62531	1.97288	SLCO4A1;SLCO1A2;AVP
PT↑426	Nucleotide Excision Repair Homo sapiens R-HSA-5696398	7/108	0.298168	0.689794	1.31488	1.59114	POLD3;XAB2;UBB;RFC1;RPA3;POLR2E;POLR2I
PT↑427	SLC transporter disorders Homo sapiens R-HSA-5619102	1/7	0.302472	0.689794	3.15885	3.77724	AVP
PT↑428	POLB-Dependent Long Patch Base Excision Repair Homo sapiens R-HSA-110362	1/7	0.302472	0.689794	3.15885	3.77724	PARG
PT↑429	APEX1-Independent Resolution of AP Sites via the Single Nucleotide Replacement Pathway Homo sapiens R-HSA-5649702	1/7	0.302472	0.689794	3.15885	3.77724	OGG1
PT↑430	GLI proteins bind promoters of Hh responsive genes to promote transcription Homo sapiens R-HSA-5635851	1/7	0.302472	0.689794	3.15885	3.77724	BOC
PT↑431	FGFR3b ligand binding and activation Homo sapiens R-HSA-190371	1/7	0.302472	0.689794	3.15885	3.77724	FGF18
PT↑432	Glycerophospholipid catabolism Homo sapiens R-HSA-6814848	1/7	0.302472	0.689794	3.15885	3.77724	GDPD3
PT↑433	Acyl chain remodeling of DAG and TAG Homo sapiens R-HSA-1482883	1/7	0.302472	0.689794	3.15885	3.77724	MGLL
PT↑434	Defective HLCS causes multiple carboxylase deficiency Homo sapiens R-HSA-3371599	1/7	0.302472	0.689794	3.15885	3.77724	PCCB
PT↑435	Defects in biotin (Btn) metabolism Homo sapiens R-HSA-3323169	1/7	0.302472	0.689794	3.15885	3.77724	PCCB
PT↑436	Histidine catabolism Homo sapiens R-HSA-70921	1/7	0.302472	0.689794	3.15885	3.77724	FTCD
PT↑437	RA biosynthesis pathway Homo sapiens R-HSA-5365859	2/22	0.303101	0.689794	1.8958	2.263	ALDH1A3;RDH10
PT↑438	Common Pathway of Fibrin Clot Formation Homo sapiens R-HSA-140875	2/22	0.303101	0.689794	1.8958	2.263	F2R;PF4
PT↑439	Pink/Parkin Mediated Mitophagy Homo sapiens R-HSA-5205685	2/22	0.303101	0.689794	1.8958	2.263	UBB;TOMM5
PT↑440	Mitophagy Homo sapiens R-HSA-5205647	2/22	0.303101	0.689794	1.8958	2.263	UBB;TOMM5
PT↑441	Signaling by FGFR3 point mutants in cancer Homo sapiens R-HSA-8853338	2/22	0.303101	0.689794	1.8958	2.263	FGF18;FGF2
PT↑442	Signaling by FGFR3 in disease Homo sapiens R-HSA-5655332	2/22	0.303101	0.689794	1.8958	2.263	FGF18;FGF2
PT↑443	ADP signalling through P2Y purinoceptor 12 Homo sapiens R-HSA-392170	2/22	0.303101	0.689794	1.8958	2.263	GNG4;GNG11
PT↑444	Collagen degradation Homo sapiens R-HSA-1442490	3/39	0.310977	0.703276	1.58008	1.8456	COL14A1;CTSK;COL12A1
PT↑445	Formation of Fibrin Clot (Clotting Cascade) Homo sapiens R-HSA-140877	3/39	0.310977	0.703276	1.58008	1.8456	F2R;SERPING1;PF4
PT↑446	Gamma carboxylation, hypusine formation and arylsulfatase activation Homo sapiens R-HSA-163841	3/39	0.310977	0.703276	1.58008	1.8456	EIF5A;FN3K;PROZ
PT↑447	Signaling by Wnt Homo sapiens R-HSA-195721	17/295	0.312363	0.704744	1.16094	1.35086	PRKCB;H2AFZ;WNT7B;CLTB;AP2A1;GNG11;PSMD8;PSMD9;UBB;PSMB3;PSMC4;GNG4;PSMD2;CCDC88C;PSME1;AP2S1;CALM1
PT↑448	Influenza Viral RNA Transcription and Replication Homo sapiens R-HSA-168273	8/128	0.31293	0.704744	1.26479	1.4694	RPS28;RPS27;RPS29;POLR2E;RPL38;RPS4Y1;POLR2I;RPS21
PT↑449	MicroRNA (miRNA) biogenesis Homo sapiens R-HSA-203927	2/23	0.321893	0.720127	1.80543	2.04652	POLR2E;POLR2I
PT↑450	Abortive elongation of HIV-1 transcript in the absence of Tat Homo sapiens R-HSA-167242	2/23	0.321893	0.720127	1.80543	2.04652	POLR2E;POLR2I
PT↑451	Thromboxane signalling through TP receptor Homo sapiens R-HSA-428930	2/23	0.321893	0.720127	1.80543	2.04652	GNG4;GNG11
PT↑452	FCERI mediated NF-kB activation Homo sapiens R-HSA-2871837	7/111	0.322425	0.720127	1.27675	1.44514	PSMD8;PSMD9;UBB;PSMB3;PSMC4;PSMD2;PSME1
PT↑453	Antigen processing: Ubiquitination & Proteasome degradation Homo sapiens R-HSA-983168	15/260	0.325572	0.725655	1.16203	1.30399	ANAPC13;TRIM63;ZBTB16;FBXO17;ANAPC11;PSMD8;PSMD9;ZNRF1;UBB;PSMB3;PSMC4;CDC26;PSMD2;ASB9;PSME1
PT↑454	Neurotransmitter Clearance In The Synaptic Cleft Homo sapiens R-HSA-112311	1/8	0.337466	0.732531	2.70744	2.94107	MAOA
PT↑455	Cleavage of the damaged pyrimidine Homo sapiens R-HSA-110329	1/8	0.337466	0.732531	2.70744	2.94107	OGG1
PT↑456	Recognition and association of DNA glycosylase with site containing an affected pyrimidine Homo sapiens R-HSA-110328	1/8	0.337466	0.732531	2.70744	2.94107	OGG1
PT↑457	Depyrimidination Homo sapiens R-HSA-73928	1/8	0.337466	0.732531	2.70744	2.94107	OGG1
PT↑458	Ligand-receptor interactions Homo sapiens R-HSA-5632681	1/8	0.337466	0.732531	2.70744	2.94107	BOC
PT↑459	Digestion of dietary carbohydrate Homo sapiens R-HSA-189085	1/8	0.337466	0.732531	2.70744	2.94107	MGAM
PT↑460	Nef and signal transduction Homo sapiens R-HSA-164944	1/8	0.337466	0.732531	2.70744	2.94107	FYN
PT↑461	Downregulation of ERBB4 signaling Homo sapiens R-HSA-1253288	1/8	0.337466	0.732531	2.70744	2.94107	UBB
PT↑462	Cross-presentation of particulate exogenous antigens (phagosomes) Homo sapiens R-HSA-1236973	1/8	0.337466	0.732531	2.70744	2.94107	CYBA
PT↑463	Hydrolysis of LPC Homo sapiens R-HSA-1483115	1/8	0.337466	0.732531	2.70744	2.94107	PLA2G4A
PT↑464	ChREBP activates metabolic gene expression Homo sapiens R-HSA-163765	1/8	0.337466	0.732531	2.70744	2.94107	PKLR
PT↑465	Metabolism of ingested SeMet, Sec, MeSec into H2Se Homo sapiens R-HSA-2408508	1/8	0.337466	0.732531	2.70744	2.94107	AHCY
PT↑466	Nicotinamide salvaging Homo sapiens R-HSA-197264	1/8	0.337466	0.732531	2.70744	2.94107	NAPRT
PT↑467	Glutamate Neurotransmitter Release Cycle Homo sapiens R-HSA-210500	2/24	0.340555	0.734811	1.72328	1.85628	SLC38A2;GLS
PT↑468	Growth hormone receptor signaling Homo sapiens R-HSA-982772	2/24	0.340555	0.734811	1.72328	1.85628	STAT5A;PTPN1
PT↑469	DARPP-32 events Homo sapiens R-HSA-180024	2/24	0.340555	0.734811	1.72328	1.85628	PRKAR2B;CALM1
PT↑470	Telomere Maintenance Homo sapiens R-HSA-157579	4/59	0.343227	0.739101	1.37898	1.47463	POLD3;RFC1;H2AFZ;RPA3
PT↑471	Cellular response to heat stress Homo sapiens R-HSA-3371556	6/96	0.350522	0.740822	1.26426	1.32536	RPS19BP1;UBB;RPA3;BAG1;HSPA2;HDAC6
PT↑472	Formation of a pool of free 40S subunits Homo sapiens R-HSA-72689	6/96	0.350522	0.740822	1.26426	1.32536	RPS28;RPS27;RPS29;RPL38;RPS4Y1;RPS21
PT↑473	Non-integrin membrane-ECM interactions Homo sapiens R-HSA-3000171	3/42	0.352776	0.740822	1.45831	1.51944	VTN;FGF2;DDR2
PT↑474	Transcriptional regulation of pluripotent stem cells Homo sapiens R-HSA-452723	3/42	0.352776	0.740822	1.45831	1.51944	POLR2E;POLR2I;FGF2
PT↑475	Glucagon-like Peptide-1 (GLP1) regulates insulin secretion Homo sapiens R-HSA-381676	3/42	0.352776	0.740822	1.45831	1.51944	GNG4;PRKAR2B;GNG11
PT↑476	Translocation of GLUT4 to the plasma membrane Homo sapiens R-HSA-1445148	4/60	0.354772	0.740822	1.35428	1.40341	TBC1D1;MYH8;ASPSCR1;CALM1
PT↑477	Signaling by FGFR2 Homo sapiens R-HSA-5654738	20/361	0.35545	0.740822	1.11312	1.15138	KLB;RASGRF1;PEBP1;PHB;FGF2;PSMD8;PSMD9;UBB;PRKAR2B;PSMB3;PSMC4;PSMD2;FGF18;PSME1;POLR2E;LAMTOR2;FYN;CALM1;POLR2I;IER3
PT↑478	G alpha (q) signalling events Homo sapiens R-HSA-416476	11/191	0.362724	0.740822	1.1592	1.17556	RGS18;RGS3;PRKCH;PLCB4;PTGER1;GNG4;F2R;AVP;NTS;GNG11;MGLL
PT↑479	Centrosome maturation Homo sapiens R-HSA-380287	5/79	0.363436	0.740822	1.28114	1.29671	TUBGCP2;PRKAR2B;SSNA1;CEP63;TUBG1
PT↑480	Recruitment of mitotic centrosome proteins and complexes Homo sapiens R-HSA-380270	5/79	0.363436	0.740822	1.28114	1.29671	TUBGCP2;PRKAR2B;SSNA1;CEP63;TUBG1
PT↑481	Cardiac conduction Homo sapiens R-HSA-5576891	8/135	0.366028	0.740822	1.19463	1.20066	KCNK5;DMPK;FXYD4;CACNA2D1;FXYD2;ATP1B3;ATP1B1;CALM1
PT↑482	Constitutive Signaling by Aberrant PI3K in Cancer Homo sapiens R-HSA-2219530	4/61	0.366316	0.740822	1.33045	1.33612	KLB;FGF18;FYN;FGF2
PT↑483	Mitotic Anaphase Homo sapiens R-HSA-68882	10/173	0.368624	0.740822	1.16361	1.16125	PSMD8;PSMD9;RPS27;UBB;PSMB3;PSMC4;CDC26;PSMD2;PSME1;ANAPC11
PT↑484	Transmission across Chemical Synapses Homo sapiens R-HSA-112315	12/211	0.369303	0.740822	1.14384	1.13942	PRKCB;MAOA;GNG4;CACNA2D1;RASGRF1;AP2S1;SLC6A12;AP2A1;CALM1;GNG11;SLC38A2;GLS
PT↑485	Bicarbonate transporters Homo sapiens R-HSA-425381	1/9	0.370705	0.740822	2.36889	2.35076	SLC4A7
PT↑486	Organic cation transport Homo sapiens R-HSA-549127	1/9	0.370705	0.740822	2.36889	2.35076	SLC22A5
PT↑487	Displacement of DNA glycosylase by APEX1 Homo sapiens R-HSA-110357	1/9	0.370705	0.740822	2.36889	2.35076	OGG1
PT↑488	Retinoid cycle disease events Homo sapiens R-HSA-2453864	1/9	0.370705	0.740822	2.36889	2.35076	NAPEPLD
PT↑489	Diseases associated with visual transduction Homo sapiens R-HSA-2474795	1/9	0.370705	0.740822	2.36889	2.35076	NAPEPLD
PT↑490	Sodium/Proton exchangers Homo sapiens R-HSA-425986	1/9	0.370705	0.740822	2.36889	2.35076	SLC9A3
PT↑491	Transport of gamma-carboxylated protein precursors from the endoplasmic reticulum to the Golgi apparatus Homo sapiens R-HSA-159763	1/9	0.370705	0.740822	2.36889	2.35076	PROZ
PT↑492	MAPK1 (ERK2) activation Homo sapiens R-HSA-112411	1/9	0.370705	0.740822	2.36889	2.35076	IL6R
PT↑493	PTK6 Regulates RTKs and Their Effectors AKT1 and DOK1 Homo sapiens R-HSA-8849469	1/9	0.370705	0.740822	2.36889	2.35076	UBB
PT↑494	Inactivation of Cdc42 and Rac Homo sapiens R-HSA-428543	1/9	0.370705	0.740822	2.36889	2.35076	SRGAP3
PT↑495	Prostanoid ligand receptors Homo sapiens R-HSA-391908	1/9	0.370705	0.740822	2.36889	2.35076	PTGER1
PT↑496	Mitochondrial iron-sulfur cluster biogenesis Homo sapiens R-HSA-1362409	1/9	0.370705	0.740822	2.36889	2.35076	FDX1
PT↑497	Synthesis of (16-20)-hydroxyeicosatetraenoic acids (HETE) Homo sapiens R-HSA-2142816	1/9	0.370705	0.740822	2.36889	2.35076	CYP4F2
PT↑498	Pyrimidine salvage reactions Homo sapiens R-HSA-73614	1/9	0.370705	0.740822	2.36889	2.35076	TK1
PT↑499	Diseases of signal transduction Homo sapiens R-HSA-5663202	16/288	0.373118	0.740822	1.11598	1.1002	STAT5A;KLB;FGF2;HDAC6;PSMD8;PSMD9;UBB;PSMB3;PSMC4;PSMD2;FGF18;PSME1;NAPEPLD;POLR2E;FYN;POLR2I
PT↑500	Regulation of HSF1-mediated heat shock response Homo sapiens R-HSA-3371453	5/80	0.373509	0.740822	1.26399	1.2448	RPS19BP1;UBB;RPA3;BAG1;HSPA2
PT↑501	Influenza Life Cycle Homo sapiens R-HSA-168255	8/136	0.373695	0.740822	1.18524	1.16665	RPS28;RPS27;RPS29;POLR2E;RPL38;RPS4Y1;POLR2I;RPS21
PT↑502	Mitotic G1-G1/S phases Homo sapiens R-HSA-453279	8/136	0.373695	0.740822	1.18524	1.16665	PSMD8;PSMD9;UBB;PSMB3;PSMC4;PSMD2;RPA3;PSME1
PT↑503	Mitotic Metaphase and Anaphase Homo sapiens R-HSA-2555396	10/174	0.375395	0.740822	1.15645	1.13306	PSMD8;PSMD9;RPS27;UBB;PSMB3;PSMC4;CDC26;PSMD2;PSME1;ANAPC11
PT↑504	Cell Cycle, Mitotic Homo sapiens R-HSA-69278	25/462	0.376311	0.740822	1.08567	1.06107	TUBGCP2;RAB1B;SSNA1;GMNN;ANAPC11;PSMD8;POLD3;PSMD9;UBB;PRKAR2B;PSMB3;PSMD2;CDC26;RFC1;PRKCB;H2AFZ;TUBG1;CDC25B;RPS27;PSMC4;RPA3;PSME1;CEP63;LPIN2;OPTN
PT↑505	Recycling pathway of L1 Homo sapiens R-HSA-437239	2/26	0.377356	0.740822	1.5795	1.53933	AP2S1;AP2A1
PT↑506	Attenuation phase Homo sapiens R-HSA-3371568	2/26	0.377356	0.740822	1.5795	1.53933	UBB;HSPA2
PT↑507	FGFR2 alternative splicing Homo sapiens R-HSA-6803529	2/26	0.377356	0.740822	1.5795	1.53933	POLR2E;POLR2I
PT↑508	SHC-mediated cascade:FGFR2 Homo sapiens R-HSA-5654699	2/26	0.377356	0.740822	1.5795	1.53933	FGF18;FGF2
PT↑509	Regulation of Complement cascade Homo sapiens R-HSA-977606	2/26	0.377356	0.740822	1.5795	1.53933	VTN;C2
PT↑510	CaM pathway Homo sapiens R-HSA-111997	2/26	0.377356	0.740822	1.5795	1.53933	PRKAR2B;CALM1
PT↑511	Calmodulin induced events Homo sapiens R-HSA-111933	2/26	0.377356	0.740822	1.5795	1.53933	PRKAR2B;CALM1
PT↑512	Downregulation of TGF-beta receptor signaling Homo sapiens R-HSA-2173788	2/26	0.377356	0.740822	1.5795	1.53933	UBB;STRAP
PT↑513	FCERI mediated MAPK activation Homo sapiens R-HSA-2871796	16/289	0.378371	0.740822	1.11183	1.08057	KLB;RASGRF1;PEBP1;PHB;FGF2;PSMD8;PSMD9;UBB;PSMB3;PSMC4;PSMD2;FGF18;PSME1;LAMTOR2;FYN;CALM1
PT↑514	Signaling by FGFR Homo sapiens R-HSA-190236	20/366	0.378692	0.740822	1.09674	1.06497	KLB;RASGRF1;PEBP1;PHB;FGF2;PSMD8;PSMD9;UBB;PRKAR2B;PSMB3;PSMC4;PSMD2;FGF18;PSME1;POLR2E;LAMTOR2;FYN;CALM1;POLR2I;IER3
PT↑515	Downstream signaling of activated FGFR2 Homo sapiens R-HSA-5654696	18/329	0.386171	0.740822	1.09797	1.0447	KLB;RASGRF1;PEBP1;PHB;FGF2;PSMD8;PSMD9;UBB;PRKAR2B;PSMB3;PSMC4;PSMD2;FGF18;PSME1;LAMTOR2;FYN;CALM1;IER3
PT↑516	Downstream signaling of activated FGFR4 Homo sapiens R-HSA-5654716	18/329	0.386171	0.740822	1.09797	1.0447	KLB;RASGRF1;PEBP1;PHB;FGF2;PSMD8;PSMD9;UBB;PRKAR2B;PSMB3;PSMC4;PSMD2;FGF18;PSME1;LAMTOR2;FYN;CALM1;IER3
PT↑517	Downstream signaling of activated FGFR3 Homo sapiens R-HSA-5654708	18/329	0.386171	0.740822	1.09797	1.0447	KLB;RASGRF1;PEBP1;PHB;FGF2;PSMD8;PSMD9;UBB;PRKAR2B;PSMB3;PSMC4;PSMD2;FGF18;PSME1;LAMTOR2;FYN;CALM1;IER3
PT↑518	Collagen biosynthesis and modifying enzymes Homo sapiens R-HSA-1650814	4/63	0.389361	0.740822	1.28522	1.21228	P4HA1;COL14A1;P4HA2;COL12A1
PT↑519	Synthesis of substrates in N-glycan biosythesis Homo sapiens R-HSA-446219	4/63	0.389361	0.740822	1.28522	1.21228	CTSA;SLC17A5;NPL;FUOM
PT↑520	Signaling by ERBB4 Homo sapiens R-HSA-1236394	18/330	0.391129	0.740822	1.0944	1.02733	STAT5A;KLB;RASGRF1;PEBP1;PHB;FGF2;PSMD8;PSMD9;UBB;PSMB3;PSMC4;PSMD2;FGF18;PSME1;LAMTOR2;FYN;CALM1;IER3
PT↑521	ABC-family proteins mediated transport Homo sapiens R-HSA-382556	3/45	0.394254	0.740822	1.35393	1.26018	ABCA4;ABCA12;ABCG1
PT↑522	Signaling by ERBB2 Homo sapiens R-HSA-1227986	3/45	0.394254	0.740822	1.35393	1.26018	GRB7;UBB;FYN
PT↑523	Diseases of metabolism Homo sapiens R-HSA-5668914	3/45	0.394254	0.740822	1.35393	1.26018	UBB;PCCB;FDX1
PT↑524	Muscle contraction Homo sapiens R-HSA-397014	11/196	0.394901	0.740822	1.12757	1.04765	TMOD1;KCNK5;DMPK;FXYD4;CACNA2D1;FXYD2;TNNC1;MYH8;ATP1B3;CALM1;ATP1B1
PT↑525	RNA Pol II CTD phosphorylation and interaction with CE Homo sapiens R-HSA-167160	2/27	0.395437	0.740822	1.51624	1.40672	POLR2E;POLR2I
PT↑526	RNA Pol II CTD phosphorylation and interaction with CE Homo sapiens R-HSA-77075	2/27	0.395437	0.740822	1.51624	1.40672	POLR2E;POLR2I
PT↑527	Interleukin-6 family signaling Homo sapiens R-HSA-6783589	2/27	0.395437	0.740822	1.51624	1.40672	CNTF;IL6R
PT↑528	CREB phosphorylation through the activation of Ras Homo sapiens R-HSA-442742	2/27	0.395437	0.740822	1.51624	1.40672	RASGRF1;CALM1
PT↑529	Effects of PIP2 hydrolysis Homo sapiens R-HSA-114508	2/27	0.395437	0.740822	1.51624	1.40672	PRKCH;MGLL
PT↑530	HDR through Homologous Recombination (HRR) Homo sapiens R-HSA-5685942	4/64	0.400843	0.740822	1.26373	1.15528	POLD3;RFC1;UBB;RPA3
PT↑531	Signaling by FGFR4 Homo sapiens R-HSA-5654743	18/332	0.401067	0.740822	1.08731	0.993395	KLB;RASGRF1;PEBP1;PHB;FGF2;PSMD8;PSMD9;UBB;PRKAR2B;PSMB3;PSMC4;PSMD2;FGF18;PSME1;LAMTOR2;FYN;CALM1;IER3
PT↑532	Downstream signaling of activated FGFR1 Homo sapiens R-HSA-5654687	18/332	0.401067	0.740822	1.08731	0.993395	KLB;RASGRF1;PEBP1;PHB;FGF2;PSMD8;PSMD9;UBB;PRKAR2B;PSMB3;PSMC4;PSMD2;FGF18;PSME1;LAMTOR2;FYN;CALM1;IER3
PT↑533	Interaction With The Zona Pellucida Homo sapiens R-HSA-1300644	1/10	0.402278	0.740822	2.10557	1.91735	ZP3
PT↑534	Zinc influx into cells by the SLC39 gene family Homo sapiens R-HSA-442380	1/10	0.402278	0.740822	2.10557	1.91735	SLC39A5
PT↑535	Abacavir transport and metabolism Homo sapiens R-HSA-2161522	1/10	0.402278	0.740822	2.10557	1.91735	PCK1
PT↑536	Base-Excision Repair, AP Site Formation Homo sapiens R-HSA-73929	1/10	0.402278	0.740822	2.10557	1.91735	OGG1
PT↑537	Removal of aminoterminal propeptides from gamma-carboxylated proteins Homo sapiens R-HSA-159782	1/10	0.402278	0.740822	2.10557	1.91735	PROZ
PT↑538	Gamma-carboxylation of protein precursors Homo sapiens R-HSA-159740	1/10	0.402278	0.740822	2.10557	1.91735	PROZ
PT↑539	Nef mediated downregulation of MHC class I complex cell surface expression Homo sapiens R-HSA-164940	1/10	0.402278	0.740822	2.10557	1.91735	AP1M1
PT↑540	Activation of Ca-permeable Kainate Receptor Homo sapiens R-HSA-451308	1/10	0.402278	0.740822	2.10557	1.91735	CALM1
PT↑541	Ionotropic activity of Kainate Receptors Homo sapiens R-HSA-451306	1/10	0.402278	0.740822	2.10557	1.91735	CALM1
PT↑542	SLBP independent Processing of Histone Pre-mRNAs Homo sapiens R-HSA-111367	1/10	0.402278	0.740822	2.10557	1.91735	SNRPG
PT↑543	MAPK3 (ERK1) activation Homo sapiens R-HSA-110056	1/10	0.402278	0.740822	2.10557	1.91735	IL6R
PT↑544	IRAK2 mediated activation of TAK1 complex upon TLR7/8 or 9 stimulation Homo sapiens R-HSA-975163	1/10	0.402278	0.740822	2.10557	1.91735	UBB
PT↑545	IRAK2 mediated activation of TAK1 complex Homo sapiens R-HSA-937042	1/10	0.402278	0.740822	2.10557	1.91735	UBB
PT↑546	Diseases of carbohydrate metabolism Homo sapiens R-HSA-5663084	1/10	0.402278	0.740822	2.10557	1.91735	UBB
PT↑547	Myoclonic epilepsy of Lafora Homo sapiens R-HSA-3785653	1/10	0.402278	0.740822	2.10557	1.91735	UBB
PT↑548	Glycogen storage diseases Homo sapiens R-HSA-3229121	1/10	0.402278	0.740822	2.10557	1.91735	UBB
PT↑549	FGFR2b ligand binding and activation Homo sapiens R-HSA-190377	1/10	0.402278	0.740822	2.10557	1.91735	FGF2
PT↑550	Netrin mediated repulsion signals Homo sapiens R-HSA-418886	1/10	0.402278	0.740822	2.10557	1.91735	FYN
PT↑551	Dectin-2 family Homo sapiens R-HSA-5621480	1/10	0.402278	0.740822	2.10557	1.91735	FYN
PT↑552	eNOS activation Homo sapiens R-HSA-203615	1/10	0.402278	0.740822	2.10557	1.91735	CALM1
PT↑553	Synthesis of pyrophosphates in the cytosol Homo sapiens R-HSA-1855167	1/10	0.402278	0.740822	2.10557	1.91735	IP6K3
PT↑554	Thyroxine biosynthesis Homo sapiens R-HSA-209968	1/10	0.402278	0.740822	2.10557	1.91735	DIO1
PT↑555	Purine catabolism Homo sapiens R-HSA-74259	1/10	0.402278	0.740822	2.10557	1.91735	CAT
PT↑556	PI5P, PP2A and IER3 Regulate PI3K/AKT Signaling Homo sapiens R-HSA-6811558	5/83	0.403694	0.742166	1.21519	1.10229	KLB;FGF18;FYN;FGF2;IER3
PT↑557	Glycerophospholipid biosynthesis Homo sapiens R-HSA-1483206	6/102	0.404779	0.742897	1.18487	1.07161	DMGDH;ETNK2;CPNE6;PLA2G4A;LPIN2;MGLL
PT↑558	Signaling by FGFR3 Homo sapiens R-HSA-5654741	18/333	0.406046	0.743958	1.0838	0.976818	KLB;RASGRF1;PEBP1;PHB;FGF2;PSMD8;PSMD9;UBB;PRKAR2B;PSMB3;PSMC4;PSMD2;FGF18;PSME1;LAMTOR2;FYN;CALM1;IER3
PT↑559	Signaling by Interleukins Homo sapiens R-HSA-449147	21/392	0.409461	0.748946	1.07363	0.958657	STAT5A;KLB;CNTF;RASGRF1;PEBP1;PHB;FGF2;PSMD8;PSMD9;UBB;PSMB3;PSMC4;TNIP2;PSMD2;FGF18;PSME1;LAMTOR2;FYN;CALM1;IL6R;HAVCR2
PT↑560	RNA Polymerase III Transcription Initiation From Type 3 Promoter Homo sapiens R-HSA-76071	2/28	0.413272	0.752099	1.45785	1.28823	SNAPC1;POLR2E
PT↑561	G-protein activation Homo sapiens R-HSA-202040	2/28	0.413272	0.752099	1.45785	1.28823	GNG4;GNG11
PT↑562	Adrenaline,noradrenaline inhibits insulin secretion Homo sapiens R-HSA-400042	2/28	0.413272	0.752099	1.45785	1.28823	GNG4;GNG11
PT↑563	rRNA processing Homo sapiens R-HSA-72312	10/180	0.416196	0.753682	1.11528	0.97765	RRP7A;RPS28;RPS27;RPS29;WDR18;RPS27L;RPL38;RPS4Y1;RPS21;NOP10
PT↑564	NGF signalling via TRKA from the plasma membrane Homo sapiens R-HSA-187037	20/374	0.416316	0.753682	1.07149	0.93896	KLB;RASGRF1;PEBP1;AP2A1;PHB;FGF2;PSMD8;PSMD9;UBB;PRKAR2B;PSMB3;PSMC4;PSMD2;FGF18;PSME1;AP2S1;LAMTOR2;FYN;CALM1;IER3
PT↑565	Signaling by FGFR1 Homo sapiens R-HSA-5654736	18/336	0.421008	0.753682	1.0734	0.928605	KLB;RASGRF1;PEBP1;PHB;FGF2;PSMD8;PSMD9;UBB;PRKAR2B;PSMB3;PSMC4;PSMD2;FGF18;PSME1;LAMTOR2;FYN;CALM1;IER3
PT↑566	NOTCH1 Intracellular Domain Regulates Transcription Homo sapiens R-HSA-2122947	3/47	0.421523	0.753682	1.29225	1.11635	UBB;HIF1A;HDAC6
PT↑567	Phospholipase C-mediated cascade: FGFR1 Homo sapiens R-HSA-5654219	3/47	0.421523	0.753682	1.29225	1.11635	PRKAR2B;CALM1;FGF2
PT↑568	Cell Cycle Checkpoints Homo sapiens R-HSA-69620	10/182	0.429813	0.753682	1.10219	0.930698	PSMD8;PSMD9;UBB;PSMB3;PSMC4;CDC26;PSMD2;RPA3;PSME1;ANAPC11
PT↑569	Surfactant metabolism Homo sapiens R-HSA-5683826	2/29	0.430841	0.753682	1.40378	1.18201	SLC34A1;CTSH
PT↑570	PIWI-interacting RNA (piRNA) biogenesis Homo sapiens R-HSA-5601884	2/29	0.430841	0.753682	1.40378	1.18201	POLR2E;POLR2I
PT↑571	mRNA Capping Homo sapiens R-HSA-72086	2/29	0.430841	0.753682	1.40378	1.18201	POLR2E;POLR2I
PT↑572	Myogenesis Homo sapiens R-HSA-525793	2/29	0.430841	0.753682	1.40378	1.18201	BOC;CDH15
PT↑573	CDO in myogenesis Homo sapiens R-HSA-375170	2/29	0.430841	0.753682	1.40378	1.18201	BOC;CDH15
PT↑574	Uptake and function of anthrax toxins Homo sapiens R-HSA-5210891	1/11	0.432269	0.753682	1.89491	1.58928	CALM1
PT↑575	Gamma-carboxylation, transport, and amino-terminal cleavage of proteins Homo sapiens R-HSA-159854	1/11	0.432269	0.753682	1.89491	1.58928	PROZ
PT↑576	SLBP Dependent Processing of Replication-Dependent Histone Pre-mRNAs Homo sapiens R-HSA-77588	1/11	0.432269	0.753682	1.89491	1.58928	SNRPG
PT↑577	Interleukin-6 signaling Homo sapiens R-HSA-1059683	1/11	0.432269	0.753682	1.89491	1.58928	IL6R
PT↑578	Membrane binding and targetting of GAG proteins Homo sapiens R-HSA-174490	1/11	0.432269	0.753682	1.89491	1.58928	UBB
PT↑579	Synthesis And Processing Of GAG, GAGPOL Polyproteins Homo sapiens R-HSA-174495	1/11	0.432269	0.753682	1.89491	1.58928	UBB
PT↑580	FGFR1c ligand binding and activation Homo sapiens R-HSA-190373	1/11	0.432269	0.753682	1.89491	1.58928	FGF2
PT↑581	Signaling by activated point mutants of FGFR1 Homo sapiens R-HSA-1839122	1/11	0.432269	0.753682	1.89491	1.58928	FGF2
PT↑582	RHO GTPases activate IQGAPs Homo sapiens R-HSA-5626467	1/11	0.432269	0.753682	1.89491	1.58928	CALM1
PT↑583	Interleukin-7 signaling Homo sapiens R-HSA-1266695	1/11	0.432269	0.753682	1.89491	1.58928	STAT5A
PT↑584	Sodium/Calcium exchangers Homo sapiens R-HSA-425561	1/11	0.432269	0.753682	1.89491	1.58928	CALM1
PT↑585	CLEC7A (Dectin-1) induces NFAT activation Homo sapiens R-HSA-5607763	1/11	0.432269	0.753682	1.89491	1.58928	CALM1
PT↑586	Biotin transport and metabolism Homo sapiens R-HSA-196780	1/11	0.432269	0.753682	1.89491	1.58928	PCCB
PT↑587	CYP2E1 reactions Homo sapiens R-HSA-211999	1/11	0.432269	0.753682	1.89491	1.58928	CYP2S1
PT↑588	Heme biosynthesis Homo sapiens R-HSA-189451	1/11	0.432269	0.753682	1.89491	1.58928	UROS
PT↑589	Signaling by PTK6 Homo sapiens R-HSA-8848021	4/67	0.435021	0.757258	1.20336	1.00163	PTPN1;UBB;LINC01139;HIF1A
PT↑590	Degradation of the extracellular matrix Homo sapiens R-HSA-1474228	6/106	0.44081	0.761207	1.13723	0.931554	CAPN6;COL14A1;CTSK;COL12A1;CAPN3;PLG
PT↑591	Nonsense-Mediated Decay (NMD) Homo sapiens R-HSA-927802	6/106	0.44081	0.761207	1.13723	0.931554	RPS28;RPS27;RPS29;RPL38;RPS4Y1;RPS21
PT↑592	Nonsense Mediated Decay (NMD) enhanced by the Exon Junction Complex (EJC) Homo sapiens R-HSA-975957	6/106	0.44081	0.761207	1.13723	0.931554	RPS28;RPS27;RPS29;RPL38;RPS4Y1;RPS21
PT↑593	L13a-mediated translational silencing of Ceruloplasmin expression Homo sapiens R-HSA-156827	6/106	0.44081	0.761207	1.13723	0.931554	RPS28;RPS27;RPS29;RPL38;RPS4Y1;RPS21
PT↑594	3' -UTR-mediated translational regulation Homo sapiens R-HSA-157279	6/106	0.44081	0.761207	1.13723	0.931554	RPS28;RPS27;RPS29;RPL38;RPS4Y1;RPS21
PT↑595	SRP-dependent cotranslational protein targeting to membrane Homo sapiens R-HSA-1799339	6/107	0.449759	0.774186	1.12591	0.899654	RPS28;RPS27;RPS29;RPL38;RPS4Y1;RPS21
PT↑596	GTP hydrolysis and joining of the 60S ribosomal subunit Homo sapiens R-HSA-72706	6/107	0.449759	0.774186	1.12591	0.899654	RPS28;RPS27;RPS29;RPL38;RPS4Y1;RPS21
PT↑597	Major pathway of rRNA processing in the nucleolus Homo sapiens R-HSA-6791226	9/166	0.454012	0.777099	1.08652	0.857949	RRP7A;RPS28;RPS27;RPS29;WDR18;RPS27L;RPL38;RPS4Y1;RPS21
PT↑598	Loss of Nlp from mitotic centrosomes Homo sapiens R-HSA-380259	4/69	0.457503	0.777099	1.16621	0.911946	PRKAR2B;SSNA1;CEP63;TUBG1
PT↑599	Loss of proteins required for interphase microtubule organization?from the centrosome Homo sapiens R-HSA-380284	4/69	0.457503	0.777099	1.16621	0.911946	PRKAR2B;SSNA1;CEP63;TUBG1
PT↑600	Influenza Infection Homo sapiens R-HSA-168254	8/147	0.458123	0.777099	1.09081	0.851503	RPS28;RPS27;RPS29;POLR2E;RPL38;RPS4Y1;POLR2I;RPS21
PT↑601	Ethanol oxidation Homo sapiens R-HSA-71384	1/12	0.460756	0.777099	1.72255	1.33478	ALDH1B1
PT↑602	CD28 dependent Vav1 pathway Homo sapiens R-HSA-389359	1/12	0.460756	0.777099	1.72255	1.33478	FYN
PT↑603	NF-kB activation through FADD/RIP-1 pathway mediated by caspase-8 and -10 Homo sapiens R-HSA-933543	1/12	0.460756	0.777099	1.72255	1.33478	RNF135
PT↑604	PECAM1 interactions Homo sapiens R-HSA-210990	1/12	0.460756	0.777099	1.72255	1.33478	FYN
PT↑605	Reduction of cytosolic Ca++ levels Homo sapiens R-HSA-418359	1/12	0.460756	0.777099	1.72255	1.33478	CALM1
PT↑606	Eicosanoids Homo sapiens R-HSA-211979	1/12	0.460756	0.777099	1.72255	1.33478	CYP4F2
PT↑607	Purine ribonucleoside monophosphate biosynthesis Homo sapiens R-HSA-73817	1/12	0.460756	0.777099	1.72255	1.33478	ADSSL1
PT↑608	DAP12 signaling Homo sapiens R-HSA-2424491	18/344	0.460965	0.777099	1.04661	0.810531	KLB;RASGRF1;PEBP1;PHB;FGF2;PSMD8;PSMD9;UBB;PRKAR2B;PSMB3;PSMC4;PSMD2;FGF18;PSME1;LAMTOR2;FYN;CALM1;IER3
PT↑609	Class I MHC mediated antigen processing & presentation Homo sapiens R-HSA-983169	16/305	0.463137	0.777099	1.04938	0.807742	ANAPC13;TRIM63;ZBTB16;FBXO17;CYBA;ANAPC11;PSMD8;PSMD9;ZNRF1;UBB;PSMB3;PSMC4;CDC26;PSMD2;ASB9;PSME1
PT↑610	Activation of anterior HOX genes in hindbrain development during early embryogenesis Homo sapiens R-HSA-5617472	5/89	0.463366	0.777099	1.12803	0.867723	H2AFZ;PCGF2;RARA;POLR2E;POLR2I
PT↑611	Activation of HOX genes during differentiation Homo sapiens R-HSA-5619507	5/89	0.463366	0.777099	1.12803	0.867723	H2AFZ;PCGF2;RARA;POLR2E;POLR2I
PT↑612	Pausing and recovery of Tat-mediated HIV elongation Homo sapiens R-HSA-167238	2/31	0.465109	0.777099	1.30683	1.00036	POLR2E;POLR2I
PT↑613	Tat-mediated HIV elongation arrest and recovery Homo sapiens R-HSA-167243	2/31	0.465109	0.777099	1.30683	1.00036	POLR2E;POLR2I
PT↑614	FGFR1 mutant receptor activation Homo sapiens R-HSA-1839124	2/31	0.465109	0.777099	1.30683	1.00036	STAT5A;FGF2
PT↑615	Regulation of TNFR1 signaling Homo sapiens R-HSA-5357905	2/31	0.465109	0.777099	1.30683	1.00036	UBB;USP2
PT↑616	Negative regulation of the PI3K/AKT network Homo sapiens R-HSA-199418	5/90	0.473155	0.782387	1.1147	0.834166	KLB;FGF18;FYN;FGF2;IER3
PT↑617	M Phase Homo sapiens R-HSA-68886	14/268	0.476754	0.782387	1.04457	0.77377	PRKCB;H2AFZ;RAB1B;ANAPC11;PSMD8;PSMD9;RPS27;UBB;PSMB3;PSMC4;CDC26;PSMD2;PSME1;LPIN2
PT↑618	G2/M Checkpoints Homo sapiens R-HSA-69481	8/150	0.48088	0.782387	1.06759	0.781623	PSMD8;PSMD9;UBB;PSMB3;PSMC4;PSMD2;RPA3;PSME1
PT↑619	Activation of Matrix Metalloproteinases Homo sapiens R-HSA-1592389	2/32	0.48178	0.782387	1.2632	0.922478	CTSK;PLG
PT↑620	Regulation of beta-cell development Homo sapiens R-HSA-186712	2/32	0.48178	0.782387	1.2632	0.922478	PKLR;HNF4A
PT↑621	DNA methylation Homo sapiens R-HSA-5334118	2/32	0.48178	0.782387	1.2632	0.922478	DNMT3L;H2AFZ
PT↑622	HIV elongation arrest and recovery Homo sapiens R-HSA-167287	2/32	0.48178	0.782387	1.2632	0.922478	POLR2E;POLR2I
PT↑623	Pausing and recovery of HIV elongation Homo sapiens R-HSA-167290	2/32	0.48178	0.782387	1.2632	0.922478	POLR2E;POLR2I
PT↑624	Elongation arrest and recovery Homo sapiens R-HSA-112387	2/32	0.48178	0.782387	1.2632	0.922478	POLR2E;POLR2I
PT↑625	Oncogene Induced Senescence Homo sapiens R-HSA-2559585	2/32	0.48178	0.782387	1.2632	0.922478	UBB;ETS2
PT↑626	Negative regulation of FGFR1 signaling Homo sapiens R-HSA-5654726	2/32	0.48178	0.782387	1.2632	0.922478	UBB;FGF2
PT↑627	DAG and IP3 signaling Homo sapiens R-HSA-1489509	2/32	0.48178	0.782387	1.2632	0.922478	PRKAR2B;CALM1
PT↑628	TGF-beta receptor signaling activates SMADs Homo sapiens R-HSA-2173789	2/32	0.48178	0.782387	1.2632	0.922478	UBB;STRAP
PT↑629	Dissolution of Fibrin Clot Homo sapiens R-HSA-75205	1/13	0.487815	0.782387	1.57893	1.13338	PLG
PT↑630	Activation of DNA fragmentation factor Homo sapiens R-HSA-211227	1/13	0.487815	0.782387	1.57893	1.13338	HIST1H1C
PT↑631	Apoptosis induced DNA fragmentation Homo sapiens R-HSA-140342	1/13	0.487815	0.782387	1.57893	1.13338	HIST1H1C
PT↑632	POU5F1 (OCT4), SOX2, NANOG activate genes related to proliferation Homo sapiens R-HSA-2892247	1/13	0.487815	0.782387	1.57893	1.13338	FGF2
PT↑633	p75NTR recruits signalling complexes Homo sapiens R-HSA-209543	1/13	0.487815	0.782387	1.57893	1.13338	UBB
PT↑634	NF-kB is activated and signals survival Homo sapiens R-HSA-209560	1/13	0.487815	0.782387	1.57893	1.13338	UBB
PT↑635	Assembly Of The HIV Virion Homo sapiens R-HSA-175474	1/13	0.487815	0.782387	1.57893	1.13338	UBB
PT↑636	Downregulation of ERBB2:ERBB3 signaling Homo sapiens R-HSA-1358803	1/13	0.487815	0.782387	1.57893	1.13338	UBB
PT↑637	Advanced glycosylation endproduct receptor signaling Homo sapiens R-HSA-879415	1/13	0.487815	0.782387	1.57893	1.13338	LGALS3
PT↑638	Trafficking and processing of endosomal TLR Homo sapiens R-HSA-1679131	1/13	0.487815	0.782387	1.57893	1.13338	CTSK
PT↑639	TNFR1-induced proapoptotic signaling Homo sapiens R-HSA-5357786	1/13	0.487815	0.782387	1.57893	1.13338	USP2
PT↑640	Platelet Adhesion to exposed collagen Homo sapiens R-HSA-75892	1/13	0.487815	0.782387	1.57893	1.13338	FYN
PT↑641	Depolarization of the Presynaptic Terminal Triggers the Opening of Calcium Channels Homo sapiens R-HSA-112308	1/13	0.487815	0.782387	1.57893	1.13338	CACNA2D1
PT↑642	RHO GTPases Activate NADPH Oxidases Homo sapiens R-HSA-5668599	1/13	0.487815	0.782387	1.57893	1.13338	CYBA
PT↑643	AURKA Activation by TPX2 Homo sapiens R-HSA-8854518	4/72	0.490626	0.785728	1.11459	0.793667	PRKAR2B;SSNA1;CEP63;TUBG1
PT↑644	Cargo concentration in the ER Homo sapiens R-HSA-5694530	2/33	0.498125	0.794209	1.22239	0.851889	SERPINA1;GOSR2
PT↑645	Formation of the Early Elongation Complex Homo sapiens R-HSA-113418	2/33	0.498125	0.794209	1.22239	0.851889	POLR2E;POLR2I
PT↑646	Formation of the HIV-1 Early Elongation Complex Homo sapiens R-HSA-167158	2/33	0.498125	0.794209	1.22239	0.851889	POLR2E;POLR2I
PT↑647	XBP1(S) activates chaperone genes Homo sapiens R-HSA-381038	3/53	0.500414	0.796683	1.13682	0.787042	GOSR2;WIPI1;ATP6V0D1
PT↑648	Cap-dependent Translation Initiation Homo sapiens R-HSA-72737	6/114	0.511298	0.805481	1.05255	0.706051	RPS28;RPS27;RPS29;RPL38;RPS4Y1;RPS21
PT↑649	Eukaryotic Translation Initiation Homo sapiens R-HSA-72613	6/114	0.511298	0.805481	1.05255	0.706051	RPS28;RPS27;RPS29;RPL38;RPS4Y1;RPS21
PT↑650	Regulation of IFNG signaling Homo sapiens R-HSA-877312	1/14	0.513518	0.805481	1.45739	0.971308	PTPN1
PT↑651	Receptor-ligand binding initiates the second proteolytic cleavage of Notch receptor Homo sapiens R-HSA-156988	1/14	0.513518	0.805481	1.45739	0.971308	UBB
PT↑652	TRAF3-dependent IRF activation pathway Homo sapiens R-HSA-918233	1/14	0.513518	0.805481	1.45739	0.971308	RNF135
PT↑653	Golgi Cisternae Pericentriolar Stack Reorganization Homo sapiens R-HSA-162658	1/14	0.513518	0.805481	1.45739	0.971308	RAB1B
PT↑654	DCC mediated attractive signaling Homo sapiens R-HSA-418885	1/14	0.513518	0.805481	1.45739	0.971308	FYN
PT↑655	HSF1-dependent transactivation Homo sapiens R-HSA-3371571	2/34	0.514137	0.805481	1.18413	0.787761	UBB;HSPA2
PT↑656	Negative regulators of RIG-I/MDA5 signaling Homo sapiens R-HSA-936440	2/34	0.514137	0.805481	1.18413	0.787761	RNF135;UBB
PT↑657	EGFR interacts with phospholipase C-gamma Homo sapiens R-HSA-212718	2/34	0.514137	0.805481	1.18413	0.787761	PRKAR2B;CALM1
PT↑658	PLC-gamma1 signalling Homo sapiens R-HSA-167021	2/34	0.514137	0.805481	1.18413	0.787761	PRKAR2B;CALM1
PT↑659	IRE1alpha activates chaperones Homo sapiens R-HSA-381070	3/55	0.525485	0.822068	1.09298	0.703261	GOSR2;WIPI1;ATP6V0D1
PT↑660	Regulation of TP53 Degradation Homo sapiens R-HSA-6804757	2/35	0.529806	0.822496	1.14819	0.729378	UBB;USP2
PT↑661	Fanconi Anemia Pathway Homo sapiens R-HSA-6783310	2/35	0.529806	0.822496	1.14819	0.729378	UBB;RPA3
PT↑662	Post NMDA receptor activation events Homo sapiens R-HSA-438064	2/35	0.529806	0.822496	1.14819	0.729378	RASGRF1;CALM1
PT↑663	DAP12 interactions Homo sapiens R-HSA-2172127	18/359	0.534967	0.822496	0.999771	0.625407	KLB;RASGRF1;PEBP1;PHB;FGF2;PSMD8;PSMD9;UBB;PRKAR2B;PSMB3;PSMC4;PSMD2;FGF18;PSME1;LAMTOR2;FYN;CALM1;IER3
PT↑664	Membrane Trafficking Homo sapiens R-HSA-199991	21/420	0.537807	0.822496	0.996784	0.61826	SERPINA1;RAB5C;RAB1B;GOSR2;CLTB;ASPSCR1;PLA2G4A;GJC1;TBC1D1;DAB2;UBB;BLOC1S1;FTH1;MYH8;MAN1C1;NAA38;CALM1;COPE;VAMP3;FTL;AP1M1
PT↑665	Disorders of transmembrane transporters Homo sapiens R-HSA-5619115	1/15	0.537932	0.822496	1.35322	0.839028	AVP
PT↑666	mRNA decay by 5' to 3' exoribonuclease Homo sapiens R-HSA-430039	1/15	0.537932	0.822496	1.35322	0.839028	LSM4
PT↑667	Regulation of innate immune responses to cytosolic DNA Homo sapiens R-HSA-3134975	1/15	0.537932	0.822496	1.35322	0.839028	UBB
PT↑668	Prolactin receptor signaling Homo sapiens R-HSA-1170546	1/15	0.537932	0.822496	1.35322	0.839028	STAT5A
PT↑669	Constitutive Signaling by NOTCH1 HD Domain Mutants Homo sapiens R-HSA-2691232	1/15	0.537932	0.822496	1.35322	0.839028	UBB
PT↑670	Signaling by NOTCH1 HD Domain Mutants in Cancer Homo sapiens R-HSA-2691230	1/15	0.537932	0.822496	1.35322	0.839028	UBB
PT↑671	NRIF signals cell death from the nucleus Homo sapiens R-HSA-205043	1/15	0.537932	0.822496	1.35322	0.839028	UBB
PT↑672	FGFR1 ligand binding and activation Homo sapiens R-HSA-190242	1/15	0.537932	0.822496	1.35322	0.839028	FGF2
PT↑673	CREB phosphorylation through the activation of CaMKII Homo sapiens R-HSA-442729	1/15	0.537932	0.822496	1.35322	0.839028	CALM1
PT↑674	Eicosanoid ligand-binding receptors Homo sapiens R-HSA-391903	1/15	0.537932	0.822496	1.35322	0.839028	PTGER1
PT↑675	Fatty acids Homo sapiens R-HSA-211935	1/15	0.537932	0.822496	1.35322	0.839028	CYP4F2
PT↑676	Senescence-Associated Secretory Phenotype (SASP) Homo sapiens R-HSA-2559582	4/77	0.54383	0.827644	1.03797	0.632246	UBB;H2AFZ;CDC26;ANAPC11
PT↑677	RNA polymerase II transcribes snRNA genes Homo sapiens R-HSA-6807505	4/77	0.54383	0.827644	1.03797	0.632246	SNAPC1;POLR2E;NABP2;POLR2I
PT↑678	RNA Polymerase III Transcription Initiation Homo sapiens R-HSA-76046	2/36	0.545127	0.827644	1.11436	0.67612	SNAPC1;POLR2E
PT↑679	Regulation of TP53 Expression and Degradation Homo sapiens R-HSA-6806003	2/36	0.545127	0.827644	1.11436	0.67612	UBB;USP2
PT↑680	RHO GTPases Activate WASPs and WAVEs Homo sapiens R-HSA-5663213	2/36	0.545127	0.827644	1.11436	0.67612	ARPC1B;BAIAP2
PT↑681	Neuronal System Homo sapiens R-HSA-112316	15/301	0.547767	0.830485	0.993265	0.597852	KCNH6;PRKCB;MAOA;CACNA2D1;RASGRF1;SLC6A12;AP2A1;KCNAB2;GNG11;GLS;GJC1;GNG4;AP2S1;CALM1;SLC38A2
PT↑682	Meiotic synapsis Homo sapiens R-HSA-1221632	3/57	0.549844	0.832467	1.05239	0.629456	SYCP2;H2AFZ;HSPA2
PT↑683	Biosynthesis of the N-glycan precursor (dolichol lipid-linked oligosaccharide, LLO) and transfer to a nascent protein Homo sapiens R-HSA-446193	4/78	0.554125	0.837775	1.02389	0.604467	CTSA;SLC17A5;NPL;FUOM
PT↑684	p75NTR signals via NF-kB Homo sapiens R-HSA-193639	1/16	0.561122	0.837808	1.26294	0.729748	UBB
PT↑685	TRAF6 mediated induction of TAK1 complex Homo sapiens R-HSA-937072	1/16	0.561122	0.837808	1.26294	0.729748	UBB
PT↑686	Spry regulation of FGF signaling Homo sapiens R-HSA-1295596	1/16	0.561122	0.837808	1.26294	0.729748	UBB
PT↑687	Regulation of KIT signaling Homo sapiens R-HSA-1433559	1/16	0.561122	0.837808	1.26294	0.729748	FYN
PT↑688	Metabolism of Angiotensinogen to Angiotensins Homo sapiens R-HSA-2022377	1/16	0.561122	0.837808	1.26294	0.729748	ENPEP
PT↑689	PKA activation Homo sapiens R-HSA-163615	1/16	0.561122	0.837808	1.26294	0.729748	PRKAR2B
PT↑690	TGF-beta receptor signaling in EMT (epithelial to mesenchymal transition) Homo sapiens R-HSA-2173791	1/16	0.561122	0.837808	1.26294	0.729748	UBB
PT↑691	Acyl chain remodelling of PI Homo sapiens R-HSA-1482922	1/16	0.561122	0.837808	1.26294	0.729748	PLA2G4A
PT↑692	Metabolism of folate and pterines Homo sapiens R-HSA-196757	1/16	0.561122	0.837808	1.26294	0.729748	MTHFS
PT↑693	Neurotransmitter Receptor Binding And Downstream Transmission In The Postsynaptic Cell Homo sapiens R-HSA-112314	7/142	0.573009	0.854376	0.981957	0.546807	PRKCB;GNG4;RASGRF1;AP2S1;AP2A1;CALM1;GNG11
PT↑694	Signaling by FGFR1 in disease Homo sapiens R-HSA-5655302	2/38	0.57471	0.854555	1.05234	0.582878	STAT5A;FGF2
PT↑695	MAP2K and MAPK activation Homo sapiens R-HSA-5674135	2/38	0.57471	0.854555	1.05234	0.582878	PEBP1;LAMTOR2
PT↑696	Apoptosis Homo sapiens R-HSA-109581	8/163	0.575891	0.855135	0.977377	0.539353	PSMD8;PSMD9;UBB;PSMB3;PSMC4;PSMD2;PSME1;HIST1H1C
PT↑697	Hemostasis Homo sapiens R-HSA-109582	27/552	0.582026	0.856501	0.973349	0.526816	GRB7;SERPINA1;PLG;PRKAR2B;GNG4;FYN;PTPN1;PRKCH;PRKCB;PCDH7;F2R;VEGFB;PLA2G4A;ATP1B3;MIF;PPBP;ATP1B1;GNG11;VEGFA;SOD1;SLC7A7;SLC7A9;MAFG;SERPING1;CALM1;MGLL;PF4
PT↑698	Zinc transporters Homo sapiens R-HSA-435354	1/17	0.58315	0.856501	1.18394	0.638515	SLC39A5
PT↑699	Formation of Senescence-Associated Heterochromatin Foci (SAHF) Homo sapiens R-HSA-2559584	1/17	0.58315	0.856501	1.18394	0.638515	HIST1H1C
PT↑700	Platelet sensitization by LDL Homo sapiens R-HSA-432142	1/17	0.58315	0.856501	1.18394	0.638515	PLA2G4A
PT↑701	PKA-mediated phosphorylation of CREB Homo sapiens R-HSA-111931	1/17	0.58315	0.856501	1.18394	0.638515	PRKAR2B
PT↑702	PKA activation in glucagon signalling Homo sapiens R-HSA-164378	1/17	0.58315	0.856501	1.18394	0.638515	PRKAR2B
PT↑703	Acyl chain remodelling of PG Homo sapiens R-HSA-1482925	1/17	0.58315	0.856501	1.18394	0.638515	PLA2G4A
PT↑704	Acyl chain remodelling of PS Homo sapiens R-HSA-1482801	1/17	0.58315	0.856501	1.18394	0.638515	PLA2G4A
PT↑705	Activation of NMDA receptor upon glutamate binding and postsynaptic events Homo sapiens R-HSA-442755	2/39	0.588966	0.86387	1.02384	0.542008	RASGRF1;CALM1
PT↑706	Global Genome Nucleotide Excision Repair (GG-NER) Homo sapiens R-HSA-5696399	4/82	0.594021	0.866051	0.971176	0.505829	POLD3;RFC1;UBB;RPA3
PT↑707	TP53 Regulates Transcription of DNA Repair Genes Homo sapiens R-HSA-6796648	3/61	0.596268	0.866051	0.979603	0.506519	POLR2E;PMS2;POLR2I
PT↑708	Ca2+ pathway Homo sapiens R-HSA-4086398	3/61	0.596268	0.866051	0.979603	0.506519	GNG4;CALM1;GNG11
PT↑709	Axon guidance Homo sapiens R-HSA-422475	25/515	0.596436	0.866051	0.965475	0.498941	KLB;ARPC1B;RASGRF1;CLTB;PEBP1;AP2A1;PHB;SHB;FGF2;PSMD8;PSMD9;UBB;PSMB3;PSMD2;AP2S1;KDR;FYN;SRGAP3;PLXNA4;VEGFA;PSMC4;FGF18;PSME1;LAMTOR2;CALM1
PT↑710	Programmed Cell Death Homo sapiens R-HSA-5357801	8/166	0.596685	0.866051	0.958667	0.495023	PSMD8;PSMD9;UBB;PSMB3;PSMC4;PSMD2;PSME1;HIST1H1C
PT↑711	Negative regulation of MAPK pathway Homo sapiens R-HSA-5675221	2/40	0.602863	0.866051	0.996845	0.504468	UBB;PEBP1
PT↑712	Transcriptional activation of mitochondrial biogenesis Homo sapiens R-HSA-2151201	2/40	0.602863	0.866051	0.996845	0.504468	ESRRA;NR1D1
PT↑713	Miscellaneous transport and binding events Homo sapiens R-HSA-5223345	1/18	0.604072	0.866051	1.11424	0.561646	NIPAL3
PT↑714	Norepinephrine Neurotransmitter Release Cycle Homo sapiens R-HSA-181430	1/18	0.604072	0.866051	1.11424	0.561646	MAOA
PT↑715	Activation of SMO Homo sapiens R-HSA-5635838	1/18	0.604072	0.866051	1.11424	0.561646	BOC
PT↑716	RNA Polymerase III Chain Elongation Homo sapiens R-HSA-73780	1/18	0.604072	0.866051	1.11424	0.561646	POLR2E
PT↑717	Signaling by cytosolic FGFR1 fusion mutants Homo sapiens R-HSA-1839117	1/18	0.604072	0.866051	1.11424	0.561646	STAT5A
PT↑718	Tie2 Signaling Homo sapiens R-HSA-210993	1/18	0.604072	0.866051	1.11424	0.561646	GRB7
PT↑719	Activation of IRF3/IRF7 mediated by TBK1/IKK epsilon Homo sapiens R-HSA-936964	1/18	0.604072	0.866051	1.11424	0.561646	UBB
PT↑720	Regulation of signaling by CBL Homo sapiens R-HSA-912631	1/18	0.604072	0.866051	1.11424	0.561646	FYN
PT↑721	Defects in vitamin and cofactor metabolism Homo sapiens R-HSA-3296482	1/18	0.604072	0.866051	1.11424	0.561646	PCCB
PT↑722	Amine-derived hormones Homo sapiens R-HSA-209776	1/18	0.604072	0.866051	1.11424	0.561646	DIO1
PT↑723	Glycosphingolipid metabolism Homo sapiens R-HSA-1660662	2/41	0.616402	0.877094	0.971234	0.469937	CTSA;CERK
PT↑724	RNA Polymerase III Abortive And Retractive Initiation Homo sapiens R-HSA-749476	2/41	0.616402	0.877094	0.971234	0.469937	SNAPC1;POLR2E
PT↑725	RNA Polymerase III Transcription Homo sapiens R-HSA-74158	2/41	0.616402	0.877094	0.971234	0.469937	SNAPC1;POLR2E
PT↑726	TNF signaling Homo sapiens R-HSA-75893	2/41	0.616402	0.877094	0.971234	0.469937	UBB;USP2
PT↑727	Collagen formation Homo sapiens R-HSA-1474290	4/85	0.622508	0.877094	0.935059	0.443216	P4HA1;COL14A1;P4HA2;COL12A1
PT↑728	Meiosis Homo sapiens R-HSA-1500620	4/85	0.622508	0.877094	0.935059	0.443216	SYCP2;H2AFZ;RPA3;HSPA2
PT↑729	GABA synthesis, release, reuptake and degradation Homo sapiens R-HSA-888590	1/19	0.623946	0.877094	1.05228	0.496354	SLC6A12
PT↑730	Gap junction assembly Homo sapiens R-HSA-190861	1/19	0.623946	0.877094	1.05228	0.496354	GJC1
PT↑731	Regulation of TP53 Activity through Methylation Homo sapiens R-HSA-6804760	1/19	0.623946	0.877094	1.05228	0.496354	UBB
PT↑732	Constitutive Signaling by Ligand-Responsive EGFR Cancer Variants Homo sapiens R-HSA-1236382	1/19	0.623946	0.877094	1.05228	0.496354	UBB
PT↑733	Signaling by Ligand-Responsive EGFR Variants in Cancer Homo sapiens R-HSA-5637815	1/19	0.623946	0.877094	1.05228	0.496354	UBB
PT↑734	Signaling by EGFR in Cancer Homo sapiens R-HSA-1643713	1/19	0.623946	0.877094	1.05228	0.496354	UBB
PT↑735	Other semaphorin interactions Homo sapiens R-HSA-416700	1/19	0.623946	0.877094	1.05228	0.496354	PLXNA4
PT↑736	Ephrin signaling Homo sapiens R-HSA-3928664	1/19	0.623946	0.877094	1.05228	0.496354	FYN
PT↑737	Phase 4 - resting membrane potential Homo sapiens R-HSA-5576886	1/19	0.623946	0.877094	1.05228	0.496354	KCNK5
PT↑738	Viral Messenger RNA Synthesis Homo sapiens R-HSA-168325	2/42	0.629583	0.880439	0.946903	0.438129	POLR2E;POLR2I
PT↑739	EPHB-mediated forward signaling Homo sapiens R-HSA-3928662	2/42	0.629583	0.880439	0.946903	0.438129	ARPC1B;FYN
PT↑740	Cooperation of PDCL (PhLP1) and TRiC/CCT in G-protein beta folding Homo sapiens R-HSA-6814122	2/42	0.629583	0.880439	0.946903	0.438129	GNG4;GNG11
PT↑741	tRNA Aminoacylation Homo sapiens R-HSA-379724	2/42	0.629583	0.880439	0.946903	0.438129	SARS2;SARS
PT↑742	Chromosome Maintenance Homo sapiens R-HSA-73886	4/86	0.631719	0.881146	0.923607	0.424223	POLD3;RFC1;H2AFZ;RPA3
PT↑743	PI3K/AKT Signaling in Cancer Homo sapiens R-HSA-2219528	4/86	0.631719	0.881146	0.923607	0.424223	KLB;FGF18;FYN;FGF2
PT↑744	Cell Cycle Homo sapiens R-HSA-1640170	27/566	0.634564	0.88291	0.947349	0.43087	SYCP2;TUBGCP2;RAB1B;SSNA1;GMNN;ANAPC11;PSMD8;POLD3;PSMD9;UBB;PRKAR2B;PSMB3;PSMD2;CDC26;RFC1;PRKCB;H2AFZ;HSPA2;TUBG1;CDC25B;RPS27;PSMC4;RPA3;PSME1;CEP63;LPIN2;OPTN
PT↑745	Platelet homeostasis Homo sapiens R-HSA-418346	4/87	0.640783	0.88291	0.912431	0.40609	GNG4;PLA2G4A;CALM1;GNG11
PT↑746	HIV Transcription Elongation Homo sapiens R-HSA-167169	2/43	0.642409	0.88291	0.923759	0.408791	POLR2E;POLR2I
PT↑747	Tat-mediated elongation of the HIV-1 transcript Homo sapiens R-HSA-167246	2/43	0.642409	0.88291	0.923759	0.408791	POLR2E;POLR2I
PT↑748	Formation of HIV-1 elongation complex containing HIV-1 Tat Homo sapiens R-HSA-167200	2/43	0.642409	0.88291	0.923759	0.408791	POLR2E;POLR2I
PT↑749	Formation of Incision Complex in GG-NER Homo sapiens R-HSA-5696395	2/43	0.642409	0.88291	0.923759	0.408791	UBB;RPA3
PT↑750	Voltage gated Potassium channels Homo sapiens R-HSA-1296072	2/43	0.642409	0.88291	0.923759	0.408791	KCNH6;KCNAB2
PT↑751	IL-6-type cytokine receptor ligand interactions Homo sapiens R-HSA-6788467	1/20	0.642823	0.88291	0.996848	0.440493	CNTF
PT↑752	Signaling by Hippo Homo sapiens R-HSA-2028269	1/20	0.642823	0.88291	0.996848	0.440493	MOB1A
PT↑753	Synthesis of PC Homo sapiens R-HSA-1483191	1/20	0.642823	0.88291	0.996848	0.440493	LPIN2
PT↑754	Xenobiotics Homo sapiens R-HSA-211981	1/20	0.642823	0.88291	0.996848	0.440493	CYP2S1
PT↑755	Intra-Golgi traffic Homo sapiens R-HSA-6811438	2/44	0.654881	0.88291	0.901717	0.381698	GOSR2;MAN1C1
PT↑756	Formation of HIV elongation complex in the absence of HIV Tat Homo sapiens R-HSA-167152	2/44	0.654881	0.88291	0.901717	0.381698	POLR2E;POLR2I
PT↑757	RNA Polymerase II Transcription Elongation Homo sapiens R-HSA-75955	2/44	0.654881	0.88291	0.901717	0.381698	POLR2E;POLR2I
PT↑758	Formation of RNA Pol II elongation complex Homo sapiens R-HSA-112382	2/44	0.654881	0.88291	0.901717	0.381698	POLR2E;POLR2I
PT↑759	RNA Polymerase II HIV Promoter Escape Homo sapiens R-HSA-167162	2/44	0.654881	0.88291	0.901717	0.381698	POLR2E;POLR2I
PT↑760	RNA Polymerase II Promoter Escape Homo sapiens R-HSA-73776	2/44	0.654881	0.88291	0.901717	0.381698	POLR2E;POLR2I
PT↑761	RNA Polymerase II Transcription Initiation And Promoter Clearance Homo sapiens R-HSA-76042	2/44	0.654881	0.88291	0.901717	0.381698	POLR2E;POLR2I
PT↑762	RNA Polymerase II Transcription Initiation Homo sapiens R-HSA-75953	2/44	0.654881	0.88291	0.901717	0.381698	POLR2E;POLR2I
PT↑763	RNA Polymerase II Transcription Pre-Initiation And Promoter Opening Homo sapiens R-HSA-73779	2/44	0.654881	0.88291	0.901717	0.381698	POLR2E;POLR2I
PT↑764	HIV Transcription Initiation Homo sapiens R-HSA-167161	2/44	0.654881	0.88291	0.901717	0.381698	POLR2E;POLR2I
PT↑765	Interleukin-1 signaling Homo sapiens R-HSA-446652	2/44	0.654881	0.88291	0.901717	0.381698	UBB;TNIP2
PT↑766	Phase 0 - rapid depolarisation Homo sapiens R-HSA-5576892	2/44	0.654881	0.88291	0.901717	0.381698	CACNA2D1;CALM1
PT↑767	HS-GAG degradation Homo sapiens R-HSA-2024096	1/21	0.660753	0.88291	0.946956	0.392395	NAGLU
PT↑768	TP53 regulates transcription of additional cell cycle genes whose exact role in the p53 pathway remain uncertain Homo sapiens R-HSA-6804115	1/21	0.660753	0.88291	0.946956	0.392395	RGCC
PT↑769	Translocation of ZAP-70 to Immunological synapse Homo sapiens R-HSA-202430	1/21	0.660753	0.88291	0.946956	0.392395	HLA-DPB1
PT↑770	NOTCH2 Activation and Transmission of Signal to the Nucleus Homo sapiens R-HSA-2979096	1/21	0.660753	0.88291	0.946956	0.392395	UBB
PT↑771	SHC-mediated cascade:FGFR1 Homo sapiens R-HSA-5654688	1/21	0.660753	0.88291	0.946956	0.392395	FGF2
PT↑772	Regulation of FZD by ubiquitination Homo sapiens R-HSA-4641263	1/21	0.660753	0.88291	0.946956	0.392395	UBB
PT↑773	CD209 (DC-SIGN) signaling Homo sapiens R-HSA-5621575	1/21	0.660753	0.88291	0.946956	0.392395	FYN
PT↑774	RHO GTPases activate PAKs Homo sapiens R-HSA-5627123	1/21	0.660753	0.88291	0.946956	0.392395	CALM1
PT↑775	VxPx cargo-targeting to cilium Homo sapiens R-HSA-5620916	1/21	0.660753	0.88291	0.946956	0.392395	RAB11FIP3
PT↑776	Synthesis of very long-chain fatty acyl-CoAs Homo sapiens R-HSA-75876	1/21	0.660753	0.88291	0.946956	0.392395	ELOVL4
PT↑777	Mitochondrial tRNA aminoacylation Homo sapiens R-HSA-379726	1/21	0.660753	0.88291	0.946956	0.392395	SARS2
PT↑778	Signalling by NGF Homo sapiens R-HSA-166520	21/450	0.665036	0.887535	0.925584	0.377559	KLB;RASGRF1;PEBP1;AP2A1;PHB;FGF2;PCSK5;PSMD8;PSMD9;UBB;PRKAR2B;PSMB3;PSMC4;PSMD2;FGF18;PSME1;AP2S1;LAMTOR2;FYN;CALM1;IER3
PT↑779	SUMOylation of RNA binding proteins Homo sapiens R-HSA-4570464	2/45	0.667003	0.889064	0.880701	0.356649	CBX2;PCGF2
PT↑780	mRNA Splicing - Major Pathway Homo sapiens R-HSA-72163	6/134	0.669027	0.890389	0.887146	0.356572	SNRPG;POLR2E;DNAJC8;TXNL4A;POLR2I;LSM4
PT↑781	COPII (Coat Protein 2) Mediated Vesicle Transport Homo sapiens R-HSA-204005	3/68	0.669645	0.890389	0.873785	0.350394	SERPINA1;RAB1B;GOSR2
PT↑782	TCF dependent signaling in response to WNT Homo sapiens R-HSA-201681	9/199	0.671797	0.892153	0.896235	0.356521	PSMD8;PSMD9;UBB;PSMB3;PSMC4;H2AFZ;PSMD2;CCDC88C;PSME1
PT↑783	Intrinsic Pathway of Fibrin Clot Formation Homo sapiens R-HSA-140837	1/22	0.677784	0.893518	0.901815	0.35074	SERPING1
PT↑784	CD28 dependent PI3K/Akt signaling Homo sapiens R-HSA-389357	1/22	0.677784	0.893518	0.901815	0.35074	FYN
PT↑785	CTLA4 inhibitory signaling Homo sapiens R-HSA-389513	1/22	0.677784	0.893518	0.901815	0.35074	FYN
PT↑786	Cyclin A/B1 associated events during G2/M transition Homo sapiens R-HSA-69273	1/22	0.677784	0.893518	0.901815	0.35074	CDC25B
PT↑787	Nephrin interactions Homo sapiens R-HSA-373753	1/22	0.677784	0.893518	0.901815	0.35074	FYN
PT↑788	Post-chaperonin tubulin folding pathway Homo sapiens R-HSA-389977	1/22	0.677784	0.893518	0.901815	0.35074	ARL2
PT↑789	Antigen activates B Cell Receptor (BCR) leading to generation of second messengers Homo sapiens R-HSA-983695	2/47	0.690213	0.9071	0.84147	0.311979	FYN;CALM1
PT↑790	RNA Polymerase III Transcription Termination Homo sapiens R-HSA-73980	1/23	0.693961	0.9071	0.860778	0.314476	POLR2E
PT↑791	RAF-independent MAPK1/3 activation Homo sapiens R-HSA-112409	1/23	0.693961	0.9071	0.860778	0.314476	IL6R
PT↑792	Downregulation of SMAD2/3:SMAD4 transcriptional activity Homo sapiens R-HSA-2173795	1/23	0.693961	0.9071	0.860778	0.314476	UBB
PT↑793	Signaling by BMP Homo sapiens R-HSA-201451	1/23	0.693961	0.9071	0.860778	0.314476	CHRDL1
PT↑794	Acyl chain remodelling of PE Homo sapiens R-HSA-1482839	1/23	0.693961	0.9071	0.860778	0.314476	PLA2G4A
PT↑795	Cholesterol biosynthesis Homo sapiens R-HSA-191273	1/23	0.693961	0.9071	0.860778	0.314476	MVK
PT↑796	Death Receptor Signalling Homo sapiens R-HSA-73887	2/48	0.701309	0.913924	0.823133	0.292053	UBB;USP2
PT↑797	G beta:gamma signalling through PI3Kgamma Homo sapiens R-HSA-392451	2/48	0.701309	0.913924	0.823133	0.292053	GNG4;GNG11
PT↑798	Cellular Senescence Homo sapiens R-HSA-2559583	7/161	0.703002	0.913924	0.85994	0.303039	UBB;H2AFZ;CDC26;CBX2;ETS2;ANAPC11;HIST1H1C
PT↑799	Phospholipid metabolism Homo sapiens R-HSA-1483257	7/161	0.703002	0.913924	0.85994	0.303039	DMGDH;ETNK2;CPNE6;PLA2G4A;GDPD3;LPIN2;MGLL
PT↑800	Transcriptional regulation by small RNAs Homo sapiens R-HSA-5578749	3/72	0.706957	0.913924	0.822957	0.28539	H2AFZ;POLR2E;POLR2I
PT↑801	Signaling by NOTCH1 Homo sapiens R-HSA-1980143	3/72	0.706957	0.913924	0.822957	0.28539	UBB;HIF1A;HDAC6
PT↑802	Phosphorylation of CD3 and TCR zeta chains Homo sapiens R-HSA-202427	1/24	0.709327	0.913924	0.82331	0.282757	HLA-DPB1
PT↑803	Post-Elongation Processing of Intronless pre-mRNA Homo sapiens R-HSA-112297	1/24	0.709327	0.913924	0.82331	0.282757	SNRPG
PT↑804	Processing of Capped Intronless Pre-mRNA Homo sapiens R-HSA-75067	1/24	0.709327	0.913924	0.82331	0.282757	SNRPG
PT↑805	TRAF6 mediated NF-kB activation Homo sapiens R-HSA-933542	1/24	0.709327	0.913924	0.82331	0.282757	RNF135
PT↑806	IKK complex recruitment mediated by RIP1 Homo sapiens R-HSA-937041	1/24	0.709327	0.913924	0.82331	0.282757	UBB
PT↑807	Cytosolic tRNA aminoacylation Homo sapiens R-HSA-379716	1/24	0.709327	0.913924	0.82331	0.282757	SARS
PT↑808	Retrograde transport at the Trans-Golgi-Network Homo sapiens R-HSA-6811440	2/49	0.712073	0.91528	0.805577	0.273554	NAA38;VAMP3
PT↑809	Mitochondrial biogenesis Homo sapiens R-HSA-1592230	2/49	0.712073	0.91528	0.805577	0.273554	ESRRA;NR1D1
PT↑810	G alpha (s) signalling events Homo sapiens R-HSA-418555	6/142	0.722169	0.91809	0.834607	0.271661	CALCA;GIPR;GNG4;ADM;AVP;GNG11
PT↑811	Anchoring of the basal body to the plasma membrane Homo sapiens R-HSA-5620912	4/97	0.723199	0.91809	0.813889	0.263757	PRKAR2B;SSNA1;CEP63;TUBG1
PT↑812	Metal ion SLC transporters Homo sapiens R-HSA-425410	1/25	0.723921	0.91809	0.788964	0.254893	SLC39A5
PT↑813	Regulation of IFNA signaling Homo sapiens R-HSA-912694	1/25	0.723921	0.91809	0.788964	0.254893	PTPN1
PT↑814	Budding and maturation of HIV virion Homo sapiens R-HSA-162588	1/25	0.723921	0.91809	0.788964	0.254893	UBB
PT↑815	RAF activation Homo sapiens R-HSA-5673000	1/25	0.723921	0.91809	0.788964	0.254893	PHB
PT↑816	Activation of G protein gated Potassium channels Homo sapiens R-HSA-1296041	1/25	0.723921	0.91809	0.788964	0.254893	GNG4
PT↑817	Inhibition of voltage gated Ca2+ channels via Gbeta/gamma subunits Homo sapiens R-HSA-997272	1/25	0.723921	0.91809	0.788964	0.254893	GNG4
PT↑818	G protein gated Potassium channels Homo sapiens R-HSA-1296059	1/25	0.723921	0.91809	0.788964	0.254893	GNG4
PT↑819	Acyl chain remodelling of PC Homo sapiens R-HSA-1482788	1/25	0.723921	0.91809	0.788964	0.254893	PLA2G4A
PT↑820	Binding and Uptake of Ligands by Scavenger Receptors Homo sapiens R-HSA-2173782	3/74	0.724363	0.91809	0.79969	0.257871	FTH1;APOE;FTL
PT↑821	Nuclear Envelope Breakdown Homo sapiens R-HSA-2980766	2/51	0.732624	0.91809	0.772615	0.240378	PRKCB;LPIN2
PT↑822	G-protein beta:gamma signalling Homo sapiens R-HSA-397795	2/51	0.732624	0.91809	0.772615	0.240378	GNG4;GNG11
PT↑823	SUMOylation of DNA damage response and repair proteins Homo sapiens R-HSA-3108214	3/75	0.732758	0.91809	0.788542	0.245189	SP100;CBX2;PCGF2
PT↑824	mRNA Splicing Homo sapiens R-HSA-72172	6/144	0.73448	0.91809	0.822424	0.253794	SNRPG;POLR2E;DNAJC8;TXNL4A;POLR2I;LSM4
PT↑825	Fertilization Homo sapiens R-HSA-1187000	1/26	0.737784	0.91809	0.757365	0.230318	ZP3
PT↑826	Reproduction Homo sapiens R-HSA-1474165	1/26	0.737784	0.91809	0.757365	0.230318	ZP3
PT↑827	A tetrasaccharide linker sequence is required for GAG synthesis Homo sapiens R-HSA-1971475	1/26	0.737784	0.91809	0.757365	0.230318	B3GAT1
PT↑828	PD-1 signaling Homo sapiens R-HSA-389948	1/26	0.737784	0.91809	0.757365	0.230318	HLA-DPB1
PT↑829	TNFR1-induced NFkappaB signaling pathway Homo sapiens R-HSA-5357956	1/26	0.737784	0.91809	0.757365	0.230318	USP2
PT↑830	WNT ligand biogenesis and trafficking Homo sapiens R-HSA-3238698	1/26	0.737784	0.91809	0.757365	0.230318	WNT7B
PT↑831	Phase 2 - plateau phase Homo sapiens R-HSA-5576893	1/26	0.737784	0.91809	0.757365	0.230318	CACNA2D1
PT↑832	PI-3K cascade:FGFR1 Homo sapiens R-HSA-5654689	5/122	0.738292	0.91809	0.808455	0.245298	KLB;FGF18;FYN;FGF2;IER3
PT↑833	PI-3K cascade:FGFR3 Homo sapiens R-HSA-5654710	5/122	0.738292	0.91809	0.808455	0.245298	KLB;FGF18;FYN;FGF2;IER3
PT↑834	PI3K events in ERBB4 signaling Homo sapiens R-HSA-1250342	5/122	0.738292	0.91809	0.808455	0.245298	KLB;FGF18;FYN;FGF2;IER3
PT↑835	PIP3 activates AKT signaling Homo sapiens R-HSA-1257604	5/122	0.738292	0.91809	0.808455	0.245298	KLB;FGF18;FYN;FGF2;IER3
PT↑836	PI-3K cascade:FGFR4 Homo sapiens R-HSA-5654720	5/122	0.738292	0.91809	0.808455	0.245298	KLB;FGF18;FYN;FGF2;IER3
PT↑837	PI-3K cascade:FGFR2 Homo sapiens R-HSA-5654695	5/122	0.738292	0.91809	0.808455	0.245298	KLB;FGF18;FYN;FGF2;IER3
PT↑838	Developmental Biology Homo sapiens R-HSA-1266738	36/786	0.738888	0.91809	0.905746	0.274087	KLB;ARPC1B;RASGRF1;CLTB;PEBP1;AP2A1;PHB;SHB;FGF2;PSMD8;PSMD9;MED11;UBB;PSMB3;PSMD2;HNF4A;BOC;AP2S1;KDR;POLR2E;FYN;SRGAP3;PCK1;POLR2I;PLXNA4;PKLR;H2AFZ;PCGF2;VEGFA;PSMC4;FGF18;PSME1;RARA;LAMTOR2;CDH15;CALM1
PT↑839	Vesicle-mediated transport Homo sapiens R-HSA-5653656	22/492	0.741159	0.919855	0.884018	0.264798	SERPINA1;RAB5C;RAB1B;GOSR2;CLTB;ASPSCR1;PLA2G4A;GJC1;TBC1D1;DAB2;UBB;BLOC1S1;FTH1;MYH8;MAN1C1;NAA38;APOE;CALM1;COPE;VAMP3;FTL;AP1M1
PT↑840	Stimuli-sensing channels Homo sapiens R-HSA-2672351	4/100	0.744988	0.923546	0.78833	0.232074	CLCN7;UBB;CALM1;TPCN1
PT↑841	Uptake and actions of bacterial toxins Homo sapiens R-HSA-5339562	1/27	0.750951	0.924576	0.728197	0.208567	CALM1
PT↑842	VEGFR2 mediated vascular permeability Homo sapiens R-HSA-5218920	1/27	0.750951	0.924576	0.728197	0.208567	CALM1
PT↑843	RNA Polymerase III Transcription Initiation From Type 2 Promoter Homo sapiens R-HSA-76066	1/27	0.750951	0.924576	0.728197	0.208567	POLR2E
PT↑844	Integrin alphaIIb beta3 signaling Homo sapiens R-HSA-354192	1/27	0.750951	0.924576	0.728197	0.208567	PTPN1
PT↑845	Platelet calcium homeostasis Homo sapiens R-HSA-418360	1/27	0.750951	0.924576	0.728197	0.208567	CALM1
PT↑846	Phase 1 - inactivation of fast Na+ channels Homo sapiens R-HSA-5576894	1/27	0.750951	0.924576	0.728197	0.208567	CACNA2D1
PT↑847	COPI-mediated anterograde transport Homo sapiens R-HSA-6807878	3/78	0.756734	0.929179	0.75688	0.210976	RAB1B;GOSR2;COPE
PT↑848	GAB1 signalosome Homo sapiens R-HSA-180292	5/125	0.757268	0.929179	0.788118	0.219127	KLB;FGF18;FYN;FGF2;IER3
PT↑849	PI3K/AKT activation Homo sapiens R-HSA-198203	5/125	0.757268	0.929179	0.788118	0.219127	KLB;FGF18;FYN;FGF2;IER3
PT↑850	Heparan sulfate/heparin (HS-GAG) metabolism Homo sapiens R-HSA-1638091	2/54	0.761102	0.931487	0.727926	0.198715	NAGLU;B3GAT1
PT↑851	Meiotic recombination Homo sapiens R-HSA-912446	2/54	0.761102	0.931487	0.727926	0.198715	H2AFZ;RPA3
PT↑852	RNA Polymerase III Transcription Initiation From Type 1 Promoter Homo sapiens R-HSA-76061	1/28	0.763458	0.931487	0.70119	0.18925	POLR2E
PT↑853	Endosomal Sorting Complex Required For Transport (ESCRT) Homo sapiens R-HSA-917729	1/28	0.763458	0.931487	0.70119	0.18925	UBB
PT↑854	Synthesis of PA Homo sapiens R-HSA-1483166	1/28	0.763458	0.931487	0.70119	0.18925	PLA2G4A
PT↑855	Extracellular matrix organization Homo sapiens R-HSA-1474244	12/283	0.764335	0.931507	0.836726	0.224869	VTN;CAPN6;P4HA1;P4HA2;COL14A1;CTSK;COL12A1;KDR;CAPN3;PLG;FGF2;DDR2
PT↑856	Translation Homo sapiens R-HSA-72766	6/151	0.774492	0.938911	0.78243	0.199948	RPS28;RPS27;RPS29;RPL38;RPS4Y1;RPS21
PT↑857	COPI-independent Golgi-to-ER retrograde traffic Homo sapiens R-HSA-6811436	1/29	0.775337	0.938911	0.676112	0.172042	PLA2G4A
PT↑858	Fc epsilon receptor (FCERI) signaling Homo sapiens R-HSA-2454202	17/395	0.775488	0.938911	0.849252	0.215933	KLB;RASGRF1;PEBP1;PHB;FGF2;PSMD8;PSMD9;UBB;PSMB3;PSMC4;PSMD2;FGF18;PSME1;LAMTOR2;FYN;CALM1;IER3
PT↑859	Chemokine receptors bind chemokines Homo sapiens R-HSA-380108	2/56	0.778595	0.938911	0.700892	0.175408	PPBP;PF4
PT↑860	Toll Like Receptor 10 (TLR10) Cascade Homo sapiens R-HSA-168142	3/82	0.785966	0.938911	0.718405	0.173022	UBB;TNIP2;ECSIT
PT↑861	Toll Like Receptor 5 (TLR5) Cascade Homo sapiens R-HSA-168176	3/82	0.785966	0.938911	0.718405	0.173022	UBB;TNIP2;ECSIT
PT↑862	MyD88 cascade initiated on plasma membrane Homo sapiens R-HSA-975871	3/82	0.785966	0.938911	0.718405	0.173022	UBB;TNIP2;ECSIT
PT↑863	Molecules associated with elastic fibres Homo sapiens R-HSA-2129379	1/30	0.78662	0.938911	0.652763	0.15667	VTN
PT↑864	RNA Polymerase I Promoter Opening Homo sapiens R-HSA-73728	1/30	0.78662	0.938911	0.652763	0.15667	H2AFZ
PT↑865	RNA Polymerase I Promoter Escape Homo sapiens R-HSA-73772	1/30	0.78662	0.938911	0.652763	0.15667	POLR2E
PT↑866	Activation of the pre-replicative complex Homo sapiens R-HSA-68962	1/30	0.78662	0.938911	0.652763	0.15667	RPA3
PT↑867	Activated NOTCH1 Transmits Signal to the Nucleus Homo sapiens R-HSA-2122948	1/30	0.78662	0.938911	0.652763	0.15667	UBB
PT↑868	Tight junction interactions Homo sapiens R-HSA-420029	1/30	0.78662	0.938911	0.652763	0.15667	CLDN1
PT↑869	RNA Polymerase I Chain Elongation Homo sapiens R-HSA-73777	2/57	0.786913	0.938911	0.688112	0.164897	H2AFZ;POLR2E
PT↑870	Constitutive Signaling by NOTCH1 HD+PEST Domain Mutants Homo sapiens R-HSA-2894862	2/57	0.786913	0.938911	0.688112	0.164897	UBB;HDAC6
PT↑871	Signaling by NOTCH1 in Cancer Homo sapiens R-HSA-2644603	2/57	0.786913	0.938911	0.688112	0.164897	UBB;HDAC6
PT↑872	Signaling by NOTCH1 PEST Domain Mutants in Cancer Homo sapiens R-HSA-2644602	2/57	0.786913	0.938911	0.688112	0.164897	UBB;HDAC6
PT↑873	Constitutive Signaling by NOTCH1 PEST Domain Mutants Homo sapiens R-HSA-2644606	2/57	0.786913	0.938911	0.688112	0.164897	UBB;HDAC6
PT↑874	Signaling by NOTCH1 HD+PEST Domain Mutants in Cancer Homo sapiens R-HSA-2894858	2/57	0.786913	0.938911	0.688112	0.164897	UBB;HDAC6
PT↑875	Mitotic Prophase Homo sapiens R-HSA-68875	4/107	0.790697	0.942386	0.734482	0.172486	PRKCB;H2AFZ;RAB1B;LPIN2
PT↑876	TRAF6 mediated induction of NFkB and MAP kinases upon TLR7/8 or 9 activation Homo sapiens R-HSA-975138	3/83	0.792802	0.943854	0.709387	0.164707	UBB;TNIP2;ECSIT
PT↑877	rRNA modification in the nucleus Homo sapiens R-HSA-6790901	2/58	0.794955	0.944054	0.675788	0.155073	RRP7A;NOP10
PT↑878	B-WICH complex positively regulates rRNA expression Homo sapiens R-HSA-5250924	2/58	0.794955	0.944054	0.675788	0.155073	H2AFZ;POLR2E
PT↑879	Packaging Of Telomere Ends Homo sapiens R-HSA-171306	1/31	0.797337	0.944054	0.630971	0.142901	H2AFZ
PT↑880	Adherens junctions interactions Homo sapiens R-HSA-418990	1/31	0.797337	0.944054	0.630971	0.142901	CDH15
PT↑881	Inwardly rectifying K+ channels Homo sapiens R-HSA-1296065	1/31	0.797337	0.944054	0.630971	0.142901	GNG4
PT↑882	Intra-Golgi and retrograde Golgi-to-ER traffic Homo sapiens R-HSA-6811442	7/179	0.799324	0.945371	0.769211	0.172295	RAB1B;GOSR2;MAN1C1;PLA2G4A;NAA38;COPE;VAMP3
PT↑883	DNA Damage/Telomere Stress Induced Senescence Homo sapiens R-HSA-2559586	2/59	0.802727	0.946773	0.663898	0.145885	H2AFZ;HIST1H1C
PT↑884	MyD88 dependent cascade initiated on endosome Homo sapiens R-HSA-975155	3/85	0.80593	0.946773	0.692012	0.149308	UBB;TNIP2;ECSIT
PT↑885	Toll Like Receptor 7/8 (TLR7/8) Cascade Homo sapiens R-HSA-168181	3/85	0.80593	0.946773	0.692012	0.149308	UBB;TNIP2;ECSIT
PT↑886	RNA Polymerase I Transcription Termination Homo sapiens R-HSA-73863	1/32	0.807516	0.946773	0.610585	0.130538	POLR2E
PT↑887	Signaling by NOTCH2 Homo sapiens R-HSA-1980145	1/32	0.807516	0.946773	0.610585	0.130538	UBB
PT↑888	SMAD2/SMAD3:SMAD4 heterotrimer regulates transcription Homo sapiens R-HSA-2173796	1/32	0.807516	0.946773	0.610585	0.130538	UBB
PT↑889	TRAF6 mediated IRF7 activation Homo sapiens R-HSA-933541	1/32	0.807516	0.946773	0.610585	0.130538	RNF135
PT↑890	Signaling by Robo receptor Homo sapiens R-HSA-376176	1/32	0.807516	0.946773	0.610585	0.130538	SRGAP3
PT↑891	MAP kinase activation in TLR cascade Homo sapiens R-HSA-450294	2/60	0.810236	0.948933	0.652417	0.137287	UBB;TNIP2
PT↑892	Unfolded Protein Response (UPR) Homo sapiens R-HSA-381119	3/86	0.812226	0.950235	0.683639	0.142181	GOSR2;WIPI1;ATP6V0D1
PT↑893	CD28 co-stimulation Homo sapiens R-HSA-389356	1/33	0.817185	0.952147	0.591473	0.119413	FYN
PT↑894	Inactivation, recovery and regulation of the phototransduction cascade Homo sapiens R-HSA-2514859	1/33	0.817185	0.952147	0.591473	0.119413	CALM1
PT↑895	Smooth Muscle Contraction Homo sapiens R-HSA-445355	1/33	0.817185	0.952147	0.591473	0.119413	CALM1
PT↑896	Cell-cell junction organization Homo sapiens R-HSA-421270	2/61	0.81749	0.952147	0.641325	0.129238	CDH15;CLDN1
PT↑897	Metabolism of proteins Homo sapiens R-HSA-392499	48/1074	0.818951	0.952147	0.880365	0.175836	APCS;CALCA;ENPEP;SP100;SERPINA1;GOSR2;RAB1B;COX17;PROZ;TIMM13;ARL2;PLG;HSCB;TIMM10;NPL;FUOM;RPS4Y1;GRPEL1;UBB;GNG4;LDHD;MAN1C1;SLC17A5;CTSH;RPL38;CYC1;EIF5A;CTSA;FN3K;IGFBP5;IDH3G;H2AFZ;SLC34A1;PCGF2;CBX2;WIPI1;GNG11;MSRA;RPS28;NAT8;RPS27;RPS29;PAPPA;ACO2;ATP6V0D1;RPS21;TOMM5;COPE
PT↑898	HDR through Homologous Recombination (HR) or Single Strand Annealing (SSA) Homo sapiens R-HSA-5693567	4/112	0.819146	0.952147	0.700293	0.139704	POLD3;UBB;RFC1;RPA3
PT↑899	Toll Like Receptor 9 (TLR9) Cascade Homo sapiens R-HSA-168138	3/88	0.824302	0.957111	0.667482	0.12897	UBB;TNIP2;ECSIT
PT↑900	Activated PKN1 stimulates transcription of AR (androgen receptor) regulated genes KLK2 and KLK3 Homo sapiens R-HSA-5625886	1/34	0.826368	0.957453	0.57352	0.109379	H2AFZ
PT↑901	The phototransduction cascade Homo sapiens R-HSA-2514856	1/34	0.826368	0.957453	0.57352	0.109379	CALM1
PT↑902	Assembly of the primary cilium Homo sapiens R-HSA-5617833	7/187	0.83367	0.963429	0.734711	0.133657	PRKAR2B;SSNA1;DYNLRB1;CEP63;TUBG1;RAB11FIP3;HDAC6
PT↑903	Generation of second messenger molecules Homo sapiens R-HSA-202433	1/35	0.83509	0.963429	0.556622	0.100312	HLA-DPB1
PT↑904	Interactions of Vpr with host cellular proteins Homo sapiens R-HSA-176033	1/35	0.83509	0.963429	0.556622	0.100312	SLC25A5
PT↑905	SIRT1 negatively regulates rRNA Expression Homo sapiens R-HSA-427359	1/35	0.83509	0.963429	0.556622	0.100312	H2AFZ
PT↑906	RNA Polymerase II Pre-transcription Events Homo sapiens R-HSA-674695	2/64	0.83778	0.965501	0.610196	0.108004	POLR2E;POLR2I
PT↑907	Oxidative Stress Induced Senescence Homo sapiens R-HSA-2559580	3/91	0.841167	0.968031	0.644625	0.111498	UBB;H2AFZ;CBX2
PT↑908	Disease Homo sapiens R-HSA-1643685	31/725	0.845473	0.968031	0.841121	0.14119	KLB;AP2A1;RPS4Y1;FGF2;HDAC6;PSMD8;PSMD9;UBB;PSMB3;PSMD2;AP2S1;POLR2E;RPL38;FYN;POLR2I;AP1M1;STAT5A;MSRA;RPS28;RPS27;PSMC4;RPS29;FDX1;PCCB;FGF18;PSME1;NAPEPLD;AVP;SLC25A5;CALM1;RPS21
PT↑909	MyD88:Mal cascade initiated on plasma membrane Homo sapiens R-HSA-166058	3/92	0.846469	0.968031	0.637348	0.106234	UBB;TNIP2;ECSIT
PT↑910	Toll Like Receptor TLR1:TLR2 Cascade Homo sapiens R-HSA-168179	3/92	0.846469	0.968031	0.637348	0.106234	UBB;TNIP2;ECSIT
PT↑911	Toll Like Receptor TLR6:TLR2 Cascade Homo sapiens R-HSA-168188	3/92	0.846469	0.968031	0.637348	0.106234	UBB;TNIP2;ECSIT
PT↑912	Toll Like Receptor 2 (TLR2) Cascade Homo sapiens R-HSA-181438	3/92	0.846469	0.968031	0.637348	0.106234	UBB;TNIP2;ECSIT
PT↑913	Generic Transcription Pathway Homo sapiens R-HSA-212436	35/812	0.846885	0.968031	0.847852	0.140905	COX7B;RORA;COX7C;COX5A;NDRG1;GLS;UBB;HNF4A;PRDX1;SESN2;POLR2E;PMS2;COX11;COX14;POLR2I;COX8A;ESRRA;BNIP3L;SURF1;PRELID1;GPX2;USP2;NR1H4;NR1D1;ESR2;NR2F6;COX6B1;RGCC;BCL6;RPA3;DDIT4;RARA;LAMTOR2;LAMTOR1;LAMTOR5
PT↑914	Homology Directed Repair Homo sapiens R-HSA-5693538	4/118	0.848998	0.968031	0.663225	0.108569	POLD3;UBB;RFC1;RPA3
PT↑915	Cytosolic sensors of pathogen-associated DNA Homo sapiens R-HSA-1834949	2/66	0.85015	0.968031	0.591065	0.0959552	UBB;POLR2E
PT↑916	HDR through Single Strand Annealing (SSA) Homo sapiens R-HSA-5685938	1/37	0.851244	0.968031	0.525643	0.0846584	RPA3
PT↑917	Activation of ATR in response to replication stress Homo sapiens R-HSA-176187	1/37	0.851244	0.968031	0.525643	0.0846584	RPA3
PT↑918	Platelet Aggregation (Plug Formation) Homo sapiens R-HSA-76009	1/37	0.851244	0.968031	0.525643	0.0846584	PTPN1
PT↑919	Interferon gamma signaling Homo sapiens R-HSA-877300	3/93	0.851616	0.968031	0.630233	0.101228	PTPN1;SP100;HLA-DPB1
PT↑920	Integrin cell surface interactions Homo sapiens R-HSA-216083	2/67	0.856007	0.968971	0.581941	0.0904784	VTN;KDR
PT↑921	Transcription of the HIV genome Homo sapiens R-HSA-167172	2/67	0.856007	0.968971	0.581941	0.0904784	POLR2E;POLR2I
PT↑922	Semaphorin interactions Homo sapiens R-HSA-373755	2/67	0.856007	0.968971	0.581941	0.0904784	FYN;PLXNA4
PT↑923	Peptide ligand-binding receptors Homo sapiens R-HSA-375276	7/193	0.85624	0.968971	0.710784	0.110317	PNOC;F2R;PPBP;AVP;NTS;SSTR2;PF4
PT↑924	DNA Damage Recognition in GG-NER Homo sapiens R-HSA-5696394	1/38	0.858718	0.968971	0.51141	0.0778954	UBB
PT↑925	G1 Phase Homo sapiens R-HSA-69236	1/38	0.858718	0.968971	0.51141	0.0778954	UBB
PT↑926	Cyclin D associated events in G1 Homo sapiens R-HSA-69231	1/38	0.858718	0.968971	0.51141	0.0778954	UBB
PT↑927	Interferon alpha/beta signaling Homo sapiens R-HSA-909733	2/68	0.861654	0.970285	0.573094	0.0853344	PTPN1;IFITM1
PT↑928	Presynaptic phase of homologous DNA pairing and strand exchange Homo sapiens R-HSA-5693616	1/39	0.865816	0.970285	0.497925	0.0717423	RPA3
PT↑929	Nuclear signaling by ERBB4 Homo sapiens R-HSA-1251985	1/39	0.865816	0.970285	0.497925	0.0717423	STAT5A
PT↑930	GABA B receptor activation Homo sapiens R-HSA-977444	1/39	0.865816	0.970285	0.497925	0.0717423	GNG4
PT↑931	Activation of GABAB receptors Homo sapiens R-HSA-991365	1/39	0.865816	0.970285	0.497925	0.0717423	GNG4
PT↑932	tRNA modification in the nucleus and cytosol Homo sapiens R-HSA-6782315	1/39	0.865816	0.970285	0.497925	0.0717423	TRMT6
PT↑933	SUMO E3 ligases SUMOylate target proteins Homo sapiens R-HSA-3108232	3/96	0.866165	0.970285	0.609806	0.0876167	SP100;CBX2;PCGF2
PT↑934	PRC2 methylates histones and DNA Homo sapiens R-HSA-212300	1/40	0.872559	0.976435	0.485132	0.0661358	H2AFZ
PT↑935	Elastic fibre formation Homo sapiens R-HSA-1566948	1/41	0.878963	0.977117	0.472979	0.0610204	VTN
PT↑936	Intraflagellar transport Homo sapiens R-HSA-5620924	1/41	0.878963	0.977117	0.472979	0.0610204	DYNLRB1
PT↑937	Condensation of Prophase Chromosomes Homo sapiens R-HSA-2299718	1/41	0.878963	0.977117	0.472979	0.0610204	H2AFZ
PT↑938	Potassium Channels Homo sapiens R-HSA-1296071	3/99	0.879443	0.977117	0.590656	0.0758798	KCNH6;GNG4;KCNAB2
PT↑939	Costimulation by the CD28 family Homo sapiens R-HSA-388841	2/72	0.882269	0.977117	0.540231	0.0676684	HLA-DPB1;FYN
PT↑940	TRAF6 Mediated Induction of proinflammatory cytokines Homo sapiens R-HSA-168180	2/72	0.882269	0.977117	0.540231	0.0676684	UBB;TNIP2
PT↑941	Homologous DNA Pairing and Strand Exchange Homo sapiens R-HSA-5693579	1/42	0.885045	0.977117	0.461419	0.0563469	RPA3
PT↑942	Deactivation of the beta-catenin transactivating complex Homo sapiens R-HSA-3769402	1/42	0.885045	0.977117	0.461419	0.0563469	UBB
PT↑943	Netrin-1 signaling Homo sapiens R-HSA-373752	1/42	0.885045	0.977117	0.461419	0.0563469	FYN
PT↑944	Activation of gene expression by SREBF (SREBP) Homo sapiens R-HSA-2426168	1/42	0.885045	0.977117	0.461419	0.0563469	MVK
PT↑945	Positive epigenetic regulation of rRNA expression Homo sapiens R-HSA-5250913	2/73	0.886959	0.977117	0.532594	0.0638879	H2AFZ;POLR2E
PT↑946	NoRC negatively regulates rRNA expression Homo sapiens R-HSA-427413	2/73	0.886959	0.977117	0.532594	0.0638879	H2AFZ;POLR2E
PT↑947	Signaling by TGF-beta Receptor Complex Homo sapiens R-HSA-170834	2/73	0.886959	0.977117	0.532594	0.0638879	UBB;STRAP
PT↑948	SUMOylation Homo sapiens R-HSA-2990846	3/101	0.887631	0.977117	0.578541	0.0689616	SP100;CBX2;PCGF2
PT↑949	Gene Silencing by RNA Homo sapiens R-HSA-211000	3/101	0.887631	0.977117	0.578541	0.0689616	H2AFZ;POLR2E;POLR2I
PT↑950	Protein folding Homo sapiens R-HSA-391251	3/101	0.887631	0.977117	0.578541	0.0689616	GNG4;ARL2;GNG11
PT↑951	ERCC6 (CSB) and EHMT2 (G9a) positively regulate rRNA expression Homo sapiens R-HSA-427389	1/43	0.890822	0.979355	0.450409	0.052072	H2AFZ
PT↑952	Sphingolipid metabolism Homo sapiens R-HSA-428157	2/74	0.891476	0.979355	0.525169	0.0603298	CTSA;CERK
PT↑953	Cytokine Signaling in Immune system Homo sapiens R-HSA-1280215	25/620	0.89413	0.981273	0.790586	0.08847	KLB;CNTF;IFITM1;SP100;RASGRF1;PEBP1;PHB;FGF2;PSMD8;PSMD9;UBB;PSMB3;PSMD2;FYN;IL6R;HAVCR2;STAT5A;PTPN1;PSMC4;TNIP2;FGF18;PSME1;HLA-DPB1;LAMTOR2;CALM1
PT↑954	G alpha (12/13) signalling events Homo sapiens R-HSA-416482	2/75	0.895824	0.981672	0.517948	0.0569799	GNG4;GNG11
PT↑955	Transcriptional activity of SMAD2/SMAD3:SMAD4 heterotrimer Homo sapiens R-HSA-2173793	1/44	0.896309	0.981672	0.439911	0.048157	UBB
PT↑956	ER to Golgi Anterograde Transport Homo sapiens R-HSA-199977	4/131	0.899599	0.982738	0.594926	0.0629468	SERPINA1;RAB1B;GOSR2;COPE
PT↑957	Negative epigenetic regulation of rRNA expression Homo sapiens R-HSA-5250941	2/76	0.90001	0.982738	0.510922	0.0538252	H2AFZ;POLR2E
PT↑958	RNA Polymerase I Promoter Clearance Homo sapiens R-HSA-73854	2/76	0.90001	0.982738	0.510922	0.0538252	H2AFZ;POLR2E
PT↑959	RMTs methylate histone arginines Homo sapiens R-HSA-3214858	1/45	0.901521	0.983394	0.42989	0.0445678	H2AFZ
PT↑960	Asparagine N-linked glycosylation Homo sapiens R-HSA-446203	9/259	0.906987	0.986406	0.678966	0.0662853	CTSA;SERPINA1;RAB1B;GOSR2;SLC17A5;MAN1C1;NPL;FUOM;COPE
PT↑961	Adaptive Immune System Homo sapiens R-HSA-1280218	31/762	0.907377	0.986406	0.796932	0.0774593	KLB;ANAPC13;IFITM1;AP2A1;FGF2;ANAPC11;PSMD8;PSMD9;ZNRF1;UBB;PSMB3;PSMD2;CDC26;CTSK;AP2S1;CTSH;FYN;IER3;AP1M1;CTSA;TRIM63;PRKCB;ZBTB16;FBXO17;CYBA;PSMC4;FGF18;ASB9;PSME1;HLA-DPB1;CALM1
PT↑962	DNA Repair Homo sapiens R-HSA-73894	10/285	0.911026	0.986406	0.685599	0.063887	POLD3;XAB2;PARG;UBB;RFC1;OGG1;RPA3;POLR2E;PMS2;POLR2I
PT↑963	RNA Polymerase I Transcription Initiation Homo sapiens R-HSA-73762	1/47	0.911172	0.986406	0.411156	0.0382474	POLR2E
PT↑964	RNA Polymerase I Transcription Homo sapiens R-HSA-73864	2/79	0.911645	0.986406	0.490938	0.0454142	H2AFZ;POLR2E
PT↑965	RIG-I/MDA5 mediated induction of IFN-alpha/beta pathways Homo sapiens R-HSA-168928	2/79	0.911645	0.986406	0.490938	0.0454142	RNF135;UBB
PT↑966	Transcriptional regulation of white adipocyte differentiation Homo sapiens R-HSA-381340	2/79	0.911645	0.986406	0.490938	0.0454142	MED11;PCK1
PT↑967	Transport to the Golgi and subsequent modification Homo sapiens R-HSA-948021	5/162	0.913745	0.986406	0.601202	0.0542308	SERPINA1;RAB1B;GOSR2;MAN1C1;COPE
PT↑968	Role of LAT2/NTAL/LAB on calcium mobilization Homo sapiens R-HSA-2730905	5/162	0.913745	0.986406	0.601202	0.0542308	KLB;FGF18;FYN;FGF2;IER3
PT↑969	Complement cascade Homo sapiens R-HSA-166658	2/80	0.915232	0.986406	0.484618	0.0429263	VTN;C2
PT↑970	TP53 Regulates Transcription of Cell Cycle Genes Homo sapiens R-HSA-6791312	1/48	0.915637	0.986406	0.402387	0.0354646	RGCC
PT↑971	Golgi-to-ER retrograde transport Homo sapiens R-HSA-8856688	3/110	0.918635	0.986406	0.529626	0.0449476	RAB1B;PLA2G4A;COPE
PT↑972	COPI-dependent Golgi-to-ER retrograde traffic Homo sapiens R-HSA-6811434	2/81	0.918682	0.986406	0.478458	0.0405803	RAB1B;COPE
PT↑973	Processing of DNA double-strand break ends Homo sapiens R-HSA-5693607	2/81	0.918682	0.986406	0.478458	0.0405803	UBB;RPA3
PT↑974	G alpha (i) signalling events Homo sapiens R-HSA-418594	8/240	0.918798	0.986406	0.650321	0.0550747	RGS18;RGS5;GNG4;PNOC;PPBP;SSTR2;GNG11;PF4
PT↑975	FCGR activation Homo sapiens R-HSA-2029481	1/49	0.919878	0.986406	0.393983	0.0329033	FYN
PT↑976	Chondroitin sulfate/dermatan sulfate metabolism Homo sapiens R-HSA-1793185	1/50	0.923906	0.986406	0.385922	0.030544	B3GAT1
PT↑977	Deadenylation-dependent mRNA decay Homo sapiens R-HSA-429914	1/50	0.923906	0.986406	0.385922	0.030544	LSM4
PT↑978	Metabolism of non-coding RNA Homo sapiens R-HSA-194441	1/50	0.923906	0.986406	0.385922	0.030544	SNRPG
PT↑979	snRNP Assembly Homo sapiens R-HSA-191859	1/50	0.923906	0.986406	0.385922	0.030544	SNRPG
PT↑980	Activated TLR4 signalling Homo sapiens R-HSA-166054	3/112	0.924367	0.986406	0.519853	0.0408843	UBB;TNIP2;ECSIT
PT↑981	Toll-Like Receptors Cascades Homo sapiens R-HSA-168898	4/140	0.925243	0.986406	0.555291	0.0431453	UBB;TNIP2;CTSK;ECSIT
PT↑982	Processing of Capped Intron-Containing Pre-mRNA Homo sapiens R-HSA-72203	6/193	0.925947	0.986406	0.605345	0.046574	SNRPG;POLR2E;DNAJC8;TXNL4A;POLR2I;LSM4
PT↑983	Cargo trafficking to the periciliary membrane Homo sapiens R-HSA-5620920	1/51	0.927731	0.986406	0.378184	0.0283688	RAB11FIP3
PT↑984	Apoptotic execution phase Homo sapiens R-HSA-75153	1/51	0.927731	0.986406	0.378184	0.0283688	HIST1H1C
PT↑985	Deposition of new CENPA-containing nucleosomes at the centromere Homo sapiens R-HSA-606279	1/52	0.931365	0.986406	0.370749	0.0263619	H2AFZ
PT↑986	Nucleosome assembly Homo sapiens R-HSA-774815	1/52	0.931365	0.986406	0.370749	0.0263619	H2AFZ
PT↑987	Epigenetic regulation of gene expression Homo sapiens R-HSA-212165	3/115	0.932275	0.986406	0.505848	0.0354739	DNMT3L;H2AFZ;POLR2E
PT↑988	Cell junction organization Homo sapiens R-HSA-446728	2/86	0.934037	0.986406	0.44986	0.0306978	CDH15;CLDN1
PT↑989	RNA Polymerase I, RNA Polymerase III, and Mitochondrial Transcription Homo sapiens R-HSA-504046	3/116	0.934737	0.986406	0.501345	0.033836	SNAPC1;H2AFZ;POLR2E
PT↑990	GPVI-mediated activation cascade Homo sapiens R-HSA-114604	1/53	0.934815	0.986406	0.3636	0.0245088	FYN
PT↑991	DNA Double-Strand Break Repair Homo sapiens R-HSA-5693532	4/145	0.936791	0.986406	0.535457	0.0349625	POLD3;UBB;RFC1;RPA3
PT↑992	ECM proteoglycans Homo sapiens R-HSA-3000178	1/55	0.941206	0.986406	0.350096	0.0212135	VTN
PT↑993	GABA receptor activation Homo sapiens R-HSA-977443	1/55	0.941206	0.986406	0.350096	0.0212135	GNG4
PT↑994	Regulation of cholesterol biosynthesis by SREBP (SREBF) Homo sapiens R-HSA-1655829	1/55	0.941206	0.986406	0.350096	0.0212135	MVK
PT↑995	Regulation of TP53 Activity through Phosphorylation Homo sapiens R-HSA-6804756	2/89	0.941887	0.986406	0.434278	0.0260001	UBB;RPA3
PT↑996	Fcgamma receptor (FCGR) dependent phagocytosis Homo sapiens R-HSA-2029480	3/120	0.94378	0.986406	0.484103	0.0280111	ARPC1B;FYN;BAIAP2
PT↑997	tRNA processing in the nucleus Homo sapiens R-HSA-6784531	1/57	0.946971	0.986406	0.337557	0.0183926	RTCB
PT↑998	Signaling by NOTCH Homo sapiens R-HSA-157118	3/122	0.947853	0.986406	0.475916	0.0254883	UBB;HIF1A;HDAC6
PT↑999	Toll Like Receptor 4 (TLR4) Cascade Homo sapiens R-HSA-166016	3/122	0.947853	0.986406	0.475916	0.0254883	UBB;TNIP2;ECSIT
PT↑1000	Rho GTPase cycle Homo sapiens R-HSA-194840	3/122	0.947853	0.986406	0.475916	0.0254883	ARHGAP18;SRGAP3;RHOBTB1
PT↑1001	Formation of the beta-catenin:TCF transactivating complex Homo sapiens R-HSA-201722	1/58	0.949637	0.986406	0.331617	0.0171363	H2AFZ
PT↑1002	Recruitment and ATM-mediated phosphorylation of repair and signaling proteins at DNA double strand breaks Homo sapiens R-HSA-5693565	1/58	0.949637	0.986406	0.331617	0.0171363	UBB
PT↑1003	Initial triggering of complement Homo sapiens R-HSA-166663	1/58	0.949637	0.986406	0.331617	0.0171363	C2
PT↑1004	RNA Polymerase II Transcription Homo sapiens R-HSA-73857	3/124	0.951649	0.986406	0.468	0.0231937	SNRPG;POLR2E;POLR2I
PT↑1005	DNA Double Strand Break Response Homo sapiens R-HSA-5693606	1/59	0.95217	0.986406	0.325883	0.0159719	UBB
PT↑1006	Cleavage of Growing Transcript in the Termination Region Homo sapiens R-HSA-109688	1/60	0.954576	0.986406	0.320342	0.0148921	SNRPG
PT↑1007	RNA Polymerase II Transcription Termination Homo sapiens R-HSA-73856	1/60	0.954576	0.986406	0.320342	0.0148921	SNRPG
PT↑1008	Post-Elongation Processing of the Transcript Homo sapiens R-HSA-76044	1/60	0.954576	0.986406	0.320342	0.0148921	SNRPG
PT↑1009	RHO GTPases activate PKNs Homo sapiens R-HSA-5625740	1/60	0.954576	0.986406	0.320342	0.0148921	H2AFZ
PT↑1010	PI Metabolism Homo sapiens R-HSA-1483255	1/60	0.954576	0.986406	0.320342	0.0148921	GDPD3
PT↑1011	Chaperonin-mediated protein folding Homo sapiens R-HSA-390466	2/95	0.955001	0.986406	0.406132	0.0186995	GNG4;GNG11
PT↑1012	Cell death signalling via NRAGE, NRIF and NADE Homo sapiens R-HSA-204998	1/61	0.956861	0.986406	0.314987	0.0138901	UBB
PT↑1013	L1CAM interactions Homo sapiens R-HSA-373760	2/96	0.956891	0.986406	0.40179	0.0177051	AP2S1;AP2A1
PT↑1014	Late Phase of HIV Life Cycle Homo sapiens R-HSA-162599	3/128	0.95848	0.986406	0.452928	0.0192072	UBB;POLR2E;POLR2I
PT↑1015	MyD88-independent TLR3/TLR4 cascade Homo sapiens R-HSA-166166	2/97	0.958705	0.986406	0.397539	0.0167649	UBB;TNIP2
PT↑1016	Toll Like Receptor 3 (TLR3) Cascade Homo sapiens R-HSA-168164	2/97	0.958705	0.986406	0.397539	0.0167649	UBB;TNIP2
PT↑1017	TRIF-mediated TLR3/TLR4 signaling Homo sapiens R-HSA-937061	2/97	0.958705	0.986406	0.397539	0.0167649	UBB;TNIP2
PT↑1018	Regulation of actin dynamics for phagocytic cup formation Homo sapiens R-HSA-2029482	2/97	0.958705	0.986406	0.397539	0.0167649	ARPC1B;BAIAP2
PT↑1019	FCERI mediated Ca+2 mobilization Homo sapiens R-HSA-2871809	1/62	0.959031	0.986406	0.309807	0.0129599	CALM1
PT↑1020	Cell-Cell communication Homo sapiens R-HSA-1500931	3/131	0.962998	0.989544	0.442242	0.0166745	FYN;CDH15;CLDN1
PT↑1021	tRNA processing Homo sapiens R-HSA-72306	2/103	0.968144	0.993887	0.373804	0.0121018	RTCB;TRMT6
PT↑1022	Interferon Signaling Homo sapiens R-HSA-913531	5/196	0.970943	0.995815	0.49329	0.0145459	PTPN1;IFITM1;SP100;UBB;HLA-DPB1
PT↑1023	HATs acetylate histones Homo sapiens R-HSA-3214847	2/107	0.973242	0.996759	0.359488	0.00975005	TADA3;ELP5
PT↑1024	HIV Life Cycle Homo sapiens R-HSA-162587	3/141	0.974935	0.996759	0.409978	0.0104071	UBB;POLR2E;POLR2I
PT↑1025	ISG15 antiviral mechanism Homo sapiens R-HSA-1169408	1/72	0.975551	0.996759	0.266031	0.00658501	UBB
PT↑1026	Antiviral mechanism by IFN-stimulated genes Homo sapiens R-HSA-1169410	1/72	0.975551	0.996759	0.266031	0.00658501	UBB
PT↑1027	GPCR ligand binding Homo sapiens R-HSA-500792	14/447	0.980579	0.999994	0.606898	0.0119024	CALCA;GIPR;PTGER1;WNT7B;F2R;ADM;PPBP;NTS;SSTR2;GNG11;GNG4;PNOC;AVP;PF4
PT↑1028	G2/M DNA damage checkpoint Homo sapiens R-HSA-69473	1/78	0.982065	0.999994	0.245224	0.0044379	RPA3
PT↑1029	Regulation of TP53 Activity Homo sapiens R-HSA-5633007	3/151	0.983153	0.999994	0.382074	0.00649164	UBB;RPA3;USP2
PT↑1030	Peptide hormone metabolism Homo sapiens R-HSA-2980736	1/81	0.98464	0.999994	0.235991	0.00365295	ENPEP
PT↑1031	Glycosaminoglycan metabolism Homo sapiens R-HSA-1630316	2/121	0.985582	0.999994	0.31696	0.00460332	NAGLU;B3GAT1
PT↑1032	p75 NTR receptor-mediated signalling Homo sapiens R-HSA-193704	1/83	0.986148	0.999994	0.23021	0.00321124	UBB
PT↑1033	Innate Immune System Homo sapiens R-HSA-168249	28/807	0.987185	0.999994	0.671609	0.00866196	KLB;ARPC1B;RASGRF1;PEBP1;PHB;ECSIT;FGF2;C2;PSMD8;RNF135;PSMD9;LGALS3;VTN;UBB;PRKAR2B;PSMB3;PSMD2;CTSK;POLR2E;FYN;IER3;BAIAP2;PSMC4;TNIP2;FGF18;PSME1;LAMTOR2;CALM1
PT↑1034	RHO GTPase Effectors Homo sapiens R-HSA-195258	6/255	0.989556	0.999994	0.453118	0.00475735	RPS27;H2AFZ;ARPC1B;CYBA;CALM1;BAIAP2
PT↑1035	Gene Expression Homo sapiens R-HSA-74160	63/1631	0.990734	0.999994	0.744971	0.00693529	COX7B;RTCB;RORA;COX7C;GLS;PSMD8;PSMD9;DNMT3L;SNAPC1;PSMD2;HNF4A;SESN2;RPL38;TXNL4A;COX8A;BNIP3L;GPX2;H2AFZ;USP2;SARS;COX6B1;SARS2;DDIT4;PSME1;RARA;SNRPG;DNAJC8;RPS27L;RPS4Y1;COX5A;NDRG1;RRP7A;UBB;PSMB3;PRDX1;POLR2E;PMS2;COX11;COX14;POLR2I;ESRRA;SURF1;PRELID1;WDR18;NR1H4;NR1D1;LSM4;ESR2;NR2F6;RPS28;RGCC;RPS27;BCL6;PSMC4;RPS29;RPA3;TRMT6;NABP2;LAMTOR2;LAMTOR1;RPS21;NOP10;LAMTOR5
PT↑1036	Class A/1 (Rhodopsin-like receptors) Homo sapiens R-HSA-373076	8/323	0.992675	0.999994	0.476848	0.00350596	PTGER1;PNOC;F2R;PPBP;AVP;NTS;SSTR2;PF4
PT↑1037	Resolution of Sister Chromatid Cohesion Homo sapiens R-HSA-2500257	1/99	0.99394	0.999994	0.192462	0.00116978	RPS27
PT↑1038	Factors involved in megakaryocyte development and platelet production Homo sapiens R-HSA-983231	2/141	0.994144	0.999994	0.271067	0.00159204	PRKAR2B;MAFG
PT↑1039	Post-translational protein modification Homo sapiens R-HSA-597592	15/521	0.994386	0.999994	0.55481	0.0031233	FN3K;EIF5A;CTSA;SP100;SERPINA1;PCGF2;RAB1B;CBX2;GOSR2;PROZ;NPL;FUOM;SLC17A5;MAN1C1;COPE
PT↑1040	Signaling by Rho GTPases Homo sapiens R-HSA-194315	9/367	0.995557	0.999994	0.471407	0.00209894	RPS27;H2AFZ;ARPC1B;ARHGAP18;CYBA;SRGAP3;CALM1;BAIAP2;RHOBTB1
PT↑1041	Mitotic Prometaphase Homo sapiens R-HSA-68877	1/107	0.995993	0.999994	0.177861	0.000714146	RPS27
PT↑1042	RHO GTPases Activate Formins Homo sapiens R-HSA-5663220	1/114	0.99721	0.999994	0.166781	0.000466034	RPS27
PT↑1043	Immune System Homo sapiens R-HSA-168256	56/1547	0.997342	0.999994	0.6943	0.00184786	KLB;CNTF;IFITM1;ARPC1B;RASGRF1;PEBP1;AP2A1;ECSIT;FGF2;PSMD8;PSMD9;LGALS3;PSMD2;CDC26;CTSK;CTSH;ATP6V1E1;IL6R;IER3;HAVCR2;ATP6V1G1;TRIM63;PRKCB;FBXO17;CYBA;PSME1;ATP6V0D1;ANAPC13;SP100;PHB;C2;ANAPC11;RNF135;ZNRF1;VTN;UBB;PRKAR2B;PSMB3;AP2S1;POLR2E;FYN;ATP6V0E2;AP1M1;ATP6V1F;CTSA;STAT5A;PTPN1;ZBTB16;BAIAP2;PSMC4;TNIP2;FGF18;ASB9;HLA-DPB1;LAMTOR2;CALM1
PT↑1044	Signal Transduction Homo sapiens R-HSA-162582	95/2465	0.99846	0.999994	0.734012	0.00113151	KLB;CAB39L;ARPC1B;RASGRF1;CLTB;PEBP1;AP2A1;ADM;SHB;CHRDL1;PCSK5;FGF2;PSMD8;PSMD9;RGS5;RGS3;PSMD2;BOC;KDR;ATP6V1E1;IL6R;PDK2;IER3;ATP6V1G1;PRKCH;PRKCB;H2AFZ;USP2;F2R;PLA2G4A;CYBA;EPS15L1;SSTR2;ALDH1A3;PLCB4;CDC42EP3;PSME1;LINC01139;RARA;STRAP;AVP;ATP6V0D1;MGLL;RGS18;GRB7;CALCA;GIPR;PTGER1;ARHGAP18;PLG;PHB;PDHB;NTS;HIF1A;RHOBTB1;HDAC6;APOM;UBB;PRKAR2B;PSMB3;GNG4;RDH10;AP2S1;POLR2E;FYN;APOE;SRGAP3;P…
PT↑1045	Chromatin organization Homo sapiens R-HSA-4839726	3/226	0.999284	0.999994	0.252565	0.000180992	H2AFZ;TADA3;ELP5
PT↑1046	Chromatin modifying enzymes Homo sapiens R-HSA-3247509	3/226	0.999284	0.999994	0.252565	0.000180992	H2AFZ;TADA3;ELP5
PT↑1047	Immunoregulatory interactions between a Lymphoid and a non-Lymphoid cell Homo sapiens R-HSA-198933	1/157	0.999697	0.999994	0.120535	3.65771e-05	IFITM1
PT↑1048	Signaling by GPCR Homo sapiens R-HSA-372790	39/1293	0.999889	0.999994	0.572423	6.35513e-05	KLB;RGS18;CALCA;GIPR;PTGER1;RASGRF1;PEBP1;ADM;PHB;NTS;FGF2;PSMD8;PSMD9;RGS5;RGS3;UBB;PRKAR2B;PSMB3;GNG4;PSMD2;FYN;PRKCH;PRKCB;WNT7B;F2R;PLA2G4A;PPBP;SSTR2;GNG11;PLCB4;PSMC4;FGF18;PNOC;PSME1;LAMTOR2;AVP;CALM1;MGLL;PF4
PT↑1049	GPCR downstream signaling Homo sapiens R-HSA-388396	20/983	0.999994	0.999994	0.381015	2.19188e-06	RGS18;CALCA;PRKCH;GIPR;PRKCB;PTGER1;F2R;ADM;PPBP;SSTR2;NTS;GNG11;RGS5;RGS3;PLCB4;GNG4;PNOC;AVP;MGLL;PF4

## Sheet: DTL down
	Pathways enriched in transcripts suppressed with T2D in descending thin limb cells (DTLↆ)
	Term	Overlap	P.value	Adjusted P.value	Odds Ratio	Combined Score	Genes
DTLↆ1	Diseases of glycosylation Homo sapiens R-HSA-3781865	7/88	0.000577693	0.114472	5.32487	39.7047	ADAMTS15;ADAMTS1;BGN;GPC3;GPC4;THBS1;THSD4
DTLↆ2	Integrin cell surface interactions Homo sapiens R-HSA-216083	6/67	0.000762918	0.114472	6.04779	43.4132	COL4A2;COL4A1;ITGB3;SPP1;ITGB6;THBS1
DTLↆ3	Extracellular matrix organization Homo sapiens R-HSA-1474244	13/283	0.000781065	0.114472	2.9946	21.4259	ITGB3;BGN;LAMB1;THBS1;BMP4;BMP2;COL4A2;COL5A1;COL4A1;ADAMTS1;COL6A1;SPP1;ITGB6
DTLↆ4	Molecules associated with elastic fibres Homo sapiens R-HSA-2129379	4/30	0.00134371	0.114472	9.41721	62.2696	BMP4;BMP2;ITGB3;ITGB6
DTLↆ5	NCAM signaling for neurite out-growth Homo sapiens R-HSA-375165	12/266	0.00143567	0.114472	2.9314	19.1893	CACNB2;KL;GRIN2A;FGF9;COL4A2;RASA3;COL4A1;ERBB4;ITGB3;COL6A1;FGFR4;FGFR3
DTLↆ6	Axon guidance Homo sapiens R-HSA-422475	18/515	0.00202706	0.114472	2.26246	14.0299	KL;EPHA7;SEMA6D;ITGB3;LAMB1;DNM1;EFNB2;CACNB2;GRIN2A;FGF9;COL4A2;RASA3;COL4A1;ERBB4;COL6A1;SLIT3;FGFR4;FGFR3
DTLↆ7	O-linked glycosylation Homo sapiens R-HSA-5173105	7/110	0.0021401	0.114472	4.18282	25.7114	ADAMTS15;GALNT14;ADAMTS1;GCNT4;THBS1;GALNT10;THSD4
DTLↆ8	Developmental Biology Homo sapiens R-HSA-1266738	24/786	0.00241517	0.114472	1.97902	11.9255	KL;EPHA7;SMAD3;TSC22D1;SEMA6D;ITGB3;HNF1B;LAMB1;FOXO3;PBX1;DNM1;MED13L;EFNB2;CACNB2;GRIN2A;FGF9;COL4A2;RASA3;COL4A1;ERBB4;COL6A1;SLIT3;FGFR4;FGFR3
DTLↆ9	Signaling by PDGF Homo sapiens R-HSA-186797	14/364	0.00266659	0.114472	2.48553	14.7316	KL;ITGB3;FOXO3;THBS1;GRIN2A;FGF9;COL4A2;RASA3;COL4A1;ERBB4;COL6A1;SPP1;FGFR4;FGFR3
DTLↆ10	PI3K/AKT Signaling in Cancer Homo sapiens R-HSA-2219528	6/86	0.00278092	0.114472	4.60697	27.1119	KL;FGF9;ERBB4;FOXO3;FGFR4;FGFR3
DTLↆ11	Defective B3GALTL causes Peters-plus syndrome (PpS) Homo sapiens R-HSA-5083635	4/37	0.00296227	0.114472	7.41697	43.1801	ADAMTS15;ADAMTS1;THBS1;THSD4
DTLↆ12	NCAM1 interactions Homo sapiens R-HSA-419037	4/37	0.00296227	0.114472	7.41697	43.1801	CACNB2;COL4A2;COL4A1;COL6A1
DTLↆ13	Constitutive Signaling by Aberrant PI3K in Cancer Homo sapiens R-HSA-2219530	5/61	0.00310643	0.114472	5.47405	31.6087	KL;FGF9;ERBB4;FGFR4;FGFR3
DTLↆ14	O-glycosylation of TSR domain-containing proteins Homo sapiens R-HSA-5173214	4/38	0.00326899	0.114472	7.19846	41.1988	ADAMTS15;ADAMTS1;THBS1;THSD4
DTLↆ15	Defective B3GALT6 causes EDSP2 and SEMDJL1 Homo sapiens R-HSA-4420332	3/19	0.00339621	0.114472	11.4474	65.0796	BGN;GPC3;GPC4
DTLↆ16	Defective B4GALT7 causes EDS, progeroid type Homo sapiens R-HSA-3560783	3/19	0.00339621	0.114472	11.4474	65.0796	BGN;GPC3;GPC4
DTLↆ17	Defective B3GAT3 causes JDSSDHD Homo sapiens R-HSA-3560801	3/19	0.00339621	0.114472	11.4474	65.0796	BGN;GPC3;GPC4
DTLↆ18	Elastic fibre formation Homo sapiens R-HSA-1566948	4/41	0.00431741	0.137438	6.61379	36.0127	BMP4;BMP2;ITGB3;ITGB6
DTLↆ19	Signaling by PTK6 Homo sapiens R-HSA-8848021	5/67	0.00466091	0.140563	4.94279	26.5356	SOCS3;CCND1;RASA3;GPNMB;ERBB4
DTLↆ20	SALM protein interactions at the synapse Homo sapiens R-HSA-8849932	3/22	0.00520687	0.14292	9.63844	50.6768	PTPRD;GRIN2A;PTPRF
DTLↆ21	FGFR3b ligand binding and activation Homo sapiens R-HSA-190371	2/7	0.0052379	0.14292	24.3591	127.93	FGF9;FGFR3
DTLↆ22	Signaling by BMP Homo sapiens R-HSA-201451	3/23	0.00591668	0.154103	9.15606	46.9704	BMP2;SMAD9;SMAD7
DTLↆ23	Diseases of signal transduction Homo sapiens R-HSA-5663202	11/288	0.00774406	0.171662	2.45324	11.9248	KL;JAG1;SMAD3;CTBP2;CUX1;FGF9;ERBB4;RBP1;FOXO3;FGFR4;FGFR3
DTLↆ24	Diseases associated with glycosaminoglycan metabolism Homo sapiens R-HSA-3560782	3/26	0.00838051	0.171662	7.96057	38.0662	GPC3;BGN;GPC4
DTLↆ25	A tetrasaccharide linker sequence is required for GAG synthesis Homo sapiens R-HSA-1971475	3/26	0.00838051	0.171662	7.96057	38.0662	GPC3;BGN;GPC4
DTLↆ26	Chondroitin sulfate/dermatan sulfate metabolism Homo sapiens R-HSA-1793185	4/50	0.00876251	0.171662	5.31735	25.1897	BGN;GPC3;GPC4;CHST3
DTLↆ27	Ca2+ activated K+ channels Homo sapiens R-HSA-1296052	2/9	0.00878835	0.171662	17.3976	82.366	KCNMB2;KCNMA1
DTLↆ28	Formation of annular gap junctions Homo sapiens R-HSA-196025	2/9	0.00878835	0.171662	17.3976	82.366	DAB2;DNM1
DTLↆ29	PI3K Cascade Homo sapiens R-HSA-109704	5/79	0.00929727	0.171662	4.13872	19.3611	KL;FGF9;RRAGD;FGFR4;FGFR3
DTLↆ30	Gap junction degradation Homo sapiens R-HSA-190873	2/10	0.0108683	0.171662	15.2221	68.8331	DAB2;DNM1
DTLↆ31	Acetylcholine regulates insulin secretion Homo sapiens R-HSA-399997	2/10	0.0108683	0.171662	15.2221	68.8331	MARCKS;GNAQ
DTLↆ32	PI5P, PP2A and IER3 Regulate PI3K/AKT Signaling Homo sapiens R-HSA-6811558	5/83	0.0113691	0.171662	3.92568	17.5747	KL;FGF9;ERBB4;FGFR4;FGFR3
DTLↆ33	Heparan sulfate/heparin (HS-GAG) metabolism Homo sapiens R-HSA-1638091	4/54	0.0114417	0.171662	4.89097	21.865	BGN;GPC3;GPC4;HS6ST1
DTLↆ34	Assembly of collagen fibrils and other multimeric structures Homo sapiens R-HSA-2022090	4/54	0.0114417	0.171662	4.89097	21.865	COL4A2;COL5A1;COL4A1;COL6A1
DTLↆ35	Gastrin-CREB signalling pathway via PKC and MAPK Homo sapiens R-HSA-881907	14/432	0.0115126	0.171662	2.07386	9.25838	KL;EDN1;EDN2;ITGB3;AVPR1A;GNG11;GRIN2A;HRH1;FGF9;RASA3;ERBB4;GNAQ;FGFR4;FGFR3
DTLↆ36	ECM proteoglycans Homo sapiens R-HSA-3000178	4/55	0.0121849	0.171662	4.79482	21.1334	ITGB3;BGN;LAMB1;ITGB6
DTLↆ37	Signaling by Interleukins Homo sapiens R-HSA-449147	13/392	0.012264	0.171662	2.12137	9.33633	KL;IL1R1;ITGB3;PELI2;IL20RA;SOCS3;GRIN2A;FGF9;RASA3;ERBB4;BLNK;FGFR4;FGFR3
DTLↆ38	HS-GAG biosynthesis Homo sapiens R-HSA-2022928	3/31	0.0136514	0.171662	6.53738	28.0709	GPC3;GPC4;HS6ST1
DTLↆ39	PI-3K cascade:FGFR1 Homo sapiens R-HSA-5654689	6/122	0.0147692	0.171662	3.17139	13.3681	KL;FGF9;ERBB4;FOXO3;FGFR4;FGFR3
DTLↆ40	PI-3K cascade:FGFR3 Homo sapiens R-HSA-5654710	6/122	0.0147692	0.171662	3.17139	13.3681	KL;FGF9;ERBB4;FOXO3;FGFR4;FGFR3
DTLↆ41	PI3K events in ERBB4 signaling Homo sapiens R-HSA-1250342	6/122	0.0147692	0.171662	3.17139	13.3681	KL;FGF9;ERBB4;FOXO3;FGFR4;FGFR3
DTLↆ42	PIP3 activates AKT signaling Homo sapiens R-HSA-1257604	6/122	0.0147692	0.171662	3.17139	13.3681	KL;FGF9;ERBB4;FOXO3;FGFR4;FGFR3
DTLↆ43	PI-3K cascade:FGFR4 Homo sapiens R-HSA-5654720	6/122	0.0147692	0.171662	3.17139	13.3681	KL;FGF9;ERBB4;FOXO3;FGFR4;FGFR3
DTLↆ44	PI-3K cascade:FGFR2 Homo sapiens R-HSA-5654695	6/122	0.0147692	0.171662	3.17139	13.3681	KL;FGF9;ERBB4;FOXO3;FGFR4;FGFR3
DTLↆ45	SMAD2/SMAD3:SMAD4 heterotrimer regulates transcription Homo sapiens R-HSA-2173796	3/32	0.0148858	0.171662	6.31163	26.5552	SMAD3;JUNB;SMAD7
DTLↆ46	Defective EXT2 causes exostoses 2 Homo sapiens R-HSA-3656237	2/12	0.0156026	0.171662	12.1765	50.658	GPC3;GPC4
DTLↆ47	Defective EXT1 causes exostoses 1, TRPS2 and CHDS Homo sapiens R-HSA-3656253	2/12	0.0156026	0.171662	12.1765	50.658	GPC3;GPC4
DTLↆ48	Lysine catabolism Homo sapiens R-HSA-71064	2/12	0.0156026	0.171662	12.1765	50.658	CRYM;AASS
DTLↆ49	FGFR3 mutant receptor activation Homo sapiens R-HSA-2033514	2/12	0.0156026	0.171662	12.1765	50.658	FGF9;FGFR3
DTLↆ50	Signaling by activated point mutants of FGFR3 Homo sapiens R-HSA-1839130	2/12	0.0156026	0.171662	12.1765	50.658	FGF9;FGFR3
DTLↆ51	Negative regulation of the PI3K/AKT network Homo sapiens R-HSA-199418	5/90	0.0157127	0.171662	3.6011	14.9564	KL;FGF9;ERBB4;FGFR4;FGFR3
DTLↆ52	GAB1 signalosome Homo sapiens R-HSA-180292	6/125	0.0164689	0.171662	3.09096	12.6924	KL;FGF9;ERBB4;FOXO3;FGFR4;FGFR3
DTLↆ53	PI3K/AKT activation Homo sapiens R-HSA-198203	6/125	0.0164689	0.171662	3.09096	12.6924	KL;FGF9;ERBB4;FOXO3;FGFR4;FGFR3
DTLↆ54	Dissolution of Fibrin Clot Homo sapiens R-HSA-75205	2/13	0.0182435	0.171662	11.069	44.3195	SERPINE2;SERPINF2
DTLↆ55	Signaling by Activin Homo sapiens R-HSA-1502540	2/13	0.0182435	0.171662	11.069	44.3195	SMAD3;FSTL3
DTLↆ56	Activation of DNA fragmentation factor Homo sapiens R-HSA-211227	2/13	0.0182435	0.171662	11.069	44.3195	HMGB2;HIST1H1D
DTLↆ57	Apoptosis induced DNA fragmentation Homo sapiens R-HSA-140342	2/13	0.0182435	0.171662	11.069	44.3195	HMGB2;HIST1H1D
DTLↆ58	FGFR3c ligand binding and activation Homo sapiens R-HSA-190372	2/13	0.0182435	0.171662	11.069	44.3195	FGF9;FGFR3
DTLↆ59	FGFR3 ligand binding and activation Homo sapiens R-HSA-190239	2/13	0.0182435	0.171662	11.069	44.3195	FGF9;FGFR3
DTLↆ60	Diseases associated with O-glycosylation of proteins Homo sapiens R-HSA-3906995	4/62	0.018255	0.171662	4.21463	16.8725	ADAMTS15;ADAMTS1;THBS1;THSD4
DTLↆ61	Signaling by Leptin Homo sapiens R-HSA-2586552	9/243	0.0182747	0.171662	2.36624	9.47024	SOCS3;KL;GRIN2A;FGF9;RASA3;ERBB4;ITGB3;FGFR4;FGFR3
DTLↆ62	Collagen biosynthesis and modifying enzymes Homo sapiens R-HSA-1650814	4/63	0.0192502	0.175085	4.14299	16.3658	COL4A2;COL5A1;COL4A1;COL6A1
DTLↆ63	Signaling by FGFR in disease Homo sapiens R-HSA-1226099	4/63	0.0192502	0.175085	4.14299	16.3658	FGF9;CUX1;FGFR4;FGFR3
DTLↆ64	Signal Transduction Homo sapiens R-HSA-162582	53/2465	0.0199536	0.178647	1.39459	5.4589	ARHGAP8;ITGB3;LFNG;FGF9;CCND1;TNFSF10;PDE4B;JUNB;SOX4;EDN1;EDN2;TLE1;AVPR1A;PRLR;DNM1;AR;SFRP1;COL4A2;RASA3;COL4A1;RBP1;RRAGD;COL6A1;ALDH1A1;CTBP2;PTGER2;FOXO3;THBS1;FSTL3;SOCS3;GRIN2A;C5;HRH1;GPNMB;FLRT3;ERBB4;GPC3;SPP1;FLNA;GPC4;KL;NTRK2;JAG1;SMAD3;CAV1;SMAD9;GNG11;DHRS3;SMAD7;BMP2;GNAQ;FGFR4;FGFR3
DTLↆ65	Repression of WNT target genes Homo sapiens R-HSA-4641265	2/14	0.0210583	0.180096	10.146	39.1683	TLE1;CTBP2
DTLↆ66	Synthesis of bile acids and bile salts via 24-hydroxycholesterol Homo sapiens R-HSA-193775	2/14	0.0210583	0.180096	10.146	39.1683	CYP27A1;SLC27A2
DTLↆ67	FGFR4 ligand binding and activation Homo sapiens R-HSA-190322	2/14	0.0210583	0.180096	10.146	39.1683	FGF9;FGFR4
DTLↆ68	FGFR1 ligand binding and activation Homo sapiens R-HSA-190242	2/15	0.0240406	0.202578	9.36509	34.9131	KL;FGF9
DTLↆ69	Cell surface interactions at the vascular wall Homo sapiens R-HSA-202733	5/101	0.0245606	0.20396	3.18669	11.8118	THBD;ANGPT2;CAV1;ITGB3;SIRPA
DTLↆ70	Neuronal System Homo sapiens R-HSA-112316	10/301	0.0259436	0.212367	2.11466	7.72237	GABRA2;PTPRD;CACNB2;GRIN2A;KCNMB2;KCNMA1;SLC6A13;KCNJ16;GNG11;PTPRF
DTLↆ71	Interleukin-3, 5 and GM-CSF signaling Homo sapiens R-HSA-512988	9/261	0.0274063	0.22118	2.19519	7.89604	KL;GRIN2A;FGF9;RASA3;ERBB4;ITGB3;BLNK;FGFR4;FGFR3
DTLↆ72	Disease Homo sapiens R-HSA-1643685	19/725	0.0284543	0.226449	1.66829	5.93821	KL;JAG1;SMAD3;CTBP2;BGN;AVPR1A;FOXO3;THBS1;THSD4;ADAMTS15;CUX1;FGF9;ADAMTS1;ERBB4;RBP1;GPC3;GPC4;FGFR4;FGFR3
DTLↆ73	Retinoid metabolism and transport Homo sapiens R-HSA-975634	3/42	0.0306134	0.234547	4.69087	16.3539	RBP1;GPC3;GPC4
DTLↆ74	Non-integrin membrane-ECM interactions Homo sapiens R-HSA-3000171	3/42	0.0306134	0.234547	4.69087	16.3539	ITGB3;LAMB1;THBS1
DTLↆ75	cGMP effects Homo sapiens R-HSA-418457	2/18	0.033932	0.234547	7.60797	25.7408	KCNMB2;KCNMA1
DTLↆ76	SHC-mediated cascade:FGFR3 Homo sapiens R-HSA-5654704	2/18	0.033932	0.234547	7.60797	25.7408	FGF9;FGFR3
DTLↆ77	Transcriptional activity of SMAD2/SMAD3:SMAD4 heterotrimer Homo sapiens R-HSA-2173793	3/44	0.0344969	0.234547	4.4616	15.0217	SMAD3;JUNB;SMAD7
DTLↆ78	Scavenging by Class A Receptors Homo sapiens R-HSA-3000480	2/19	0.0375245	0.234547	7.16008	23.5048	COL4A2;COL4A1
DTLↆ79	Signaling by NODAL Homo sapiens R-HSA-1181150	2/19	0.0375245	0.234547	7.16008	23.5048	SMAD3;FOXO3
DTLↆ80	GRB2 events in EGFR signaling Homo sapiens R-HSA-179812	8/235	0.0387762	0.234547	2.16212	7.02678	KL;GRIN2A;FGF9;RASA3;ERBB4;ITGB3;FGFR4;FGFR3
DTLↆ81	SHC1 events in EGFR signaling Homo sapiens R-HSA-180336	8/235	0.0387762	0.234547	2.16212	7.02678	KL;GRIN2A;FGF9;RASA3;ERBB4;ITGB3;FGFR4;FGFR3
DTLↆ82	SOS-mediated signalling Homo sapiens R-HSA-112412	8/235	0.0387762	0.234547	2.16212	7.02678	KL;GRIN2A;FGF9;RASA3;ERBB4;ITGB3;FGFR4;FGFR3
DTLↆ83	SHC1 events in ERBB4 signaling Homo sapiens R-HSA-1250347	8/235	0.0387762	0.234547	2.16212	7.02678	KL;GRIN2A;FGF9;RASA3;ERBB4;ITGB3;FGFR4;FGFR3
DTLↆ84	RAF/MAP kinase cascade Homo sapiens R-HSA-5673001	8/235	0.0387762	0.234547	2.16212	7.02678	KL;GRIN2A;FGF9;RASA3;ERBB4;ITGB3;FGFR4;FGFR3
DTLↆ85	FRS-mediated FGFR2 signaling Homo sapiens R-HSA-5654700	8/236	0.0395962	0.234547	2.15253	6.95056	KL;GRIN2A;FGF9;RASA3;ERBB4;ITGB3;FGFR4;FGFR3
DTLↆ86	FRS-mediated FGFR4 signaling Homo sapiens R-HSA-5654712	8/236	0.0395962	0.234547	2.15253	6.95056	KL;GRIN2A;FGF9;RASA3;ERBB4;ITGB3;FGFR4;FGFR3
DTLↆ87	FRS-mediated FGFR3 signaling Homo sapiens R-HSA-5654706	8/236	0.0395962	0.234547	2.15253	6.95056	KL;GRIN2A;FGF9;RASA3;ERBB4;ITGB3;FGFR4;FGFR3
DTLↆ88	FRS-mediated FGFR1 signaling Homo sapiens R-HSA-5654693	8/236	0.0395962	0.234547	2.15253	6.95056	KL;GRIN2A;FGF9;RASA3;ERBB4;ITGB3;FGFR4;FGFR3
DTLↆ89	Chondroitin sulfate biosynthesis Homo sapiens R-HSA-2022870	2/20	0.0412552	0.234547	6.76195	21.557	BGN;CHST3
DTLↆ90	Syndecan interactions Homo sapiens R-HSA-3000170	2/20	0.0412552	0.234547	6.76195	21.557	ITGB3;THBS1
DTLↆ91	Regulation of insulin secretion Homo sapiens R-HSA-422356	4/80	0.0413689	0.234547	3.21348	10.2357	CACNB2;MARCKS;GNAQ;GNG11
DTLↆ92	ARMS-mediated activation Homo sapiens R-HSA-170984	8/239	0.0421254	0.234547	2.12424	6.7277	KL;GRIN2A;FGF9;RASA3;ERBB4;ITGB3;FGFR4;FGFR3
DTLↆ93	Signalling to p38 via RIT and RIN Homo sapiens R-HSA-187706	8/239	0.0421254	0.234547	2.12424	6.7277	KL;GRIN2A;FGF9;RASA3;ERBB4;ITGB3;FGFR4;FGFR3
DTLↆ94	NGF signalling via TRKA from the plasma membrane Homo sapiens R-HSA-187037	11/374	0.0429364	0.234547	1.86373	5.8671	KL;NTRK2;GRIN2A;FGF9;RASA3;ERBB4;ITGB3;FOXO3;FGFR4;FGFR3;DNM1
DTLↆ95	EPH-ephrin mediated repulsion of cells Homo sapiens R-HSA-3928665	3/48	0.0429876	0.234547	4.06418	12.7893	EFNB2;EPHA7;DNM1
DTLↆ96	Frs2-mediated activation Homo sapiens R-HSA-170968	8/240	0.0429917	0.234547	2.11498	6.6553	KL;GRIN2A;FGF9;RASA3;ERBB4;ITGB3;FGFR4;FGFR3
DTLↆ97	MAPK family signaling cascades Homo sapiens R-HSA-5683057	9/284	0.0432272	0.234547	2.00921	6.31149	KL;GRIN2A;FGF9;RASA3;ERBB4;ITGB3;FOXO3;FGFR4;FGFR3
DTLↆ98	IRS-mediated signalling Homo sapiens R-HSA-112399	9/284	0.0432272	0.234547	2.00921	6.31149	KL;GRIN2A;FGF9;RASA3;ERBB4;ITGB3;RRAGD;FGFR4;FGFR3
DTLↆ99	MAPK1/MAPK3 signaling Homo sapiens R-HSA-5684996	8/241	0.0438698	0.234547	2.10579	6.58382	KL;GRIN2A;FGF9;RASA3;ERBB4;ITGB3;FGFR4;FGFR3
DTLↆ100	Signaling by ERBB4 Homo sapiens R-HSA-1236394	10/330	0.0441399	0.234547	1.92014	5.99159	KL;GRIN2A;FGF9;RASA3;ERBB4;ITGB3;FOXO3;FGFR4;PRLR;FGFR3
DTLↆ101	Prolonged ERK activation events Homo sapiens R-HSA-169893	8/242	0.0447596	0.234547	2.09669	6.51325	KL;GRIN2A;FGF9;RASA3;ERBB4;ITGB3;FGFR4;FGFR3
DTLↆ102	HS-GAG degradation Homo sapiens R-HSA-2024096	2/21	0.0451188	0.234547	6.40574	19.8479	GPC3;GPC4
DTLↆ103	SHC-mediated cascade:FGFR1 Homo sapiens R-HSA-5654688	2/21	0.0451188	0.234547	6.40574	19.8479	KL;FGF9
DTLↆ104	Downstream signaling of activated FGFR1 Homo sapiens R-HSA-5654687	10/332	0.0456501	0.234547	1.90802	5.88957	KL;GRIN2A;FGF9;RASA3;FLRT3;ERBB4;ITGB3;FOXO3;FGFR4;FGFR3
DTLↆ105	Insulin receptor signalling cascade Homo sapiens R-HSA-74751	9/287	0.045665	0.234547	1.98722	6.13339	KL;GRIN2A;FGF9;RASA3;ERBB4;ITGB3;RRAGD;FGFR4;FGFR3
DTLↆ106	IGF1R signaling cascade Homo sapiens R-HSA-2428924	9/288	0.0464976	0.234547	1.97999	6.07532	KL;GRIN2A;FGF9;RASA3;ERBB4;ITGB3;RRAGD;FGFR4;FGFR3
DTLↆ107	Signaling by Type 1 Insulin-like Growth Factor 1 Receptor (IGF1R) Homo sapiens R-HSA-2404192	9/288	0.0464976	0.234547	1.97999	6.07532	KL;GRIN2A;FGF9;RASA3;ERBB4;ITGB3;RRAGD;FGFR4;FGFR3
DTLↆ108	IRS-related events triggered by IGF1R Homo sapiens R-HSA-2428928	9/288	0.0464976	0.234547	1.97999	6.07532	KL;GRIN2A;FGF9;RASA3;ERBB4;ITGB3;RRAGD;FGFR4;FGFR3
DTLↆ109	Cytokine Signaling in Immune system Homo sapiens R-HSA-1280215	16/620	0.0472111	0.234547	1.63493	4.99164	EGR1;KL;IL1R1;ITGB3;PELI2;IL20RA;PRLR;SOCS3;GRIN2A;FGF9;RASA3;ERBB4;BLNK;FGFR4;FGFR3;TRIM45
DTLↆ110	FCERI mediated MAPK activation Homo sapiens R-HSA-2871796	9/289	0.0473403	0.234547	1.97282	6.01787	KL;GRIN2A;FGF9;RASA3;ERBB4;ITGB3;FOS;FGFR4;FGFR3
DTLↆ111	Interleukin receptor SHC signaling Homo sapiens R-HSA-912526	8/245	0.0475	0.234547	2.06983	6.30681	KL;GRIN2A;FGF9;RASA3;ERBB4;ITGB3;FGFR4;FGFR3
DTLↆ112	Glycosaminoglycan metabolism Homo sapiens R-HSA-1630316	5/121	0.0476748	0.234547	2.63456	8.01791	BGN;GPC3;GPC4;HS6ST1;CHST3
DTLↆ113	Signalling to RAS Homo sapiens R-HSA-167044	8/246	0.0484373	0.234547	2.06102	6.23972	KL;GRIN2A;FGF9;RASA3;ERBB4;ITGB3;FGFR4;FGFR3
DTLↆ114	Signaling by FGFR1 Homo sapiens R-HSA-5654736	10/336	0.0487747	0.234547	1.88421	5.69135	KL;GRIN2A;FGF9;RASA3;FLRT3;ERBB4;ITGB3;FOXO3;FGFR4;FGFR3
DTLↆ115	RA biosynthesis pathway Homo sapiens R-HSA-5365859	2/22	0.04911	0.234547	6.08514	18.3387	ALDH1A1;DHRS3
DTLↆ116	Common Pathway of Fibrin Clot Formation Homo sapiens R-HSA-140875	2/22	0.04911	0.234547	6.08514	18.3387	THBD;SERPINE2
DTLↆ117	Signaling by FGFR3 point mutants in cancer Homo sapiens R-HSA-8853338	2/22	0.04911	0.234547	6.08514	18.3387	FGF9;FGFR3
DTLↆ118	Signaling by FGFR3 in disease Homo sapiens R-HSA-5655332	2/22	0.04911	0.234547	6.08514	18.3387	FGF9;FGFR3
DTLↆ119	Role of LAT2/NTAL/LAB on calcium mobilization Homo sapiens R-HSA-2730905	6/162	0.0492742	0.234547	2.35339	7.08453	KL;FGF9;ERBB4;FOXO3;FGFR4;FGFR3
DTLↆ120	Collagen formation Homo sapiens R-HSA-1474290	4/85	0.0497897	0.234547	3.01435	9.04288	COL4A2;COL5A1;COL4A1;COL6A1
DTLↆ121	Metabolism of fat-soluble vitamins Homo sapiens R-HSA-6806667	3/51	0.0499757	0.234547	3.80959	11.4144	RBP1;GPC3;GPC4
DTLↆ122	Apoptotic execution phase Homo sapiens R-HSA-75153	3/51	0.0499757	0.234547	3.80959	11.4144	HMGB2;HIST1H1D;DSG2
DTLↆ123	VEGFR2 mediated cell proliferation Homo sapiens R-HSA-5218921	8/248	0.0503478	0.234547	2.04364	6.10803	KL;GRIN2A;FGF9;RASA3;ERBB4;ITGB3;FGFR4;FGFR3
DTLↆ124	Thromboxane signalling through TP receptor Homo sapiens R-HSA-428930	2/23	0.0532237	0.243977	5.79508	16.9984	GNAQ;GNG11
DTLↆ125	SHC-mediated cascade:FGFR4 Homo sapiens R-HSA-5654719	2/23	0.0532237	0.243977	5.79508	16.9984	FGF9;FGFR4
DTLↆ126	Interleukin-2 signaling Homo sapiens R-HSA-451927	8/252	0.0543137	0.246998	2.00972	5.85428	KL;GRIN2A;FGF9;RASA3;ERBB4;ITGB3;FGFR4;FGFR3
DTLↆ127	Signalling to ERKs Homo sapiens R-HSA-187687	8/253	0.0553355	0.249663	2.00142	5.79278	KL;GRIN2A;FGF9;RASA3;ERBB4;ITGB3;FGFR4;FGFR3
DTLↆ128	Synthesis of bile acids and bile salts via 7alpha-hydroxycholesterol Homo sapiens R-HSA-193368	2/24	0.0574548	0.255206	5.53138	15.8018	CYP27A1;SLC27A2
DTLↆ129	Growth hormone receptor signaling Homo sapiens R-HSA-982772	2/24	0.0574548	0.255206	5.53138	15.8018	SOCS3;PRLR
DTLↆ130	ADP signalling through P2Y purinoceptor 1 Homo sapiens R-HSA-418592	2/25	0.0617985	0.270309	5.29062	14.7284	GNAQ;GNG11
DTLↆ131	Nitric oxide stimulates guanylate cyclase Homo sapiens R-HSA-392154	2/25	0.0617985	0.270309	5.29062	14.7284	KCNMB2;KCNMA1
DTLↆ132	Downregulation of TGF-beta receptor signaling Homo sapiens R-HSA-2173788	2/26	0.06625	0.287585	5.06992	13.7614	SMAD3;SMAD7
DTLↆ133	Signaling by Insulin receptor Homo sapiens R-HSA-74752	9/311	0.0684874	0.295062	1.82703	4.89846	KL;GRIN2A;FGF9;RASA3;ERBB4;ITGB3;RRAGD;FGFR4;FGFR3
DTLↆ134	Synthesis of bile acids and bile salts Homo sapiens R-HSA-192105	2/27	0.0708047	0.302769	4.86687	12.8867	CYP27A1;SLC27A2
DTLↆ135	Visual phototransduction Homo sapiens R-HSA-2187338	4/97	0.073526	0.312077	2.62379	6.8484	RBP1;GPC3;GPC4;DHRS3
DTLↆ136	Adrenaline,noradrenaline inhibits insulin secretion Homo sapiens R-HSA-400042	2/28	0.0754581	0.314562	4.67945	12.0925	CACNB2;GNG11
DTLↆ137	Gap junction trafficking Homo sapiens R-HSA-190828	2/28	0.0754581	0.314562	4.67945	12.0925	DAB2;DNM1
DTLↆ138	Signaling by FGFR Homo sapiens R-HSA-190236	10/366	0.0767999	0.314562	1.72276	4.42155	KL;GRIN2A;FGF9;RASA3;FLRT3;ERBB4;ITGB3;FOXO3;FGFR4;FGFR3
DTLↆ139	VEGFA-VEGFR2 Pathway Homo sapiens R-HSA-4420097	9/320	0.0786101	0.314562	1.77333	4.51004	KL;GRIN2A;FGF9;RASA3;ERBB4;CAV1;ITGB3;FGFR4;FGFR3
DTLↆ140	Abacavir transmembrane transport Homo sapiens R-HSA-2161517	1/5	0.0786593	0.314562	15.1782	38.5926	ABCB1
DTLↆ141	NOSTRIN mediated eNOS trafficking Homo sapiens R-HSA-203641	1/5	0.0786593	0.314562	15.1782	38.5926	CAV1
DTLↆ142	NGF-independant TRKA activation Homo sapiens R-HSA-187024	1/5	0.0786593	0.314562	15.1782	38.5926	NTRK2
DTLↆ143	Alpha-oxidation of phytanate Homo sapiens R-HSA-389599	1/5	0.0786593	0.314562	15.1782	38.5926	SLC27A2
DTLↆ144	Negative regulation of FGFR3 signaling Homo sapiens R-HSA-5654732	2/29	0.0802058	0.314562	4.50591	11.3691	FGF9;FGFR3
DTLↆ145	Synthesis of substrates in N-glycan biosythesis Homo sapiens R-HSA-446219	3/63	0.082912	0.314562	3.04581	7.58399	NEU3;GMDS;ST3GAL5
DTLↆ146	Signaling by SCF-KIT Homo sapiens R-HSA-1433557	9/325	0.0846084	0.314562	1.74482	4.30923	KL;GRIN2A;FGF9;RASA3;ERBB4;ITGB3;FOXO3;FGFR4;FGFR3
DTLↆ147	Gap junction trafficking and regulation Homo sapiens R-HSA-157858	2/30	0.0850435	0.314562	4.34476	10.7081	DAB2;DNM1
DTLↆ148	Signaling by the B Cell Receptor (BCR) Homo sapiens R-HSA-983705	7/233	0.0867204	0.314562	1.89435	4.63181	KL;FGF9;ERBB4;BLNK;FOXO3;FGFR4;FGFR3
DTLↆ149	MHC class II antigen presentation Homo sapiens R-HSA-2132295	4/103	0.0871974	0.314562	2.46402	6.01117	CTSO;HLA-DOA;CTSC;DNM1
DTLↆ150	Signaling by VEGF Homo sapiens R-HSA-194138	9/328	0.0883358	0.314562	1.72815	4.19353	KL;GRIN2A;FGF9;RASA3;ERBB4;CAV1;ITGB3;FGFR4;FGFR3
DTLↆ151	Downstream signaling of activated FGFR2 Homo sapiens R-HSA-5654696	9/329	0.0895997	0.314562	1.72266	4.15574	KL;GRIN2A;FGF9;RASA3;ERBB4;ITGB3;FOXO3;FGFR4;FGFR3
DTLↆ152	Downstream signaling of activated FGFR4 Homo sapiens R-HSA-5654716	9/329	0.0895997	0.314562	1.72266	4.15574	KL;GRIN2A;FGF9;RASA3;ERBB4;ITGB3;FOXO3;FGFR4;FGFR3
DTLↆ153	Downstream signaling of activated FGFR3 Homo sapiens R-HSA-5654708	9/329	0.0895997	0.314562	1.72266	4.15574	KL;GRIN2A;FGF9;RASA3;ERBB4;ITGB3;FOXO3;FGFR4;FGFR3
DTLↆ154	Negative regulation of FGFR4 signaling Homo sapiens R-HSA-5654733	2/31	0.0899671	0.314562	4.19473	10.1022	FGF9;FGFR4
DTLↆ155	FGFR1 mutant receptor activation Homo sapiens R-HSA-1839124	2/31	0.0899671	0.314562	4.19473	10.1022	FGF9;CUX1
DTLↆ156	Platelet degranulation Homo sapiens R-HSA-114608	4/105	0.0920098	0.314562	2.41498	5.7618	ITGB3;SERPINF2;FLNA;THBS1
DTLↆ157	G alpha (q) signalling events Homo sapiens R-HSA-416476	6/191	0.092076	0.314562	1.98153	4.72623	HRH1;EDN1;EDN2;GNAQ;AVPR1A;GNG11
DTLↆ158	O-linked glycosylation of mucins Homo sapiens R-HSA-913709	3/66	0.0922962	0.314562	2.90033	6.91076	GALNT14;GCNT4;GALNT10
DTLↆ159	Signaling by FGFR4 Homo sapiens R-HSA-5654743	9/332	0.0934555	0.314562	1.70639	4.04461	KL;GRIN2A;FGF9;RASA3;ERBB4;ITGB3;FOXO3;FGFR4;FGFR3
DTLↆ160	Vasopressin-like receptors Homo sapiens R-HSA-388479	1/6	0.0936348	0.314562	12.142	28.7565	AVPR1A
DTLↆ161	Fructose metabolism Homo sapiens R-HSA-5652084	1/6	0.0936348	0.314562	12.142	28.7565	ALDH1A1
DTLↆ162	The retinoid cycle in cones (daylight vision) Homo sapiens R-HSA-2187335	1/6	0.0936348	0.314562	12.142	28.7565	DHRS3
DTLↆ163	Activation of C3 and C5 Homo sapiens R-HSA-174577	1/6	0.0936348	0.314562	12.142	28.7565	C5
DTLↆ164	GDP-fucose biosynthesis Homo sapiens R-HSA-6787639	1/6	0.0936348	0.314562	12.142	28.7565	GMDS
DTLↆ165	Activation of TRKA receptors Homo sapiens R-HSA-187015	1/6	0.0936348	0.314562	12.142	28.7565	NTRK2
DTLↆ166	SMAD2/3 Phosphorylation Motif Mutants in Cancer Homo sapiens R-HSA-3304356	1/6	0.0936348	0.314562	12.142	28.7565	SMAD3
DTLↆ167	PTK6 Regulates Cell Cycle Homo sapiens R-HSA-8849470	1/6	0.0936348	0.314562	12.142	28.7565	CCND1
DTLↆ168	Downstream signaling events of B Cell Receptor (BCR) Homo sapiens R-HSA-1168372	6/192	0.093826	0.314562	1.97078	4.66347	KL;FGF9;ERBB4;FOXO3;FGFR4;FGFR3
DTLↆ169	Signaling by FGFR3 Homo sapiens R-HSA-5654741	9/333	0.0947621	0.314562	1.70104	4.0083	KL;GRIN2A;FGF9;RASA3;ERBB4;ITGB3;FOXO3;FGFR4;FGFR3
DTLↆ170	Signal amplification Homo sapiens R-HSA-392518	2/32	0.0949725	0.314562	4.0547	9.54543	GNAQ;GNG11
DTLↆ171	Thrombin signalling through proteinase activated receptors (PARs) Homo sapiens R-HSA-456926	2/32	0.0949725	0.314562	4.0547	9.54543	GNAQ;GNG11
DTLↆ172	TGF-beta receptor signaling activates SMADs Homo sapiens R-HSA-2173789	2/32	0.0949725	0.314562	4.0547	9.54543	SMAD3;SMAD7
DTLↆ173	Negative regulation of FGFR1 signaling Homo sapiens R-HSA-5654726	2/32	0.0949725	0.314562	4.0547	9.54543	KL;FGF9
DTLↆ174	Sialic acid metabolism Homo sapiens R-HSA-4085001	2/33	0.100056	0.321734	3.9237	9.03246	NEU3;ST3GAL5
DTLↆ175	Cargo concentration in the ER Homo sapiens R-HSA-5694530	2/33	0.100056	0.321734	3.9237	9.03246	FOLR1;CTSC
DTLↆ176	Response to elevated platelet cytosolic Ca2+ Homo sapiens R-HSA-76005	4/110	0.104578	0.321734	2.30048	5.19406	ITGB3;SERPINF2;FLNA;THBS1
DTLↆ177	Integration of energy metabolism Homo sapiens R-HSA-163685	4/110	0.104578	0.321734	2.30048	5.19406	CACNB2;MARCKS;GNAQ;GNG11
DTLↆ178	Downstream signal transduction Homo sapiens R-HSA-186763	9/341	0.105597	0.321734	1.65936	3.73045	KL;GRIN2A;FGF9;RASA3;ERBB4;ITGB3;FOXO3;FGFR4;FGFR3
DTLↆ179	Nectin/Necl trans heterodimerization Homo sapiens R-HSA-420597	1/7	0.108368	0.321734	10.1178	22.484	CADM1
DTLↆ180	Cation-coupled Chloride cotransporters Homo sapiens R-HSA-426117	1/7	0.108368	0.321734	10.1178	22.484	SLC12A1
DTLↆ181	SLC transporter disorders Homo sapiens R-HSA-5619102	1/7	0.108368	0.321734	10.1178	22.484	AVPR1A
DTLↆ182	Defective CHST3 causes SEDCJD Homo sapiens R-HSA-3595172	1/7	0.108368	0.321734	10.1178	22.484	BGN
DTLↆ183	Defective CHSY1 causes TPBS Homo sapiens R-HSA-3595177	1/7	0.108368	0.321734	10.1178	22.484	BGN
DTLↆ184	Defective CHST14 causes EDS, musculocontractural type Homo sapiens R-HSA-3595174	1/7	0.108368	0.321734	10.1178	22.484	BGN
DTLↆ185	Loss of Function of TGFBR1 in Cancer Homo sapiens R-HSA-3656534	1/7	0.108368	0.321734	10.1178	22.484	SMAD3
DTLↆ186	TGFBR1 KD Mutants in Cancer Homo sapiens R-HSA-3656532	1/7	0.108368	0.321734	10.1178	22.484	SMAD3
DTLↆ187	Loss of Function of SMAD2/3 in Cancer Homo sapiens R-HSA-3304349	1/7	0.108368	0.321734	10.1178	22.484	SMAD3
DTLↆ188	SMAD2/3 MH2 Domain Mutants in Cancer Homo sapiens R-HSA-3315487	1/7	0.108368	0.321734	10.1178	22.484	SMAD3
DTLↆ189	Regulation of gene expression in late stage (branching morphogenesis) pancreatic bud precursor cells Homo sapiens R-HSA-210744	1/7	0.108368	0.321734	10.1178	22.484	HNF1B
DTLↆ190	Signaling by NOTCH1 t(7;9)(NOTCH1:M1580 K2555) Translocation Mutant Homo sapiens R-HSA-2660825	1/7	0.108368	0.321734	10.1178	22.484	JAG1
DTLↆ191	Constitutive Signaling by NOTCH1 t(7;9)(NOTCH1:M1580 K2555) Translocation Mutant Homo sapiens R-HSA-2660826	1/7	0.108368	0.321734	10.1178	22.484	JAG1
DTLↆ192	PTK6 promotes HIF1A stabilization Homo sapiens R-HSA-8857538	1/7	0.108368	0.321734	10.1178	22.484	GPNMB
DTLↆ193	TRAIL signaling Homo sapiens R-HSA-75158	1/7	0.108368	0.321734	10.1178	22.484	TNFSF10
DTLↆ194	DAP12 signaling Homo sapiens R-HSA-2424491	9/344	0.109834	0.324408	1.64425	3.63178	KL;GRIN2A;FGF9;RASA3;ERBB4;ITGB3;FOXO3;FGFR4;FGFR3
DTLↆ195	Bile acid and bile salt metabolism Homo sapiens R-HSA-194068	2/35	0.110441	0.324526	3.68552	8.12022	CYP27A1;SLC27A2
DTLↆ196	Fc epsilon receptor (FCERI) signaling Homo sapiens R-HSA-2454202	10/395	0.111842	0.326968	1.5906	3.48447	KL;GRIN2A;FGF9;RASA3;ERBB4;ITGB3;FOS;FOXO3;FGFR4;FGFR3
DTLↆ197	Ion channel transport Homo sapiens R-HSA-983712	6/203	0.114239	0.332279	1.85968	4.03451	GABRA2;CLCN5;TSC22D3;ATP13A4;FXYD6;TRPM3
DTLↆ198	Signaling by TGF-beta Receptor Complex Homo sapiens R-HSA-170834	3/73	0.115774	0.335043	2.60936	5.62608	SMAD3;JUNB;SMAD7
DTLↆ199	Hemostasis Homo sapiens R-HSA-109582	13/552	0.117195	0.335917	1.47928	3.17146	ANGPT2;SERPINE2;CAV1;ITGB3;SERPINF2;GNG11;THBS1;THBD;GNAQ;KCNMB2;KCNMA1;FLNA;SIRPA
DTLↆ200	Adaptive Immune System Homo sapiens R-HSA-1280218	17/762	0.117249	0.335917	1.40247	3.00613	KL;ZBTB16;KLHL13;FOXO3;DNM1;MRC2;RNF144B;SOCS3;CTSO;FGF9;ERBB4;BLNK;HLA-DOA;FGFR4;FGFR3;CD200;CTSC
DTLↆ201	Signalling by NGF Homo sapiens R-HSA-166520	11/450	0.117933	0.336197	1.53502	3.28131	KL;NTRK2;GRIN2A;FGF9;RASA3;ERBB4;ITGB3;FOXO3;FGFR4;FGFR3;DNM1
DTLↆ202	Terminal pathway of complement Homo sapiens R-HSA-166665	1/8	0.122862	0.33846	8.67196	18.1825	C5
DTLↆ203	Free fatty acids regulate insulin secretion Homo sapiens R-HSA-400451	1/8	0.122862	0.33846	8.67196	18.1825	GNAQ
DTLↆ204	Fatty Acids bound to GPR40 (FFAR1) regulate insulin secretion Homo sapiens R-HSA-434316	1/8	0.122862	0.33846	8.67196	18.1825	GNAQ
DTLↆ205	Signaling by TGF-beta Receptor Complex in Cancer Homo sapiens R-HSA-3304351	1/8	0.122862	0.33846	8.67196	18.1825	SMAD3
DTLↆ206	Hydrolysis of LPC Homo sapiens R-HSA-1483115	1/8	0.122862	0.33846	8.67196	18.1825	GPCPD1
DTLↆ207	Regulation of gene expression in early pancreatic precursor cells Homo sapiens R-HSA-210747	1/8	0.122862	0.33846	8.67196	18.1825	HNF1B
DTLↆ208	Downregulation of ERBB4 signaling Homo sapiens R-HSA-1253288	1/8	0.122862	0.33846	8.67196	18.1825	ERBB4
DTLↆ209	Signaling by EGFR Homo sapiens R-HSA-177929	9/355	0.126171	0.345192	1.59107	3.2937	KL;GRIN2A;FGF9;RASA3;ERBB4;ITGB3;FOXO3;FGFR4;FGFR3
DTLↆ210	Signaling by FGFR1 in disease Homo sapiens R-HSA-5655302	2/38	0.12651	0.345192	3.37788	6.98354	FGF9;CUX1
DTLↆ211	Transmission across Chemical Synapses Homo sapiens R-HSA-112315	6/211	0.13038	0.354064	1.78638	3.63939	GABRA2;CACNB2;GRIN2A;SLC6A13;KCNJ16;GNG11
DTLↆ212	Formation of Fibrin Clot (Clotting Cascade) Homo sapiens R-HSA-140877	2/39	0.131984	0.354558	3.28642	6.65525	THBD;SERPINE2
DTLↆ213	Nuclear signaling by ERBB4 Homo sapiens R-HSA-1251985	2/39	0.131984	0.354558	3.28642	6.65525	ERBB4;PRLR
DTLↆ214	DAP12 interactions Homo sapiens R-HSA-2172127	9/359	0.132418	0.354558	1.57256	3.17939	KL;GRIN2A;FGF9;RASA3;ERBB4;ITGB3;FOXO3;FGFR4;FGFR3
DTLↆ215	Biosynthesis of the N-glycan precursor (dolichol lipid-linked oligosaccharide, LLO) and transfer to a nascent protein Homo sapiens R-HSA-446193	3/78	0.133768	0.355323	2.43478	4.89792	NEU3;GMDS;ST3GAL5
DTLↆ216	Signaling by FGFR2 Homo sapiens R-HSA-5654738	9/361	0.135601	0.355323	1.56346	3.12385	KL;GRIN2A;FGF9;RASA3;ERBB4;ITGB3;FOXO3;FGFR4;FGFR3
DTLↆ217	Retinoid cycle disease events Homo sapiens R-HSA-2453864	1/9	0.137121	0.355323	7.58758	15.0757	RBP1
DTLↆ218	Diseases associated with visual transduction Homo sapiens R-HSA-2474795	1/9	0.137121	0.355323	7.58758	15.0757	RBP1
DTLↆ219	Prostanoid ligand receptors Homo sapiens R-HSA-391908	1/9	0.137121	0.355323	7.58758	15.0757	PTGER2
DTLↆ220	AKT phosphorylates targets in the nucleus Homo sapiens R-HSA-198693	1/9	0.137121	0.355323	7.58758	15.0757	FOXO3
DTLↆ221	Interleukin-19, 20, 22, 24 Homo sapiens R-HSA-8854691	1/9	0.137121	0.355323	7.58758	15.0757	IL20RA
DTLↆ222	Signaling by NOTCH Homo sapiens R-HSA-157118	4/122	0.137664	0.355323	2.06526	4.09528	LFNG;TLE1;JAG1;CCND1
DTLↆ223	Histidine, lysine, phenylalanine, tyrosine, proline and tryptophan catabolism Homo sapiens R-HSA-6788656	2/41	0.143087	0.366984	3.11757	6.06149	CRYM;AASS
DTLↆ224	Post-translational protein modification Homo sapiens R-HSA-597592	12/521	0.143862	0.366984	1.44361	2.79902	ADAMTS15;NEU3;GALNT14;GMDS;ADAMTS1;ST3GAL5;GCNT4;THBS1;FOLR1;CTSC;GALNT10;THSD4
DTLↆ225	Signaling by Retinoic Acid Homo sapiens R-HSA-5362517	2/42	0.148711	0.366984	3.03947	5.79248	ALDH1A1;DHRS3
DTLↆ226	Transcriptional regulation of pluripotent stem cells Homo sapiens R-HSA-452723	2/42	0.148711	0.366984	3.03947	5.79248	TSC22D1;PBX1
DTLↆ227	Deactivation of the beta-catenin transactivating complex Homo sapiens R-HSA-3769402	2/42	0.148711	0.366984	3.03947	5.79248	TLE1;SOX4
DTLↆ228	Creatine metabolism Homo sapiens R-HSA-71288	1/10	0.151149	0.366984	6.74417	12.743	SLC6A8
DTLↆ229	GP1b-IX-V activation signalling Homo sapiens R-HSA-430116	1/10	0.151149	0.366984	6.74417	12.743	FLNA
DTLↆ230	Abacavir transport and metabolism Homo sapiens R-HSA-2161522	1/10	0.151149	0.366984	6.74417	12.743	ABCB1
DTLↆ231	eNOS activation Homo sapiens R-HSA-203615	1/10	0.151149	0.366984	6.74417	12.743	CAV1
DTLↆ232	POU5F1 (OCT4), SOX2, NANOG repress genes related to differentiation Homo sapiens R-HSA-2892245	1/10	0.151149	0.366984	6.74417	12.743	TSC22D1
DTLↆ233	Signaling by FGFR3 fusions in cancer Homo sapiens R-HSA-8853334	1/10	0.151149	0.366984	6.74417	12.743	FGFR3
DTLↆ234	Activation of the AP-1 family of transcription factors Homo sapiens R-HSA-450341	1/10	0.151149	0.366984	6.74417	12.743	FOS
DTLↆ235	IRAK1 recruits IKK complex Homo sapiens R-HSA-937039	1/10	0.151149	0.366984	6.74417	12.743	PELI2
DTLↆ236	IRAK1 recruits IKK complex upon TLR7/8 or 9 stimulation Homo sapiens R-HSA-975144	1/10	0.151149	0.366984	6.74417	12.743	PELI2
DTLↆ237	Phospholipase C-mediated cascade; FGFR3 Homo sapiens R-HSA-5654227	2/44	0.160087	0.372111	2.89444	5.30272	FGF9;FGFR3
DTLↆ238	Interleukin-1 signaling Homo sapiens R-HSA-446652	2/44	0.160087	0.372111	2.89444	5.30272	IL1R1;PELI2
DTLↆ239	Cell junction organization Homo sapiens R-HSA-446728	3/86	0.164371	0.372111	2.19921	3.97095	CADM1;CLDN8;FLNA
DTLↆ240	Cell-Cell communication Homo sapiens R-HSA-1500931	4/131	0.164887	0.372111	1.91802	3.45722	CADM1;CLDN8;SIRPA;FLNA
DTLↆ241	Transport of organic anions Homo sapiens R-HSA-879518	1/11	0.16495	0.372111	6.06944	10.9378	SLCO2A1
DTLↆ242	Dermatan sulfate biosynthesis Homo sapiens R-HSA-2022923	1/11	0.16495	0.372111	6.06944	10.9378	BGN
DTLↆ243	Apoptotic cleavage of cell adhesion proteins Homo sapiens R-HSA-351906	1/11	0.16495	0.372111	6.06944	10.9378	DSG2
DTLↆ244	Response to metal ions Homo sapiens R-HSA-5660526	1/11	0.16495	0.372111	6.06944	10.9378	MT1X
DTLↆ245	Metallothioneins bind metals Homo sapiens R-HSA-5661231	1/11	0.16495	0.372111	6.06944	10.9378	MT1X
DTLↆ246	Interleukin-6 signaling Homo sapiens R-HSA-1059683	1/11	0.16495	0.372111	6.06944	10.9378	SOCS3
DTLↆ247	Signaling by NOTCH3 Homo sapiens R-HSA-1980148	1/11	0.16495	0.372111	6.06944	10.9378	JAG1
DTLↆ248	Signaling by NOTCH4 Homo sapiens R-HSA-1980150	1/11	0.16495	0.372111	6.06944	10.9378	JAG1
DTLↆ249	FGFR1c ligand binding and activation Homo sapiens R-HSA-190373	1/11	0.16495	0.372111	6.06944	10.9378	FGF9
DTLↆ250	Signaling by activated point mutants of FGFR1 Homo sapiens R-HSA-1839122	1/11	0.16495	0.372111	6.06944	10.9378	FGF9
DTLↆ251	Signaling by FGFR4 in disease Homo sapiens R-HSA-5655291	1/11	0.16495	0.372111	6.06944	10.9378	FGFR4
DTLↆ252	CASP8 activity is inhibited Homo sapiens R-HSA-5218900	1/11	0.16495	0.372111	6.06944	10.9378	TNFSF10
DTLↆ253	Regulation by c-FLIP Homo sapiens R-HSA-3371378	1/11	0.16495	0.372111	6.06944	10.9378	TNFSF10
DTLↆ254	Dimerization of procaspase-8 Homo sapiens R-HSA-69416	1/11	0.16495	0.372111	6.06944	10.9378	TNFSF10
DTLↆ255	RMTs methylate histone arginines Homo sapiens R-HSA-3214858	2/45	0.165834	0.372639	2.82699	5.07943	HIST3H2A;CCND1
DTLↆ256	Platelet homeostasis Homo sapiens R-HSA-418346	3/87	0.168334	0.376779	2.17291	3.87171	KCNMA1;KCNMB2;GNG11
DTLↆ257	Phospholipase C-mediated cascade; FGFR4 Homo sapiens R-HSA-5654228	2/46	0.171616	0.381681	2.76259	4.86905	FGF9;FGFR4
DTLↆ258	Transmembrane transport of small molecules Homo sapiens R-HSA-382551	13/594	0.171857	0.381681	1.36933	2.41153	GABRA2;ABCB1;TSC22D3;SLC12A1;SLC6A13;SLC3A1;GNG11;CLCN5;SLC22A17;SLCO2A1;ATP13A4;FXYD6;TRPM3
DTLↆ259	Phospholipase C-mediated cascade: FGFR1 Homo sapiens R-HSA-5654219	2/47	0.177432	0.390343	2.70107	4.6706	KL;FGF9
DTLↆ260	PECAM1 interactions Homo sapiens R-HSA-210990	1/12	0.178527	0.390343	5.5174	9.50657	ITGB3
DTLↆ261	Ethanol oxidation Homo sapiens R-HSA-71384	1/12	0.178527	0.390343	5.5174	9.50657	ALDH1A1
DTLↆ262	The NLRP3 inflammasome Homo sapiens R-HSA-844456	1/12	0.178527	0.390343	5.5174	9.50657	TXNIP
DTLↆ263	Immune System Homo sapiens R-HSA-168256	30/1547	0.179163	0.390343	1.21726	2.09302	ITGB3;PELI2;IL20RA;DEFB1;KLHL13;FOXO3;MRC2;SOCS3;GRIN2A;C5;CTSO;FGF9;ERBB4;BLNK;HLA-DOA;CTSC;TRIM45;EGR1;KL;IL1R1;ZBTB16;FOS;PRLR;DNM1;RNF144B;RASA3;TXNIP;FGFR4;FGFR3;CD200
DTLↆ264	Signal regulatory protein (SIRP) family interactions Homo sapiens R-HSA-391160	1/13	0.191884	0.40722	5.05736	8.34902	SIRPA
DTLↆ265	Depolarization of the Presynaptic Terminal Triggers the Opening of Calcium Channels Homo sapiens R-HSA-112308	1/13	0.191884	0.40722	5.05736	8.34902	CACNB2
DTLↆ266	Retrograde neurotrophin signalling Homo sapiens R-HSA-177504	1/13	0.191884	0.40722	5.05736	8.34902	DNM1
DTLↆ267	GABA A receptor activation Homo sapiens R-HSA-977441	1/13	0.191884	0.40722	5.05736	8.34902	GABRA2
DTLↆ268	Synthesis of PE Homo sapiens R-HSA-1483213	1/13	0.191884	0.40722	5.05736	8.34902	LPIN1
DTLↆ269	FGFR2c ligand binding and activation Homo sapiens R-HSA-190375	1/13	0.191884	0.40722	5.05736	8.34902	FGF9
DTLↆ270	ERBB2 Activates PTK6 Signaling Homo sapiens R-HSA-8847993	1/13	0.191884	0.40722	5.05736	8.34902	ERBB4
DTLↆ271	Neurotransmitter Receptor Binding And Downstream Transmission In The Postsynaptic Cell Homo sapiens R-HSA-112314	4/142	0.200494	0.422828	1.76414	2.83492	GABRA2;GRIN2A;KCNJ16;GNG11
DTLↆ272	EPH-Ephrin signaling Homo sapiens R-HSA-2682334	3/95	0.200961	0.422828	1.98316	3.18226	EFNB2;EPHA7;DNM1
DTLↆ273	CS/DS degradation Homo sapiens R-HSA-2024101	1/14	0.205024	0.422828	4.66809	7.39719	BGN
DTLↆ274	TP53 regulates transcription of several additional cell death genes whose specific roles in p53-dependent apoptosis remain uncertain Homo sapiens R-HSA-6803205	1/14	0.205024	0.422828	4.66809	7.39719	NDRG1
DTLↆ275	Regulation of IFNG signaling Homo sapiens R-HSA-877312	1/14	0.205024	0.422828	4.66809	7.39719	SOCS3
DTLↆ276	Receptor-ligand binding initiates the second proteolytic cleavage of Notch receptor Homo sapiens R-HSA-156988	1/14	0.205024	0.422828	4.66809	7.39719	JAG1
DTLↆ277	Regulation of necroptotic cell death Homo sapiens R-HSA-5675482	1/14	0.205024	0.422828	4.66809	7.39719	TNFSF10
DTLↆ278	L1CAM interactions Homo sapiens R-HSA-373760	3/96	0.205142	0.422828	1.96173	3.10749	ITGB3;LAMB1;DNM1
DTLↆ279	Potassium Channels Homo sapiens R-HSA-1296071	3/99	0.2178	0.429162	1.90014	2.89615	KCNMB2;KCNMA1;KCNJ16
DTLↆ280	Negative regulation of TCF-dependent signaling by WNT ligand antagonists Homo sapiens R-HSA-3772470	1/15	0.217951	0.429162	4.33444	6.60344	SFRP1
DTLↆ281	GRB2:SOS provides linkage to MAPK signaling for Integrins Homo sapiens R-HSA-354194	1/15	0.217951	0.429162	4.33444	6.60344	ITGB3
DTLↆ282	p130Cas linkage to MAPK signaling for integrins Homo sapiens R-HSA-372708	1/15	0.217951	0.429162	4.33444	6.60344	ITGB3
DTLↆ283	Disorders of transmembrane transporters Homo sapiens R-HSA-5619115	1/15	0.217951	0.429162	4.33444	6.60344	AVPR1A
DTLↆ284	CREB phosphorylation through the activation of CaMKII Homo sapiens R-HSA-442729	1/15	0.217951	0.429162	4.33444	6.60344	GRIN2A
DTLↆ285	Depolymerisation of the Nuclear Lamina Homo sapiens R-HSA-4419969	1/15	0.217951	0.429162	4.33444	6.60344	LPIN1
DTLↆ286	Eicosanoid ligand-binding receptors Homo sapiens R-HSA-391903	1/15	0.217951	0.429162	4.33444	6.60344	PTGER2
DTLↆ287	Synthesis of bile acids and bile salts via 27-hydroxycholesterol Homo sapiens R-HSA-193807	1/15	0.217951	0.429162	4.33444	6.60344	CYP27A1
DTLↆ288	Prolactin receptor signaling Homo sapiens R-HSA-1170546	1/15	0.217951	0.429162	4.33444	6.60344	PRLR
DTLↆ289	Constitutive Signaling by NOTCH1 HD Domain Mutants Homo sapiens R-HSA-2691232	1/15	0.217951	0.429162	4.33444	6.60344	JAG1
DTLↆ290	Signaling by NOTCH1 HD Domain Mutants in Cancer Homo sapiens R-HSA-2691230	1/15	0.217951	0.429162	4.33444	6.60344	JAG1
DTLↆ291	ERBB2 Regulates Cell Motility Homo sapiens R-HSA-6785631	1/15	0.217951	0.429162	4.33444	6.60344	ERBB4
DTLↆ292	Metabolism of vitamins and cofactors Homo sapiens R-HSA-196854	4/148	0.220813	0.433307	1.69012	2.55282	RBP1;GPC3;AOX1;GPC4
DTLↆ293	Stimuli-sensing channels Homo sapiens R-HSA-2672351	3/100	0.222055	0.434257	1.88045	2.82976	CLCN5;TSC22D3;TRPM3
DTLↆ294	GABA receptor activation Homo sapiens R-HSA-977443	2/55	0.22484	0.436723	2.29242	3.42114	GABRA2;KCNJ16
DTLↆ295	Ion transport by P-type ATPases Homo sapiens R-HSA-936837	2/55	0.22484	0.436723	2.29242	3.42114	ATP13A4;FXYD6
DTLↆ296	Platelet activation, signaling and aggregation Homo sapiens R-HSA-76002	6/253	0.230379	0.439114	1.47942	2.17183	GNAQ;ITGB3;SERPINF2;FLNA;GNG11;THBS1
DTLↆ297	Cell-extracellular matrix interactions Homo sapiens R-HSA-446353	1/16	0.230669	0.439114	4.04527	5.93348	FLNA
DTLↆ298	PI3K events in ERBB2 signaling Homo sapiens R-HSA-1963642	1/16	0.230669	0.439114	4.04527	5.93348	ERBB4
DTLↆ299	GRB2 events in ERBB2 signaling Homo sapiens R-HSA-1963640	1/16	0.230669	0.439114	4.04527	5.93348	ERBB4
DTLↆ300	Regulated Necrosis Homo sapiens R-HSA-5218859	1/16	0.230669	0.439114	4.04527	5.93348	TNFSF10
DTLↆ301	RIPK1-mediated regulated necrosis Homo sapiens R-HSA-5213460	1/16	0.230669	0.439114	4.04527	5.93348	TNFSF10
DTLↆ302	Pre-NOTCH Expression and Processing Homo sapiens R-HSA-1912422	2/57	0.236856	0.449398	2.20884	3.1814	LFNG;CCND1
DTLↆ303	Ras activation uopn Ca2+ infux through NMDA receptor Homo sapiens R-HSA-442982	1/17	0.243181	0.452411	3.79225	5.36205	GRIN2A
DTLↆ304	Unblocking of NMDA receptor, glutamate binding and activation Homo sapiens R-HSA-438066	1/17	0.243181	0.452411	3.79225	5.36205	GRIN2A
DTLↆ305	Inflammasomes Homo sapiens R-HSA-622312	1/17	0.243181	0.452411	3.79225	5.36205	TXNIP
DTLↆ306	Formation of Senescence-Associated Heterochromatin Foci (SAHF) Homo sapiens R-HSA-2559584	1/17	0.243181	0.452411	3.79225	5.36205	HIST1H1D
DTLↆ307	Activated point mutants of FGFR2 Homo sapiens R-HSA-2033519	1/17	0.243181	0.452411	3.79225	5.36205	FGF9
DTLↆ308	Ligand-dependent caspase activation Homo sapiens R-HSA-140534	1/17	0.243181	0.452411	3.79225	5.36205	TNFSF10
DTLↆ309	Degradation of the extracellular matrix Homo sapiens R-HSA-1474228	3/106	0.247906	0.459709	1.77037	2.46914	ADAMTS1;SPP1;LAMB1
DTLↆ310	Regulation of signaling by CBL Homo sapiens R-HSA-912631	1/18	0.25549	0.466228	3.56899	4.87015	BLNK
DTLↆ311	Pre-NOTCH Processing in Golgi Homo sapiens R-HSA-1912420	1/18	0.25549	0.466228	3.56899	4.87015	LFNG
DTLↆ312	Signaling by cytosolic FGFR1 fusion mutants Homo sapiens R-HSA-1839117	1/18	0.25549	0.466228	3.56899	4.87015	CUX1
DTLↆ313	SHC1 events in ERBB2 signaling Homo sapiens R-HSA-1250196	1/18	0.25549	0.466228	3.56899	4.87015	ERBB4
DTLↆ314	Tie2 Signaling Homo sapiens R-HSA-210993	1/18	0.25549	0.466228	3.56899	4.87015	ANGPT2
DTLↆ315	Cell-cell junction organization Homo sapiens R-HSA-421270	2/61	0.260972	0.474721	2.05867	2.76549	CADM1;CLDN8
DTLↆ316	GABA synthesis, release, reuptake and degradation Homo sapiens R-HSA-888590	1/19	0.267599	0.479169	3.37054	4.44327	SLC6A13
DTLↆ317	Na+/Cl- dependent neurotransmitter transporters Homo sapiens R-HSA-442660	1/19	0.267599	0.479169	3.37054	4.44327	SLC6A13
DTLↆ318	Other semaphorin interactions Homo sapiens R-HSA-416700	1/19	0.267599	0.479169	3.37054	4.44327	SEMA6D
DTLↆ319	Ephrin signaling Homo sapiens R-HSA-3928664	1/19	0.267599	0.479169	3.37054	4.44327	EFNB2
DTLↆ320	Prostacyclin signalling through prostacyclin receptor Homo sapiens R-HSA-392851	1/19	0.267599	0.479169	3.37054	4.44327	GNG11
DTLↆ321	Apoptosis Homo sapiens R-HSA-109581	4/163	0.27367	0.488293	1.5295	1.98197	TNFSF10;HMGB2;HIST1H1D;DSG2
DTLↆ322	G beta:gamma signalling through PLC beta Homo sapiens R-HSA-418217	1/20	0.279512	0.488293	3.19298	4.07013	GNG11
DTLↆ323	eNOS activation and regulation Homo sapiens R-HSA-203765	1/20	0.279512	0.488293	3.19298	4.07013	CAV1
DTLↆ324	Metabolism of nitric oxide Homo sapiens R-HSA-202131	1/20	0.279512	0.488293	3.19298	4.07013	CAV1
DTLↆ325	Hormone-sensitive lipase (HSL)-mediated triacylglycerol hydrolysis Homo sapiens R-HSA-163560	1/20	0.279512	0.488293	3.19298	4.07013	CAV1
DTLↆ326	Synthesis of PC Homo sapiens R-HSA-1483191	1/20	0.279512	0.488293	3.19298	4.07013	LPIN1
DTLↆ327	Glucuronidation Homo sapiens R-HSA-156588	1/20	0.279512	0.488293	3.19298	4.07013	UGT2B7
DTLↆ328	FGFR2 ligand binding and activation Homo sapiens R-HSA-190241	1/20	0.279512	0.488293	3.19298	4.07013	FGF9
DTLↆ329	Programmed Cell Death Homo sapiens R-HSA-5357801	4/166	0.284505	0.495506	1.50094	1.88669	TNFSF10;HMGB2;HIST1H1D;DSG2
DTLↆ330	Triglyceride Biosynthesis Homo sapiens R-HSA-75109	2/66	0.291134	0.498136	1.89735	2.34127	SCD5;LPIN1
DTLↆ331	RHO GTPases activate PAKs Homo sapiens R-HSA-5627123	1/21	0.291231	0.498136	3.03318	3.74184	FLNA
DTLↆ332	Regulation of Insulin-like Growth Factor (IGF) transport and uptake by Insulin-like Growth Factor Binding Proteins (IGFBPs) Homo sapiens R-HSA-381426	1/21	0.291231	0.498136	3.03318	3.74184	IGFBP4
DTLↆ333	Presynaptic function of Kainate receptors Homo sapiens R-HSA-500657	1/21	0.291231	0.498136	3.03318	3.74184	GNG11
DTLↆ334	Signal transduction by L1 Homo sapiens R-HSA-445144	1/21	0.291231	0.498136	3.03318	3.74184	ITGB3
DTLↆ335	NOTCH2 Activation and Transmission of Signal to the Nucleus Homo sapiens R-HSA-2979096	1/21	0.291231	0.498136	3.03318	3.74184	JAG1
DTLↆ336	Post-chaperonin tubulin folding pathway Homo sapiens R-HSA-389977	1/22	0.302761	0.509423	2.88859	3.45133	TUBB2A
DTLↆ337	ADP signalling through P2Y purinoceptor 12 Homo sapiens R-HSA-392170	1/22	0.302761	0.509423	2.88859	3.45133	GNG11
DTLↆ338	Intrinsic Pathway of Fibrin Clot Formation Homo sapiens R-HSA-140837	1/22	0.302761	0.509423	2.88859	3.45133	SERPINE2
DTLↆ339	mTORC1-mediated signalling Homo sapiens R-HSA-166208	1/22	0.302761	0.509423	2.88859	3.45133	RRAGD
DTLↆ340	COPII (Coat Protein 2) Mediated Vesicle Transport Homo sapiens R-HSA-204005	2/68	0.303165	0.509423	1.83967	2.1956	FOLR1;CTSC
DTLↆ341	Interferon alpha/beta signaling Homo sapiens R-HSA-909733	2/68	0.303165	0.509423	1.83967	2.1956	SOCS3;EGR1
DTLↆ342	Metabolism of carbohydrates Homo sapiens R-HSA-71387	6/282	0.310088	0.519533	1.322	1.54793	ALDH1A1;BGN;GPC3;GPC4;HS6ST1;CHST3
DTLↆ343	The canonical retinoid cycle in rods (twilight vision) Homo sapiens R-HSA-2453902	1/23	0.314103	0.521685	2.75715	3.19288	RBP1
DTLↆ344	Laminin interactions Homo sapiens R-HSA-3000157	1/23	0.314103	0.521685	2.75715	3.19288	LAMB1
DTLↆ345	Downregulation of SMAD2/3:SMAD4 transcriptional activity Homo sapiens R-HSA-2173795	1/23	0.314103	0.521685	2.75715	3.19288	SMAD3
DTLↆ346	Toll Like Receptor 4 (TLR4) Cascade Homo sapiens R-HSA-166016	3/122	0.318512	0.527478	1.53108	1.7517	PELI2;FOS;DNM1
DTLↆ347	Endogenous sterols Homo sapiens R-HSA-211976	1/24	0.325262	0.535181	2.63714	2.96184	CYP27A1
DTLↆ348	DARPP-32 events Homo sapiens R-HSA-180024	1/24	0.325262	0.535181	2.63714	2.96184	PDE4B
DTLↆ349	Signaling by NOTCH1 Homo sapiens R-HSA-1980143	2/72	0.327105	0.535181	1.73419	1.93791	TLE1;JAG1
DTLↆ350	Innate Immune System Homo sapiens R-HSA-168249	15/807	0.333815	0.535181	1.15365	1.26575	KL;ITGB3;PELI2;DEFB1;FOS;FOXO3;DNM1;GRIN2A;C5;FGF9;RASA3;ERBB4;TXNIP;FGFR4;FGFR3
DTLↆ351	Basigin interactions Homo sapiens R-HSA-210991	1/25	0.33624	0.535181	2.52713	2.7544	CAV1
DTLↆ352	Amino acid synthesis and interconversion (transamination) Homo sapiens R-HSA-70614	1/25	0.33624	0.535181	2.52713	2.7544	PHGDH
DTLↆ353	Formation of tubulin folding intermediates by CCT/TriC Homo sapiens R-HSA-389960	1/25	0.33624	0.535181	2.52713	2.7544	TUBB2A
DTLↆ354	Activation of G protein gated Potassium channels Homo sapiens R-HSA-1296041	1/25	0.33624	0.535181	2.52713	2.7544	KCNJ16
DTLↆ355	Inhibition of voltage gated Ca2+ channels via Gbeta/gamma subunits Homo sapiens R-HSA-997272	1/25	0.33624	0.535181	2.52713	2.7544	KCNJ16
DTLↆ356	G protein gated Potassium channels Homo sapiens R-HSA-1296059	1/25	0.33624	0.535181	2.52713	2.7544	KCNJ16
DTLↆ357	TRP channels Homo sapiens R-HSA-3295583	1/25	0.33624	0.535181	2.52713	2.7544	TRPM3
DTLↆ358	Constitutive Signaling by AKT1 E17K in Cancer Homo sapiens R-HSA-5674400	1/25	0.33624	0.535181	2.52713	2.7544	FOXO3
DTLↆ359	HDMs demethylate histones Homo sapiens R-HSA-3214842	1/25	0.33624	0.535181	2.52713	2.7544	ARID5B
DTLↆ360	Regulation of IFNA signaling Homo sapiens R-HSA-912694	1/25	0.33624	0.535181	2.52713	2.7544	SOCS3
DTLↆ361	Binding and Uptake of Ligands by Scavenger Receptors Homo sapiens R-HSA-2173782	2/74	0.338996	0.538074	1.68584	1.82369	COL4A2;COL4A1
DTLↆ362	Regulation of Complement cascade Homo sapiens R-HSA-977606	1/26	0.347039	0.540776	2.42593	2.5674	C5
DTLↆ363	Phase 2 - plateau phase Homo sapiens R-HSA-5576893	1/26	0.347039	0.540776	2.42593	2.5674	CACNB2
DTLↆ364	Recycling pathway of L1 Homo sapiens R-HSA-437239	1/26	0.347039	0.540776	2.42593	2.5674	DNM1
DTLↆ365	Ligand-gated ion channel transport Homo sapiens R-HSA-975298	1/26	0.347039	0.540776	2.42593	2.5674	GABRA2
DTLↆ366	SHC-mediated cascade:FGFR2 Homo sapiens R-HSA-5654699	1/26	0.347039	0.540776	2.42593	2.5674	FGF9
DTLↆ367	PTK6 Regulates RHO GTPases, RAS GTPase and MAP kinases Homo sapiens R-HSA-8849471	1/26	0.347039	0.540776	2.42593	2.5674	RASA3
DTLↆ368	Signaling by Wnt Homo sapiens R-HSA-195721	6/295	0.347304	0.540776	1.26168	1.3343	SFRP1;TLE1;CTBP2;CAV1;GNG11;SOX4
DTLↆ369	Integrin alphaIIb beta3 signaling Homo sapiens R-HSA-354192	1/27	0.357664	0.543611	2.3325	2.39819	ITGB3
DTLↆ370	Prefoldin mediated transfer of substrate to CCT/TriC Homo sapiens R-HSA-389957	1/27	0.357664	0.543611	2.3325	2.39819	TUBB2A
DTLↆ371	CREB phosphorylation through the activation of Ras Homo sapiens R-HSA-442742	1/27	0.357664	0.543611	2.3325	2.39819	GRIN2A
DTLↆ372	Phase 1 - inactivation of fast Na+ channels Homo sapiens R-HSA-5576894	1/27	0.357664	0.543611	2.3325	2.39819	CACNB2
DTLↆ373	VEGFR2 mediated vascular permeability Homo sapiens R-HSA-5218920	1/27	0.357664	0.543611	2.3325	2.39819	CAV1
DTLↆ374	Peroxisomal lipid metabolism Homo sapiens R-HSA-390918	1/27	0.357664	0.543611	2.3325	2.39819	SLC27A2
DTLↆ375	RORA activates gene expression Homo sapiens R-HSA-1368082	1/27	0.357664	0.543611	2.3325	2.39819	NRIP1
DTLↆ376	Interleukin-6 family signaling Homo sapiens R-HSA-6783589	1/27	0.357664	0.543611	2.3325	2.39819	SOCS3
DTLↆ377	Caspase activation via extrinsic apoptotic signalig pathway Homo sapiens R-HSA-5357769	1/27	0.357664	0.543611	2.3325	2.39819	TNFSF10
DTLↆ378	G-protein activation Homo sapiens R-HSA-202040	1/28	0.368116	0.556544	2.246	2.24456	GNG11
DTLↆ379	Energy dependent regulation of mTOR by LKB1-AMPK Homo sapiens R-HSA-380972	1/28	0.368116	0.556544	2.246	2.24456	RRAGD
DTLↆ380	Surfactant metabolism Homo sapiens R-HSA-5683826	1/29	0.378398	0.567904	2.16567	2.10462	NAPSA
DTLↆ381	Opioid Signalling Homo sapiens R-HSA-111885	2/81	0.380051	0.567904	1.53592	1.48592	PDE4B;GNG11
DTLↆ382	Peptide ligand-binding receptors Homo sapiens R-HSA-375276	4/193	0.383637	0.567904	1.28474	1.23086	C5;EDN1;EDN2;AVPR1A
DTLↆ383	Degradation of beta-catenin by the destruction complex Homo sapiens R-HSA-195253	2/82	0.385832	0.567904	1.51664	1.44438	TLE1;CTBP2
DTLↆ384	Toll Like Receptor 10 (TLR10) Cascade Homo sapiens R-HSA-168142	2/82	0.385832	0.567904	1.51664	1.44438	PELI2;FOS
DTLↆ385	Toll Like Receptor 5 (TLR5) Cascade Homo sapiens R-HSA-168176	2/82	0.385832	0.567904	1.51664	1.44438	PELI2;FOS
DTLↆ386	MyD88 cascade initiated on plasma membrane Homo sapiens R-HSA-975871	2/82	0.385832	0.567904	1.51664	1.44438	PELI2;FOS
DTLↆ387	Tight junction interactions Homo sapiens R-HSA-420029	1/30	0.388514	0.567904	2.09089	1.97678	CLDN8
DTLↆ388	Amine compound SLC transporters Homo sapiens R-HSA-425428	1/30	0.388514	0.567904	2.09089	1.97678	SLC6A13
DTLↆ389	Activation of Kainate Receptors upon glutamate binding Homo sapiens R-HSA-451326	1/30	0.388514	0.567904	2.09089	1.97678	GNG11
DTLↆ390	Glucagon-type ligand receptors Homo sapiens R-HSA-420092	1/30	0.388514	0.567904	2.09089	1.97678	GNG11
DTLↆ391	Activated NOTCH1 Transmits Signal to the Nucleus Homo sapiens R-HSA-2122948	1/30	0.388514	0.567904	2.09089	1.97678	JAG1
DTLↆ392	MAPK targets/ Nuclear events mediated by MAP kinases Homo sapiens R-HSA-450282	1/30	0.388514	0.567904	2.09089	1.97678	FOS
DTLↆ393	TRAF6 mediated induction of NFkB and MAP kinases upon TLR7/8 or 9 activation Homo sapiens R-HSA-975138	2/83	0.391589	0.570802	1.49784	1.40429	PELI2;FOS
DTLↆ394	TP53 Regulates Metabolic Genes Homo sapiens R-HSA-5628897	2/84	0.397322	0.570802	1.4795	1.36559	SESN3;RRAGD
DTLↆ395	Metabolism of polyamines Homo sapiens R-HSA-351202	2/84	0.397322	0.570802	1.4795	1.36559	SLC6A8;ODC1
DTLↆ396	Toll-Like Receptors Cascades Homo sapiens R-HSA-168898	3/140	0.39816	0.570802	1.32869	1.2236	PELI2;FOS;DNM1
DTLↆ397	Adherens junctions interactions Homo sapiens R-HSA-418990	1/31	0.398465	0.570802	2.02109	1.85968	CADM1
DTLↆ398	Amino acid transport across the plasma membrane Homo sapiens R-HSA-352230	1/31	0.398465	0.570802	2.02109	1.85968	SLC3A1
DTLↆ399	Inwardly rectifying K+ channels Homo sapiens R-HSA-1296065	1/31	0.398465	0.570802	2.02109	1.85968	KCNJ16
DTLↆ400	Disassembly of the destruction complex and recruitment of AXIN to the membrane Homo sapiens R-HSA-4641262	1/31	0.398465	0.570802	2.02109	1.85968	CAV1
DTLↆ401	MyD88 dependent cascade initiated on endosome Homo sapiens R-HSA-975155	2/85	0.40303	0.573359	1.4616	1.32822	PELI2;FOS
DTLↆ402	Toll Like Receptor 7/8 (TLR7/8) Cascade Homo sapiens R-HSA-168181	2/85	0.40303	0.573359	1.4616	1.32822	PELI2;FOS
DTLↆ403	TCF dependent signaling in response to WNT Homo sapiens R-HSA-201681	4/199	0.405649	0.573359	1.24483	1.12317	SFRP1;TLE1;CAV1;SOX4
DTLↆ404	G alpha (s) signalling events Homo sapiens R-HSA-418555	3/142	0.40689	0.573359	1.30944	1.17747	PTGER2;PDE4B;GNG11
DTLↆ405	Cooperation of Prefoldin and TriC/CCT in actin and tubulin folding Homo sapiens R-HSA-389958	1/32	0.408256	0.573359	1.95579	1.75212	TUBB2A
DTLↆ406	Regulation of beta-cell development Homo sapiens R-HSA-186712	1/32	0.408256	0.573359	1.95579	1.75212	HNF1B
DTLↆ407	Signaling by NOTCH2 Homo sapiens R-HSA-1980145	1/32	0.408256	0.573359	1.95579	1.75212	JAG1
DTLↆ408	Oncogene Induced Senescence Homo sapiens R-HSA-2559585	1/32	0.408256	0.573359	1.95579	1.75212	ID1
DTLↆ409	Asparagine N-linked glycosylation Homo sapiens R-HSA-446203	5/259	0.412446	0.577828	1.1947	1.05808	NEU3;GMDS;ST3GAL5;FOLR1;CTSC
DTLↆ410	Glucagon signaling in metabolic regulation Homo sapiens R-HSA-163359	1/33	0.417887	0.582601	1.89458	1.65311	GNG11
DTLↆ411	FGFR2 mutant receptor activation Homo sapiens R-HSA-1839126	1/33	0.417887	0.582601	1.89458	1.65311	FGF9
DTLↆ412	Toll Like Receptor 9 (TLR9) Cascade Homo sapiens R-HSA-168138	2/88	0.419997	0.584123	1.4104	1.22353	PELI2;FOS
DTLↆ413	EPHA-mediated growth cone collapse Homo sapiens R-HSA-3928663	1/34	0.427362	0.588502	1.83707	1.56174	EPHA7
DTLↆ414	Activated PKN1 stimulates transcription of AR (androgen receptor) regulated genes KLK2 and KLK3 Homo sapiens R-HSA-5625886	1/34	0.427362	0.588502	1.83707	1.56174	AR
DTLↆ415	Signaling by WNT in cancer Homo sapiens R-HSA-4791275	1/34	0.427362	0.588502	1.83707	1.56174	CTBP2
DTLↆ416	Negative regulation of FGFR2 signaling Homo sapiens R-HSA-5654727	1/34	0.427362	0.588502	1.83707	1.56174	FGF9
DTLↆ417	Class A/1 (Rhodopsin-like receptors) Homo sapiens R-HSA-373076	6/323	0.428282	0.588502	1.14858	0.973968	C5;EDN1;HRH1;EDN2;PTGER2;AVPR1A
DTLↆ418	Post NMDA receptor activation events Homo sapiens R-HSA-438064	1/35	0.436683	0.598611	1.78295	1.47726	GRIN2A
DTLↆ419	Phase 1 - Functionalization of compounds Homo sapiens R-HSA-211945	2/92	0.442231	0.59905	1.34744	1.09941	CYP27A1;ALDH1A1
DTLↆ420	MyD88:Mal cascade initiated on plasma membrane Homo sapiens R-HSA-166058	2/92	0.442231	0.59905	1.34744	1.09941	PELI2;FOS
DTLↆ421	Toll Like Receptor TLR1:TLR2 Cascade Homo sapiens R-HSA-168179	2/92	0.442231	0.59905	1.34744	1.09941	PELI2;FOS
DTLↆ422	Toll Like Receptor TLR6:TLR2 Cascade Homo sapiens R-HSA-168188	2/92	0.442231	0.59905	1.34744	1.09941	PELI2;FOS
DTLↆ423	Toll Like Receptor 2 (TLR2) Cascade Homo sapiens R-HSA-181438	2/92	0.442231	0.59905	1.34744	1.09941	PELI2;FOS
DTLↆ424	Interferon gamma signaling Homo sapiens R-HSA-877300	2/93	0.447716	0.60505	1.33256	1.07084	SOCS3;TRIM45
DTLↆ425	Platelet Aggregation (Plug Formation) Homo sapiens R-HSA-76009	1/37	0.454874	0.611838	1.68373	1.32633	ITGB3
DTLↆ426	Apoptotic cleavage of cellular proteins Homo sapiens R-HSA-111465	1/37	0.454874	0.611838	1.68373	1.32633	DSG2
DTLↆ427	Chaperonin-mediated protein folding Homo sapiens R-HSA-390466	2/95	0.458594	0.615111	1.30377	1.01641	TUBB2A;GNG11
DTLↆ428	MAP2K and MAPK activation Homo sapiens R-HSA-5674135	1/38	0.463749	0.615111	1.63814	1.25877	ITGB3
DTLↆ429	Transport of vitamins, nucleosides, and related molecules Homo sapiens R-HSA-425397	1/38	0.463749	0.615111	1.63814	1.25877	SLCO2A1
DTLↆ430	Beta defensins Homo sapiens R-HSA-1461957	1/38	0.463749	0.615111	1.63814	1.25877	DEFB1
DTLↆ431	G1 Phase Homo sapiens R-HSA-69236	1/38	0.463749	0.615111	1.63814	1.25877	CCND1
DTLↆ432	Cyclin D associated events in G1 Homo sapiens R-HSA-69231	1/38	0.463749	0.615111	1.63814	1.25877	CCND1
DTLↆ433	GABA B receptor activation Homo sapiens R-HSA-977444	1/39	0.472479	0.620942	1.59495	1.19583	KCNJ16
DTLↆ434	Activation of GABAB receptors Homo sapiens R-HSA-991365	1/39	0.472479	0.620942	1.59495	1.19583	KCNJ16
DTLↆ435	Activation of NMDA receptor upon glutamate binding and postsynaptic events Homo sapiens R-HSA-442755	1/39	0.472479	0.620942	1.59495	1.19583	GRIN2A
DTLↆ436	mTOR signalling Homo sapiens R-HSA-165159	1/39	0.472479	0.620942	1.59495	1.19583	RRAGD
DTLↆ437	Transport of inorganic cations/anions and amino acids/oligopeptides Homo sapiens R-HSA-425393	2/99	0.479973	0.629343	1.24975	0.91735	SLC12A1;SLC3A1
DTLↆ438	PKB-mediated events Homo sapiens R-HSA-109703	1/40	0.481068	0.629343	1.55397	1.13711	RRAGD
DTLↆ439	Cellular Senescence Homo sapiens R-HSA-2559583	3/161	0.487515	0.635316	1.15086	0.826815	ID1;HIST1H1D;FOS
DTLↆ440	Glycosphingolipid metabolism Homo sapiens R-HSA-1660662	1/41	0.489518	0.635316	1.51505	1.08225	NEU3
DTLↆ441	Pre-NOTCH Transcription and Translation Homo sapiens R-HSA-1912408	1/41	0.489518	0.635316	1.51505	1.08225	CCND1
DTLↆ442	Protein folding Homo sapiens R-HSA-391251	2/101	0.490467	0.635316	1.22438	0.872244	TUBB2A;GNG11
DTLↆ443	Glycerophospholipid biosynthesis Homo sapiens R-HSA-1483206	2/102	0.495664	0.635316	1.21207	0.850702	GPCPD1;LPIN1
DTLↆ444	Netrin-1 signaling Homo sapiens R-HSA-373752	1/42	0.49783	0.635316	1.47802	1.03091	SLIT3
DTLↆ445	EPHB-mediated forward signaling Homo sapiens R-HSA-3928662	1/42	0.49783	0.635316	1.47802	1.03091	EFNB2
DTLↆ446	Cooperation of PDCL (PhLP1) and TRiC/CCT in G-protein beta folding Homo sapiens R-HSA-6814122	1/42	0.49783	0.635316	1.47802	1.03091	GNG11
DTLↆ447	Glucagon-like Peptide-1 (GLP1) regulates insulin secretion Homo sapiens R-HSA-381676	1/42	0.49783	0.635316	1.47802	1.03091	GNG11
DTLↆ448	Fatty Acyl-CoA Biosynthesis Homo sapiens R-HSA-75105	1/42	0.49783	0.635316	1.47802	1.03091	SCD5
DTLↆ449	BMAL1:CLOCK,NPAS2 activates circadian gene expression Homo sapiens R-HSA-1368108	1/42	0.49783	0.635316	1.47802	1.03091	NRIP1
DTLↆ450	Chromatin organization Homo sapiens R-HSA-4839726	4/226	0.502036	0.635838	1.09191	0.752421	HIST3H2A;CCND1;JADE1;ARID5B
DTLↆ451	Chromatin modifying enzymes Homo sapiens R-HSA-3247509	4/226	0.502036	0.635838	1.09191	0.752421	HIST3H2A;CCND1;JADE1;ARID5B
DTLↆ452	Vasopressin regulates renal water homeostasis via Aquaporins Homo sapiens R-HSA-432040	1/43	0.506008	0.635838	1.44275	0.982809	GNG11
DTLↆ453	Amine ligand-binding receptors Homo sapiens R-HSA-375280	1/43	0.506008	0.635838	1.44275	0.982809	HRH1
DTLↆ454	TP53 Regulates Transcription of Cell Death Genes Homo sapiens R-HSA-5633008	1/43	0.506008	0.635838	1.44275	0.982809	NDRG1
DTLↆ455	Iron uptake and transport Homo sapiens R-HSA-917937	1/43	0.506008	0.635838	1.44275	0.982809	SLC22A17
DTLↆ456	Signaling by FGFR2 in disease Homo sapiens R-HSA-5655253	1/43	0.506008	0.635838	1.44275	0.982809	FGF9
DTLↆ457	Phase 0 - rapid depolarisation Homo sapiens R-HSA-5576892	1/44	0.514052	0.643126	1.40913	0.937678	CACNB2
DTLↆ458	Intra-Golgi traffic Homo sapiens R-HSA-6811438	1/44	0.514052	0.643126	1.40913	0.937678	CUX1
DTLↆ459	HATs acetylate histones Homo sapiens R-HSA-3214847	2/107	0.521138	0.648778	1.15406	0.752148	HIST3H2A;JADE1
DTLↆ460	ABC-family proteins mediated transport Homo sapiens R-HSA-382556	1/45	0.521966	0.648778	1.37703	0.895282	ABCB1
DTLↆ461	Signaling by ERBB2 Homo sapiens R-HSA-1227986	1/45	0.521966	0.648778	1.37703	0.895282	ERBB4
DTLↆ462	G alpha (z) signalling events Homo sapiens R-HSA-418597	1/46	0.529752	0.65703	1.34636	0.855408	GNG11
DTLↆ463	Antigen activates B Cell Receptor (BCR) leading to generation of second messengers Homo sapiens R-HSA-983695	1/47	0.537411	0.660808	1.31703	0.817865	BLNK
DTLↆ464	Defensins Homo sapiens R-HSA-1461973	1/47	0.537411	0.660808	1.31703	0.817865	DEFB1
DTLↆ465	NOTCH1 Intracellular Domain Regulates Transcription Homo sapiens R-HSA-2122947	1/47	0.537411	0.660808	1.31703	0.817865	TLE1
DTLↆ466	Nucleotide-binding domain, leucine rich repeat containing receptor (NLR) signaling pathways Homo sapiens R-HSA-168643	1/47	0.537411	0.660808	1.31703	0.817865	TXNIP
DTLↆ467	G beta:gamma signalling through PI3Kgamma Homo sapiens R-HSA-392451	1/48	0.544946	0.666756	1.28894	0.782477	GNG11
DTLↆ468	Death Receptor Signalling Homo sapiens R-HSA-73887	1/48	0.544946	0.666756	1.28894	0.782477	TNFSF10
DTLↆ469	Activated TLR4 signalling Homo sapiens R-HSA-166054	2/112	0.545739	0.666756	1.10132	0.666977	PELI2;FOS
DTLↆ470	Amino acid and oligopeptide SLC transporters Homo sapiens R-HSA-425374	1/49	0.552358	0.670553	1.26202	0.749085	SLC3A1
DTLↆ471	Phospholipase C-mediated cascade; FGFR2 Homo sapiens R-HSA-5654221	1/49	0.552358	0.670553	1.26202	0.749085	FGF9
DTLↆ472	Cross-presentation of soluble exogenous antigens (endosomes) Homo sapiens R-HSA-1236978	1/49	0.552358	0.670553	1.26202	0.749085	MRC2
DTLↆ473	Class I MHC mediated antigen processing & presentation Homo sapiens R-HSA-983169	5/305	0.554473	0.671054	1.00911	0.595113	MRC2;RNF144B;SOCS3;ZBTB16;KLHL13
DTLↆ474	Ubiquitin-dependent degradation of Cyclin D1 Homo sapiens R-HSA-69229	1/50	0.55965	0.671054	1.23621	0.717547	CCND1
DTLↆ475	Ubiquitin-dependent degradation of Cyclin D Homo sapiens R-HSA-75815	1/50	0.55965	0.671054	1.23621	0.717547	CCND1
DTLↆ476	Regulation of ornithine decarboxylase (ODC) Homo sapiens R-HSA-350562	1/50	0.55965	0.671054	1.23621	0.717547	ODC1
DTLↆ477	Neurotransmitter Release Cycle Homo sapiens R-HSA-112310	1/51	0.566824	0.671054	1.21142	0.687731	SLC6A13
DTLↆ478	G-protein beta:gamma signalling Homo sapiens R-HSA-397795	1/51	0.566824	0.671054	1.21142	0.687731	GNG11
DTLↆ479	Aquaporin-mediated transport Homo sapiens R-HSA-445717	1/51	0.566824	0.671054	1.21142	0.687731	GNG11
DTLↆ480	Ion homeostasis Homo sapiens R-HSA-5578775	1/51	0.566824	0.671054	1.21142	0.687731	FXYD6
DTLↆ481	Nuclear Envelope Breakdown Homo sapiens R-HSA-2980766	1/51	0.566824	0.671054	1.21142	0.687731	LPIN1
DTLↆ482	mRNA 3'-end processing Homo sapiens R-HSA-72187	1/51	0.566824	0.671054	1.21142	0.687731	SRSF3
DTLↆ483	Post-Elongation Processing of Intron-Containing pre-mRNA Homo sapiens R-HSA-112296	1/51	0.566824	0.671054	1.21142	0.687731	SRSF3
DTLↆ484	Nuclear Receptor transcription pathway Homo sapiens R-HSA-383280	1/51	0.566824	0.671054	1.21142	0.687731	AR
DTLↆ485	GPCR ligand binding Homo sapiens R-HSA-500792	7/447	0.592317	0.699789	0.9623	0.503969	C5;EDN1;HRH1;EDN2;PTGER2;AVPR1A;GNG11
DTLↆ486	Constitutive Signaling by NOTCH1 HD+PEST Domain Mutants Homo sapiens R-HSA-2894862	1/57	0.607484	0.710384	1.08129	0.53895	JAG1
DTLↆ487	Signaling by NOTCH1 in Cancer Homo sapiens R-HSA-2644603	1/57	0.607484	0.710384	1.08129	0.53895	JAG1
DTLↆ488	Signaling by NOTCH1 PEST Domain Mutants in Cancer Homo sapiens R-HSA-2644602	1/57	0.607484	0.710384	1.08129	0.53895	JAG1
DTLↆ489	Constitutive Signaling by NOTCH1 PEST Domain Mutants Homo sapiens R-HSA-2644606	1/57	0.607484	0.710384	1.08129	0.53895	JAG1
DTLↆ490	Signaling by NOTCH1 HD+PEST Domain Mutants in Cancer Homo sapiens R-HSA-2894858	1/57	0.607484	0.710384	1.08129	0.53895	JAG1
DTLↆ491	Antigen processing: Ubiquitination & Proteasome degradation Homo sapiens R-HSA-983168	4/260	0.61252	0.714814	0.945239	0.463332	RNF144B;SOCS3;ZBTB16;KLHL13
DTLↆ492	Formation of the beta-catenin:TCF transactivating complex Homo sapiens R-HSA-201722	1/58	0.61388	0.714946	1.06227	0.51834	TLE1
DTLↆ493	DNA Damage/Telomere Stress Induced Senescence Homo sapiens R-HSA-2559586	1/59	0.620173	0.71638	1.0439	0.498731	HIST1H1D
DTLↆ494	SCF(Skp2)-mediated degradation of p27/p21 Homo sapiens R-HSA-187577	1/59	0.620173	0.71638	1.0439	0.498731	CCND1
DTLↆ495	Interferon Signaling Homo sapiens R-HSA-913531	3/196	0.620211	0.71638	0.940463	0.449255	EGR1;SOCS3;TRIM45
DTLↆ496	Cleavage of Growing Transcript in the Termination Region Homo sapiens R-HSA-109688	1/60	0.626363	0.71638	1.02616	0.480061	SRSF3
DTLↆ497	RNA Polymerase II Transcription Termination Homo sapiens R-HSA-73856	1/60	0.626363	0.71638	1.02616	0.480061	SRSF3
DTLↆ498	Post-Elongation Processing of the Transcript Homo sapiens R-HSA-76044	1/60	0.626363	0.71638	1.02616	0.480061	SRSF3
DTLↆ499	RHO GTPases activate PKNs Homo sapiens R-HSA-5625740	1/60	0.626363	0.71638	1.02616	0.480061	AR
DTLↆ500	HDACs deacetylate histones Homo sapiens R-HSA-3214815	1/60	0.626363	0.71638	1.02616	0.480061	HIST3H2A
DTLↆ501	MAP kinase activation in TLR cascade Homo sapiens R-HSA-450294	1/60	0.626363	0.71638	1.02616	0.480061	FOS
DTLↆ502	Biological oxidations Homo sapiens R-HSA-211859	3/199	0.630441	0.717615	0.925925	0.427162	CYP27A1;ALDH1A1;UGT2B7
DTLↆ503	ER to Golgi Anterograde Transport Homo sapiens R-HSA-199977	2/131	0.630996	0.717615	0.9382	0.432	FOLR1;CTSC
DTLↆ504	Ca2+ pathway Homo sapiens R-HSA-4086398	1/61	0.632453	0.717615	1.009	0.462273	GNG11
DTLↆ505	TP53 Regulates Transcription of DNA Repair Genes Homo sapiens R-HSA-6796648	1/61	0.632453	0.717615	1.009	0.462273	FOS
DTLↆ506	SLC-mediated transmembrane transport Homo sapiens R-HSA-425407	4/268	0.636223	0.720135	0.916218	0.414319	SLCO2A1;SLC12A1;SLC6A13;SLC3A1
DTLↆ507	Metabolism of amino acids and derivatives Homo sapiens R-HSA-71291	5/335	0.637444	0.720135	0.915956	0.412445	SLC6A8;ODC1;PHGDH;CRYM;AASS
DTLↆ508	Cytochrome P450 - arranged by substrate type Homo sapiens R-HSA-211897	1/62	0.638444	0.720135	0.99241	0.445316	CYP27A1
DTLↆ509	Circadian Clock Homo sapiens R-HSA-400253	1/63	0.644338	0.725354	0.976354	0.429139	NRIP1
DTLↆ510	Cardiac conduction Homo sapiens R-HSA-5576891	2/135	0.647276	0.727234	0.909798	0.395746	CACNB2;FXYD6
DTLↆ511	Semaphorin interactions Homo sapiens R-HSA-373755	1/67	0.666969	0.744977	0.916994	0.371393	SEMA6D
DTLↆ512	Macroautophagy Homo sapiens R-HSA-1632852	1/67	0.666969	0.744977	0.916994	0.371393	RRAGD
DTLↆ513	Regulation of RAS by GAPs Homo sapiens R-HSA-5658442	1/67	0.666969	0.744977	0.916994	0.371393	RASA3
DTLↆ514	Transport of Mature mRNA derived from an Intron-Containing Transcript Homo sapiens R-HSA-159236	1/68	0.672399	0.748126	0.903261	0.358507	SRSF3
DTLↆ515	Cyclin E associated events during G1/S transition Homo sapiens R-HSA-69202	1/68	0.672399	0.748126	0.903261	0.358507	CCND1
DTLↆ516	Metabolism of proteins Homo sapiens R-HSA-392499	16/1074	0.675943	0.750611	0.911141	0.356845	NAPSA;GALNT14;IGFBP4;GNG11;THBS1;GALNT10;THSD4;ADAMTS15;NEU3;TUBB2A;GMDS;ADAMTS1;ST3GAL5;GCNT4;FOLR1;CTSC
DTLↆ517	Cyclin A:Cdk2-associated events at S phase entry Homo sapiens R-HSA-69656	1/69	0.677741	0.751152	0.889933	0.346175	CCND1
DTLↆ518	Fatty acid, triacylglycerol, and ketone body metabolism Homo sapiens R-HSA-535734	3/217	0.687781	0.759766	0.84726	0.317117	SCD5;LPIN1;MED13L
DTLↆ519	Lipid digestion, mobilization, and transport Homo sapiens R-HSA-73923	1/71	0.688165	0.759766	0.864418	0.323056	CAV1
DTLↆ520	Vesicle-mediated transport Homo sapiens R-HSA-5653656	7/492	0.691048	0.761482	0.870972	0.321864	DAB2;CUX1;COL4A2;COL4A1;FOLR1;CTSC;DNM1
DTLↆ521	TRAF6 Mediated Induction of proinflammatory cytokines Homo sapiens R-HSA-168180	1/72	0.69325	0.762442	0.8522	0.312215	FOS
DTLↆ522	Sphingolipid metabolism Homo sapiens R-HSA-428157	1/74	0.703174	0.7704	0.828767	0.291851	NEU3
DTLↆ523	Transport of Mature Transcript to Cytoplasm Homo sapiens R-HSA-72202	1/74	0.703174	0.7704	0.828767	0.291851	SRSF3
DTLↆ524	G alpha (12/13) signalling events Homo sapiens R-HSA-416482	1/75	0.708016	0.774223	0.817526	0.282283	GNG11
DTLↆ525	Senescence-Associated Secretory Phenotype (SASP) Homo sapiens R-HSA-2559582	1/77	0.717463	0.781571	0.795931	0.264275	FOS
DTLↆ526	RNA polymerase II transcribes snRNA genes Homo sapiens R-HSA-6807505	1/77	0.717463	0.781571	0.795931	0.264275	NABP1
DTLↆ527	COPI-mediated anterograde transport Homo sapiens R-HSA-6807878	1/78	0.722072	0.7851	0.785554	0.2558	FOLR1
DTLↆ528	Transcriptional regulation of white adipocyte differentiation Homo sapiens R-HSA-381340	1/79	0.726606	0.788533	0.775443	0.247654	MED13L
DTLↆ529	Complement cascade Homo sapiens R-HSA-166658	1/80	0.731067	0.791874	0.765588	0.239821	C5
DTLↆ530	Phospholipid metabolism Homo sapiens R-HSA-1483257	2/161	0.739505	0.798284	0.760013	0.229352	GPCPD1;LPIN1
DTLↆ531	Antigen processing-Cross presentation Homo sapiens R-HSA-1236975	1/82	0.739771	0.798284	0.746609	0.225039	MRC2
DTLↆ532	Transport to the Golgi and subsequent modification Homo sapiens R-HSA-948021	2/162	0.742604	0.798997	0.755224	0.224749	FOLR1;CTSC
DTLↆ533	Metabolism Homo sapiens R-HSA-1430728	28/1908	0.743221	0.798997	0.892363	0.26482	ABCB1;ODC1;MT1X;HS6ST1;NEU3;GPC3;AOX1;PHGDH;GPC4;CRYM;AASS;CAV1;SCD5;BGN;GPCPD1;GNG11;MED13L;CYP27A1;CACNB2;MARCKS;SLC6A8;GNAQ;RBP1;ALDH1A1;LPIN1;SLC27A2;UGT2B7;CHST3
DTLↆ534	Class B/2 (Secretin family receptors) Homo sapiens R-HSA-373080	1/84	0.748194	0.802837	0.728544	0.211346	GNG11
DTLↆ535	Activation of anterior HOX genes in hindbrain development during early embryogenesis Homo sapiens R-HSA-5617472	1/89	0.768081	0.821102	0.686974	0.181265	PBX1
DTLↆ536	Activation of HOX genes during differentiation Homo sapiens R-HSA-5619507	1/89	0.768081	0.821102	0.686974	0.181265	PBX1
DTLↆ537	Oxidative Stress Induced Senescence Homo sapiens R-HSA-2559580	1/91	0.775591	0.827586	0.671639	0.170684	FOS
DTLↆ538	MAPK6/MAPK4 signaling Homo sapiens R-HSA-5687128	1/92	0.779254	0.829949	0.664225	0.16567	FOXO3
DTLↆ539	MyD88-independent TLR3/TLR4 cascade Homo sapiens R-HSA-166166	1/97	0.796695	0.84382	0.629469	0.143067	FOS
DTLↆ540	Toll Like Receptor 3 (TLR3) Cascade Homo sapiens R-HSA-168164	1/97	0.796695	0.84382	0.629469	0.143067	FOS
DTLↆ541	TRIF-mediated TLR3/TLR4 signaling Homo sapiens R-HSA-937061	1/97	0.796695	0.84382	0.629469	0.143067	FOS
DTLↆ542	Metabolism of water-soluble vitamins and cofactors Homo sapiens R-HSA-196849	1/98	0.800015	0.845773	0.622948	0.138995	AOX1
DTLↆ543	Phase II conjugation Homo sapiens R-HSA-156580	1/100	0.806493	0.851051	0.610301	0.131251	UGT2B7
DTLↆ544	Transport of glucose and other sugars, bile salts and organic acids, metal ions and amine compounds Homo sapiens R-HSA-425366	1/101	0.809654	0.852815	0.604167	0.127569	SLC6A13
DTLↆ545	Membrane Trafficking Homo sapiens R-HSA-199991	5/420	0.815629	0.857533	0.725151	0.147782	DAB2;CUX1;FOLR1;CTSC;DNM1
DTLↆ546	Transcriptional Regulation by TP53 Homo sapiens R-HSA-3700989	4/348	0.819984	0.860532	0.700246	0.138978	SESN3;RRAGD;FOS;NDRG1
DTLↆ547	Mitotic Prophase Homo sapiens R-HSA-68875	1/107	0.827563	0.866899	0.569794	0.107845	LPIN1
DTLↆ548	Muscle contraction Homo sapiens R-HSA-397014	2/196	0.830588	0.86848	0.62178	0.115416	CACNB2;FXYD6
DTLↆ549	G1/S Transition Homo sapiens R-HSA-69206	1/112	0.841198	0.877483	0.543988	0.0940711	CCND1
DTLↆ550	Metabolism of lipids and lipoproteins Homo sapiens R-HSA-556833	8/659	0.843566	0.877483	0.737482	0.125459	CYP27A1;NEU3;CAV1;SCD5;GPCPD1;LPIN1;SLC27A2;MED13L
DTLↆ551	PPARA activates gene expression Homo sapiens R-HSA-1989781	1/113	0.843793	0.877483	0.539104	0.0915659	MED13L
DTLↆ552	Signaling by GPCR Homo sapiens R-HSA-372790	17/1293	0.848354	0.880524	0.795869	0.130886	KL;EDN1;EDN2;PTGER2;ITGB3;AVPR1A;GNG11;GRIN2A;C5;HRH1;FGF9;RASA3;ERBB4;GNAQ;PDE4B;FGFR4;FGFR3
DTLↆ553	Cellular responses to stress Homo sapiens R-HSA-2262752	4/367	0.850201	0.880524	0.662942	0.107584	RRAGD;ID1;HIST1H1D;FOS
DTLↆ554	Regulation of lipid metabolism by Peroxisome proliferator-activated receptor alpha (PPARalpha) Homo sapiens R-HSA-400206	1/116	0.851327	0.880524	0.52496	0.084497	MED13L
DTLↆ555	Rho GTPase cycle Homo sapiens R-HSA-194840	1/122	0.865326	0.89339	0.498776	0.0721476	ARHGAP8
DTLↆ556	RNA Polymerase II Transcription Homo sapiens R-HSA-73857	1/124	0.869694	0.894676	0.490615	0.068497	SRSF3
DTLↆ557	S Phase Homo sapiens R-HSA-69242	1/124	0.869694	0.894676	0.490615	0.068497	CCND1
DTLↆ558	mRNA Splicing - Major Pathway Homo sapiens R-HSA-72163	1/134	0.889503	0.913414	0.453495	0.0531008	SRSF3
DTLↆ559	Mitotic G1-G1/S phases Homo sapiens R-HSA-453279	1/136	0.893089	0.915456	0.446731	0.0505115	CCND1
DTLↆ560	G alpha (i) signalling events Homo sapiens R-HSA-418594	2/240	0.90404	0.924048	0.505685	0.0510142	C5;GNG11
DTLↆ561	mRNA Splicing Homo sapiens R-HSA-72172	1/144	0.906309	0.924048	0.421566	0.0414717	SRSF3
DTLↆ562	Beta-catenin independent WNT signaling Homo sapiens R-HSA-3858494	1/144	0.906309	0.924048	0.421566	0.0414717	GNG11
DTLↆ563	Generic Transcription Pathway Homo sapiens R-HSA-212436	9/812	0.915087	0.93134	0.669357	0.0593965	AR;SMAD3;SESN3;RRAGD;FOS;JUNB;NDRG1;ZNF124;SMAD7
DTLↆ564	RHO GTPase Effectors Homo sapiens R-HSA-195258	2/255	0.921388	0.936091	0.475336	0.0389179	AR;FLNA
DTLↆ565	Immunoregulatory interactions between a Lymphoid and a non-Lymphoid cell Homo sapiens R-HSA-198933	1/157	0.924404	0.937493	0.386178	0.0303559	CD200
DTLↆ566	Signaling by Rho GTPases Homo sapiens R-HSA-194315	3/367	0.939507	0.951126	0.494275	0.0308428	AR;ARHGAP8;FLNA
DTLↆ567	Intra-Golgi and retrograde Golgi-to-ER traffic Homo sapiens R-HSA-6811442	1/179	0.947442	0.957468	0.338067	0.0182519	CUX1
DTLↆ568	Processing of Capped Intron-Containing Pre-mRNA Homo sapiens R-HSA-72203	1/193	0.958305	0.966741	0.313191	0.0133386	SRSF3
DTLↆ569	GPCR downstream signaling Homo sapiens R-HSA-388396	9/983	0.980766	0.98766	0.546841	0.0106207	C5;EDN1;HRH1;EDN2;PTGER2;GNAQ;PDE4B;AVPR1A;GNG11
DTLↆ570	M Phase Homo sapiens R-HSA-68886	1/268	0.987971	0.99317	0.224349	0.00271514	LPIN1
DTLↆ571	Cell Cycle, Mitotic Homo sapiens R-HSA-69278	2/462	0.995837	0.999325	0.258649	0.00107913	CCND1;LPIN1
DTLↆ572	Cell Cycle Homo sapiens R-HSA-1640170	2/566	0.999125	0.999865	0.209813	0.000183767	CCND1;LPIN1
DTLↆ573	Gene Expression Homo sapiens R-HSA-74160	11/1631	0.999865	0.999865	0.390432	5.25205e-05	AR;SMAD3;SESN3;RRAGD;SRSF3;NABP1;FOS;JUNB;NDRG1;ZNF124;SMAD7

## Sheet: DTL up
	Pathways enriched in transcripts enhanced with T2D in descending thin limb cells (DTL↑)
	Term	Overlap	P value	Adjusted Pvalue	Odds Ratio	Combined Score	Genes
DTL↑1	Constitutive Signaling by NOTCH1 HD+PEST Domain Mutants Homo sapiens R-HSA-2894862	21/57	0.0123055	0.051041	1.96506	8.64177	PSENEN;JAG2;HDAC2;HDAC3;HDAC10;HDAC1;HDAC11;CUL1;MIB2;CCNC;RBPJ;RBX1;NCOR2;APH1A;KAT2B;NCOR1;APH1B;SNW1;UBC;RPS27A;SKP1
DTL↑2	Signaling by NOTCH1 in Cancer Homo sapiens R-HSA-2644603	21/57	0.0123055	0.051041	1.96506	8.64177	PSENEN;JAG2;HDAC2;HDAC3;HDAC10;HDAC1;HDAC11;CUL1;MIB2;CCNC;RBPJ;RBX1;NCOR2;APH1A;KAT2B;NCOR1;APH1B;SNW1;UBC;RPS27A;SKP1
DTL↑3	Signaling by NOTCH1 PEST Domain Mutants in Cancer Homo sapiens R-HSA-2644602	21/57	0.0123055	0.051041	1.96506	8.64177	PSENEN;JAG2;HDAC2;HDAC3;HDAC10;HDAC1;HDAC11;CUL1;MIB2;CCNC;RBPJ;RBX1;NCOR2;APH1A;KAT2B;NCOR1;APH1B;SNW1;UBC;RPS27A;SKP1
DTL↑4	Constitutive Signaling by NOTCH1 PEST Domain Mutants Homo sapiens R-HSA-2644606	21/57	0.0123055	0.051041	1.96506	8.64177	PSENEN;JAG2;HDAC2;HDAC3;HDAC10;HDAC1;HDAC11;CUL1;MIB2;CCNC;RBPJ;RBX1;NCOR2;APH1A;KAT2B;NCOR1;APH1B;SNW1;UBC;RPS27A;SKP1
DTL↑5	Signaling by NOTCH1 HD+PEST Domain Mutants in Cancer Homo sapiens R-HSA-2894858	21/57	0.0123055	0.051041	1.96506	8.64177	PSENEN;JAG2;HDAC2;HDAC3;HDAC10;HDAC1;HDAC11;CUL1;MIB2;CCNC;RBPJ;RBX1;NCOR2;APH1A;KAT2B;NCOR1;APH1B;SNW1;UBC;RPS27A;SKP1
DTL↑6	RNA Polymerase II Pre-transcription Events Homo sapiens R-HSA-674695	23/64	0.0125779	0.0520202	1.88996	8.2701	GTF2A1;SUPT16H;GTF2A2;NCBP1;TAF13;GTF2B;TAF10;TAF11;SUPT4H1;GTF2F2;GTF2H4;GTF2E2;CDK9;POLR2B;POLR2C;POLR2E;TCEA1;NELFCD;POLR2H;MNAT1;POLR2J;POLR2K;POLR2L
DTL↑7	Toll-Like Receptors Cascades Homo sapiens R-HSA-168898	44/140	0.0127032	0.0523871	1.54574	6.74854	ATF1;APP;DHX9;UNC93B1;UBE2D2;UBE2D3;ITGB2;CUL1;UBE2D1;HMGB1;ECSIT;TANK;EEA1;PPP2CA;PPP2CB;MAPK9;TBK1;SOCS1;IRAK1;CTSL;CTSK;UBC;MAPK1;FADD;RPS27A;SKP1;CTSB;MAP2K3;DUSP3;MAP3K1;FBXW11;PTPN11;CNPY3;IRAK4;NFKB1;DNM2;SIGIRR;NFKBIA;CREB1;IRF3;TNIP2;PELI1;UBE2V1;TLR5
DTL↑8	Base-Excision Repair, AP Site Formation Homo sapiens R-HSA-73929	6/10	0.0127975	0.0524734	5.04694	21.9971	MBD4;MPG;NTHL1;TDG;NEIL1;UNG
DTL↑9	Gap junction degradation Homo sapiens R-HSA-190873	6/10	0.0127975	0.0524734	5.04694	21.9971	MYO6;CLTC;CLTB;CLTA;AP2M1;DNM2
DTL↑10	Activation of anterior HOX genes in hindbrain development during early embryogenesis Homo sapiens R-HSA-5617472	30/89	0.0132058	0.053839	1.7137	7.41536	RARG;PAXIP1;HDAC3;HOXD1;ASH2L;CTCF;YY1;PAGR1;RBBP4;POLR2B;POLR2C;POLR2E;RBBP7;POLR2H;PKNOX1;POLR2J;HIST1H2AC;POLR2K;POLR2L;SUZ12;H2AFZ;NCOA3;PCGF2;H3F3A;NCOR1;HOXB4;RARB;HOXB2;HOXD3;AJUBA
DTL↑11	Activation of HOX genes during differentiation Homo sapiens R-HSA-5619507	30/89	0.0132058	0.053839	1.7137	7.41536	RARG;PAXIP1;HDAC3;HOXD1;ASH2L;CTCF;YY1;PAGR1;RBBP4;POLR2B;POLR2C;POLR2E;RBBP7;POLR2H;PKNOX1;POLR2J;HIST1H2AC;POLR2K;POLR2L;SUZ12;H2AFZ;NCOA3;PCGF2;H3F3A;NCOR1;HOXB4;RARB;HOXB2;HOXD3;AJUBA
DTL↑12	EPHA-mediated growth cone collapse Homo sapiens R-HSA-3928663	14/34	0.0134319	0.0546054	2.35691	10.1586	HSP90AA1;YES1;EPHA6;SHB;EFNA4;RHOA;PTK2;MYL12B;VEGFA;MYL6;EFNA3;FYN;MYH10;EPHA2
DTL↑13	RNA Polymerase II HIV Promoter Escape Homo sapiens R-HSA-167162	17/44	0.0139346	0.0555442	2.1204	9.06128	GTF2A1;GTF2A2;TAF13;GTF2B;TAF10;TAF11;GTF2F2;GTF2H4;GTF2E2;POLR2B;POLR2C;POLR2E;POLR2H;MNAT1;POLR2J;POLR2K;POLR2L
DTL↑14	RNA Polymerase II Promoter Escape Homo sapiens R-HSA-73776	17/44	0.0139346	0.0555442	2.1204	9.06128	GTF2A1;GTF2A2;TAF13;GTF2B;TAF10;TAF11;GTF2F2;GTF2H4;GTF2E2;POLR2B;POLR2C;POLR2E;POLR2H;MNAT1;POLR2J;POLR2K;POLR2L
DTL↑15	RNA Polymerase II Transcription Initiation And Promoter Clearance Homo sapiens R-HSA-76042	17/44	0.0139346	0.0555442	2.1204	9.06128	GTF2A1;GTF2A2;TAF13;GTF2B;TAF10;TAF11;GTF2F2;GTF2H4;GTF2E2;POLR2B;POLR2C;POLR2E;POLR2H;MNAT1;POLR2J;POLR2K;POLR2L
DTL↑16	RNA Polymerase II Transcription Initiation Homo sapiens R-HSA-75953	17/44	0.0139346	0.0555442	2.1204	9.06128	GTF2A1;GTF2A2;TAF13;GTF2B;TAF10;TAF11;GTF2F2;GTF2H4;GTF2E2;POLR2B;POLR2C;POLR2E;POLR2H;MNAT1;POLR2J;POLR2K;POLR2L
DTL↑17	RNA Polymerase II Transcription Pre-Initiation And Promoter Opening Homo sapiens R-HSA-73779	17/44	0.0139346	0.0555442	2.1204	9.06128	GTF2A1;GTF2A2;TAF13;GTF2B;TAF10;TAF11;GTF2F2;GTF2H4;GTF2E2;POLR2B;POLR2C;POLR2E;POLR2H;MNAT1;POLR2J;POLR2K;POLR2L
DTL↑18	HIV Transcription Initiation Homo sapiens R-HSA-167161	17/44	0.0139346	0.0555442	2.1204	9.06128	GTF2A1;GTF2A2;TAF13;GTF2B;TAF10;TAF11;GTF2F2;GTF2H4;GTF2E2;POLR2B;POLR2C;POLR2E;POLR2H;MNAT1;POLR2J;POLR2K;POLR2L
DTL↑19	PLC beta mediated events Homo sapiens R-HSA-112043	17/44	0.0139346	0.0555442	2.1204	9.06128	PDE1A;GNAI3;ITPR2;ADCY3;PLA2G4A;GNAI1;ADCY5;GNAI2;GNAO1;CREB1;PLCB4;PRKAR2B;PRKAR1A;PRKAR2A;MAPK1;PLCB1;CALM1
DTL↑20	Pausing and recovery of Tat-mediated HIV elongation Homo sapiens R-HSA-167238	13/31	0.0143049	0.0567046	2.43152	10.327	SUPT16H;SUPT4H1;GTF2F2;CDK9;POLR2B;POLR2C;POLR2E;TCEA1;NELFCD;POLR2H;POLR2J;POLR2K;POLR2L
DTL↑21	Tat-mediated HIV elongation arrest and recovery Homo sapiens R-HSA-167243	13/31	0.0143049	0.0567046	2.43152	10.327	SUPT16H;SUPT4H1;GTF2F2;CDK9;POLR2B;POLR2C;POLR2E;TCEA1;NELFCD;POLR2H;POLR2J;POLR2K;POLR2L
DTL↑22	Centrosome maturation Homo sapiens R-HSA-380287	27/79	0.0149597	0.0585647	1.7496	7.3525	YWHAE;CEP57;DCTN2;TUBGCP2;CETN2;SSNA1;DCTN3;ACTR1A;CCNB1;HAUS8;HAUS7;PRKAR2B;YWHAG;OFD1;DYNC1H1;HSP90AA1;CDK11A;TUBB;TUBG1;TUBB4B;CDK11B;TUBA4A;HAUS1;AKAP9;TUBGCP4;MAPRE1;PAFAH1B1
DTL↑23	Recruitment of mitotic centrosome proteins and complexes Homo sapiens R-HSA-380270	27/79	0.0149597	0.0585647	1.7496	7.3525	YWHAE;CEP57;DCTN2;TUBGCP2;CETN2;SSNA1;DCTN3;ACTR1A;CCNB1;HAUS8;HAUS7;PRKAR2B;YWHAG;OFD1;DYNC1H1;HSP90AA1;CDK11A;TUBB;TUBG1;TUBB4B;CDK11B;TUBA4A;HAUS1;AKAP9;TUBGCP4;MAPRE1;PAFAH1B1
DTL↑24	The role of Nef in HIV-1 replication and disease pathogenesis Homo sapiens R-HSA-164952	12/28	0.0151256	0.0585647	2.52481	10.5824	ARF1;AP1G1;AP2S1;AP1S2;ATP6V1H;FYN;RAC1;AP2B1;AP2A2;PAK2;AP1M2;AP2M1
DTL↑25	RNA Polymerase III Transcription Initiation From Type 3 Promoter Homo sapiens R-HSA-76071	12/28	0.0151256	0.0585647	2.52481	10.5824	ZNF143;CRCP;SNAPC1;POLR3GL;SNAPC3;POLR3D;POLR2E;POLR1D;POLR2H;POLR3K;POLR2K;POLR2L
DTL↑26	WNT5A-dependent internalization of FZD2, FZD5 and ROR2 Homo sapiens R-HSA-5140745	7/13	0.0151293	0.0585647	3.92575	16.4533	CLTC;CLTB;AP2S1;CLTA;AP2B1;AP2A2;AP2M1
DTL↑27	Advanced glycosylation endproduct receptor signaling Homo sapiens R-HSA-879415	7/13	0.0151293	0.0585647	3.92575	16.4533	APP;LGALS3;CAPZA1;CAPZA2;MAPK1;HMGB1;DDOST
DTL↑28	Purine salvage Homo sapiens R-HSA-74217	7/13	0.0151293	0.0585647	3.92575	16.4533	DGUOK;GMPR2;ADK;GMPR;AMPD2;HPRT1;APRT
DTL↑29	RNA Polymerase III Abortive And Retractive Initiation Homo sapiens R-HSA-749476	16/41	0.0151425	0.0585647	2.15513	9.03055	ZNF143;CRCP;SSB;GTF3C6;POLR3GL;GTF3A;SNAPC1;SNAPC3;POLR3D;NFIC;POLR2E;POLR1D;POLR2H;POLR3K;POLR2K;POLR2L
DTL↑30	RNA Polymerase III Transcription Homo sapiens R-HSA-74158	16/41	0.0151425	0.0585647	2.15513	9.03055	ZNF143;CRCP;SSB;GTF3C6;POLR3GL;GTF3A;SNAPC1;SNAPC3;POLR3D;NFIC;POLR2E;POLR1D;POLR2H;POLR3K;POLR2K;POLR2L
DTL↑31	rRNA modification in the nucleus Homo sapiens R-HSA-6790901	21/58	0.0152119	0.0586743	1.91183	8.00229	RPS9;NOP14;DDX49;IMP3;DIMT1;KRR1;DDX52;WDR46;UTP18;WDR43;RRP9;FBL;TRMT112;EMG1;DKC1;BMS1;NHP2;RRP36;RPS2;DCAF13;NOP10
DTL↑32	APC-Cdc20 mediated degradation of Nek2A Homo sapiens R-HSA-179409	11/25	0.0158376	0.0609236	2.64481	10.9637	ANAPC15;ANAPC16;CDC26;UBC;CDC27;UBE2E1;UBE2D1;ANAPC5;BUB3;RPS27A;ANAPC11
DTL↑33	TP53 Regulates Transcription of Cell Cycle Genes Homo sapiens R-HSA-6791312	18/48	0.0161865	0.0620988	2.02067	8.33237	NPM1;PCNA;CDKN1B;CNOT6L;GADD45A;PRMT1;CNOT4;CCNB1;CNOT7;TFDP2;PCBP4;CNOT11;CNOT2;CARM1;CNOT3;CDK2;BAX;E2F4
DTL↑34	Spry regulation of FGF signaling Homo sapiens R-HSA-1295596	8/16	0.0162415	0.0621027	3.36522	13.8654	PPP2CA;PPP2CB;UBC;MAPK1;PTPN11;GRB2;CBL;RPS27A
DTL↑35	Signaling by Rho GTPases Homo sapiens R-HSA-194315	102/367	0.0162743	0.0621027	1.30039	5.35521	CYFIP2;NCKAP1;RTKN;FAM13B;MYLK;ACTG1;PPP1CB;PPP1CC;SYDE1;OPHN1;KIF5B;HIST1H2AC;RALBP1;CYBA;TIAM1;MYL6;CLIP1;PFN1;PFN2;KLC1;PMF1;MYL12B;SKA2;ARHGAP12;RHOT2;RHOT1;RHPN1;DVL3;RHPN2;SRGAP3;MYH10;STARD13;H3F3A;ARHGAP29;ARPC5;PTK2;ARPC2;ARPC3;NOXA1;GRB2;NF2;CALM1;YWHAE;ITGB1;CDKN1B;GDI1;YWHAB;ARPC1B;RASGRF2;ARPC1A;GDI2;BRK1;WASL;ARHGAP4;YWHAQ;PPP2R5E;MCF2L;RAC1;YWHAG;YWHAH;VAV3;ACTR3;NCOA2;ACTR2;NUDC;A…
DTL↑36	CTLA4 inhibitory signaling Homo sapiens R-HSA-389513	10/22	0.0163562	0.0622493	2.80485	11.5368	PPP2CA;PPP2CB;YES1;PDPK1;PPP2R5E;AKT2;PPP2R5A;AKT1;PTPN11;FYN
DTL↑37	Phosphorylation of the APC/C Homo sapiens R-HSA-176412	9/19	0.0165546	0.0628373	3.02897	12.4221	CCNB1;ANAPC15;ANAPC16;CDC26;CDC27;UBE2E1;UBE2D1;ANAPC5;ANAPC11
DTL↑38	G-protein mediated events Homo sapiens R-HSA-112040	17/45	0.0177143	0.0670611	2.04454	8.24642	PDE1A;GNAI3;ITPR2;ADCY3;PLA2G4A;GNAI1;ADCY5;GNAI2;GNAO1;CREB1;PLCB4;PRKAR2B;PRKAR1A;PRKAR2A;MAPK1;PLCB1;CALM1
DTL↑39	Regulation of HSF1-mediated heat shock response Homo sapiens R-HSA-3371453	27/80	0.0177617	0.0670632	1.71648	6.91862	YWHAE;GSK3B;RPS19BP1;MRPL18;HSPA13;BAG4;HSPH1;BAG5;DNAJB6;BAG3;TPR;BAG1;MAPK1;HSPA9;HSPA8;HSPA5;HSBP1;HSPA4;ST13;HSPA2;SIRT1;NUP93;DNAJC7;NUP50;RPA3;FKBP4;HSPA1A
DTL↑40	Cleavage of the damaged pyrimidine Homo sapiens R-HSA-110329	5/8	0.0188596	0.0706494	5.60685	22.2633	MBD4;NTHL1;TDG;NEIL1;UNG
DTL↑41	Recognition and association of DNA glycosylase with site containing an affected pyrimidine Homo sapiens R-HSA-110328	5/8	0.0188596	0.0706494	5.60685	22.2633	MBD4;NTHL1;TDG;NEIL1;UNG
DTL↑42	Depyrimidination Homo sapiens R-HSA-73928	5/8	0.0188596	0.0706494	5.60685	22.2633	MBD4;NTHL1;TDG;NEIL1;UNG
DTL↑43	HIV elongation arrest and recovery Homo sapiens R-HSA-167287	13/32	0.019138	0.0711338	2.30339	9.11241	SUPT16H;SUPT4H1;GTF2F2;CDK9;POLR2B;POLR2C;POLR2E;TCEA1;NELFCD;POLR2H;POLR2J;POLR2K;POLR2L
DTL↑44	Pausing and recovery of HIV elongation Homo sapiens R-HSA-167290	13/32	0.019138	0.0711338	2.30339	9.11241	SUPT16H;SUPT4H1;GTF2F2;CDK9;POLR2B;POLR2C;POLR2E;TCEA1;NELFCD;POLR2H;POLR2J;POLR2K;POLR2L
DTL↑45	Elongation arrest and recovery Homo sapiens R-HSA-112387	13/32	0.019138	0.0711338	2.30339	9.11241	SUPT16H;SUPT4H1;GTF2F2;CDK9;POLR2B;POLR2C;POLR2E;TCEA1;NELFCD;POLR2H;POLR2J;POLR2K;POLR2L
DTL↑46	tRNA Aminoacylation Homo sapiens R-HSA-379724	16/42	0.0193688	0.0718051	2.07211	8.17259	CARS;SARS;EPRS;YARS2;NARS;AIMP1;QARS;LARS;PPA1;MARS;IARS2;GARS;HARS;FARSA;EEF1E1;CARS2
DTL↑47	Activation of BH3-only proteins Homo sapiens R-HSA-114452	12/29	0.0205275	0.075904	2.37614	9.23366	YWHAE;PPP1R13B;YWHAQ;YWHAB;BAD;AKT2;AKT1;BID;YWHAZ;YWHAG;BBC3;YWHAH
DTL↑48	Opioid Signalling Homo sapiens R-HSA-111885	27/81	0.0209627	0.0773134	1.68458	6.51092	PDE1A;GNAI3;ITPR2;ADCY3;GNAI1;ADCY5;GNAI2;PPP2CA;PPP2CB;PPP3CB;GNG10;GNG5;PRKAR2B;PRKAR2A;PDE4A;MAPK1;PDE4D;PLA2G4A;PPP1CA;GNAO1;CREB1;PLCB4;CDK5;PRKAR1A;GNB5;PLCB1;CALM1
DTL↑49	Attenuation phase Homo sapiens R-HSA-3371568	11/26	0.021877	0.0802716	2.46833	9.43474	HSPA8;HSP90AA1;HSP90AB1;HSPH1;DNAJB6;HSBP1;MRPL18;PTGES3;HSPA2;FKBP4;HSPA1A
DTL↑50	Downregulation of TGF-beta receptor signaling Homo sapiens R-HSA-2173788	11/26	0.021877	0.0802716	2.46833	9.43474	PPP1CB;PPP1CC;TGFB1;SMURF2;BAMBI;UBC;STRAP;STUB1;RPS27A;UCHL5;PPP1CA
DTL↑51	Transcription of the HIV genome Homo sapiens R-HSA-167172	23/67	0.0222643	0.0814841	1.76075	6.69926	GTF2A1;SUPT16H;GTF2A2;NCBP1;TAF13;GTF2B;TAF10;TAF11;SUPT4H1;GTF2F2;GTF2H4;GTF2E2;CDK9;POLR2B;POLR2C;POLR2E;TCEA1;NELFCD;POLR2H;MNAT1;POLR2J;POLR2K;POLR2L
DTL↑52	SLBP Dependent Processing of Replication-Dependent Histone Pre-mRNAs Homo sapiens R-HSA-77588	6/11	0.0227456	0.0821943	4.03729	15.2746	LSM10;SLBP;NCBP1;SNRPG;SNRPD3;SNRPB
DTL↑53	Membrane binding and targetting of GAG proteins Homo sapiens R-HSA-174490	6/11	0.0227456	0.0821943	4.03729	15.2746	TSG101;UBC;VPS37D;VPS37B;RPS27A;VPS28
DTL↑54	Synthesis And Processing Of GAG, GAGPOL Polyproteins Homo sapiens R-HSA-174495	6/11	0.0227456	0.0821943	4.03729	15.2746	TSG101;UBC;VPS37D;VPS37B;RPS27A;VPS28
DTL↑55	RHO GTPases activate KTN1 Homo sapiens R-HSA-5625970	6/11	0.0227456	0.0821943	4.03729	15.2746	CDC42;KIF5B;RHOG;RAC1;KLC1;RHOA
DTL↑56	SeMet incorporation into proteins Homo sapiens R-HSA-2408517	6/11	0.0227456	0.0821943	4.03729	15.2746	AIMP1;QARS;LARS;MARS;EPRS;EEF1E1
DTL↑57	RNA Polymerase III Transcription Initiation Homo sapiens R-HSA-76046	14/36	0.023066	0.0830779	2.14237	8.07544	ZNF143;CRCP;GTF3C6;POLR3GL;GTF3A;SNAPC1;SNAPC3;POLR3D;POLR2E;POLR1D;POLR2H;POLR3K;POLR2K;POLR2L
DTL↑58	MicroRNA (miRNA) biogenesis Homo sapiens R-HSA-203927	10/23	0.0231062	0.0830779	2.58893	9.75417	POLR2B;PRKRA;POLR2C;AGO2;POLR2E;POLR2H;POLR2J;POLR2K;RAN;POLR2L
DTL↑59	Signaling by Interleukins Homo sapiens R-HSA-449147	107/392	0.0234699	0.0841741	1.26814	4.75812	PEBP1;WDR83;FGF2;CRKL;PSMD8;PSMD9;PSMD6;PSMD7;PSMD4;PSMD2;PSMD3;PSMD1;SKP1;MAP2K2;FBXW11;IL1R2;RBX1;BTC;TXLNA;AKAP9;PSME1;PSME2;UBE2V1;TLN1;SQSTM1;PSMD10;SHC2;SPTBN5;PSMD12;PSMD11;PSMD14;PSMD13;CUL3;PDGFB;CUL1;PIK3R3;RASAL1;PHB;RASGRP3;RAP1B;RAP1A;IRAK1;UBC;PSMF1;YES1;NFKB1;PTK2;PTPRA;FGF18;GRB2;CALM1;YWHAB;RASGRF2;ARRB1;PPP2R5E;PEA15;JAK2;SPTAN1;JAK1;DUSP1;PPP2R5A;IRAK4;DUSP8;YWHAZ;IL17RB;PSMA5;…
DTL↑60	Inhibition of the proteolytic activity of APC/C required for the onset of anaphase by mitotic spindle checkpoint components Homo sapiens R-HSA-141405	9/20	0.0240874	0.0857036	2.75343	10.2595	ANAPC15;ANAPC16;CDC26;CDC27;UBE2E1;UBE2D1;ANAPC5;BUB3;ANAPC11
DTL↑61	Inactivation of APC/C via direct inhibition of the APC/C complex Homo sapiens R-HSA-141430	9/20	0.0240874	0.0857036	2.75343	10.2595	ANAPC15;ANAPC16;CDC26;CDC27;UBE2E1;UBE2D1;ANAPC5;BUB3;ANAPC11
DTL↑62	Early Phase of HIV Life Cycle Homo sapiens R-HSA-162594	7/14	0.0243536	0.0857036	3.36471	12.5001	XRCC6;XRCC5;HMGA1;PSIP1;LIG4;PPIA;KPNA1
DTL↑63	Regulation of IFNG signaling Homo sapiens R-HSA-877312	7/14	0.0243536	0.0857036	3.36471	12.5001	SOCS1;SUMO1;IFNGR2;PTPN11;PTPN6;JAK2;JAK1
DTL↑64	Golgi Cisternae Pericentriolar Stack Reorganization Homo sapiens R-HSA-162658	7/14	0.0243536	0.0857036	3.36471	12.5001	RAB2A;GOLGA2;CCNB1;GORASP2;RAB1B;USO1;MAPK1
DTL↑65	DCC mediated attractive signaling Homo sapiens R-HSA-418885	7/14	0.0243536	0.0857036	3.36471	12.5001	CDC42;FYN;WASL;RAC1;NTN1;DOCK1;PTK2
DTL↑66	HIV Transcription Elongation Homo sapiens R-HSA-167169	16/43	0.0244377	0.0857036	1.99523	7.40557	SUPT16H;NCBP1;SUPT4H1;GTF2F2;GTF2H4;CDK9;POLR2B;POLR2C;POLR2E;TCEA1;NELFCD;POLR2H;MNAT1;POLR2J;POLR2K;POLR2L
DTL↑67	Tat-mediated elongation of the HIV-1 transcript Homo sapiens R-HSA-167246	16/43	0.0244377	0.0857036	1.99523	7.40557	SUPT16H;NCBP1;SUPT4H1;GTF2F2;GTF2H4;CDK9;POLR2B;POLR2C;POLR2E;TCEA1;NELFCD;POLR2H;MNAT1;POLR2J;POLR2K;POLR2L
DTL↑68	Formation of HIV-1 elongation complex containing HIV-1 Tat Homo sapiens R-HSA-167200	16/43	0.0244377	0.0857036	1.99523	7.40557	SUPT16H;NCBP1;SUPT4H1;GTF2F2;GTF2H4;CDK9;POLR2B;POLR2C;POLR2E;TCEA1;NELFCD;POLR2H;MNAT1;POLR2J;POLR2K;POLR2L
DTL↑69	Tristetraprolin (TTP, ZFP36) binds and destabilizes mRNA Homo sapiens R-HSA-450513	8/17	0.0246151	0.0857036	2.99112	11.0803	EXOSC7;EXOSC4;XRN1;YWHAB;TNPO1;EXOSC3;DCP2;EXOSC1
DTL↑70	Butyrate Response Factor 1 (BRF1) binds and destabilizes mRNA Homo sapiens R-HSA-450385	8/17	0.0246151	0.0857036	2.99112	11.0803	EXOSC7;EXOSC4;XRN1;YWHAB;AKT1;EXOSC3;DCP2;EXOSC1
DTL↑71	Platelet sensitization by LDL Homo sapiens R-HSA-432142	8/17	0.0246151	0.0857036	2.99112	11.0803	PPP2CA;PPP2CB;PPP2R5E;PLA2G4A;PPP2R5A;PTPN11;PTPN6;LRP8
DTL↑72	Formation of the Early Elongation Complex Homo sapiens R-HSA-113418	13/33	0.0251	0.0869687	2.18808	8.06284	NCBP1;SUPT4H1;GTF2F2;GTF2H4;POLR2B;POLR2C;POLR2E;NELFCD;POLR2H;MNAT1;POLR2J;POLR2K;POLR2L
DTL↑73	Formation of the HIV-1 Early Elongation Complex Homo sapiens R-HSA-167158	13/33	0.0251	0.0869687	2.18808	8.06284	NCBP1;SUPT4H1;GTF2F2;GTF2H4;POLR2B;POLR2C;POLR2E;NELFCD;POLR2H;MNAT1;POLR2J;POLR2K;POLR2L
DTL↑74	Activated TLR4 signalling Homo sapiens R-HSA-166054	35/112	0.0263047	0.0909227	1.53183	5.57281	ATF1;APP;DHX9;UBE2D2;UBE2D3;CUL1;UBE2D1;HMGB1;ECSIT;TANK;PPP2CA;PPP2CB;MAPK9;TBK1;SOCS1;IRAK1;UBC;MAPK1;FADD;RPS27A;SKP1;MAP2K3;DUSP3;MAP3K1;FBXW11;PTPN11;IRAK4;NFKB1;SIGIRR;NFKBIA;CREB1;IRF3;TNIP2;PELI1;UBE2V1
DTL↑75	Transcriptional activation of mitochondrial biogenesis Homo sapiens R-HSA-2151201	15/40	0.026845	0.0925668	2.02	7.30769	ESRRA;NCOA2;SMARCD3;HDAC3;ALAS1;NR1D1;TFB1M;POLRMT;CREB1;NCOR1;TGS1;CARM1;TFAM;CYCS;SSBP1
DTL↑76	PI3K Cascade Homo sapiens R-HSA-109704	26/79	0.0272004	0.0934698	1.65254	5.95662	PRKAA1;YWHAB;CAB39L;PRKAG1;PRKAG2;FGF2;AKT2;MLST8;AKT1;EIF4E;EIF4B;PDPK1;STRADB;PTPN11;MTOR;RRAGA;RRAGB;RHEB;AKT1S1;FGF18;GRB2;LAMTOR1;LAMTOR4;LAMTOR3;EIF4G1;LAMTOR5
DTL↑77	Cell death signalling via NRAGE, NRIF and NADE Homo sapiens R-HSA-204998	21/61	0.0272375	0.0934698	1.76809	6.37073	YWHAE;PSENEN;VAV3;ARHGEF12;MAGED1;BAD;RASGRF2;ARHGEF16;ARHGEF18;AATF;ARHGAP4;APH1A;TIAM1;APH1B;MCF2L;UBC;ARHGEF3;RAC1;ARHGEF7;RPS27A;SQSTM1
DTL↑78	NOTCH1 Intracellular Domain Regulates Transcription Homo sapiens R-HSA-2122947	17/47	0.0275827	0.0941105	1.90799	6.85076	HDAC2;HDAC3;HDAC10;HDAC1;HDAC11;CUL1;CCNC;RBPJ;HIF1A;RBX1;NCOR2;KAT2B;NCOR1;SNW1;UBC;RPS27A;SKP1
DTL↑79	SUMO is proteolytically processed Homo sapiens R-HSA-3065679	4/6	0.0276873	0.0941105	6.72719	24.129	SENP5;SUMO1;SUMO3;SUMO2
DTL↑80	Acyl chain remodeling of CL Homo sapiens R-HSA-1482798	4/6	0.0276873	0.0941105	6.72719	24.129	HADHB;HADHA;PLA2G4A;TAZ
DTL↑81	Methionine salvage pathway Homo sapiens R-HSA-1237112	4/6	0.0276873	0.0941105	6.72719	24.129	GOT1;ADI1;APIP;ENOPH1
DTL↑82	ISG15 antiviral mechanism Homo sapiens R-HSA-1169408	24/72	0.0283562	0.0957021	1.68413	6.0004	EIF4A2;EIF4A1;EIF4E3;EIF4A3;UBE2E1;EIF2AK2;UBE2L6;NUP93;IRF3;NUP50;NEDD4;TPR;UBC;PIN1;KPNA4;KPNA2;RPS27A;KPNA3;EIF4E;EIF4G3;EIF4G2;KPNA1;JAK1;EIF4G1
DTL↑83	Antiviral mechanism by IFN-stimulated genes Homo sapiens R-HSA-1169410	24/72	0.0283562	0.0957021	1.68413	6.0004	EIF4A2;EIF4A1;EIF4E3;EIF4A3;UBE2E1;EIF2AK2;UBE2L6;NUP93;IRF3;NUP50;NEDD4;TPR;UBC;PIN1;KPNA4;KPNA2;RPS27A;KPNA3;EIF4E;EIF4G3;EIF4G2;KPNA1;JAK1;EIF4G1
DTL↑84	Signaling by NOTCH1 Homo sapiens R-HSA-1980143	24/72	0.0283562	0.0957021	1.68413	6.0004	PSENEN;JAG2;HDAC2;HDAC3;HDAC10;HDAC1;HDAC11;CUL1;MIB2;CCNC;ARRB1;RBPJ;HIF1A;RBX1;NCOR2;APH1A;KAT2B;ITCH;NCOR1;APH1B;SNW1;UBC;RPS27A;SKP1
DTL↑85	Sema4D in semaphorin signaling Homo sapiens R-HSA-400685	11/27	0.0294431	0.0991366	2.31391	8.15721	CDC42;MYL6;ARHGEF12;SEMA4D;LIMK2;RHOG;RAC1;RHOC;MYH10;RHOA;MYL12B
DTL↑86	Formation of HIV elongation complex in the absence of HIV Tat Homo sapiens R-HSA-167152	16/44	0.0304395	0.101536	1.92385	6.71812	SUPT16H;NCBP1;SUPT4H1;GTF2F2;GTF2H4;CDK9;POLR2B;POLR2C;POLR2E;TCEA1;NELFCD;POLR2H;MNAT1;POLR2J;POLR2K;POLR2L
DTL↑87	RNA Polymerase II Transcription Elongation Homo sapiens R-HSA-75955	16/44	0.0304395	0.101536	1.92385	6.71812	SUPT16H;NCBP1;SUPT4H1;GTF2F2;GTF2H4;CDK9;POLR2B;POLR2C;POLR2E;TCEA1;NELFCD;POLR2H;MNAT1;POLR2J;POLR2K;POLR2L
DTL↑88	Formation of RNA Pol II elongation complex Homo sapiens R-HSA-112382	16/44	0.0304395	0.101536	1.92385	6.71812	SUPT16H;NCBP1;SUPT4H1;GTF2F2;GTF2H4;CDK9;POLR2B;POLR2C;POLR2E;TCEA1;NELFCD;POLR2H;MNAT1;POLR2J;POLR2K;POLR2L
DTL↑89	Transcriptional activity of SMAD2/SMAD3:SMAD4 heterotrimer Homo sapiens R-HSA-2173793	16/44	0.0304395	0.101536	1.92385	6.71812	SMAD4;SMURF2;PARP1;HDAC1;UBE2D3;UBE2D1;CCNC;CDK9;NCOR2;NCOR1;SNW1;TFDP2;UBC;E2F4;RPS27A;SKIL
DTL↑90	Post-Elongation Processing of Intronless pre-mRNA Homo sapiens R-HSA-112297	10/24	0.0316554	0.105102	2.40385	8.30012	LSM10;SLBP;NCBP1;FIP1L1;CLP1;CPSF3;CSTF1;SNRPG;SNRPD3;SNRPB
DTL↑91	Processing of Capped Intronless Pre-mRNA Homo sapiens R-HSA-75067	10/24	0.0316554	0.105102	2.40385	8.30012	LSM10;SLBP;NCBP1;FIP1L1;CLP1;CPSF3;CSTF1;SNRPG;SNRPD3;SNRPB
DTL↑92	ROS, RNS production in response to bacteria Homo sapiens R-HSA-1222556	13/34	0.0323231	0.106823	2.08375	7.15138	ATP6V1A;ATP6V1G1;ATP6V0B;ATP6V0E1;CYBA;ATP6V1H;ATP6V0E2;ATP6V1E1;ATP6V0D1;ATP6V1D;ATP6V0C;ATP6V1C1;ATP6V1F
DTL↑93	Purine metabolism Homo sapiens R-HSA-73847	13/34	0.0323231	0.106823	2.08375	7.15138	ADSL;GMPR2;ADK;GMPS;GMPR;AMPD2;PAICS;APRT;DGUOK;ATIC;CAT;HPRT1;LHPP
DTL↑94	Regulation of cholesterol biosynthesis by SREBP (SREBF) Homo sapiens R-HSA-1655829	19/55	0.0333973	0.110119	1.77713	6.04097	NCOA2;IDI1;FDPS;MVK;SMARCD3;SEC24A;SAR1B;INSIG2;INSIG1;CYP51A1;ELOVL6;SREBF2;ACACA;SQLE;TGS1;CARM1;SC5D;RAN;FDFT1
DTL↑95	Nef-mediates down modulation of cell surface receptors by recruiting them to clathrin adapters Homo sapiens R-HSA-164938	9/21	0.0337661	0.110824	2.52381	8.55144	ARF1;AP1G1;AP2S1;AP1S2;ATP6V1H;AP2B1;AP2A2;AP1M2;AP2M1
DTL↑96	Mitotic Spindle Checkpoint Homo sapiens R-HSA-69618	9/21	0.0337661	0.110824	2.52381	8.55144	ANAPC15;ANAPC16;CDC26;CDC27;UBE2E1;UBE2D1;ANAPC5;BUB3;ANAPC11
DTL↑97	Displacement of DNA glycosylase by APEX1 Homo sapiens R-HSA-110357	5/9	0.0345027	0.111958	4.20487	14.1566	MBD4;MPG;NTHL1;TDG;UNG
DTL↑98	Cohesin Loading onto Chromatin Homo sapiens R-HSA-2470946	5/9	0.0345027	0.111958	4.20487	14.1566	STAG2;RAD21;PDS5B;SMC1A;SMC3
DTL↑99	Formation of annular gap junctions Homo sapiens R-HSA-196025	5/9	0.0345027	0.111958	4.20487	14.1566	CLTC;CLTB;CLTA;AP2M1;DNM2
DTL↑100	MAPK1 (ERK2) activation Homo sapiens R-HSA-112411	5/9	0.0345027	0.111958	4.20487	14.1566	MAP2K2;MAPK1;PTPN11;JAK2;JAK1
DTL↑101	PTK6 Regulates RTKs and Their Effectors AKT1 and DOK1 Homo sapiens R-HSA-8849469	5/9	0.0345027	0.111958	4.20487	14.1566	DOK1;UBC;AKT1;CBL;RPS27A
DTL↑102	Cytosolic sensors of pathogen-associated DNA Homo sapiens R-HSA-1834949	22/66	0.0347805	0.112604	1.68383	5.65548	APP;XRCC6;CRCP;DHX9;PRKDC;POLR3GL;XRCC5;HMGB1;NFKB1;NFKBIA;TBK1;IRF3;POLR3D;UBC;POLR1D;POLR2E;LRRFIP1;POLR2H;RPS27A;POLR3K;POLR2K;POLR2L
DTL↑103	Trafficking of AMPA receptors Homo sapiens R-HSA-399719	12/31	0.035405	0.11411	2.12575	7.1019	NSF;DLG1;MYO6;TSPAN7;AP2S1;MDM2;PICK1;AKAP5;AP2B1;AP2A2;CAMK2G;AP2M1
DTL↑104	Glutamate Binding, Activation of AMPA Receptors and Synaptic Plasticity Homo sapiens R-HSA-399721	12/31	0.035405	0.11411	2.12575	7.1019	NSF;DLG1;MYO6;TSPAN7;AP2S1;MDM2;PICK1;AKAP5;AP2B1;AP2A2;CAMK2G;AP2M1
DTL↑105	TP53 Regulates Transcription of Genes Involved in G2 Cell Cycle Arrest Homo sapiens R-HSA-6804114	8/18	0.035589	0.114188	2.69183	8.97919	CCNB1;PCNA;TFDP2;GADD45A;PRMT1;CARM1;BAX;E2F4
DTL↑106	Pre-NOTCH Processing in Golgi Homo sapiens R-HSA-1912420	8/18	0.035589	0.114188	2.69183	8.97919	SEL1L;ATP2A3;ST3GAL4;TMED2;FURIN;ST3GAL6;RFNG;RAB6A
DTL↑107	Toll Like Receptor 4 (TLR4) Cascade Homo sapiens R-HSA-166016	37/122	0.0357222	0.114359	1.46683	4.88746	ATF1;APP;DHX9;UBE2D2;UBE2D3;ITGB2;CUL1;UBE2D1;HMGB1;ECSIT;TANK;PPP2CA;PPP2CB;MAPK9;TBK1;SOCS1;IRAK1;UBC;MAPK1;FADD;RPS27A;SKP1;MAP2K3;DUSP3;MAP3K1;FBXW11;PTPN11;IRAK4;NFKB1;DNM2;SIGIRR;NFKBIA;CREB1;IRF3;TNIP2;PELI1;UBE2V1
DTL↑108	WNT5A-dependent internalization of FZD4 Homo sapiens R-HSA-5099900	7/15	0.0367978	0.116522	2.94393	9.72179	CLTC;CLTB;AP2S1;CLTA;AP2B1;AP2A2;AP2M1
DTL↑109	Calnexin/calreticulin cycle Homo sapiens R-HSA-901042	7/15	0.0367978	0.116522	2.94393	9.72179	PDIA3;EDEM3;OS9;EDEM2;SEL1L;DERL2;CALR
DTL↑110	mRNA decay by 5' to 3' exoribonuclease Homo sapiens R-HSA-430039	7/15	0.0367978	0.116522	2.94393	9.72179	LSM7;XRN1;LSM1;LSM4;PATL1;DCP2;LSM2
DTL↑111	mRNA decay by 3' to 5' exoribonuclease Homo sapiens R-HSA-429958	6/12	0.036805	0.116522	3.36419	11.109	EXOSC7;NT5C3B;EXOSC4;EXOSC3;DCPS;EXOSC1
DTL↑112	CD28 dependent Vav1 pathway Homo sapiens R-HSA-389359	6/12	0.036805	0.116522	3.36419	11.109	CDC42;PAK1;FYN;GRB2;RAC1;PAK2
DTL↑113	Signaling by ERBB2 Homo sapiens R-HSA-1227986	16/45	0.0374603	0.118335	1.85739	6.10055	GRB7;USP8;HSP90AA1;YES1;RHOA;BTC;AKT2;CDC37;UBC;AKT1;FYN;KRAS;GRB2;STUB1;RPS27A;HBEGF
DTL↑114	Epigenetic regulation of gene expression Homo sapiens R-HSA-212165	35/115	0.0383111	0.120756	1.4741	4.80853	GSK3B;DNMT1;HDAC2;HDAC1;PHF1;DDX21;ARID4B;CHD4;ZNRD1;RBBP4;TDG;SAP30L;TWISTNB;POLR2E;SAP18;SUDS3;RBBP7;POLR2H;JARID2;MTA3;HIST1H2AC;POLR2K;POLR2L;SUZ12;CBX3;H2AFZ;H3F3A;MBD2;SMARCA5;DEK;SIRT1;GTF2H4;KAT2B;POLR1D;MNAT1
DTL↑115	Circadian Clock Homo sapiens R-HSA-400253	21/63	0.0385575	0.121265	1.68368	5.4814	NCOA2;SMARCD3;HDAC3;BHLHE41;CUL1;RORA;NR1D1;SIRT1;HIF1A;ARNTL;PPP1CA;PPP1CB;PPP1CC;NCOR1;CREB1;TGS1;CARM1;NAMPT;UBC;RPS27A;SKP1
DTL↑116	RNA Polymerase III Transcription Initiation From Type 1 Promoter Homo sapiens R-HSA-76061	11/28	0.0387074	0.12147	2.17765	7.08113	CRCP;GTF3C6;POLR3GL;POLR3D;POLR2E;GTF3A;POLR1D;POLR2H;POLR3K;POLR2K;POLR2L
DTL↑117	Transport of Mature Transcript to Cytoplasm Homo sapiens R-HSA-72202	24/74	0.0388945	0.12179	1.61655	5.24879	FYTTD1;SLBP;NXT1;NCBP1;RBM8A;POLDIP3;CPSF3;EIF4A3;THOC3;THOC2;THOC5;CDC40;NUP93;DDX39A;FIP1L1;NUP50;SARNP;MAGOH;TPR;SRSF2;SRSF4;RNPS1;EIF4E;SRSF9
DTL↑118	Mitochondrial biogenesis Homo sapiens R-HSA-1592230	17/49	0.0410598	0.128289	1.78851	5.71021	ESRRA;NCOA2;ALAS1;SMARCD3;HDAC3;PRKAG1;PRKAG2;NR1D1;TFB1M;POLRMT;NCOR1;CREB1;TGS1;CARM1;TFAM;CYCS;SSBP1
DTL↑119	Toll Like Receptor 10 (TLR10) Cascade Homo sapiens R-HSA-168142	26/82	0.0425269	0.132009	1.56371	4.93759	ATF1;APP;DHX9;CUL1;HMGB1;ECSIT;PPP2CA;PPP2CB;MAPK9;IRAK1;UBC;MAPK1;RPS27A;SKP1;MAP2K3;DUSP3;MAP3K1;FBXW11;IRAK4;NFKB1;NFKBIA;CREB1;TNIP2;PELI1;UBE2V1;TLR5
DTL↑120	Toll Like Receptor 5 (TLR5) Cascade Homo sapiens R-HSA-168176	26/82	0.0425269	0.132009	1.56371	4.93759	ATF1;APP;DHX9;CUL1;HMGB1;ECSIT;PPP2CA;PPP2CB;MAPK9;IRAK1;UBC;MAPK1;RPS27A;SKP1;MAP2K3;DUSP3;MAP3K1;FBXW11;IRAK4;NFKB1;NFKBIA;CREB1;TNIP2;PELI1;UBE2V1;TLR5
DTL↑121	MyD88 cascade initiated on plasma membrane Homo sapiens R-HSA-975871	26/82	0.0425269	0.132009	1.56371	4.93759	ATF1;APP;DHX9;CUL1;HMGB1;ECSIT;PPP2CA;PPP2CB;MAPK9;IRAK1;UBC;MAPK1;RPS27A;SKP1;MAP2K3;DUSP3;MAP3K1;FBXW11;IRAK4;NFKB1;NFKBIA;CREB1;TNIP2;PELI1;UBE2V1;TLR5
DTL↑122	HDACs deacetylate histones Homo sapiens R-HSA-3214815	20/60	0.0427764	0.132496	1.68353	5.3061	HDAC2;HDAC3;HDAC10;HDAC1;GPS2;ARID4B;CHD4;NCOR2;REST;NCOR1;BRMS1;RBBP4;SAP30L;HMG20B;SAP18;SUDS3;RBBP7;MTA3;HIST1H2AC;RCOR1
DTL↑123	Regulation of TP53 Activity Homo sapiens R-HSA-5633007	44/151	0.0450201	0.139144	1.38584	4.29699	PRR5;PRKAA1;HDAC2;PPP1R13B;MEAF6;PHF20;SETD9;HDAC1;MAPKAP1;PRKAG1;EHMT1;PRKAG2;CHD4;PPP2CA;PPP2CB;NUAK1;RBBP4;AKT2;UBC;MLST8;AKT1;RBBP7;RPS27A;BRD7;SUPT16H;USP7;PDPK1;TAF13;TAF10;USP2;CSNK2A2;TAF11;HIPK1;MTOR;RAD50;CDK5;RPA3;CSNK2B;CDK2;MDM2;RAD17;PIN1;MAPKAPK5;RAD1
DTL↑124	Signaling by Robo receptor Homo sapiens R-HSA-376176	12/32	0.0451653	0.139292	2.01933	6.25472	CDC42;CAP1;VASP;ROBO3;PAK1;GPC1;PAK6;RAC1;SRGAP3;PFN1;PAK2;PFN2
DTL↑125	CD28 dependent PI3K/Akt signaling Homo sapiens R-HSA-389357	9/22	0.0458191	0.141005	2.32952	7.18205	PRR5;PDPK1;MAPKAP1;AKT2;MLST8;PIK3R3;AKT1;FYN;MTOR
DTL↑126	Dual Incision in GG-NER Homo sapiens R-HSA-5696400	14/39	0.0460037	0.141269	1.88492	5.80372	PCNA;PARP1;RFC1;XPA;GTF2H4;RBX1;DDB1;RPA3;ERCC1;UBC;POLD2;ERCC5;POLK;RPS27A
DTL↑127	RIG-I/MDA5 mediated induction of IFN-alpha/beta pathways Homo sapiens R-HSA-168928	25/79	0.0470498	0.144172	1.55911	4.7655	APP;DHX9;UBE2D2;UBE2D3;UBE2D1;UBE2L6;HMGB1;TANK;TBK1;RNF216;UBC;FADD;RPS27A;ATG5;MAP3K1;NFKB1;NFKBIA;SIKE1;ITCH;MAVS;IRF3;IRF2;TAX1BP1;PIN1;UBE2K
DTL↑128	Metabolism of water-soluble vitamins and cofactors Homo sapiens R-HSA-196849	30/98	0.0485195	0.148358	1.48602	4.49637	PANK2;SLC46A1;MOCS2;PANK3;SHMT1;QPRT;SLC2A1;NADSYN1;ACACA;PPCS;RFK;NAMPT;PRSS3;NADK;AASDHPPT;CYB5A;GSTO2;GSTO1;MMAB;MCCC1;MTHFS;NMNAT3;COASY;LMBRD1;BTD;PC;MTHFD1;PCCB;MMADHC;CD320
DTL↑129	Conversion from APC/C:Cdc20 to APC/C:Cdh1 in late anaphase Homo sapiens R-HSA-176407	8/19	0.0494321	0.150826	2.44696	7.35839	ANAPC15;ANAPC16;CDC26;CDC27;UBE2E1;UBE2D1;ANAPC5;ANAPC11
DTL↑130	COPI-independent Golgi-to-ER retrograde traffic Homo sapiens R-HSA-6811436	11/29	0.0498173	0.151356	2.05654	6.16837	DCTN6;DYNC1H1;DCTN2;GALNT1;DCTN3;RAB18;PLA2G4A;RAB6A;PAFAH1B3;PAFAH1B2;PAFAH1B1
DTL↑131	mRNA Capping Homo sapiens R-HSA-72086	11/29	0.0498173	0.151356	2.05654	6.16837	NCBP1;POLR2B;POLR2C;POLR2E;POLR2H;MNAT1;POLR2J;GTF2F2;GTF2H4;POLR2K;POLR2L
DTL↑132	Costimulation by the CD28 family Homo sapiens R-HSA-388841	23/72	0.0500068	0.15161	1.58057	4.73475	PRR5;YES1;PDPK1;MAPKAP1;PPP2R5A;PIK3R3;PTPN11;MTOR;PPP2CA;CDC42;PPP2CB;PAK1;PPP2R5E;AKT2;MLST8;AKT1;CSK;FYN;PTPN6;GRB2;RAC1;PAK2;HLA-DQB1
DTL↑133	Hemostasis Homo sapiens R-HSA-109582	143/552	0.0524396	0.157637	1.18079	3.48108	APP;CLU;GRB14;KIF5C;AKT2;KIF5B;LAMP2;CFL1;HABP4;AKT1;KIF21A;FAM3C;KIFAP3;SLC16A3;CXADR;ACTN1;APLP2;F2R;ATP1B3;MIF;ATP1B1;TUBA4A;PRKAR1A;ORAI1;TLN1;PFN1;PPIA;GRB7;STXBP3;PDE1A;PDGFB;AK3;ITPR2;PIK3R3;KLC1;PRKCZ;KNG1;RAP1B;CYB5R1;GNG10;RAP1A;PRKAR2B;KIF3A;PRKAR2A;S100A10;TGFB2;YES1;TGFB1;CBX5;HSPA5;RARRES2;H3F3A;L1CAM;PTK2;CDK5;MAFG;CDK2;CALU;GNAS;ESAM;GRB2;GNB5;HRG;CALM1;RAB5A;RCOR1;ITGB1;LGALS3BP;…
DTL↑134	MAP3K8 (TPL2)-dependent MAPK1/3 activation Homo sapiens R-HSA-5684264	7/16	0.0527861	0.157637	2.61666	7.69691	FBXW11;TNIP2;UBC;CUL1;RPS27A;NFKB1;SKP1
DTL↑135	Regulation of KIT signaling Homo sapiens R-HSA-1433559	7/16	0.0527861	0.157637	2.61666	7.69691	YES1;SOCS1;FYN;GRB2;PTPN6;CBL;SH2B2
DTL↑136	Rap1 signalling Homo sapiens R-HSA-392517	7/16	0.0527861	0.157637	2.61666	7.69691	RAP1B;RAP1A;YWHAB;YWHAZ;RAP1GAP;RAPGEF3;SIPA1
DTL↑137	CRMPs in Sema3A signaling Homo sapiens R-HSA-399956	7/16	0.0527861	0.157637	2.61666	7.69691	GSK3B;CDK5;DPYSL2;PLXNA2;CRMP1;FYN;PLXNA4
DTL↑138	RHO GTPases activate CIT Homo sapiens R-HSA-5625900	7/16	0.0527861	0.157637	2.61666	7.69691	MYL6;CDKN1B;RAC1;RHOC;MYH10;RHOA;MYL12B
DTL↑139	Defective HLCS causes multiple carboxylase deficiency Homo sapiens R-HSA-3371599	4/7	0.0529863	0.157637	4.4845	13.1742	PC;PCCB;MCCC1;ACACA
DTL↑140	Defects in biotin (Btn) metabolism Homo sapiens R-HSA-3323169	4/7	0.0529863	0.157637	4.4845	13.1742	PC;PCCB;MCCC1;ACACA
DTL↑141	Phosphate bond hydrolysis by NUDT proteins Homo sapiens R-HSA-2393930	4/7	0.0529863	0.157637	4.4845	13.1742	NUDT9;NUDT1;NUDT15;NUDT5
DTL↑142	RNA Polymerase I Transcription Initiation Homo sapiens R-HSA-73762	16/47	0.0548686	0.160913	1.73733	5.04315	HDAC2;HDAC1;CHD4;GTF2H4;KAT2B;ZNRD1;RBBP4;TWISTNB;POLR2E;POLR1D;RBBP7;POLR2H;MNAT1;MTA3;POLR2K;POLR2L
DTL↑143	Recycling pathway of L1 Homo sapiens R-HSA-437239	10/26	0.0549028	0.160913	2.10309	6.10357	DPYSL2;AP2S1;CLTA;MAPK1;AP2B1;L1CAM;EZR;AP2A2;AP2M1;DNM2
DTL↑144	Signaling by NOTCH Homo sapiens R-HSA-157118	36/122	0.0549532	0.160913	1.41019	4.09135	HDAC2;POGLUT1;HDAC3;HDAC10;HDAC1;HDAC11;SEL1L;CUL1;ATP2A3;CCNC;ARRB1;FURIN;RFNG;RBPJ;HIF1A;APH1A;APH1B;UBC;ST3GAL4;TMED2;ST3GAL6;RAB6A;RPS27A;SKP1;JAG2;PSENEN;MIB2;RBX1;NCOR2;KAT2B;ITCH;SNW1;CREB1;NCOR1;TFDP2;AGO2
DTL↑145	Mitotic Telophase/Cytokinesis Homo sapiens R-HSA-68884	6/13	0.0553841	0.160913	2.88341	8.34303	NUDC;STAG2;RAD21;PDS5B;SMC1A;SMC3
DTL↑146	Initiation of Nuclear Envelope Reformation Homo sapiens R-HSA-2995383	6/13	0.0553841	0.160913	2.88341	8.34303	PPP2CA;ANKLE2;LMNA;PPP2R2A;LEMD2;TMPO
DTL↑147	Nuclear Envelope Reassembly Homo sapiens R-HSA-2995410	6/13	0.0553841	0.160913	2.88341	8.34303	PPP2CA;ANKLE2;LMNA;PPP2R2A;LEMD2;TMPO
DTL↑148	Retrograde neurotrophin signalling Homo sapiens R-HSA-177504	6/13	0.0553841	0.160913	2.88341	8.34303	AP2S1;CLTA;AP2B1;AP2A2;AP2M1;DNM2
DTL↑149	NF-kB is activated and signals survival Homo sapiens R-HSA-209560	6/13	0.0553841	0.160913	2.88341	8.34303	NFKBIA;IRAK1;UBC;RPS27A;SQSTM1;NFKB1
DTL↑150	Signal regulatory protein (SIRP) family interactions Homo sapiens R-HSA-391160	6/13	0.0553841	0.160913	2.88341	8.34303	PTPN11;GRB2;PTPN6;CD47;PTK2;SKAP2
DTL↑151	Synthesis, secretion, and inactivation of Glucose-dependent Insulinotropic Polypeptide (GIP) Homo sapiens R-HSA-400511	6/13	0.0553841	0.160913	2.88341	8.34303	DPP4;SPCS3;SPCS2;SPCS1;SEC11A;SEC11C
DTL↑152	Loss of Nlp from mitotic centrosomes Homo sapiens R-HSA-380259	22/69	0.0554369	0.160913	1.57604	4.55872	YWHAE;CEP57;OFD1;DYNC1H1;HSP90AA1;DCTN2;CETN2;TUBB;SSNA1;DCTN3;TUBG1;TUBB4B;TUBA4A;HAUS1;ACTR1A;HAUS8;HAUS7;PRKAR2B;AKAP9;MAPRE1;YWHAG;PAFAH1B1
DTL↑153	Loss of proteins required for interphase microtubule organization?from the centrosome Homo sapiens R-HSA-380284	22/69	0.0554369	0.160913	1.57604	4.55872	YWHAE;CEP57;OFD1;DYNC1H1;HSP90AA1;DCTN2;CETN2;TUBB;SSNA1;DCTN3;TUBG1;TUBB4B;TUBA4A;HAUS1;ACTR1A;HAUS8;HAUS7;PRKAR2B;AKAP9;MAPRE1;YWHAG;PAFAH1B1
DTL↑154	Establishment of Sister Chromatid Cohesion Homo sapiens R-HSA-2468052	5/10	0.0562079	0.161513	3.36368	9.68301	STAG2;RAD21;PDS5B;SMC1A;SMC3
DTL↑155	ER Quality Control Compartment (ERQC) Homo sapiens R-HSA-901032	5/10	0.0562079	0.161513	3.36368	9.68301	EDEM3;OS9;EDEM2;SEL1L;DERL2
DTL↑156	ATF6-alpha activates chaperone genes Homo sapiens R-HSA-381183	5/10	0.0562079	0.161513	3.36368	9.68301	XBP1;HSPA5;CALR;ATF6;ATF4
DTL↑157	SLBP independent Processing of Histone Pre-mRNAs Homo sapiens R-HSA-111367	5/10	0.0562079	0.161513	3.36368	9.68301	LSM10;NCBP1;SNRPG;SNRPD3;SNRPB
DTL↑158	Beta-oxidation of pristanoyl-CoA Homo sapiens R-HSA-389887	5/10	0.0562079	0.161513	3.36368	9.68301	ACOT8;SCP2;HSD17B4;CROT;CRAT
DTL↑159	RNA polymerase II transcribes snRNA genes Homo sapiens R-HSA-6807505	24/77	0.0597588	0.171372	1.52475	4.2959	GTF2A1;ZNF143;GTF2A2;ICE1;NCBP1;TAF13;GTF2B;SRRT;TAF11;PHAX;RPRD2;GTF2F2;GTF2E2;CDK9;SNAPC1;POLR2B;SNAPC3;POLR2C;POLR2E;RPRD1A;POLR2H;POLR2J;POLR2K;POLR2L
DTL↑160	Regulation of TP53 Activity through Acetylation Homo sapiens R-HSA-6804758	9/23	0.0604202	0.172578	2.16299	6.07028	HDAC2;MEAF6;RBBP4;HDAC1;AKT2;AKT1;CHD4;RBBP7;BRD7
DTL↑161	Branched-chain amino acid catabolism Homo sapiens R-HSA-70895	9/23	0.0604202	0.172578	2.16299	6.07028	ACAD8;HIBADH;SHMT1;IVD;MCCC1;PPM1K;HSD17B10;HIBCH;ALDH9A1
DTL↑162	Cell-Cell communication Homo sapiens R-HSA-1500931	38/131	0.0626153	0.178491	1.37647	3.81385	ITGB1;CD151;FBLIM1;TESK1;ILK;WASL;CLDN1;NTN1;PARD6B;PAK1;PARD6A;FYN;RSU1;RAC1;SPTAN1;VASP;JUP;LAMB3;CADM2;ACTN1;MAGI2;PTPN11;PTK2;CD2AP;MAPK13;CLDN10;CLDN4;CLDN3;CLDN7;CLDN12;CLDN19;CDH13;GRB2;PTPN6;CD47;FERMT2;SKAP2;LIMS1
DTL↑163	Metabolism of carbohydrates Homo sapiens R-HSA-71387	76/282	0.0629575	0.17911	1.24406	3.4402	SLC35B3;SLC25A1;GPI;PYGB;B4GALT3;CHPF;ADPGK;HEXA;SLC2A1;AKR1B1;ENO1;ENO2;ENO3;HK1;NAGLU;HYAL2;CHP1;PGLS;PGM1;MANBA;TPI1;PGAM1;GAA;ABCC5;DCXR;PGAM2;TALDO1;HSPG2;NUP93;PKM;NUP50;B3GNT3;CHST1;B3GNT2;ALDOC;ALDOA;SLC25A11;B4GALT7;GAPDH;PFKFB3;SDC2;SLC5A3;PAPSS1;PPP2CA;PPP2CB;CHST12;GPC1;TPR;UBC;PHKG2;CHST15;ST3GAL4;PGK1;ST3GAL6;GPC5;CHST14;RPS27A;MDH1;GOT1;MDH2;B3GAT3;GOT2;PHKB;GCK;HS3ST1;DERA;PFKL;PC…
DTL↑164	RNA Polymerase I, RNA Polymerase III, and Mitochondrial Transcription Homo sapiens R-HSA-504046	34/116	0.0660188	0.187446	1.39657	3.79561	HDAC2;CRCP;GTF3C6;HDAC1;CHD4;ZNRD1;SNAPC1;RBBP4;SNAPC3;TWISTNB;POLR2E;RBBP7;POLR2H;MTA3;HIST1H2AC;POLR2K;POLR2L;ZNF143;SSB;POLR3GL;CBX3;H2AFZ;H3F3A;MBD2;GTF3A;POLRMT;GTF2H4;KAT2B;POLR3D;NFIC;POLR1D;TFAM;MNAT1;POLR3K
DTL↑165	MyD88-independent TLR3/TLR4 cascade Homo sapiens R-HSA-166166	29/97	0.0679107	0.191677	1.43617	3.86266	ATF1;APP;DHX9;UBE2D2;UBE2D3;CUL1;UBE2D1;HMGB1;TANK;PPP2CA;PPP2CB;MAPK9;TBK1;IRAK1;UBC;MAPK1;FADD;RPS27A;SKP1;MAP2K3;DUSP3;FBXW11;PTPN11;NFKB1;NFKBIA;CREB1;IRF3;TNIP2;UBE2V1
DTL↑166	Toll Like Receptor 3 (TLR3) Cascade Homo sapiens R-HSA-168164	29/97	0.0679107	0.191677	1.43617	3.86266	ATF1;APP;DHX9;UBE2D2;UBE2D3;CUL1;UBE2D1;HMGB1;TANK;PPP2CA;PPP2CB;MAPK9;TBK1;IRAK1;UBC;MAPK1;FADD;RPS27A;SKP1;MAP2K3;DUSP3;FBXW11;PTPN11;NFKB1;NFKBIA;CREB1;IRF3;TNIP2;UBE2V1
DTL↑167	TRIF-mediated TLR3/TLR4 signaling Homo sapiens R-HSA-937061	29/97	0.0679107	0.191677	1.43617	3.86266	ATF1;APP;DHX9;UBE2D2;UBE2D3;CUL1;UBE2D1;HMGB1;TANK;PPP2CA;PPP2CB;MAPK9;TBK1;IRAK1;UBC;MAPK1;FADD;RPS27A;SKP1;MAP2K3;DUSP3;FBXW11;PTPN11;NFKB1;NFKBIA;CREB1;IRF3;TNIP2;UBE2V1
DTL↑168	Intraflagellar transport Homo sapiens R-HSA-5620924	14/41	0.0681024	0.19184	1.74507	4.68855	IFT80;WDR34;HSPB11;IFT20;IFT74;IFT22;KIF3A;WDR60;TCTEX1D2;TRIP11;DYNLRB1;TNPO1;KIFAP3;IFT57
DTL↑169	SUMOylation Homo sapiens R-HSA-2990846	30/101	0.0691708	0.193793	1.42295	3.80095	SP100;PCNA;CETN2;SMC3;HERC2;SENP5;SUMO1;RAD21;SUMO3;TDG;TPR;SUMO2;PHC2;UBE2I;CBX4;PARP1;PCGF2;SMC1A;NUP93;RNF168;HNRNPK;STAG2;NSMCE4A;NUP50;SP3;MDM2;UBA2;HNRNPC;TOP1;SAE1
DTL↑170	RNA Polymerase III Transcription Initiation From Type 2 Promoter Homo sapiens R-HSA-76066	10/27	0.0698791	0.193793	1.97925	5.26677	CRCP;GTF3C6;POLR3GL;POLR3D;POLR2E;POLR1D;POLR2H;POLR3K;POLR2K;POLR2L
DTL↑171	RNA Pol II CTD phosphorylation and interaction with CE Homo sapiens R-HSA-167160	10/27	0.0698791	0.193793	1.97925	5.26677	POLR2B;POLR2C;POLR2E;POLR2H;MNAT1;POLR2J;GTF2F2;GTF2H4;POLR2K;POLR2L
DTL↑172	RNA Pol II CTD phosphorylation and interaction with CE Homo sapiens R-HSA-77075	10/27	0.0698791	0.193793	1.97925	5.26677	POLR2B;POLR2C;POLR2E;POLR2H;MNAT1;POLR2J;GTF2F2;GTF2H4;POLR2K;POLR2L
DTL↑173	Integrin alphaIIb beta3 signaling Homo sapiens R-HSA-354192	10/27	0.0698791	0.193793	1.97925	5.26677	RAP1B;RAP1A;PDPK1;AKT1;CSK;GRB2;TLN1;PTK2;RAPGEF3;BCAR1
DTL↑174	Peroxisomal lipid metabolism Homo sapiens R-HSA-390918	10/27	0.0698791	0.193793	1.97925	5.26677	ALDH3A2;PECR;ACOT8;SCP2;IDH1;ECI2;HSD17B4;HACL1;CROT;CRAT
DTL↑175	RORA activates gene expression Homo sapiens R-HSA-1368082	10/27	0.0698791	0.193793	1.97925	5.26677	NCOA2;SMARCD3;HDAC3;NCOR1;TGS1;CARM1;RORA;NR1D1;SIRT1;ARNTL
DTL↑176	Pyruvate metabolism Homo sapiens R-HSA-70268	10/27	0.0698791	0.193793	1.97925	5.26677	LDHB;LDHA;PDHA1;GLO1;MPC2;PDK3;PDHB;HAGH;SLC16A3;PDK2
DTL↑177	Metabolism of vitamins and cofactors Homo sapiens R-HSA-196854	42/148	0.0712977	0.197344	1.33482	3.52512	VKORC1L1;PANK2;SLC46A1;MOCS2;PANK3;SDC2;SHMT1;QPRT;SLC2A1;NADSYN1;LRP8;ACACA;PPCS;RDH11;RFK;GPC1;NAMPT;GPC5;BCO2;PRSS3;NADK;AASDHPPT;VKORC1;CYB5A;GSTO2;GSTO1;MMAB;AKR1C1;MCCC1;MTHFS;NMNAT3;HSPG2;COASY;LMBRD1;BTD;PC;MTHFD1;PCCB;SDC1;LRP10;MMADHC;CD320
DTL↑178	Trafficking of GluR2-containing AMPA receptors Homo sapiens R-HSA-416993	7/17	0.0725058	0.198766	2.35484	6.1793	NSF;TSPAN7;AP2S1;PICK1;AP2B1;AP2A2;AP2M1
DTL↑179	KSRP (KHSRP) binds and destabilizes mRNA Homo sapiens R-HSA-450604	7/17	0.0725058	0.198766	2.35484	6.1793	EXOSC7;EXOSC4;AKT1;EXOSC3;YWHAZ;DCP2;EXOSC1
DTL↑180	Beta-catenin phosphorylation cascade Homo sapiens R-HSA-196299	7/17	0.0725058	0.198766	2.35484	6.1793	PPP2CA;GSK3B;PPP2CB;FRAT1;CSNK1A1;PPP2R5E;PPP2R5A
DTL↑181	RHO GTPases Activate ROCKs Homo sapiens R-HSA-5627117	7/17	0.0725058	0.198766	2.35484	6.1793	PPP1CB;MYL6;LIMK2;RHOC;MYH10;RHOA;MYL12B
DTL↑182	Mitochondrial Fatty Acid Beta-Oxidation Homo sapiens R-HSA-77289	7/17	0.0725058	0.198766	2.35484	6.1793	HADHB;HADHA;ACADVL;ECHS1;PCCB;ACADM;HADH
DTL↑183	RHO GTPases activate PKNs Homo sapiens R-HSA-5625740	19/60	0.0758711	0.207594	1.5599	4.02255	YWHAE;NCOA2;YWHAB;H2AFZ;PDPK1;H3F3A;RHOC;YWHAZ;RHOA;MYL12B;PPP1CB;MYL6;YWHAQ;RAC1;PKN1;MYH10;YWHAG;HIST1H2AC;YWHAH
DTL↑184	Transcriptional regulation of white adipocyte differentiation Homo sapiens R-HSA-381340	24/79	0.0774278	0.211449	1.46912	3.7586	NCOA2;SMARCD3;HDAC3;TGFB1;CEBPD;NCOA3;MED8;CCNC;MED4;MED27;TNF;SREBF2;NFKB1;NCOR2;MED11;NCOR1;MED24;KLF5;MED30;CDK4;MED10;MED21;TGS1;CARM1
DTL↑185	SUMOylation of transcription factors Homo sapiens R-HSA-3232118	6/14	0.0786571	0.211576	2.52282	6.41466	UBE2I;SUMO1;SUMO3;SP3;SUMO2;MDM2
DTL↑186	TP53 regulates transcription of several additional cell death genes whose specific roles in p53-dependent apoptosis remain uncertain Homo sapiens R-HSA-6803205	6/14	0.0786571	0.211576	2.52282	6.41466	PPP1R13B;TP53I3;BCL6;PERP;CHM;RABGGTB
DTL↑187	AMER1 mutants destabilize the destruction complex Homo sapiens R-HSA-4839748	6/14	0.0786571	0.211576	2.52282	6.41466	PPP2CA;GSK3B;PPP2CB;CSNK1A1;PPP2R5E;PPP2R5A
DTL↑188	Truncations of AMER1 destabilize the destruction complex Homo sapiens R-HSA-5467348	6/14	0.0786571	0.211576	2.52282	6.41466	PPP2CA;GSK3B;PPP2CB;CSNK1A1;PPP2R5E;PPP2R5A
DTL↑189	truncated APC mutants destabilize the destruction complex Homo sapiens R-HSA-4839744	6/14	0.0786571	0.211576	2.52282	6.41466	PPP2CA;GSK3B;PPP2CB;CSNK1A1;PPP2R5E;PPP2R5A
DTL↑190	AXIN missense mutants destabilize the destruction complex Homo sapiens R-HSA-5467340	6/14	0.0786571	0.211576	2.52282	6.41466	PPP2CA;GSK3B;PPP2CB;CSNK1A1;PPP2R5E;PPP2R5A
DTL↑191	AXIN mutants destabilize the destruction complex, activating WNT signaling Homo sapiens R-HSA-4839735	6/14	0.0786571	0.211576	2.52282	6.41466	PPP2CA;GSK3B;PPP2CB;CSNK1A1;PPP2R5E;PPP2R5A
DTL↑192	APC truncation mutants have impaired AXIN binding Homo sapiens R-HSA-5467337	6/14	0.0786571	0.211576	2.52282	6.41466	PPP2CA;GSK3B;PPP2CB;CSNK1A1;PPP2R5E;PPP2R5A
DTL↑193	TRAF6 mediated induction of NFkB and MAP kinases upon TLR7/8 or 9 activation Homo sapiens R-HSA-975138	25/83	0.0792166	0.212681	1.45121	3.67964	ATF1;APP;DHX9;CUL1;HMGB1;ECSIT;PPP2CA;PPP2CB;MAPK9;IRAK1;UBC;MAPK1;RPS27A;SKP1;MAP2K3;DUSP3;MAP3K1;FBXW11;IRAK4;NFKB1;NFKBIA;CREB1;TNIP2;PELI1;UBE2V1
DTL↑194	Activation of gene expression by SREBF (SREBP) Homo sapiens R-HSA-2426168	14/42	0.0814032	0.218142	1.68263	4.22062	IDI1;NCOA2;FDPS;MVK;SMARCD3;CYP51A1;ELOVL6;ACACA;SREBF2;SQLE;TGS1;CARM1;SC5D;FDFT1
DTL↑195	APOBEC3G mediated resistance to HIV-1 infection Homo sapiens R-HSA-180689	3/5	0.0828727	0.219207	5.04429	12.5626	HMGA1;PSIP1;PPIA
DTL↑196	Loss of Function of FBXW7 in Cancer and NOTCH1 Signaling Homo sapiens R-HSA-2644607	3/5	0.0828727	0.219207	5.04429	12.5626	CUL1;RBX1;SKP1
DTL↑197	FBXW7 Mutants and NOTCH1 in Cancer Homo sapiens R-HSA-2644605	3/5	0.0828727	0.219207	5.04429	12.5626	CUL1;RBX1;SKP1
DTL↑198	Cytochrome c-mediated apoptotic response Homo sapiens R-HSA-111461	3/5	0.0828727	0.219207	5.04429	12.5626	CASP7;APAF1;CYCS
DTL↑199	Activation of caspases through apoptosome-mediated cleavage Homo sapiens R-HSA-111459	3/5	0.0828727	0.219207	5.04429	12.5626	CASP7;APAF1;CYCS
DTL↑200	Trafficking of myristoylated proteins to the cilium Homo sapiens R-HSA-5624138	3/5	0.0828727	0.219207	5.04429	12.5626	UNC119B;ARL3;CYS1
DTL↑201	Signaling by MST1 Homo sapiens R-HSA-8852405	3/5	0.0828727	0.219207	5.04429	12.5626	SPINT1;HPN;SPINT2
DTL↑202	AURKA Activation by TPX2 Homo sapiens R-HSA-8854518	22/72	0.0835355	0.220552	1.48119	3.67703	YWHAE;CEP57;OFD1;DYNC1H1;HSP90AA1;DCTN2;CETN2;TUBB;SSNA1;DCTN3;TUBG1;TUBB4B;TUBA4A;HAUS1;ACTR1A;HAUS8;HAUS7;PRKAR2B;AKAP9;MAPRE1;YWHAG;PAFAH1B1
DTL↑203	Uptake and function of anthrax toxins Homo sapiens R-HSA-5210891	5/11	0.0840932	0.220802	2.80288	6.93946	MAP2K3;MAP2K2;PDCD6IP;FURIN;CALM1
DTL↑204	Interleukin-6 signaling Homo sapiens R-HSA-1059683	5/11	0.0840932	0.220802	2.80288	6.93946	STAT3;PTPN11;CBL;JAK2;JAK1
DTL↑205	Biotin transport and metabolism Homo sapiens R-HSA-196780	5/11	0.0840932	0.220802	2.80288	6.93946	BTD;PC;PCCB;MCCC1;ACACA
DTL↑206	Chromatin organization Homo sapiens R-HSA-4839726	61/226	0.0853957	0.223403	1.24586	3.06538	SUV39H2;SMARCB1;SETD3;HDAC10;PHF20;EHMT1;ASH2L;ARID4B;CHD4;ING4;MECOM;KAT8;HMG20B;JAK2;HIST1H2AC;NCOA2;KDM2A;PRMT1;H2AFZ;ACTL6A;MSL3;JMJD6;NCOR2;TAF6L;KAT2B;MORF4L1;NCOR1;BRMS1;HAT1;SMARCD2;HDAC2;SMARCD3;HDAC3;MEAF6;HDAC1;GPS2;RBBP4;SAP30L;MBIP;SAP18;BRD8;SMYD3;SUDS3;DMAP1;RBBP7;MTA3;SUZ12;DR1;MCRS1;TAF10;SETDB2;ELP5;ELP6;COPRS;REST;MRGBP;CDK4;CARM1;TADA3;OGT;RCOR1
DTL↑207	Chromatin modifying enzymes Homo sapiens R-HSA-3247509	61/226	0.0853957	0.223403	1.24586	3.06538	SUV39H2;SMARCB1;SETD3;HDAC10;PHF20;EHMT1;ASH2L;ARID4B;CHD4;ING4;MECOM;KAT8;HMG20B;JAK2;HIST1H2AC;NCOA2;KDM2A;PRMT1;H2AFZ;ACTL6A;MSL3;JMJD6;NCOR2;TAF6L;KAT2B;MORF4L1;NCOR1;BRMS1;HAT1;SMARCD2;HDAC2;SMARCD3;HDAC3;MEAF6;HDAC1;GPS2;RBBP4;SAP30L;MBIP;SAP18;BRD8;SMYD3;SUDS3;DMAP1;RBBP7;MTA3;SUZ12;DR1;MCRS1;TAF10;SETDB2;ELP5;ELP6;COPRS;REST;MRGBP;CDK4;CARM1;TADA3;OGT;RCOR1
DTL↑208	HS-GAG degradation Homo sapiens R-HSA-2024096	8/21	0.0863671	0.224019	2.07024	5.07032	NAGLU;GLB1;SDC2;GPC1;SDC1;GPC5;HPSE;HSPG2
DTL↑209	Signal transduction by L1 Homo sapiens R-HSA-445144	8/21	0.0863671	0.224019	2.07024	5.07032	ITGB1;PAK1;MAP2K2;CSNK2A2;CSNK2B;MAPK1;RAC1;L1CAM
DTL↑210	Vitamin C (ascorbate) metabolism Homo sapiens R-HSA-196836	4/8	0.0871131	0.224019	3.36316	8.20795	CYB5A;GSTO2;GSTO1;SLC2A1
DTL↑211	WNT mediated activation of DVL Homo sapiens R-HSA-201688	4/8	0.0871131	0.224019	3.36316	8.20795	CSNK2A2;CSNK2B;DVL3;PIP5K1B
DTL↑212	Downregulation of ERBB4 signaling Homo sapiens R-HSA-1253288	4/8	0.0871131	0.224019	3.36316	8.20795	ITCH;NEDD4;UBC;RPS27A
DTL↑213	Regulation of cytoskeletal remodeling and cell spreading by IPP complex components Homo sapiens R-HSA-446388	4/8	0.0871131	0.224019	3.36316	8.20795	ACTN1;TESK1;RSU1;LIMS1
DTL↑214	Coenzyme A biosynthesis Homo sapiens R-HSA-196783	4/8	0.0871131	0.224019	3.36316	8.20795	PANK2;PANK3;PPCS;COASY
DTL↑215	NR1D1 (REV-ERBA) represses gene expression Homo sapiens R-HSA-1368071	4/8	0.0871131	0.224019	3.36316	8.20795	NCOR1;HDAC3;NR1D1;ARNTL
DTL↑216	PERK regulates gene expression Homo sapiens R-HSA-381042	10/28	0.0871968	0.224019	1.86917	4.56001	EXOSC7;EXOSC4;HSPA5;EXOSC3;EIF2S1;ATF6;EXOSC1;DCP2;HERPUD1;ATF4
DTL↑217	Ca-dependent events Homo sapiens R-HSA-111996	10/28	0.0871968	0.224019	1.86917	4.56001	CREB1;PRKAR2B;PRKAR1A;PDE1A;PRKAR2A;ADCY3;MAPK1;PLA2G4A;CALM1;ADCY5
DTL↑218	Toll Like Receptor 9 (TLR9) Cascade Homo sapiens R-HSA-168138	26/88	0.0906519	0.232478	1.41183	3.38942	ATF1;APP;DHX9;CUL1;HMGB1;ECSIT;EEA1;PPP2CA;PPP2CB;MAPK9;IRAK1;UBC;MAPK1;RPS27A;SKP1;MAP2K3;DUSP3;MAP3K1;FBXW11;IRAK4;NFKB1;NFKBIA;CREB1;TNIP2;PELI1;UBE2V1
DTL↑219	Association of TriC/CCT with target proteins during biosynthesis Homo sapiens R-HSA-390471	13/39	0.0910336	0.23304	1.68248	4.03212	CCT3;CCT2;HDAC3;STAT3;CCT6A;TCP1;XRN2;CCT8;FKBP9;CCT7;FBXL5;CCT5;CCT4
DTL↑220	MyD88:Mal cascade initiated on plasma membrane Homo sapiens R-HSA-166058	27/92	0.0920082	0.233861	1.39849	3.33664	ATF1;APP;DHX9;CUL1;HMGB1;ECSIT;PPP2CA;PPP2CB;MAPK9;SOCS1;IRAK1;UBC;MAPK1;RPS27A;SKP1;MAP2K3;DUSP3;MAP3K1;FBXW11;IRAK4;NFKB1;SIGIRR;NFKBIA;CREB1;TNIP2;PELI1;UBE2V1
DTL↑221	Toll Like Receptor TLR1:TLR2 Cascade Homo sapiens R-HSA-168179	27/92	0.0920082	0.233861	1.39849	3.33664	ATF1;APP;DHX9;CUL1;HMGB1;ECSIT;PPP2CA;PPP2CB;MAPK9;SOCS1;IRAK1;UBC;MAPK1;RPS27A;SKP1;MAP2K3;DUSP3;MAP3K1;FBXW11;IRAK4;NFKB1;SIGIRR;NFKBIA;CREB1;TNIP2;PELI1;UBE2V1
DTL↑222	Toll Like Receptor TLR6:TLR2 Cascade Homo sapiens R-HSA-168188	27/92	0.0920082	0.233861	1.39849	3.33664	ATF1;APP;DHX9;CUL1;HMGB1;ECSIT;PPP2CA;PPP2CB;MAPK9;SOCS1;IRAK1;UBC;MAPK1;RPS27A;SKP1;MAP2K3;DUSP3;MAP3K1;FBXW11;IRAK4;NFKB1;SIGIRR;NFKBIA;CREB1;TNIP2;PELI1;UBE2V1
DTL↑223	Toll Like Receptor 2 (TLR2) Cascade Homo sapiens R-HSA-181438	27/92	0.0920082	0.233861	1.39849	3.33664	ATF1;APP;DHX9;CUL1;HMGB1;ECSIT;PPP2CA;PPP2CB;MAPK9;SOCS1;IRAK1;UBC;MAPK1;RPS27A;SKP1;MAP2K3;DUSP3;MAP3K1;FBXW11;IRAK4;NFKB1;SIGIRR;NFKBIA;CREB1;TNIP2;PELI1;UBE2V1
DTL↑224	Positive epigenetic regulation of rRNA expression Homo sapiens R-HSA-5250913	22/73	0.0946864	0.240242	1.45205	3.42276	GSK3B;HDAC2;H2AFZ;HDAC1;CBX3;H3F3A;SMARCA5;DDX21;CHD4;DEK;KAT2B;ZNRD1;RBBP4;TWISTNB;POLR1D;POLR2E;RBBP7;POLR2H;MTA3;HIST1H2AC;POLR2K;POLR2L
DTL↑225	Miscellaneous transport and binding events Homo sapiens R-HSA-5223345	7/18	0.0959983	0.242287	2.14062	5.01639	DMTN;MMGT1;TUSC3;NIPAL3;CTNS;NIPA2;ADD1
DTL↑226	Regulation of signaling by CBL Homo sapiens R-HSA-912631	7/18	0.0959983	0.242287	2.14062	5.01639	YES1;RAPGEF1;PIK3R3;FYN;GRB2;CBL;CRKL
DTL↑227	Immune System Homo sapiens R-HSA-168256	376/1547	0.0960006	0.242287	1.0863	2.54564	ATF1;EIF4A2;CYFIP2;NCKAP1;EIF4A1;APP;IFITM2;EIF4A3;KEAP1;WDR83;UBE2L6;CRKL;UBE2L3;PSMD8;HERC4;LGALS3;PSMD9;HERC3;PSMD6;RNF115;TBK1;HERC2;PSMD7;RNF114;PSMD4;AKT2;CDC26;PSMD2;CDC27;PSMD3;AP1S2;AKT1;FBXO3;PSMD1;PIP4K2C;ATP6V1E1;PRSS3;KIFAP3;IER3;SKP1;ATP6V1G1;CXADR;ATP6V0E1;FBXO2;IL1R2;HLA-C;HLA-G;HLA-E;SIGIRR;BTC;NUP93;RNF126;PRKAR1A;AKAP9;PSME1;ORAI1;PSME2;RBCK1;TLN1;ATP6V0D1;ANAPC13;SPTBN5;SAR1B;…
DTL↑228	Senescence-Associated Secretory Phenotype (SASP) Homo sapiens R-HSA-2559582	23/77	0.0966106	0.243397	1.43375	3.35078	CDKN2D;CDKN1B;ANAPC15;ANAPC16;H2AFZ;H3F3A;STAT3;UBE2E1;UBE2D1;EHMT1;NFKB1;ANAPC11;CDK6;CDK4;CDC26;CDC27;UBC;CDK2;MAPK1;ANAPC5;IGFBP7;RPS27A;HIST1H2AC
DTL↑229	Post-translational modification: synthesis of GPI-anchored proteins Homo sapiens R-HSA-163125	9/25	0.0976359	0.244688	1.89237	4.40262	DPM2;DPM3;PIGT;PGAP1;PIGP;PIGK;PIGF;PIGX;PIGH
DTL↑230	Antigen Presentation: Folding, assembly and peptide loading of class I MHC Homo sapiens R-HSA-983170	9/25	0.0976359	0.244688	1.89237	4.40262	PDIA3;SEC24A;HSPA5;SAR1B;HLA-C;TAP1;CALR;HLA-G;HLA-E
DTL↑231	RAF activation Homo sapiens R-HSA-5673000	9/25	0.0976359	0.244688	1.89237	4.40262	PPP2CA;PPP2CB;MAP2K2;YWHAB;PPP2R5E;PPP2R5A;KRAS;PHB;JAK2
DTL↑232	MyD88 dependent cascade initiated on endosome Homo sapiens R-HSA-975155	25/85	0.099857	0.249381	1.40265	3.23174	ATF1;APP;DHX9;CUL1;HMGB1;ECSIT;PPP2CA;PPP2CB;MAPK9;IRAK1;UBC;MAPK1;RPS27A;SKP1;MAP2K3;DUSP3;MAP3K1;FBXW11;IRAK4;NFKB1;NFKBIA;CREB1;TNIP2;PELI1;UBE2V1
DTL↑233	Toll Like Receptor 7/8 (TLR7/8) Cascade Homo sapiens R-HSA-168181	25/85	0.099857	0.249381	1.40265	3.23174	ATF1;APP;DHX9;CUL1;HMGB1;ECSIT;PPP2CA;PPP2CB;MAPK9;IRAK1;UBC;MAPK1;RPS27A;SKP1;MAP2K3;DUSP3;MAP3K1;FBXW11;IRAK4;NFKB1;NFKBIA;CREB1;TNIP2;PELI1;UBE2V1
DTL↑234	Apoptotic execution phase Homo sapiens R-HSA-75153	16/51	0.104719	0.261069	1.53838	3.47131	DBNL;GSN;HMGB1;ADD1;PTK2;TJP1;CASP7;H1F0;STK24;LMNA;HIST1H1E;ACIN1;DNM1L;SPTAN1;PAK2;KPNA1
DTL↑235	Depolymerisation of the Nuclear Lamina Homo sapiens R-HSA-4419969	6/15	0.106563	0.261116	2.24236	5.02068	CCNB1;CNEP1R1;LMNA;LEMD2;LPIN2;TMPO
DTL↑236	Mismatch Repair Homo sapiens R-HSA-5358508	6/15	0.106563	0.261116	2.24236	5.02068	MSH6;PCNA;MSH2;MSH3;RPA3;POLD2
DTL↑237	NRIF signals cell death from the nucleus Homo sapiens R-HSA-205043	6/15	0.106563	0.261116	2.24236	5.02068	PSENEN;APH1A;APH1B;UBC;RPS27A;SQSTM1
DTL↑238	Glycogen breakdown (glycogenolysis) Homo sapiens R-HSA-70221	6/15	0.106563	0.261116	2.24236	5.02068	PYGB;GAA;PHKG2;PHKB;CALM1;PGM1
DTL↑239	S33 mutants of beta-catenin aren't phosphorylated Homo sapiens R-HSA-5358747	6/15	0.106563	0.261116	2.24236	5.02068	PPP2CA;GSK3B;PPP2CB;CSNK1A1;PPP2R5E;PPP2R5A
DTL↑240	S45 mutants of beta-catenin aren't phosphorylated Homo sapiens R-HSA-5358751	6/15	0.106563	0.261116	2.24236	5.02068	PPP2CA;GSK3B;PPP2CB;CSNK1A1;PPP2R5E;PPP2R5A
DTL↑241	phosphorylation site mutants of CTNNB1 are not targeted to the proteasome by the destruction complex Homo sapiens R-HSA-4839743	6/15	0.106563	0.261116	2.24236	5.02068	PPP2CA;GSK3B;PPP2CB;CSNK1A1;PPP2R5E;PPP2R5A
DTL↑242	T41 mutants of beta-catenin aren't phosphorylated Homo sapiens R-HSA-5358752	6/15	0.106563	0.261116	2.24236	5.02068	PPP2CA;GSK3B;PPP2CB;CSNK1A1;PPP2R5E;PPP2R5A
DTL↑243	S37 mutants of beta-catenin aren't phosphorylated Homo sapiens R-HSA-5358749	6/15	0.106563	0.261116	2.24236	5.02068	PPP2CA;GSK3B;PPP2CB;CSNK1A1;PPP2R5E;PPP2R5A
DTL↑244	Misspliced GSK3beta mutants stabilize beta-catenin Homo sapiens R-HSA-5339716	6/15	0.106563	0.261116	2.24236	5.02068	PPP2CA;GSK3B;PPP2CB;CSNK1A1;PPP2R5E;PPP2R5A
DTL↑245	Negative regulation of FGFR3 signaling Homo sapiens R-HSA-5654732	10/29	0.10687	0.261421	1.77068	3.95949	PPP2CA;PPP2CB;UBC;FGF18;MAPK1;PTPN11;GRB2;CBL;RPS27A;FGF2
DTL↑246	Negative regulation of MAPK pathway Homo sapiens R-HSA-5675221	13/40	0.107748	0.263118	1.62006	3.60944	MAP2K2;YWHAB;DUSP1;PEBP1;PPP2R5A;DUSP8;PPP2CA;PPP2CB;PPP2R5E;UBC;MAPK1;KRAS;RPS27A
DTL↑247	Post-chaperonin tubulin folding pathway Homo sapiens R-HSA-389977	8/22	0.109537	0.267032	1.92224	4.25101	TUBA1C;TUBA1B;TUBB6;ARL2;TBCB;TBCA;TUBB4B;TUBA4A
DTL↑248	Intra-Golgi traffic Homo sapiens R-HSA-6811438	14/44	0.112663	0.274185	1.57025	3.42842	NAPA;NSF;ARF1;RIC1;COG6;GOSR2;COG2;NAPG;CYTH3;MAN2A2;MAN1C1;STX5;TRIP11;CYTH1
DTL↑249	Signaling by FGFR in disease Homo sapiens R-HSA-1226099	19/63	0.113751	0.276362	1.45326	3.15902	CPSF6;NCBP1;STAT3;ERLIN2;FGF2;GTF2F2;BAG4;POLR2B;POLR2C;FGFR1OP2;FGF18;POLR2E;KRAS;GRB2;LRRFIP1;POLR2H;POLR2J;POLR2K;POLR2L
DTL↑250	FGFR2 mutant receptor activation Homo sapiens R-HSA-1839126	11/33	0.114498	0.277237	1.68219	3.64563	NCBP1;POLR2B;POLR2C;FGF18;POLR2E;POLR2H;FGF2;POLR2J;GTF2F2;POLR2K;POLR2L
DTL↑251	Smooth Muscle Contraction Homo sapiens R-HSA-445355	11/33	0.114498	0.277237	1.68219	3.64563	MYL6;ANXA2;TPM4;TPM3;TPM1;MYL6B;TLN1;CALM1;MYL12A;MYLK;MYL12B
DTL↑252	Integration of energy metabolism Homo sapiens R-HSA-163685	31/110	0.116474	0.281544	1.32108	2.84045	SLC2A1;ARL2;ITPR2;PRKAG2;ADCY3;CACNA1D;CACNA1C;AKAP5;ADIPOR1;ACACA;GNAI1;ADCY5;GNAI2;PPP2CA;PPP2CB;GNG10;RAP1A;GNG5;PRKAR2B;PRKAR2A;MLX;TALDO1;ARL2BP;PRKAR1A;GNAS;GNB5;SLC25A5;PLCB1;SLC25A4;RAPGEF3;SLC25A6
DTL↑253	Defective EXT2 causes exostoses 2 Homo sapiens R-HSA-3656237	5/12	0.11787	0.28159	2.40231	5.13655	GPC1;SDC2;SDC1;GPC5;HSPG2
DTL↑254	Defective EXT1 causes exostoses 1, TRPS2 and CHDS Homo sapiens R-HSA-3656253	5/12	0.11787	0.28159	2.40231	5.13655	GPC1;SDC2;SDC1;GPC5;HSPG2
DTL↑255	Endosomal/Vacuolar pathway Homo sapiens R-HSA-1236977	5/12	0.11787	0.28159	2.40231	5.13655	CTSL;HLA-C;LNPEP;HLA-G;HLA-E
DTL↑256	ATF6-alpha activates chaperones Homo sapiens R-HSA-381033	5/12	0.11787	0.28159	2.40231	5.13655	XBP1;HSPA5;CALR;ATF6;ATF4
DTL↑257	Caspase-mediated cleavage of cytoskeletal proteins Homo sapiens R-HSA-264870	5/12	0.11787	0.28159	2.40231	5.13655	CASP7;GSN;DBNL;SPTAN1;ADD1
DTL↑258	Vitamin B5 (pantothenate) metabolism Homo sapiens R-HSA-199220	5/12	0.11787	0.28159	2.40231	5.13655	PANK2;PANK3;PPCS;AASDHPPT;COASY
DTL↑259	Purine ribonucleoside monophosphate biosynthesis Homo sapiens R-HSA-73817	5/12	0.11787	0.28159	2.40231	5.13655	ADSL;ATIC;GMPS;PAICS;LHPP
DTL↑260	PTK6 Regulates RHO GTPases, RAS GTPase and MAP kinases Homo sapiens R-HSA-8849471	9/26	0.120259	0.286819	1.78094	3.77221	RASA1;DAB2IP;ELMO2;RASAL1;KRAS;RAC1;DOCK1;RHOA;BCAR1
DTL↑261	Constitutive Signaling by Ligand-Responsive EGFR Cancer Variants Homo sapiens R-HSA-1236382	7/19	0.123162	0.291796	1.96211	4.10916	HSP90AA1;CDC37;UBC;KRAS;GRB2;CBL;RPS27A
DTL↑262	Signaling by Ligand-Responsive EGFR Variants in Cancer Homo sapiens R-HSA-5637815	7/19	0.123162	0.291796	1.96211	4.10916	HSP90AA1;CDC37;UBC;KRAS;GRB2;CBL;RPS27A
DTL↑263	Signaling by EGFR in Cancer Homo sapiens R-HSA-1643713	7/19	0.123162	0.291796	1.96211	4.10916	HSP90AA1;CDC37;UBC;KRAS;GRB2;CBL;RPS27A
DTL↑264	Ephrin signaling Homo sapiens R-HSA-3928664	7/19	0.123162	0.291796	1.96211	4.10916	SDCBP;PAK1;FYN;RAC1;ARHGEF7;PAK2;MYL12A
DTL↑265	tRNA processing Homo sapiens R-HSA-72306	29/103	0.126728	0.299748	1.31921	2.7251	TSEN34;POP5;TRMU;DDX1;URM1;RTCB;ZBTB8OS;C2ORF49;EPRS;MTO1;LAGE3;HSD17B10;TSEN54;TRMT112;CLP1;TPR;TYW1;RPP38;TRNT1;PUS7;NUP93;QTRT1;NUP50;TRMT6;RPP21;TRMT11;RPP25;TRMT61A;RAN
DTL↑266	AKT phosphorylates targets in the nucleus Homo sapiens R-HSA-198693	4/9	0.129201	0.303591	2.69035	5.50549	CREB1;AKT2;RPS6KB2;AKT1
DTL↑267	Small interfering RNA (siRNA) biogenesis Homo sapiens R-HSA-426486	4/9	0.129201	0.303591	2.69035	5.50549	TSNAX;PRKRA;AGO2;TSN
DTL↑268	Inactivation of Cdc42 and Rac Homo sapiens R-HSA-428543	4/9	0.129201	0.303591	2.69035	5.50549	CDC42;GPC1;RAC1;SRGAP3
DTL↑269	Pyrimidine salvage reactions Homo sapiens R-HSA-73614	4/9	0.129201	0.303591	2.69035	5.50549	CDA;UCK1;TK2;TK1
DTL↑270	Transport of Mature mRNA derived from an Intron-Containing Transcript Homo sapiens R-HSA-159236	20/68	0.130524	0.305914	1.40221	2.85519	FYTTD1;NXT1;NCBP1;RBM8A;POLDIP3;EIF4A3;THOC3;THOC2;THOC5;CDC40;NUP93;DDX39A;NUP50;SARNP;MAGOH;TPR;SRSF2;SRSF4;RNPS1;SRSF9
DTL↑271	NRAGE signals death through JNK Homo sapiens R-HSA-193648	14/45	0.130618	0.305914	1.5195	3.09292	VAV3;ARHGEF12;MAGED1;BAD;RASGRF2;ARHGEF16;ARHGEF18;AATF;ARHGAP4;TIAM1;MCF2L;ARHGEF3;RAC1;ARHGEF7
DTL↑272	Negative epigenetic regulation of rRNA expression Homo sapiens R-HSA-5250941	22/76	0.133657	0.312521	1.37112	2.75935	DNMT1;HDAC2;H2AFZ;HDAC1;H3F3A;MBD2;SMARCA5;ARID4B;SIRT1;GTF2H4;ZNRD1;SAP30L;TWISTNB;POLR1D;POLR2E;SAP18;SUDS3;POLR2H;MNAT1;HIST1H2AC;POLR2K;POLR2L
DTL↑273	Regulation of insulin secretion Homo sapiens R-HSA-422356	23/80	0.134883	0.314873	1.35803	2.72061	SLC2A1;ITPR2;ARL2;CACNA1D;AKAP5;CACNA1C;GNAI1;ADCY5;GNAI2;GNG10;RAP1A;GNG5;ARL2BP;PRKAR1A;PRKAR2B;PRKAR2A;GNAS;GNB5;SLC25A5;PLCB1;SLC25A4;RAPGEF3;SLC25A6
DTL↑274	RAF-independent MAPK1/3 activation Homo sapiens R-HSA-112409	8/23	0.135733	0.315828	1.79397	3.58268	MAP2K2;DUSP1;PEA15;MAPK1;PTPN11;DUSP8;JAK2;JAK1
DTL↑275	Signaling by BMP Homo sapiens R-HSA-201451	8/23	0.135733	0.315828	1.79397	3.58268	SMAD1;SMAD4;ZFYVE16;SMURF2;UBE2D3;UBE2D1;SMAD5;CHRDL1
DTL↑276	GPVI-mediated activation cascade Homo sapiens R-HSA-114604	16/53	0.137559	0.316642	1.45504	2.88635	VAV3;PDPK1;RHOG;PIK3R3;PTPN11;PRKCZ;RHOA;CDC42;AKT2;AKT1;FYN;PTPN6;GRB2;RAC1;JAK2;JAK1
DTL↑277	PTK6 Regulates Cell Cycle Homo sapiens R-HSA-8849470	3/6	0.138058	0.316642	3.36264	6.65831	CDKN1B;CDK4;CDK2
DTL↑278	Scavenging by Class F Receptors Homo sapiens R-HSA-3000484	3/6	0.138058	0.316642	3.36264	6.65831	HSP90AA1;HSPH1;CALR
DTL↑279	p75NTR negatively regulates cell cycle via SC1 Homo sapiens R-HSA-193670	3/6	0.138058	0.316642	3.36264	6.65831	HDAC2;HDAC3;HDAC1
DTL↑280	Choline catabolism Homo sapiens R-HSA-6798163	3/6	0.138058	0.316642	3.36264	6.65831	DMGDH;CHDH;ALDH7A1
DTL↑281	mitochondrial fatty acid beta-oxidation of unsaturated fatty acids Homo sapiens R-HSA-77288	3/6	0.138058	0.316642	3.36264	6.65831	HADHB;HADHA;ACADM
DTL↑282	Beta-oxidation of very long chain fatty acids Homo sapiens R-HSA-390247	3/6	0.138058	0.316642	3.36264	6.65831	ACOT8;HSD17B4;CRAT
DTL↑283	Protein repair Homo sapiens R-HSA-5676934	3/6	0.138058	0.316642	3.36264	6.65831	PCMT1;MSRA;MSRB2
DTL↑284	SUMO E3 ligases SUMOylate target proteins Homo sapiens R-HSA-3108232	27/96	0.138075	0.316642	1.31708	2.60777	SP100;PCNA;CETN2;SMC3;HERC2;SUMO1;SUMO3;RAD21;TDG;SUMO2;TPR;PHC2;UBE2I;PARP1;CBX4;PCGF2;SMC1A;NUP93;RNF168;NSMCE4A;HNRNPK;STAG2;NUP50;SP3;MDM2;TOP1;HNRNPC
DTL↑285	p75NTR signals via NF-kB Homo sapiens R-HSA-193639	6/16	0.13883	0.317864	2.01799	3.98454	NFKBIA;IRAK1;UBC;RPS27A;SQSTM1;NFKB1
DTL↑286	MAP2K and MAPK activation Homo sapiens R-HSA-5674135	12/38	0.141531	0.323015	1.55272	3.03594	RAP1B;RAP1A;MAP2K2;YWHAB;PEBP1;MAPK1;WDR83;ARRB1;CSK;KRAS;TLN1;LAMTOR3
DTL↑287	Glutathione conjugation Homo sapiens R-HSA-156590	12/38	0.141531	0.323015	1.55272	3.03594	GSTM4;GGCT;GSTM3;GSTK1;GSTO2;GSTO1;GSTP1;MGST3;ESD;MGST2;GSTT2B;GSTM5
DTL↑288	BMAL1:CLOCK,NPAS2 activates circadian gene expression Homo sapiens R-HSA-1368108	13/42	0.146215	0.333175	1.50814	2.89966	NCOA2;SMARCD3;HDAC3;BHLHE41;RORA;NR1D1;HIF1A;ARNTL;CREB1;NCOR1;TGS1;CARM1;NAMPT
DTL↑289	NoRC negatively regulates rRNA expression Homo sapiens R-HSA-427413	21/73	0.147369	0.33527	1.35901	2.60226	DNMT1;HDAC2;H2AFZ;HDAC1;H3F3A;MBD2;SMARCA5;ARID4B;GTF2H4;ZNRD1;SAP30L;TWISTNB;POLR1D;POLR2E;SAP18;SUDS3;POLR2H;MNAT1;HIST1H2AC;POLR2K;POLR2L
DTL↑290	Factors involved in megakaryocyte development and platelet production Homo sapiens R-HSA-983231	38/141	0.149565	0.339727	1.24202	2.35987	HDAC2;DOCK9;HDAC1;AK3;KLC1;CDC42;CAPZB;KIF5C;KIF3A;PRKAR2B;KIF5B;PRKAR2A;MFN1;HMG20B;MFN2;KIF21A;RAC1;KIFAP3;JAK2;SH2B2;CBX5;H3F3A;ITPK1;RAD51B;CDK5;KIF2A;KIFC2;IRF3;PRKAR1A;MAFG;CAPZA1;KIF26B;CDK2;IRF2;CAPZA2;RAB5A;DOCK1;RCOR1
DTL↑291	GAB1 signalosome Homo sapiens R-HSA-180292	34/125	0.151061	0.34175	1.25771	2.37715	PRR5;GSK3B;GSK3A;CDKN1B;MAPKAP1;PDGFB;PIK3R3;FGF2;PPP2CA;PPP2CB;PPP2R5E;AKT2;MLST8;AKT1;MAPK1;PIP5K1B;CSK;FYN;PIP4K2C;IER3;PDPK1;BAD;PPP2R5A;PTPN11;MTOR;BTC;CREB1;FGF18;AGO2;AKT1S1;RPS6KB2;MDM2;GRB2;HBEGF
DTL↑292	PI3K/AKT activation Homo sapiens R-HSA-198203	34/125	0.151061	0.34175	1.25771	2.37715	PRR5;GSK3B;GSK3A;CDKN1B;MAPKAP1;PDGFB;PIK3R3;FGF2;PPP2CA;PPP2CB;PPP2R5E;AKT2;MLST8;AKT1;MAPK1;PIP5K1B;FYN;PIP4K2C;IER3;PDPK1;BAD;PPP2R5A;PTPN11;RHOA;MTOR;BTC;CREB1;FGF18;AGO2;AKT1S1;RPS6KB2;MDM2;GRB2;HBEGF
DTL↑293	Anchoring of the basal body to the plasma membrane Homo sapiens R-HSA-5620912	27/97	0.151411	0.34175	1.29818	2.45065	YWHAE;CEP57;DCTN2;CETN2;SSNA1;DCTN3;ACTR1A;HAUS8;PRKAR2B;HAUS7;NPHP1;CC2D2A;YWHAG;RAB8A;OFD1;DYNC1H1;HSP90AA1;TUBB;TUBG1;TUBB4B;TUBA4A;RAB11A;HAUS1;AHI1;AKAP9;MAPRE1;PAFAH1B1
DTL↑294	Regulation of actin dynamics for phagocytic cup formation Homo sapiens R-HSA-2029482	27/97	0.151411	0.34175	1.29818	2.45065	CYFIP2;NCKAP1;HSP90AB1;ARPC1B;ARPC1A;BRK1;WASL;ACTG1;CDC42;PAK1;CFL1;MAPK1;RAC1;WASF2;ACTR3;VAV3;ACTR2;HSP90AA1;MYO5A;ARPC5;PTK2;ARPC2;ABI2;ARPC3;ELMO2;GRB2;DOCK1
DTL↑295	Negative regulation of FGFR4 signaling Homo sapiens R-HSA-5654733	10/31	0.153076	0.344964	1.60184	3.00635	PPP2CA;PPP2CB;UBC;FGF18;MAPK1;PTPN11;GRB2;CBL;RPS27A;FGF2
DTL↑296	Syndecan interactions Homo sapiens R-HSA-3000170	7/20	0.153764	0.345427	1.81106	3.39091	ITGB1;TGFB1;TRAPPC4;ACTN1;SDC2;SDC1;FGF2
DTL↑297	Signaling by Hippo Homo sapiens R-HSA-2028269	7/20	0.153764	0.345427	1.81106	3.39091	YWHAE;TJP1;MOB1B;MOB1A;YWHAB;AMOTL2;STK3
DTL↑298	IRF3-mediated induction of type I IFN Homo sapiens R-HSA-3270619	5/13	0.156924	0.350873	2.10189	3.89268	XRCC6;TBK1;IRF3;XRCC5;PRKDC
DTL↑299	Downregulation of ERBB2:ERBB3 signaling Homo sapiens R-HSA-1358803	5/13	0.156924	0.350873	2.10189	3.89268	USP8;AKT2;UBC;AKT1;RPS27A
DTL↑300	Trafficking and processing of endosomal TLR Homo sapiens R-HSA-1679131	5/13	0.156924	0.350873	2.10189	3.89268	UNC93B1;CTSL;CTSK;CNPY3;CTSB
DTL↑301	Base Excision Repair Homo sapiens R-HSA-73884	11/35	0.159131	0.354698	1.5418	2.83388	MBD4;PCNA;PARP1;RFC1;MPG;NTHL1;TDG;RPA3;POLD2;NEIL1;UNG
DTL↑302	Resolution of Abasic Sites (AP sites) Homo sapiens R-HSA-73933	11/35	0.159131	0.354698	1.5418	2.83388	MBD4;PCNA;PARP1;RFC1;MPG;NTHL1;TDG;RPA3;POLD2;NEIL1;UNG
DTL↑303	PI-3K cascade:FGFR1 Homo sapiens R-HSA-5654689	33/122	0.163803	0.361455	1.24804	2.25781	PRR5;GSK3B;GSK3A;CDKN1B;MAPKAP1;PDGFB;PIK3R3;FGF2;PPP2CA;PPP2CB;PPP2R5E;AKT2;MLST8;AKT1;MAPK1;PIP5K1B;FYN;PIP4K2C;IER3;PDPK1;BAD;PPP2R5A;PTPN11;MTOR;BTC;CREB1;FGF18;AGO2;AKT1S1;RPS6KB2;MDM2;GRB2;HBEGF
DTL↑304	PI-3K cascade:FGFR3 Homo sapiens R-HSA-5654710	33/122	0.163803	0.361455	1.24804	2.25781	PRR5;GSK3B;GSK3A;CDKN1B;MAPKAP1;PDGFB;PIK3R3;FGF2;PPP2CA;PPP2CB;PPP2R5E;AKT2;MLST8;AKT1;MAPK1;PIP5K1B;FYN;PIP4K2C;IER3;PDPK1;BAD;PPP2R5A;PTPN11;MTOR;BTC;CREB1;FGF18;AGO2;AKT1S1;RPS6KB2;MDM2;GRB2;HBEGF
DTL↑305	PI3K events in ERBB4 signaling Homo sapiens R-HSA-1250342	33/122	0.163803	0.361455	1.24804	2.25781	PRR5;GSK3B;GSK3A;CDKN1B;MAPKAP1;PDGFB;PIK3R3;FGF2;PPP2CA;PPP2CB;PPP2R5E;AKT2;MLST8;AKT1;MAPK1;PIP5K1B;FYN;PIP4K2C;IER3;PDPK1;BAD;PPP2R5A;PTPN11;MTOR;BTC;CREB1;FGF18;AGO2;AKT1S1;RPS6KB2;MDM2;GRB2;HBEGF
DTL↑306	PIP3 activates AKT signaling Homo sapiens R-HSA-1257604	33/122	0.163803	0.361455	1.24804	2.25781	PRR5;GSK3B;GSK3A;CDKN1B;MAPKAP1;PDGFB;PIK3R3;FGF2;PPP2CA;PPP2CB;PPP2R5E;AKT2;MLST8;AKT1;MAPK1;PIP5K1B;FYN;PIP4K2C;IER3;PDPK1;BAD;PPP2R5A;PTPN11;MTOR;BTC;CREB1;FGF18;AGO2;AKT1S1;RPS6KB2;MDM2;GRB2;HBEGF
DTL↑307	PI-3K cascade:FGFR4 Homo sapiens R-HSA-5654720	33/122	0.163803	0.361455	1.24804	2.25781	PRR5;GSK3B;GSK3A;CDKN1B;MAPKAP1;PDGFB;PIK3R3;FGF2;PPP2CA;PPP2CB;PPP2R5E;AKT2;MLST8;AKT1;MAPK1;PIP5K1B;FYN;PIP4K2C;IER3;PDPK1;BAD;PPP2R5A;PTPN11;MTOR;BTC;CREB1;FGF18;AGO2;AKT1S1;RPS6KB2;MDM2;GRB2;HBEGF
DTL↑308	PI-3K cascade:FGFR2 Homo sapiens R-HSA-5654695	33/122	0.163803	0.361455	1.24804	2.25781	PRR5;GSK3B;GSK3A;CDKN1B;MAPKAP1;PDGFB;PIK3R3;FGF2;PPP2CA;PPP2CB;PPP2R5E;AKT2;MLST8;AKT1;MAPK1;PIP5K1B;FYN;PIP4K2C;IER3;PDPK1;BAD;PPP2R5A;PTPN11;MTOR;BTC;CREB1;FGF18;AGO2;AKT1S1;RPS6KB2;MDM2;GRB2;HBEGF
DTL↑309	Nuclear signaling by ERBB4 Homo sapiens R-HSA-1251985	12/39	0.163974	0.361455	1.49512	2.70324	APH1A;PSENEN;BTC;WWOX;APH1B;NCOR1;CUL1;PTPN11;JAK2;SKP1;RBX1;HBEGF
DTL↑310	Biosynthesis of the N-glycan precursor (dolichol lipid-linked oligosaccharide, LLO) and transfer to a nascent protein Homo sapiens R-HSA-446193	22/78	0.164183	0.361455	1.32198	2.38851	DPAGT1;CTSA;SLC35A1;ALG8;CMAS;ALG5;GFPT1;ALG2;ALG3;DOLK;GMPPB;DPM2;DPM3;GLB1;NEU1;ST3GAL4;SLC17A5;GNPNAT1;ST3GAL6;NUDT14;ST6GALNAC6;MPDU1
DTL↑311	PI3K/AKT Signaling in Cancer Homo sapiens R-HSA-2219528	24/86	0.1651	0.362915	1.30265	2.34635	PRR5;GSK3B;GSK3A;CDKN1B;PDPK1;BAD;MAPKAP1;PDGFB;PIK3R3;PTPN11;FGF2;MTOR;BTC;CREB1;AKT2;AKT1S1;FGF18;RPS6KB2;MLST8;MDM2;AKT1;FYN;GRB2;HBEGF
DTL↑312	TP53 Regulates Transcription of Cell Death Genes Homo sapiens R-HSA-5633008	13/43	0.167865	0.367864	1.45777	2.60153	BNIP3L;PRELID1;PPP1R13B;APAF1;CHM;RABGGTB;BBC3;TP53I3;BCL6;PERP;TMEM219;BAX;BID
DTL↑313	Signaling by FGFR2 in disease Homo sapiens R-HSA-5655253	13/43	0.167865	0.367864	1.45777	2.60153	NCBP1;FGF2;GTF2F2;POLR2B;POLR2C;FGF18;POLR2E;KRAS;GRB2;POLR2H;POLR2J;POLR2K;POLR2L
DTL↑314	Recognition of DNA damage by PCNA-containing replication complex Homo sapiens R-HSA-110314	9/28	0.173043	0.378497	1.59326	2.79493	DDB1;PCNA;RFC1;UBE2B;RPA3;UBC;POLD2;RPS27A;RBX1
DTL↑315	Ion homeostasis Homo sapiens R-HSA-5578775	15/51	0.173511	0.378497	1.40177	2.45523	DMPK;ATP2A3;ITPR2;ATP1B3;ATP1A1;SRI;ATP2B1;ATP1B1;ASPH;FXYD3;FXYD2;FKBP1B;ORAI1;CALM1;CAMK2G
DTL↑316	Nuclear Receptor transcription pathway Homo sapiens R-HSA-383280	15/51	0.173511	0.378497	1.40177	2.45523	ESRRA;RARG;THRA;VDR;NR1H2;ESRRB;RORA;NR1D1;NR2C2;NR2C1;NRBP1;ESR2;NR2F6;RARB;NRBF2
DTL↑317	Translesion synthesis by POLK Homo sapiens R-HSA-5655862	6/17	0.175006	0.380021	1.83442	3.19727	PCNA;RFC1;RPA3;UBC;POLK;RPS27A
DTL↑318	PKA-mediated phosphorylation of CREB Homo sapiens R-HSA-111931	6/17	0.175006	0.380021	1.83442	3.19727	CREB1;PRKAR1A;PRKAR2B;PRKAR2A;ADCY3;ADCY5
DTL↑319	PKA activation in glucagon signalling Homo sapiens R-HSA-164378	6/17	0.175006	0.380021	1.83442	3.19727	PRKAR1A;PRKAR2B;PRKAR2A;GNAS;ADCY3;ADCY5
DTL↑320	Regulated proteolysis of p75NTR Homo sapiens R-HSA-193692	4/10	0.177864	0.383896	2.24182	3.87103	APH1A;PSENEN;APH1B;NFKB1
DTL↑321	MASTL Facilitates Mitotic Progression Homo sapiens R-HSA-2465910	4/10	0.177864	0.383896	2.24182	3.87103	PPP2CA;PPP2CB;CCNB1;ENSA
DTL↑322	Netrin mediated repulsion signals Homo sapiens R-HSA-418886	4/10	0.177864	0.383896	2.24182	3.87103	PTPN11;FYN;NTN1;PTK2
DTL↑323	eNOS activation Homo sapiens R-HSA-203615	4/10	0.177864	0.383896	2.24182	3.87103	LYPLA1;HSP90AA1;AKT1;CALM1
DTL↑324	SUMOylation of DNA damage response and repair proteins Homo sapiens R-HSA-3108214	21/75	0.180461	0.388915	1.30851	2.24048	SP100;PHC2;UBE2I;PARP1;CBX4;CETN2;PCGF2;SMC3;SMC1A;NUP93;RNF168;HERC2;NSMCE4A;STAG2;SUMO1;SUMO3;NUP50;RAD21;TDG;SUMO2;TPR
DTL↑325	TP53 regulates transcription of additional cell cycle genes whose exact role in the p53 pathway remain uncertain Homo sapiens R-HSA-6804115	7/21	0.187463	0.401587	1.68159	2.81527	CNOT4;NPM1;CNOT6L;CNOT7;CNOT11;CNOT2;CNOT3
DTL↑326	NOTCH2 Activation and Transmission of Signal to the Nucleus Homo sapiens R-HSA-2979096	7/21	0.187463	0.401587	1.68159	2.81527	PSENEN;JAG2;APH1A;APH1B;UBC;MIB2;RPS27A
DTL↑327	VxPx cargo-targeting to cilium Homo sapiens R-HSA-5620916	7/21	0.187463	0.401587	1.68159	2.81527	ARF4;ASAP1;EXOC6;PKD2;PKD1;RAB11A;RAB8A
DTL↑328	Synthesis of very long-chain fatty acyl-CoAs Homo sapiens R-HSA-75876	7/21	0.187463	0.401587	1.68159	2.81527	ELOVL1;TECR;PPT1;ELOVL6;ACSL4;HSD17B12;PPT2
DTL↑329	Interleukin-1 signaling Homo sapiens R-HSA-446652	13/44	0.191015	0.408583	1.41066	2.33521	FBXW11;IL1R2;CUL1;IRAK4;NFKB1;IRAK1;TNIP2;UBC;PELI1;UBE2V1;RPS27A;SQSTM1;SKP1
DTL↑330	ATF4 activates genes Homo sapiens R-HSA-380994	8/25	0.196348	0.418739	1.58271	2.57644	EXOSC7;EXOSC4;EXOSC3;ATF6;EXOSC1;DCP2;HERPUD1;ATF4
DTL↑331	Basigin interactions Homo sapiens R-HSA-210991	8/25	0.196348	0.418739	1.58271	2.57644	ITGB1;SLC7A6;SLC7A8;ATP1B3;ATP1B1;L1CAM;SLC16A3;PPIA
DTL↑332	TRAF6 Mediated Induction of proinflammatory cytokines Homo sapiens R-HSA-168180	20/72	0.198357	0.422359	1.29401	2.0933	ATF1;MAP2K3;APP;DUSP3;FBXW11;DHX9;CUL1;HMGB1;NFKB1;PPP2CA;NFKBIA;PPP2CB;MAPK9;CREB1;IRAK1;TNIP2;UBC;MAPK1;RPS27A;SKP1
DTL↑333	Mismatch repair (MMR) directed by MSH2:MSH3 (MutSbeta) Homo sapiens R-HSA-5358606	5/14	0.200406	0.422359	1.86822	3.003	PCNA;MSH2;MSH3;RPA3;POLD2
DTL↑334	Mismatch repair (MMR) directed by MSH2:MSH6 (MutSalpha) Homo sapiens R-HSA-5358565	5/14	0.200406	0.422359	1.86822	3.003	MSH6;PCNA;MSH2;RPA3;POLD2
DTL↑335	SEMA3A-Plexin repulsion signaling by inhibiting Integrin adhesion Homo sapiens R-HSA-399955	5/14	0.200406	0.422359	1.86822	3.003	PLXNA2;FYN;RAC1;TLN1;PLXNA4
DTL↑336	Activation of Rac Homo sapiens R-HSA-428540	5/14	0.200406	0.422359	1.86822	3.003	PAK1;GPC1;PAK6;RAC1;PAK2
DTL↑337	Inhibition of adenylate cyclase pathway Homo sapiens R-HSA-997269	5/14	0.200406	0.422359	1.86822	3.003	GNAI3;ADCY3;GNAI1;ADCY5;GNAI2
DTL↑338	Adenylate cyclase inhibitory pathway Homo sapiens R-HSA-170670	5/14	0.200406	0.422359	1.86822	3.003	GNAI3;ADCY3;GNAI1;ADCY5;GNAI2
DTL↑339	Nicotinate metabolism Homo sapiens R-HSA-196807	5/14	0.200406	0.422359	1.86822	3.003	QPRT;NAMPT;NMNAT3;NADSYN1;NADK
DTL↑340	Attachment of GPI anchor to uPAR Homo sapiens R-HSA-162791	3/7	0.201862	0.424177	2.52182	4.03534	PIGT;PGAP1;PIGK
DTL↑341	Apoptotic factor-mediated response Homo sapiens R-HSA-111471	3/7	0.201862	0.424177	2.52182	4.03534	CASP7;APAF1;CYCS
DTL↑342	Sphingolipid de novo biosynthesis Homo sapiens R-HSA-1660661	10/33	0.207589	0.435572	1.46236	2.29911	ALDH3A2;SGPL1;SPTLC1;VAPA;VAPB;OSBP;DEGS1;KDSR;CSNK1G2;CERS2
DTL↑343	Activation of SMO Homo sapiens R-HSA-5635838	6/18	0.21451	0.448123	1.68144	2.58841	EVC2;EVC;CSNK1A1;KIF3A;BOC;ARRB1
DTL↑344	Activation of IRF3/IRF7 mediated by TBK1/IKK epsilon Homo sapiens R-HSA-936964	6/18	0.21451	0.448123	1.68144	2.58841	TBK1;IRF3;UBC;PTPN11;RPS27A;TANK
DTL↑345	Defects in vitamin and cofactor metabolism Homo sapiens R-HSA-3296482	6/18	0.21451	0.448123	1.68144	2.58841	PC;MCCC1;PCCB;ACACA;MMADHC;CD320
DTL↑346	tRNA processing in the nucleus Homo sapiens R-HSA-6784531	16/57	0.218166	0.455095	1.31274	1.99865	TSEN34;POP5;DDX1;RTCB;ZBTB8OS;C2ORF49;TRNT1;TSEN54;NUP93;CLP1;NUP50;TPR;RPP21;RPP25;RPP38;RAN
DTL↑347	Cyclin A/B1 associated events during G2/M transition Homo sapiens R-HSA-69273	7/22	0.223829	0.466228	1.56938	2.34917	PPP2CA;PPP2CB;CCNB1;CDK2;PPP2R2A;MNAT1;CDC25B
DTL↑348	CaM pathway Homo sapiens R-HSA-111997	8/26	0.230165	0.476548	1.49468	2.19563	CREB1;PRKAR2B;PRKAR1A;PDE1A;PRKAR2A;ADCY3;CALM1;ADCY5
DTL↑349	Calmodulin induced events Homo sapiens R-HSA-111933	8/26	0.230165	0.476548	1.49468	2.19563	CREB1;PRKAR2B;PRKAR1A;PDE1A;PRKAR2A;ADCY3;CALM1;ADCY5
DTL↑350	Signaling by NOTCH3 Homo sapiens R-HSA-1980148	4/11	0.231447	0.476548	1.92143	2.81183	APH1A;PSENEN;JAG2;APH1B
DTL↑351	Signaling by NOTCH4 Homo sapiens R-HSA-1980150	4/11	0.231447	0.476548	1.92143	2.81183	APH1A;PSENEN;JAG2;APH1B
DTL↑352	DSCAM interactions Homo sapiens R-HSA-376172	4/11	0.231447	0.476548	1.92143	2.81183	PAK1;RAC1;NTN1;MAPK13
DTL↑353	Recruitment of NuMA to mitotic centrosomes Homo sapiens R-HSA-380320	4/11	0.231447	0.476548	1.92143	2.81183	CCNB1;TUBGCP2;TUBGCP4;TUBG1
DTL↑354	Condensation of Prometaphase Chromosomes Homo sapiens R-HSA-2514853	4/11	0.231447	0.476548	1.92143	2.81183	CCNB1;CSNK2A2;CSNK2B;SMC4
DTL↑355	RHO GTPases activate IQGAPs Homo sapiens R-HSA-5626467	4/11	0.231447	0.476548	1.92143	2.81183	CDC42;CLIP1;RAC1;CALM1
DTL↑356	Cell junction organization Homo sapiens R-HSA-446728	23/86	0.233968	0.480108	1.22821	1.78406	ITGB1;VASP;CD151;LAMB3;JUP;FBLIM1;CADM2;ACTN1;TESK1;ILK;CLDN1;CLDN10;CLDN4;PARD6B;CLDN3;PARD6A;CLDN12;CLDN7;CLDN19;CDH13;RSU1;FERMT2;LIMS1
DTL↑357	RNA Polymerase I Promoter Escape Homo sapiens R-HSA-73772	9/30	0.234518	0.480108	1.44134	2.09026	ZNRD1;TWISTNB;POLR2E;POLR1D;POLR2H;MNAT1;GTF2H4;POLR2K;POLR2L
DTL↑358	Activated NOTCH1 Transmits Signal to the Nucleus Homo sapiens R-HSA-2122948	9/30	0.234518	0.480108	1.44134	2.09026	APH1A;PSENEN;JAG2;ITCH;APH1B;UBC;MIB2;ARRB1;RPS27A
DTL↑359	Tight junction interactions Homo sapiens R-HSA-420029	9/30	0.234518	0.480108	1.44134	2.09026	CLDN10;PARD6B;CLDN4;PARD6A;CLDN3;CLDN12;CLDN7;CLDN19;CLDN1
DTL↑360	Negative regulation of FGFR2 signaling Homo sapiens R-HSA-5654727	10/34	0.237487	0.485492	1.40133	2.01461	PPP2CA;PPP2CB;UBC;FGF18;MAPK1;PTPN11;GRB2;CBL;RPS27A;FGF2
DTL↑361	Signaling by Retinoic Acid Homo sapiens R-HSA-5362517	12/42	0.240682	0.488533	1.34534	1.91614	ALDH1A3;RARG;PDHA1;RDH11;RDH10;PDK3;RARB;RDH14;PDHB;RDH13;PDK2;DHRS4
DTL↑362	Non-integrin membrane-ECM interactions Homo sapiens R-HSA-3000171	12/42	0.240682	0.488533	1.34534	1.91614	ITGB1;TGFB1;LAMB3;LAMB2;SDC2;TRAPPC4;ACTN1;PDGFB;NTN4;SDC1;FGF2;HSPG2
DTL↑363	Transcriptional regulation of pluripotent stem cells Homo sapiens R-HSA-452723	12/42	0.240682	0.488533	1.34534	1.91614	SMAD4;POLR2B;POLR2C;STAT3;POLR2E;POLR2H;FGF2;POLR2J;DKK1;TDGF1;POLR2K;POLR2L
DTL↑364	Glucagon-like Peptide-1 (GLP1) regulates insulin secretion Homo sapiens R-HSA-381676	12/42	0.240682	0.488533	1.34534	1.91614	GNG10;RAP1A;GNG5;PRKAR2B;PRKAR1A;PRKAR2A;GNAS;ITPR2;AKAP5;GNB5;RAPGEF3;ADCY5
DTL↑365	Fatty Acyl-CoA Biosynthesis Homo sapiens R-HSA-75105	12/42	0.240682	0.488533	1.34534	1.91614	SLC25A1;ELOVL1;ACOT9;ACOT8;TECR;ACOT11;PPT1;ELOVL6;ACSL4;HSD17B12;PPT2;ACACA
DTL↑366	Cellular Senescence Homo sapiens R-HSA-2559583	41/161	0.247179	0.497087	1.14971	1.60689	RB1;ANAPC15;CDKN1B;ANAPC16;UBE2D1;EHMT1;ETS1;ETS2;ANAPC11;MAPK9;RBBP4;CDC26;CDC27;UBC;HIST1H1E;MAPK1;IGFBP7;RBBP7;RPS27A;HIST1H2AC;MAP2K3;SUZ12;CDKN2D;PHC2;CBX4;H2AFZ;TINF2;H3F3A;STAT3;UBE2E1;HMGA1;NFKB1;H1F0;RAD50;CDK6;CDK4;CDK2;MDM2;TERF2IP;MAPKAPK5;ANAPC5
DTL↑367	Processing of Intronless Pre-mRNAs Homo sapiens R-HSA-77595	5/15	0.247328	0.497087	1.68129	2.34883	NCBP1;FIP1L1;CLP1;CPSF3;CSTF1
DTL↑368	Prolactin receptor signaling Homo sapiens R-HSA-1170546	5/15	0.247328	0.497087	1.68129	2.34883	CUL1;PTPN11;JAK2;RBX1;SKP1
DTL↑369	Signaling by EGFRvIII in Cancer Homo sapiens R-HSA-5637812	5/15	0.247328	0.497087	1.68129	2.34883	HSP90AA1;CDC37;KRAS;GRB2;CBL
DTL↑370	Constitutive Signaling by EGFRvIII Homo sapiens R-HSA-5637810	5/15	0.247328	0.497087	1.68129	2.34883	HSP90AA1;CDC37;KRAS;GRB2;CBL
DTL↑371	GRB2:SOS provides linkage to MAPK signaling for Integrins Homo sapiens R-HSA-354194	5/15	0.247328	0.497087	1.68129	2.34883	RAP1B;RAP1A;GRB2;TLN1;PTK2
DTL↑372	p130Cas linkage to MAPK signaling for integrins Homo sapiens R-HSA-372708	5/15	0.247328	0.497087	1.68129	2.34883	RAP1B;RAP1A;TLN1;PTK2;BCAR1
DTL↑373	TP53 Regulates Transcription of Genes Involved in Cytochrome C Release Homo sapiens R-HSA-6803204	6/19	0.256671	0.51372	1.552	2.11066	BNIP3L;PRELID1;PPP1R13B;BAX;BID;BBC3
DTL↑374	Translesion Synthesis by POLH Homo sapiens R-HSA-110320	6/19	0.256671	0.51372	1.552	2.11066	VCP;PCNA;RFC1;RPA3;UBC;RPS27A
DTL↑375	RNA Polymerase I Transcription Homo sapiens R-HSA-73864	21/79	0.256681	0.51372	1.21795	1.65631	HDAC2;H2AFZ;HDAC1;CBX3;H3F3A;MBD2;CHD4;GTF2H4;KAT2B;ZNRD1;RBBP4;TWISTNB;POLR1D;POLR2E;RBBP7;POLR2H;MNAT1;MTA3;HIST1H2AC;POLR2K;POLR2L
DTL↑376	G alpha (12/13) signalling events Homo sapiens R-HSA-416482	20/75	0.258445	0.516529	1.22319	1.65507	VAV3;ARHGEF12;RASGRF2;ARHGEF16;RHOG;ARHGEF18;PIK3R3;RHOC;RHOA;ARHGAP4;CDC42;TIAM1;GNG10;GNG5;MCF2L;ARHGEF3;ARHGEF1;RAC1;GNB5;ARHGEF7
DTL↑377	Gap-filling DNA repair synthesis and ligation in GG-NER Homo sapiens R-HSA-5696397	7/23	0.26237	0.522914	1.4712	1.96846	PCNA;RFC1;RPA3;UBC;POLD2;POLK;RPS27A
DTL↑378	BBSome-mediated cargo-targeting to cilium Homo sapiens R-HSA-5620922	7/23	0.26237	0.522914	1.4712	1.96846	CCT3;CCT2;MKKS;TCP1;CCT8;CCT5;CCT4
DTL↑379	Synthesis of substrates in N-glycan biosythesis Homo sapiens R-HSA-446219	17/63	0.263377	0.52419	1.24305	1.65843	CTSA;SLC35A1;CMAS;ALG5;GFPT1;DOLK;GMPPB;DPM2;DPM3;GLB1;NEU1;ST3GAL4;SLC17A5;GNPNAT1;ST3GAL6;NUDT14;ST6GALNAC6
DTL↑380	Synthesis of bile acids and bile salts Homo sapiens R-HSA-192105	8/27	0.265835	0.528347	1.41593	1.87593	CYP39A1;NCOA2;ACOT8;SCP2;AKR1C1;HSD17B4;AKR1C2;SLC27A5
DTL↑381	Cytokine Signaling in Immune system Homo sapiens R-HSA-1280215	149/620	0.267698	0.530668	1.0654	1.40409	EIF4A2;EIF4A1;IFITM2;EIF4A3;PEBP1;WDR83;UBE2L6;TNF;FGF2;CRKL;PSMD8;PSMD9;PSMD6;PSMD7;PSMD4;PSMD2;PSMD3;PSMD1;KPNA4;KPNA2;KPNA3;KPNA1;SKP1;IFNAR2;MAP2K2;FBXW11;IL1R2;UBE2E1;HLA-C;HLA-G;RBX1;HLA-E;NUP93;BTC;TXLNA;AKAP9;PSME1;PSME2;UBE2V1;TLN1;SQSTM1;IFNAR1;PSMD10;SHC2;SPTBN5;PSMD12;PSMD11;PSMD14;PSMD13;CUL3;PDGFB;CUL1;PIK3R3;RASAL1;PHB;RASGRP3;RAP1B;RAP1A;SOCS1;IRAK1;TPR;UBC;PSMF1;IP6K2;YES1;TNFSF1…
DTL↑382	Disassembly of the destruction complex and recruitment of AXIN to the membrane Homo sapiens R-HSA-4641262	9/31	0.267835	0.530668	1.37573	1.81237	PPP2CA;GSK3B;PPP2CB;FRAT1;PPP2R5E;CSNK1A1;DVL3;PPP2R5A;CSNK1G2
DTL↑383	Synthesis of diphthamide-EEF2 Homo sapiens R-HSA-5358493	3/8	0.270711	0.530668	2.01732	2.63604	DPH3;DPH7;EEF2
DTL↑384	HuR (ELAVL1) binds and stabilizes mRNA Homo sapiens R-HSA-450520	3/8	0.270711	0.530668	2.01732	2.63604	SET;ANP32A;ELAVL1
DTL↑385	BH3-only proteins associate with and inactivate anti-apoptotic BCL-2 members Homo sapiens R-HSA-111453	3/8	0.270711	0.530668	2.01732	2.63604	BAD;BID;BBC3
DTL↑386	Nef and signal transduction Homo sapiens R-HSA-164944	3/8	0.270711	0.530668	2.01732	2.63604	FYN;RAC1;PAK2
DTL↑387	Sema4D mediated inhibition of cell attachment and migration Homo sapiens R-HSA-416550	3/8	0.270711	0.530668	2.01732	2.63604	SEMA4D;RAC1;RHOA
DTL↑388	Axonal growth inhibition (RHOA activation) Homo sapiens R-HSA-193634	3/8	0.270711	0.530668	2.01732	2.63604	ARHGEF1;RHOA;RTN4
DTL↑389	Signaling by TGF-beta Receptor Complex in Cancer Homo sapiens R-HSA-3304351	3/8	0.270711	0.530668	2.01732	2.63604	FKBP1A;SMAD4;TGFB1
DTL↑390	tRNA modification in the mitochondrion Homo sapiens R-HSA-6787450	3/8	0.270711	0.530668	2.01732	2.63604	TRMU;MTO1;HSD17B10
DTL↑391	RNA Polymerase I Promoter Clearance Homo sapiens R-HSA-73854	20/76	0.279914	0.547958	1.20127	1.52954	HDAC2;H2AFZ;HDAC1;H3F3A;MBD2;CHD4;GTF2H4;KAT2B;ZNRD1;RBBP4;TWISTNB;POLR1D;POLR2E;RBBP7;POLR2H;MNAT1;MTA3;HIST1H2AC;POLR2K;POLR2L
DTL↑392	Rho GTPase cycle Homo sapiens R-HSA-194840	31/122	0.288129	0.560414	1.14598	1.42599	FAM13B;GDI1;RASGRF2;GDI2;ARHGAP12;ARHGAP4;CDC42;SYDE1;RHOT2;RHOT1;OPHN1;MCF2L;SRGAP3;RAC1;VAV3;RALBP1;STARD13;ARHGEF12;ARHGEF16;RHOG;ARHGAP29;ARHGEF18;RHOF;RHOC;RHOD;RHOA;TIAM1;ARHGEF3;TRIP10;ARHGEF7;RHOQ
DTL↑393	ERKs are inactivated Homo sapiens R-HSA-202670	4/12	0.288235	0.560414	1.68114	2.09131	PPP2CA;PPP2CB;DUSP3;MAPK1
DTL↑394	PECAM1 interactions Homo sapiens R-HSA-210990	4/12	0.288235	0.560414	1.68114	2.09131	YES1;PTPN11;FYN;PTPN6
DTL↑395	Reduction of cytosolic Ca++ levels Homo sapiens R-HSA-418359	4/12	0.288235	0.560414	1.68114	2.09131	ATP2A3;SRI;ATP2B1;CALM1
DTL↑396	The NLRP3 inflammasome Homo sapiens R-HSA-844456	4/12	0.288235	0.560414	1.68114	2.09131	PYCARD;APP;HSP90AB1;SUGT1
DTL↑397	MAP kinase activation in TLR cascade Homo sapiens R-HSA-450294	16/60	0.289428	0.56197	1.223	1.51633	ATF1;MAP2K3;DUSP3;FBXW11;CUL1;NFKB1;PPP2CA;PPP2CB;MAPK9;CREB1;IRAK1;TNIP2;UBC;MAPK1;RPS27A;SKP1
DTL↑398	Nonhomologous End-Joining (NHEJ) Homo sapiens R-HSA-5693571	14/52	0.293953	0.569981	1.23903	1.51699	XRCC6;PAXIP1;PRKDC;XRCC5;POLM;LIG4;BRCC3;BABAM1;RNF168;RAD50;HERC2;SUMO1;UIMC1;UBE2V2
DTL↑399	Synthesis of glycosylphosphatidylinositol (GPI) Homo sapiens R-HSA-162710	5/16	0.296645	0.572102	1.52835	1.85728	DPM2;PIGP;PIGF;PIGX;PIGH
DTL↑400	STING mediated induction of host immune responses Homo sapiens R-HSA-1834941	5/16	0.296645	0.572102	1.52835	1.85728	XRCC6;TBK1;IRF3;XRCC5;PRKDC
DTL↑401	Translesion synthesis by REV1 Homo sapiens R-HSA-110312	5/16	0.296645	0.572102	1.52835	1.85728	PCNA;RFC1;RPA3;UBC;RPS27A
DTL↑402	PKA activation Homo sapiens R-HSA-163615	5/16	0.296645	0.572102	1.52835	1.85728	PRKAR1A;PRKAR2B;PRKAR2A;ADCY3;ADCY5
DTL↑403	Inositol phosphate metabolism Homo sapiens R-HSA-1483249	12/44	0.298065	0.574065	1.2611	1.52649	ITPKB;MINPP1;ISYNA1;PLCB4;IMPA1;INPP1;PPIP5K2;IPMK;ITPK1;PLCB1;CALM1;IP6K2
DTL↑404	Synthesis, secretion, and inactivation of Glucagon-like Peptide-1 (GLP-1) Homo sapiens R-HSA-381771	6/20	0.300773	0.575729	1.44105	1.73127	DPP4;SPCS3;SPCS2;SPCS1;SEC11A;SEC11C
DTL↑405	RNA Polymerase I Transcription Termination Homo sapiens R-HSA-73863	9/32	0.302448	0.575729	1.31583	1.57353	ZNRD1;TWISTNB;POLR2E;POLR1D;POLR2H;MNAT1;GTF2H4;POLR2K;POLR2L
DTL↑406	Signaling by NOTCH2 Homo sapiens R-HSA-1980145	9/32	0.302448	0.575729	1.31583	1.57353	APH1A;PSENEN;JAG2;APH1B;CREB1;UBC;MIB2;RBPJ;RPS27A
DTL↑407	Oncogene Induced Senescence Homo sapiens R-HSA-2559585	9/32	0.302448	0.575729	1.31583	1.57353	CDKN2D;CDK6;CDK4;UBC;MDM2;MAPK1;RPS27A;ETS1;ETS2
DTL↑408	SMAD2/SMAD3:SMAD4 heterotrimer regulates transcription Homo sapiens R-HSA-2173796	9/32	0.302448	0.575729	1.31583	1.57353	CDK9;SMAD4;SNW1;TFDP2;HDAC1;UBC;CCNC;E2F4;RPS27A
DTL↑409	Negative regulation of FGFR1 signaling Homo sapiens R-HSA-5654726	9/32	0.302448	0.575729	1.31583	1.57353	PPP2CA;PPP2CB;UBC;MAPK1;PTPN11;GRB2;CBL;RPS27A;FGF2
DTL↑410	DAG and IP3 signaling Homo sapiens R-HSA-1489509	9/32	0.302448	0.575729	1.31583	1.57353	CREB1;PRKAR2B;PRKAR1A;PDE1A;PRKAR2A;ITPR2;ADCY3;CALM1;ADCY5
DTL↑411	TRAF6 mediated NF-kB activation Homo sapiens R-HSA-933542	7/24	0.302563	0.575729	1.38457	1.65521	NFKBIA;APP;MAVS;MAP3K1;DHX9;HMGB1;NFKB1
DTL↑412	Synthesis of bile acids and bile salts via 7alpha-hydroxycholesterol Homo sapiens R-HSA-193368	7/24	0.302563	0.575729	1.38457	1.65521	NCOA2;ACOT8;SCP2;AKR1C1;AKR1C2;HSD17B4;SLC27A5
DTL↑413	Adrenaline,noradrenaline inhibits insulin secretion Homo sapiens R-HSA-400042	8/28	0.302951	0.575729	1.34504	1.60623	GNG10;GNG5;CACNA1D;CACNA1C;GNB5;GNAI1;ADCY5;GNAI2
DTL↑414	TP53 Regulates Transcription of DNA Repair Genes Homo sapiens R-HSA-6796648	16/61	0.314701	0.597264	1.19574	1.38243	SUPT16H;SUPT4H1;GTF2F2;GTF2H4;CDK9;MSH2;POLR2B;POLR2C;POLR2E;TCEA1;NELFCD;POLR2H;MNAT1;POLR2J;POLR2K;POLR2L
DTL↑415	Mitotic Prophase Homo sapiens R-HSA-68875	27/107	0.31947	0.605298	1.13517	1.29533	RB1;SET;RAB1B;USO1;SMC4;GOLGA2;PPP2CA;PPP2CB;CCNB1;TPR;ENSA;LMNA;MAPK1;HIST1H2AC;TMPO;RAB2A;H2AFZ;NEK7;H3F3A;LEMD2;NUP93;GORASP2;CNEP1R1;NUP50;NCAPD3;LPIN2;MCPH1
DTL↑416	Catabolism of glucuronate to xylulose-5-phosphate Homo sapiens R-HSA-5661270	2/5	0.323587	0.605298	2.24127	2.5288	DCXR;CRYL1
DTL↑417	Disinhibition of SNARE formation Homo sapiens R-HSA-114516	2/5	0.323587	0.605298	2.24127	2.5288	STXBP3;STX4
DTL↑418	N-glycan trimming and elongation in the cis-Golgi Homo sapiens R-HSA-964739	2/5	0.323587	0.605298	2.24127	2.5288	MAN1C1;MGAT1
DTL↑419	PTK6 Regulates Proteins Involved in RNA Processing Homo sapiens R-HSA-8849468	2/5	0.323587	0.605298	2.24127	2.5288	KHDRBS1;SFPQ
DTL↑420	Activation of RAS in B cells Homo sapiens R-HSA-1169092	2/5	0.323587	0.605298	2.24127	2.5288	KRAS;RASGRP3
DTL↑421	LRR FLII-interacting protein 1 (LRRFIP1) activates type I IFN production Homo sapiens R-HSA-3134973	2/5	0.323587	0.605298	2.24127	2.5288	IRF3;LRRFIP1
DTL↑422	NOSTRIN mediated eNOS trafficking Homo sapiens R-HSA-203641	2/5	0.323587	0.605298	2.24127	2.5288	WASL;DNM2
DTL↑423	Alpha-oxidation of phytanate Homo sapiens R-HSA-389599	2/5	0.323587	0.605298	2.24127	2.5288	ALDH3A2;HACL1
DTL↑424	tRNA processing in the mitochondrion Homo sapiens R-HSA-6785470	2/5	0.323587	0.605298	2.24127	2.5288	TRNT1;HSD17B10
DTL↑425	Galactose catabolism Homo sapiens R-HSA-70370	2/5	0.323587	0.605298	2.24127	2.5288	PGM1;GALK1
DTL↑426	Fcgamma receptor (FCGR) dependent phagocytosis Homo sapiens R-HSA-2029480	30/120	0.327187	0.611233	1.12116	1.25259	CYFIP2;NCKAP1;HSP90AB1;ARPC1B;ARPC1A;ITPR2;BRK1;WASL;ACTG1;CDC42;PAK1;CFL1;MAPK1;FYN;RAC1;WASF2;ACTR3;VAV3;ACTR2;HSP90AA1;YES1;MYO5A;ARPC5;PTK2;ARPC2;ABI2;ARPC3;ELMO2;GRB2;DOCK1
DTL↑427	RMTs methylate histone arginines Homo sapiens R-HSA-3214858	12/45	0.32807	0.611868	1.2228	1.36285	COPRS;SMARCD2;SMARCD3;SMARCB1;H2AFZ;PRMT1;CDK4;CARM1;ACTL6A;RBBP7;JAK2;HIST1H2AC
DTL↑428	Sphingolipid metabolism Homo sapiens R-HSA-428157	19/74	0.328382	0.611868	1.16178	1.29373	GLTP;CTSA;ASAH1;HEXA;ALDH3A2;SGPL1;SPTLC1;VAPA;GLB1;VAPB;CPTP;ARSJ;OSBP;NEU1;DEGS1;KDSR;GLA;CSNK1G2;CERS2
DTL↑429	Regulation of lipid metabolism by Peroxisome proliferator-activated receptor alpha (PPARalpha) Homo sapiens R-HSA-400206	29/116	0.331	0.615945	1.12113	1.23956	ALAS1;SMARCD3;HDAC3;CCNC;RORA;ARNTL;MED11;MED30;MED10;TGS1;ME1;ACADM;TEAD2;FDFT1;ESRRA;NCOA2;NCOA3;TXNRD1;MED8;NR1D1;MED4;MED27;SREBF2;AGT;NCOR2;MED24;NCOR1;MED21;CARM1
DTL↑430	Elastic fibre formation Homo sapiens R-HSA-1566948	11/41	0.331441	0.615964	1.23296	1.36157	FBN2;ITGB1;TGFB2;TGFB1;MFAP1;ITGB8;FURIN;LTBP3;LTBP1;FBLN5;LOXL2
DTL↑431	Platelet Aggregation (Plug Formation) Homo sapiens R-HSA-76009	10/37	0.334775	0.620547	1.24539	1.36282	RAP1B;RAP1A;PDPK1;AKT1;CSK;GRB2;TLN1;PTK2;RAPGEF3;BCAR1
DTL↑432	Apoptotic cleavage of cellular proteins Homo sapiens R-HSA-111465	10/37	0.334775	0.620547	1.24539	1.36282	TJP1;CASP7;GSN;DBNL;STK24;LMNA;ACIN1;SPTAN1;ADD1;PTK2
DTL↑433	Sialic acid metabolism Homo sapiens R-HSA-4085001	9/33	0.33802	0.623622	1.26092	1.36766	CTSA;SLC35A1;CMAS;GLB1;NEU1;ST3GAL4;SLC17A5;ST3GAL6;ST6GALNAC6
DTL↑434	PIWI-interacting RNA (piRNA) biogenesis Homo sapiens R-HSA-5601884	8/29	0.341097	0.623622	1.28091	1.37773	HSP90AA1;POLR2B;POLR2C;POLR2E;POLR2H;POLR2J;POLR2K;POLR2L
DTL↑435	Transport of nucleotide sugars Homo sapiens R-HSA-727802	3/9	0.341466	0.623622	1.68099	1.80624	SLC35B3;SLC35A1;SLC35A3
DTL↑436	A third proteolytic cleavage releases NICD Homo sapiens R-HSA-157212	3/9	0.341466	0.623622	1.68099	1.80624	APH1A;PSENEN;APH1B
DTL↑437	EGFR Transactivation by Gastrin Homo sapiens R-HSA-2179392	3/9	0.341466	0.623622	1.68099	1.80624	KRAS;GRB2;HBEGF
DTL↑438	p75NTR regulates axonogenesis Homo sapiens R-HSA-193697	3/9	0.341466	0.623622	1.68099	1.80624	ARHGEF1;RHOA;RTN4
DTL↑439	Mitochondrial iron-sulfur cluster biogenesis Homo sapiens R-HSA-1362409	3/9	0.341466	0.623622	1.68099	1.80624	SLC25A28;FDX1;ISCU
DTL↑440	Pentose phosphate pathway (hexose monophosphate shunt) Homo sapiens R-HSA-71336	3/9	0.341466	0.623622	1.68099	1.80624	TALDO1;PGLS;DERA
DTL↑441	G0 and Early G1 Homo sapiens R-HSA-1538133	7/25	0.343869	0.623622	1.30756	1.39582	PCNA;LIN37;RBBP4;TFDP2;HDAC1;CDK2;E2F4
DTL↑442	B-WICH complex positively regulates rRNA expression Homo sapiens R-HSA-5250924	15/58	0.34484	0.623622	1.17304	1.24891	GSK3B;H2AFZ;H3F3A;SMARCA5;DDX21;DEK;KAT2B;ZNRD1;TWISTNB;POLR1D;POLR2E;POLR2H;HIST1H2AC;POLR2K;POLR2L
DTL↑443	Facilitative Na+-independent glucose transporters Homo sapiens R-HSA-428790	4/13	0.346596	0.623622	1.49425	1.58331	SLC2A9;SLC2A11;SLC2A1;SLC2A6
DTL↑444	Cytosolic iron-sulfur cluster assembly Homo sapiens R-HSA-2564830	4/13	0.346596	0.623622	1.49425	1.58331	ABCB7;MMS19;CIAO1;NUBP2
DTL↑445	Dissolution of Fibrin Clot Homo sapiens R-HSA-75205	4/13	0.346596	0.623622	1.49425	1.58331	ANXA2;HRG;SERPINB6;S100A10
DTL↑446	Activation of DNA fragmentation factor Homo sapiens R-HSA-211227	4/13	0.346596	0.623622	1.49425	1.58331	H1F0;HIST1H1E;HMGB1;KPNA1
DTL↑447	Apoptosis induced DNA fragmentation Homo sapiens R-HSA-140342	4/13	0.346596	0.623622	1.49425	1.58331	H1F0;HIST1H1E;HMGB1;KPNA1
DTL↑448	p75NTR recruits signalling complexes Homo sapiens R-HSA-209543	4/13	0.346596	0.623622	1.49425	1.58331	IRAK1;UBC;RPS27A;SQSTM1
DTL↑449	p38MAPK events Homo sapiens R-HSA-171007	4/13	0.346596	0.623622	1.49425	1.58331	RALA;RALB;KRAS;MAPK13
DTL↑450	DEx/H-box helicases activate type I IFN and inflammatory cytokines production Homo sapiens R-HSA-3134963	4/13	0.346596	0.623622	1.49425	1.58331	APP;DHX9;HMGB1;NFKB1
DTL↑451	TNFR1-induced proapoptotic signaling Homo sapiens R-HSA-5357786	4/13	0.346596	0.623622	1.49425	1.58331	TRADD;USP2;FADD;TNF
DTL↑452	Synthesis of PE Homo sapiens R-HSA-1483213	4/13	0.346596	0.623622	1.49425	1.58331	ETNK2;ETNK1;LPIN2;PISD
DTL↑453	alpha-linolenic (omega3) and linoleic (omega6) acid metabolism Homo sapiens R-HSA-2046104	4/13	0.346596	0.623622	1.49425	1.58331	ELOVL1;ACOT8;SCP2;HSD17B4
DTL↑454	alpha-linolenic acid (ALA) metabolism Homo sapiens R-HSA-2046106	4/13	0.346596	0.623622	1.49425	1.58331	ELOVL1;ACOT8;SCP2;HSD17B4
DTL↑455	Translesion synthesis by POLI Homo sapiens R-HSA-5656121	5/17	0.347328	0.623622	1.4009	1.48143	PCNA;RFC1;RPA3;UBC;RPS27A
DTL↑456	Synthesis, secretion, and deacylation of Ghrelin Homo sapiens R-HSA-422085	5/17	0.347328	0.623622	1.4009	1.48143	SPCS3;SPCS2;SPCS1;SEC11A;SEC11C
DTL↑457	Chylomicron-mediated lipid transport Homo sapiens R-HSA-174800	5/17	0.347328	0.623622	1.4009	1.48143	SAR1B;SDC1;P4HB;LDLRAP1;HSPG2
DTL↑458	L1CAM interactions Homo sapiens R-HSA-373760	24/96	0.351752	0.630774	1.121	1.17125	ITGB1;HSPA8;SPTBN5;MAP2K2;CSNK2A2;CLTA;RANBP9;ANK2;AP2B1;L1CAM;AP2A2;DNM2;SDCBP;PAK1;DLG1;DPYSL2;CSNK2B;AP2S1;MAPK1;RAC1;EZR;CD24;SPTAN1;AP2M1
DTL↑459	PPARA activates gene expression Homo sapiens R-HSA-1989781	28/113	0.354248	0.634455	1.10784	1.14967	ALAS1;SMARCD3;HDAC3;CCNC;RORA;ARNTL;MED11;MED30;MED10;TGS1;ME1;ACADM;TEAD2;FDFT1;ESRRA;NCOA2;NCOA3;TXNRD1;MED8;NR1D1;MED4;MED27;SREBF2;AGT;MED24;NCOR1;MED21;CARM1
DTL↑460	DNA Damage Bypass Homo sapiens R-HSA-73893	12/46	0.358679	0.641588	1.18676	1.21682	DDB1;VCP;PCNA;RFC1;UBE2B;RPA3;UBC;POLD2;UBE2L6;POLK;RPS27A;RBX1
DTL↑461	Viral Messenger RNA Synthesis Homo sapiens R-HSA-168325	11/42	0.363646	0.648041	1.19311	1.20692	NUP93;POLR2B;POLR2C;NUP50;TPR;POLR2E;POLR2H;POLR2J;GTF2F2;POLR2K;POLR2L
DTL↑462	Deactivation of the beta-catenin transactivating complex Homo sapiens R-HSA-3769402	11/42	0.363646	0.648041	1.19311	1.20692	PYGO1;TCF7L1;HDAC1;AKT2;UBC;CTNNBIP1;CBY1;AKT1;ASH2L;RPS27A;YWHAZ
DTL↑463	Netrin-1 signaling Homo sapiens R-HSA-373752	11/42	0.363646	0.648041	1.19311	1.20692	CDC42;PITPNA;NTN4;FYN;PTPN11;WASL;RAC1;EZR;NTN1;DOCK1;PTK2
DTL↑464	Signaling by WNT in cancer Homo sapiens R-HSA-4791275	9/34	0.374212	0.664388	1.21041	1.18975	PPP2CA;GSK3B;PPP2CB;RNF43;TNKS2;PPP2R5E;CSNK1A1;PPP2R5A;DKK1
DTL↑465	EGFR interacts with phospholipase C-gamma Homo sapiens R-HSA-212718	9/34	0.374212	0.664388	1.21041	1.18975	CREB1;PRKAR2B;PRKAR1A;PDE1A;PRKAR2A;ITPR2;ADCY3;CALM1;ADCY5
DTL↑466	PLC-gamma1 signalling Homo sapiens R-HSA-167021	9/34	0.374212	0.664388	1.21041	1.18975	CREB1;PRKAR2B;PRKAR1A;PDE1A;PRKAR2A;ITPR2;ADCY3;CALM1;ADCY5
DTL↑467	Molecules associated with elastic fibres Homo sapiens R-HSA-2129379	8/30	0.379852	0.672734	1.22261	1.18345	ITGB1;TGFB2;TGFB1;MFAP1;ITGB8;LTBP3;LTBP1;FBLN5
DTL↑468	Termination of translesion DNA synthesis Homo sapiens R-HSA-5656169	8/30	0.379852	0.672734	1.22261	1.18345	PCNA;RFC1;RPA3;UBC;POLD2;UBE2L6;POLK;RPS27A
DTL↑469	Regulation of TP53 Activity through Phosphorylation Homo sapiens R-HSA-6804756	22/89	0.383338	0.678068	1.10414	1.0587	SUPT16H;PRKAA1;TAF13;TAF10;CSNK2A2;TAF11;PRKAG1;PRKAG2;HIPK1;NUAK1;RAD50;CDK5;RPA3;CSNK2B;UBC;CDK2;MDM2;RAD17;PIN1;MAPKAPK5;RAD1;RPS27A
DTL↑470	Gastrin-CREB signalling pathway via PKC and MAPK Homo sapiens R-HSA-881907	102/432	0.385242	0.678994	1.03977	0.991819	APP;PEBP1;WDR83;FGF2;PSMD8;PSMD9;PSMD6;PSMD7;EDNRB;PSMD4;PSMD2;PSMD3;PSMD1;MAP2K2;F2R;RBX1;BTC;AKAP9;PSME1;PSME2;TLN1;PSMD10;SHC2;SPTBN5;PSMD12;PSMD11;PSMD14;ARHGEF25;PSMD13;CUL3;PDGFB;ITPR2;LPAR2;PIK3R3;RASAL1;PHB;KNG1;RASGRP3;RAP1B;GNG10;RAP1A;UBC;PSMF1;PTK2;PTPRA;FGF18;GRB2;GNB5;CALM1;DAGLA;YWHAB;RASGRF2;ARRB1;PPP2R5E;PEA15;BDKRB2;BDKRB1;JAK2;SPTAN1;JAK1;DUSP1;PPP2R5A;DUSP8;PSMA5;PSMA6;PSMA3;P…
DTL↑471	A tetrasaccharide linker sequence is required for GAG synthesis Homo sapiens R-HSA-1971475	7/26	0.38576	0.678994	1.23866	1.17988	B3GAT3;SDC2;GPC1;SDC1;GPC5;HSPG2;B4GALT7
DTL↑472	ZBP1(DAI) mediated induction of type I IFNs Homo sapiens R-HSA-1606322	7/26	0.38576	0.678994	1.23866	1.17988	NFKBIA;APP;TBK1;IRF3;DHX9;HMGB1;NFKB1
DTL↑473	WNT ligand biogenesis and trafficking Homo sapiens R-HSA-3238698	7/26	0.38576	0.678994	1.23866	1.17988	SNX3;VPS29;WNT11;WNT7B;VPS26A;VPS35;TMED5
DTL↑474	RA biosynthesis pathway Homo sapiens R-HSA-5365859	6/22	0.391948	0.687351	1.26075	1.18085	ALDH1A3;RDH11;RDH10;RDH14;RDH13;DHRS4
DTL↑475	Nephrin interactions Homo sapiens R-HSA-373753	6/22	0.391948	0.687351	1.26075	1.18085	ACTN1;MAGI2;FYN;WASL;SPTAN1;CD2AP
DTL↑476	ADP signalling through P2Y purinoceptor 12 Homo sapiens R-HSA-392170	6/22	0.391948	0.687351	1.26075	1.18085	GNG10;GNG5;GNAI3;GNB5;GNAI1;GNAI2
DTL↑477	Vasopressin regulates renal water homeostasis via Aquaporins Homo sapiens R-HSA-432040	11/43	0.396225	0.694	1.15575	1.06996	GNG10;GNG5;PRKAR2B;PRKAR1A;PRKAR2A;GNAS;ADCY3;GNB5;RAB11FIP2;RAB11A;ADCY5
DTL↑478	Signaling by cytosolic FGFR1 fusion mutants Homo sapiens R-HSA-1839117	5/18	0.398412	0.696127	1.29305	1.18995	CPSF6;STAT3;FGFR1OP2;GRB2;LRRFIP1
DTL↑479	Tie2 Signaling Homo sapiens R-HSA-210993	5/18	0.398412	0.696127	1.29305	1.18995	GRB7;GRB14;PTPN11;KRAS;GRB2
DTL↑480	Gamma carboxylation, hypusine formation and arylsulfatase activation Homo sapiens R-HSA-163841	10/39	0.403198	0.701764	1.15935	1.05307	EIF5A;ICMT;ARSJ;DPH3;DHPS;FURIN;DPH7;DOHH;EEF2;GAS6
DTL↑481	tRNA modification in the nucleus and cytosol Homo sapiens R-HSA-6782315	10/39	0.403198	0.701764	1.15935	1.05307	QTRT1;TRMT112;URM1;TRMT6;TYW1;TRMT11;EPRS;PUS7;LAGE3;TRMT61A
DTL↑482	Regulation of TP53 Activity through Association with Co-factors Homo sapiens R-HSA-6804759	4/14	0.405071	0.701764	1.34474	1.21523	PPP1R13B;PHF20;AKT2;AKT1
DTL↑483	TRAF3-dependent IRF activation pathway Homo sapiens R-HSA-918233	4/14	0.405071	0.701764	1.34474	1.21523	MAVS;SIKE1;TBK1;IRF3
DTL↑484	Methylation Homo sapiens R-HSA-156581	4/14	0.405071	0.701764	1.34474	1.21523	TRMT112;TPMT;GSTO1;COMT
DTL↑485	Synthesis of bile acids and bile salts via 24-hydroxycholesterol Homo sapiens R-HSA-193775	4/14	0.405071	0.701764	1.34474	1.21523	CYP39A1;AKR1C1;AKR1C2;SLC27A5
DTL↑486	Regulation of pyruvate dehydrogenase (PDH) complex Homo sapiens R-HSA-204174	4/14	0.405071	0.701764	1.34474	1.21523	PDHA1;PDK3;PDHB;PDK2
DTL↑487	Interactions of Vpr with host cellular proteins Homo sapiens R-HSA-176033	9/35	0.41069	0.704514	1.16378	1.03567	NUP93;NUP50;TPR;HMGA1;PSIP1;SLC25A5;SLC25A4;KPNA1;SLC25A6
DTL↑488	Bile acid and bile salt metabolism Homo sapiens R-HSA-194068	9/35	0.41069	0.704514	1.16378	1.03567	CYP39A1;NCOA2;ACOT8;SCP2;AKR1C1;SLCO1A2;HSD17B4;AKR1C2;SLC27A5
DTL↑489	Zinc influx into cells by the SLC39 gene family Homo sapiens R-HSA-442380	3/10	0.411582	0.704514	1.44076	1.27903	SLC39A7;SLC39A1;SLC39A4
DTL↑490	Nef mediated downregulation of MHC class I complex cell surface expression Homo sapiens R-HSA-164940	3/10	0.411582	0.704514	1.44076	1.27903	AP1G1;AP1S2;AP1M2
DTL↑491	Reactions specific to the complex N-glycan synthesis pathway Homo sapiens R-HSA-975578	3/10	0.411582	0.704514	1.44076	1.27903	FUT8;MAN2A2;FUCA1
DTL↑492	Removal of the Flap Intermediate from the C-strand Homo sapiens R-HSA-174437	3/10	0.411582	0.704514	1.44076	1.27903	PCNA;RPA3;POLD2
DTL↑493	MAPK3 (ERK1) activation Homo sapiens R-HSA-110056	3/10	0.411582	0.704514	1.44076	1.27903	PTPN11;JAK2;JAK1
DTL↑494	Regulation of gene expression by Hypoxia-inducible Factor Homo sapiens R-HSA-1234158	3/10	0.411582	0.704514	1.44076	1.27903	ARNT;HIF1A;VEGFA
DTL↑495	IRAK1 recruits IKK complex Homo sapiens R-HSA-937039	3/10	0.411582	0.704514	1.44076	1.27903	IRAK1;PELI1;UBE2V1
DTL↑496	IRAK1 recruits IKK complex upon TLR7/8 or 9 stimulation Homo sapiens R-HSA-975144	3/10	0.411582	0.704514	1.44076	1.27903	IRAK1;PELI1;UBE2V1
DTL↑497	DNA Damage Reversal Homo sapiens R-HSA-73942	2/6	0.416351	0.705087	1.68085	1.4728	MGMT;ASCC3
DTL↑498	IRF3 mediated activation of type 1 IFN Homo sapiens R-HSA-1606341	2/6	0.416351	0.705087	1.68085	1.4728	TBK1;IRF3
DTL↑499	Telomere Extension By Telomerase Homo sapiens R-HSA-171319	2/6	0.416351	0.705087	1.68085	1.4728	DKC1;NHP2
DTL↑500	Sensing of DNA Double Strand Breaks Homo sapiens R-HSA-5693548	2/6	0.416351	0.705087	1.68085	1.4728	RAD50;KPNA2
DTL↑501	Negative feedback regulation of MAPK pathway Homo sapiens R-HSA-5674499	2/6	0.416351	0.705087	1.68085	1.4728	MAP2K2;MAPK1
DTL↑502	RSK activation Homo sapiens R-HSA-444257	2/6	0.416351	0.705087	1.68085	1.4728	PDPK1;MAPK1
DTL↑503	CLEC7A/inflammasome pathway Homo sapiens R-HSA-5660668	2/6	0.416351	0.705087	1.68085	1.4728	PYCARD;NFKB1
DTL↑504	Transport and synthesis of PAPS Homo sapiens R-HSA-174362	2/6	0.416351	0.705087	1.68085	1.4728	SLC35B3;PAPSS1
DTL↑505	Synthesis of 5-eicosatetraenoic acids Homo sapiens R-HSA-2142688	2/6	0.416351	0.705087	1.68085	1.4728	GPX4;ALOX5
DTL↑506	FGFR1 mutant receptor activation Homo sapiens R-HSA-1839124	8/31	0.418815	0.707585	1.16937	1.01774	BAG4;CPSF6;FGFR1OP2;STAT3;GRB2;LRRFIP1;ERLIN2;FGF2
DTL↑507	Regulation of TNFR1 signaling Homo sapiens R-HSA-5357905	8/31	0.418815	0.707585	1.16937	1.01774	SHARPIN;TRADD;UBC;USP2;TAX1BP1;RBCK1;RPS27A;TNF
DTL↑508	CREB phosphorylation through the activation of Ras Homo sapiens R-HSA-442742	7/27	0.427733	0.7218	1.17665	0.99928	CREB1;PDPK1;RASGRF2;AKAP9;MAPK1;CALM1;CAMK2G
DTL↑509	Phospholipase C-mediated cascade; FGFR3 Homo sapiens R-HSA-5654227	11/44	0.428945	0.722993	1.12066	0.948552	CREB1;PRKAR2B;PRKAR1A;PDE1A;PRKAR2A;FGF18;ITPR2;ADCY3;CALM1;FGF2;ADCY5
DTL↑510	Ion channel transport Homo sapiens R-HSA-983712	48/203	0.43086	0.725365	1.04129	0.876737	ATP6V1A;TTYH3;CLCNKB;ATP2A3;CLCNKA;ATP1A1;SRI;ATP12A;CLCN3;BEST3;UBC;BSND;ANO10;ATP6V1H;TRPM7;ATP6V1E1;RPS27A;ATP6V0E2;ATP6V1D;CAMK2G;ATP6V1C1;ATP6V1F;ATP6V1G1;ATP6V0B;ATP6V0E1;ATP6AP1;ATP8B1;ANO6;ATP1B3;ATP2B1;ATP1B1;MCOLN1;ANO5;TRPC4AP;TPCN1;CLCN7;OSTM1;ASPH;FXYD3;FXYD2;TRPV4;WNK3;FKBP1B;ATP6V0D1;CALM1;SGK2;ATP6V0C;CUTC
DTL↑511	Pre-NOTCH Expression and Processing Homo sapiens R-HSA-1912422	14/57	0.435085	0.731617	1.0946	0.910942	POGLUT1;SEL1L;ATP2A3;FURIN;RFNG;RBPJ;KAT2B;SNW1;TFDP2;AGO2;ST3GAL4;TMED2;ST3GAL6;RAB6A
DTL↑512	PKMTs methylate histone lysines Homo sapiens R-HSA-3214841	10/40	0.437648	0.732568	1.12063	0.926022	SUZ12;SUV39H2;SETD3;MECOM;RBBP4;SETDB2;EHMT1;ASH2L;SMYD3;RBBP7
DTL↑513	The canonical retinoid cycle in rods (twilight vision) Homo sapiens R-HSA-2453902	6/23	0.437682	0.732568	1.18651	0.980373	RDH11;HSD17B1;RDH10;ABCA4;NAPEPLD;MYO7A
DTL↑514	Incretin synthesis, secretion, and inactivation Homo sapiens R-HSA-400508	6/23	0.437682	0.732568	1.18651	0.980373	DPP4;SPCS3;SPCS2;SPCS1;SEC11A;SEC11C
DTL↑515	Stimuli-sensing channels Homo sapiens R-HSA-2672351	24/100	0.437698	0.732568	1.06172	0.877224	TTYH3;CLCNKB;CLCNKA;ANO6;SRI;CLCN3;MCOLN1;BEST3;TRPC4AP;ANO5;TPCN1;CLCN7;ASPH;OSTM1;TRPV4;UBC;WNK3;FKBP1B;BSND;ANO10;TRPM7;CALM1;RPS27A;SGK2
DTL↑516	Defective B3GALT6 causes EDSP2 and SEMDJL1 Homo sapiens R-HSA-4420332	5/19	0.449034	0.748042	1.20061	0.961277	SDC2;GPC1;SDC1;GPC5;HSPG2
DTL↑517	Defective B4GALT7 causes EDS, progeroid type Homo sapiens R-HSA-3560783	5/19	0.449034	0.748042	1.20061	0.961277	SDC2;GPC1;SDC1;GPC5;HSPG2
DTL↑518	Defective B3GAT3 causes JDSSDHD Homo sapiens R-HSA-3560801	5/19	0.449034	0.748042	1.20061	0.961277	SDC2;GPC1;SDC1;GPC5;HSPG2
DTL↑519	Regulation of TP53 Activity through Methylation Homo sapiens R-HSA-6804760	5/19	0.449034	0.748042	1.20061	0.961277	SETD9;UBC;MDM2;EHMT1;RPS27A
DTL↑520	Interferon Signaling Homo sapiens R-HSA-913531	46/196	0.456163	0.759033	1.03105	0.809276	EIF4A2;EIF4A1;SP100;IFITM2;EIF4E3;EIF4A3;UBE2L6;SOCS1;SUMO1;TRIM5;TRIM2;TPR;UBC;KPNA4;JAK2;RPS27A;KPNA2;KPNA3;EIF4E;CAMK2G;JAK1;KPNA1;IP6K2;IFNAR2;IFNGR2;UBE2E1;HLA-C;EIF2AK2;PTPN11;HLA-G;PSMB8;HLA-E;NUP93;ISG20;IRF3;NEDD4;NUP50;IRF2;PIN1;IRF5;PTPN6;EIF4G3;EIF4G2;HLA-DQB1;IFNAR1;EIF4G1
DTL↑521	Keratan sulfate/keratin metabolism Homo sapiens R-HSA-1638074	8/32	0.457604	0.760547	1.12058	0.876012	B4GALT3;GLB1;HEXA;ST3GAL4;B3GNT3;CHST1;B3GNT2;ST3GAL6
DTL↑522	Cell surface interactions at the vascular wall Homo sapiens R-HSA-202733	24/101	0.459402	0.761497	1.04787	0.815061	ITGB1;GRB7;CD74;CXADR;YES1;ITGB2;ATP1B3;PTPN11;MIF;ATP1B1;L1CAM;SLC7A6;GRB14;SLC7A8;ESAM;GRB2;FYN;PTPN6;KRAS;CD47;CD58;GAS6;SLC16A3;PPIA
DTL↑523	RHO GTPases Activate Formins Homo sapiens R-HSA-5663220	27/114	0.460085	0.761497	1.04335	0.810002	ITGB1;PMF1;ACTG1;SKA2;CENPC;PPP2CA;CDC42;PPP1CC;PPP2CB;PPP2R5E;DVL3;RAC1;BUB3;NUDC;PPP2R5A;RHOC;RHOD;RHOA;FMNL3;CLIP1;FMNL1;KIF2A;TAOK1;PFN1;MAPRE1;PFN2;PAFAH1B1
DTL↑524	SUMOylation of RNA binding proteins Homo sapiens R-HSA-4570464	11/45	0.461582	0.761497	1.08762	0.840838	NUP93;PHC2;UBE2I;HNRNPK;SUMO1;CBX4;PCGF2;NUP50;TPR;SUMO2;HNRNPC
DTL↑525	Diseases of metabolism Homo sapiens R-HSA-5668914	11/45	0.461582	0.761497	1.08762	0.840838	PC;IDH1;UBC;MCCC1;CCDC59;PCCB;FDX1;RPS27A;ACACA;MMADHC;CD320
DTL↑526	Regulation of innate immune responses to cytosolic DNA Homo sapiens R-HSA-3134975	4/15	0.462432	0.761497	1.22241	0.942791	TBK1;IRF3;UBC;RPS27A
DTL↑527	Constitutive Signaling by NOTCH1 HD Domain Mutants Homo sapiens R-HSA-2691232	4/15	0.462432	0.761497	1.22241	0.942791	JAG2;UBC;MIB2;RPS27A
DTL↑528	Signaling by NOTCH1 HD Domain Mutants in Cancer Homo sapiens R-HSA-2691230	4/15	0.462432	0.761497	1.22241	0.942791	JAG2;UBC;MIB2;RPS27A
DTL↑529	CREB phosphorylation through the activation of CaMKII Homo sapiens R-HSA-442729	4/15	0.462432	0.761497	1.22241	0.942791	CREB1;AKAP9;CALM1;CAMK2G
DTL↑530	G-protein activation Homo sapiens R-HSA-202040	7/28	0.469327	0.771962	1.12055	0.847646	GNAO1;GNG10;GNG5;GNAI3;GNB5;GNAI1;GNAI2
DTL↑531	Host Interactions with Influenza Factors Homo sapiens R-HSA-168253	10/41	0.471908	0.774427	1.08441	0.814361	NUP93;TGFB1;NUP50;TPR;EIF2AK2;KPNA4;KPNA2;KPNA3;KPNA1;SLC25A6
DTL↑532	TNF signaling Homo sapiens R-HSA-75893	10/41	0.471908	0.774427	1.08441	0.814361	BAG4;SHARPIN;TRADD;UBC;USP2;TAX1BP1;FADD;RBCK1;RPS27A;TNF
DTL↑533	DNA Double-Strand Break Repair Homo sapiens R-HSA-5693532	34/145	0.473095	0.775486	1.02975	0.770722	MUS81;PAXIP1;PCNA;PRKDC;BRCC3;BABAM1;HERC2;PPP4C;PPP4R2;SUMO1;UBC;UIMC1;SUMO2;POLD2;POLK;KPNA2;RPS27A;XRCC6;UBE2I;RFC1;PARP1;XRCC5;POLM;SMARCA5;LIG4;RNF168;RAD51B;RAD50;RPA3;ERCC1;CDK2;UBE2V2;RAD17;RAD1
DTL↑534	Transport of organic anions Homo sapiens R-HSA-879518	3/11	0.479132	0.777879	1.26058	0.92751	SLCO3A1;SLCO4A1;SLCO1A2
DTL↑535	Processive synthesis on the C-strand of the telomere Homo sapiens R-HSA-174414	3/11	0.479132	0.777879	1.26058	0.92751	PCNA;RPA3;POLD2
DTL↑536	TRAF6 mediated IRF7 activation in TLR7/8 or 9 signaling Homo sapiens R-HSA-975110	3/11	0.479132	0.777879	1.26058	0.92751	IRAK1;UBE2V1;IRAK4
DTL↑537	CASP8 activity is inhibited Homo sapiens R-HSA-5218900	3/11	0.479132	0.777879	1.26058	0.92751	TRADD;CFLAR;FADD
DTL↑538	Regulation by c-FLIP Homo sapiens R-HSA-3371378	3/11	0.479132	0.777879	1.26058	0.92751	TRADD;CFLAR;FADD
DTL↑539	Dimerization of procaspase-8 Homo sapiens R-HSA-69416	3/11	0.479132	0.777879	1.26058	0.92751	TRADD;CFLAR;FADD
DTL↑540	CLEC7A (Dectin-1) induces NFAT activation Homo sapiens R-HSA-5607763	3/11	0.479132	0.777879	1.26058	0.92751	PPP3CB;ITPR2;CALM1
DTL↑541	Synthesis of IP2, IP, and Ins in the cytosol Homo sapiens R-HSA-1855183	3/11	0.479132	0.777879	1.26058	0.92751	ISYNA1;IMPA1;INPP1
DTL↑542	Nuclear Events (kinase and transcription factor activation) Homo sapiens R-HSA-198725	6/24	0.482721	0.777879	1.12052	0.816095	ATF1;PPP2CA;PPP2CB;DUSP3;CREB1;MAPK1
DTL↑543	IKK complex recruitment mediated by RIP1 Homo sapiens R-HSA-937041	6/24	0.482721	0.777879	1.12052	0.816095	UBE2D2;UBE2D3;UBC;UBE2D1;UBE2V1;RPS27A
DTL↑544	Insulin processing Homo sapiens R-HSA-264876	6/24	0.482721	0.777879	1.12052	0.816095	KIF5C;KIF5B;MYO5A;RAB27A;CPE;EXOC6
DTL↑545	Pyrimidine metabolism Homo sapiens R-HSA-73848	6/24	0.482721	0.777879	1.12052	0.816095	NT5C3A;CDA;DUT;UCK1;TK2;TK1
DTL↑546	Chondroitin sulfate/dermatan sulfate metabolism Homo sapiens R-HSA-1793185	12/50	0.483097	0.777879	1.06156	0.772326	CHPF;CHST12;B3GAT3;SDC2;GPC1;HEXA;CHST15;SDC1;GPC5;CHST14;HSPG2;B4GALT7
DTL↑547	Metabolism of non-coding RNA Homo sapiens R-HSA-194441	12/50	0.483097	0.777879	1.06156	0.772326	NUP93;SNRPD2;NCBP1;SNRPD1;NUP50;TGS1;TPR;SNRPG;PHAX;GEMIN6;SNRPD3;SNRPB
DTL↑548	snRNP Assembly Homo sapiens R-HSA-191859	12/50	0.483097	0.777879	1.06156	0.772326	NUP93;SNRPD2;NCBP1;SNRPD1;NUP50;TGS1;TPR;SNRPG;PHAX;GEMIN6;SNRPD3;SNRPB
DTL↑549	Translesion synthesis by Y family DNA polymerases bypasses lesions on DNA template Homo sapiens R-HSA-110313	9/37	0.483252	0.777879	1.08051	0.785765	VCP;PCNA;RFC1;RPA3;UBC;POLD2;UBE2L6;POLK;RPS27A
DTL↑550	Phospholipase C-mediated cascade; FGFR4 Homo sapiens R-HSA-5654228	11/46	0.493922	0.791274	1.05648	0.745217	CREB1;PRKAR2B;PRKAR1A;PDE1A;PRKAR2A;FGF18;ITPR2;ADCY3;CALM1;FGF2;ADCY5
DTL↑551	Glucagon signaling in metabolic regulation Homo sapiens R-HSA-163359	8/33	0.495871	0.791274	1.07568	0.754527	GNG10;GNG5;PRKAR2B;PRKAR1A;PRKAR2A;GNAS;ADCY3;ADCY5
DTL↑552	Defective C1GALT1C1 causes Tn polyagglutination syndrome (TNPS) Homo sapiens R-HSA-5083632	5/20	0.498454	0.791274	1.1205	0.780139	MUC1;C1GALT1C1;C1GALT1;MUC15;MUC20
DTL↑553	Regulation of gene expression in beta cells Homo sapiens R-HSA-210745	5/20	0.498454	0.791274	1.1205	0.780139	AKT2;AKT1;MAFA;GCK;FOXA3
DTL↑554	Interferon alpha/beta signaling Homo sapiens R-HSA-909733	16/68	0.500208	0.791274	1.0343	0.716495	IFNAR2;IFITM2;HLA-C;PTPN11;HLA-G;PSMB8;HLA-E;ISG20;SOCS1;IRF3;IRF2;IRF5;PTPN6;JAK1;IFNAR1;IP6K2
DTL↑555	Inositol transporters Homo sapiens R-HSA-429593	2/7	0.502147	0.791274	1.34459	0.926238	SLC2A13;SLC5A3
DTL↑556	Clearance of Nuclear Envelope Membranes from Chromatin Homo sapiens R-HSA-2993913	2/7	0.502147	0.791274	1.34459	0.926238	LEMD2;TMPO
DTL↑557	PTK6 promotes HIF1A stabilization Homo sapiens R-HSA-8857538	2/7	0.502147	0.791274	1.34459	0.926238	HIF1A;HBEGF
DTL↑558	PP2A-mediated dephosphorylation of key metabolic factors Homo sapiens R-HSA-163767	2/7	0.502147	0.791274	1.34459	0.926238	PPP2CA;PPP2CB
DTL↑559	IkBA variant leads to EDA-ID Homo sapiens R-HSA-5603029	2/7	0.502147	0.791274	1.34459	0.926238	NFKBIA;NFKB1
DTL↑560	TRAIL signaling Homo sapiens R-HSA-75158	2/7	0.502147	0.791274	1.34459	0.926238	CFLAR;FADD
DTL↑561	Activation of NIMA Kinases NEK9, NEK6, NEK7 Homo sapiens R-HSA-2980767	2/7	0.502147	0.791274	1.34459	0.926238	CCNB1;NEK7
DTL↑562	CREB phosphorylation Homo sapiens R-HSA-199920	2/7	0.502147	0.791274	1.34459	0.926238	ATF1;CREB1
DTL↑563	CREB phosphorylation through the activation of Adenylate Cyclase Homo sapiens R-HSA-442720	2/7	0.502147	0.791274	1.34459	0.926238	CREB1;ADCY3
DTL↑564	Phase 3 - rapid repolarisation Homo sapiens R-HSA-5576890	2/7	0.502147	0.791274	1.34459	0.926238	KCNQ1;AKAP9
DTL↑565	Loss of Function of TGFBR1 in Cancer Homo sapiens R-HSA-3656534	2/7	0.502147	0.791274	1.34459	0.926238	FKBP1A;TGFB1
DTL↑566	TGFBR1 KD Mutants in Cancer Homo sapiens R-HSA-3656532	2/7	0.502147	0.791274	1.34459	0.926238	FKBP1A;TGFB1
DTL↑567	Loss of Function of SMAD2/3 in Cancer Homo sapiens R-HSA-3304349	2/7	0.502147	0.791274	1.34459	0.926238	SMAD4;TGFB1
DTL↑568	SMAD2/3 MH2 Domain Mutants in Cancer Homo sapiens R-HSA-3315487	2/7	0.502147	0.791274	1.34459	0.926238	SMAD4;TGFB1
DTL↑569	Ion transport by P-type ATPases Homo sapiens R-HSA-936837	13/55	0.502633	0.791274	1.04045	0.715723	ATP8B1;ATP2A3;ATP1B3;ATP1A1;SRI;ATP2B1;ATP12A;ATP1B1;FXYD3;FXYD2;CALM1;CAMK2G;CUTC
DTL↑570	Retinoid metabolism and transport Homo sapiens R-HSA-975634	10/42	0.50574	0.795289	1.05045	0.716129	RDH11;SDC2;GPC1;AKR1C1;SDC1;GPC5;BCO2;LRP10;LRP8;HSPG2
DTL↑571	YAP1- and WWTR1 (TAZ)-stimulated gene expression Homo sapiens R-HSA-2032785	7/29	0.510128	0.801309	1.06955	0.719906	NCOA2;KAT2B;SMARCD3;TGS1;CARM1;HIPK1;TEAD2
DTL↑572	Fatty acid, triacylglycerol, and ketone body metabolism Homo sapiens R-HSA-535734	50/217	0.510979	0.801767	1.00639	0.675715	SLC25A1;ACADVL;ALAS1;TECR;PRKAG2;CCNC;RORA;MED11;MED10;ME1;ACADM;HADH;TEAD2;ACOT9;NCOA2;ELOVL1;ACOT8;NCOA3;ACOT11;MED8;ACSL4;ELOVL6;MED4;MED27;SREBF2;NCOR2;HADHB;HADHA;NCOR1;MED24;MED21;PCCB;PLIN3;ECHS1;SMARCD3;HDAC3;HSD17B12;ACACA;ARNTL;MED30;TGS1;FDFT1;ESRRA;TXNRD1;NR1D1;AGT;CARM1;PPT1;PPT2;LPIN2
DTL↑573	Metabolism of fat-soluble vitamins Homo sapiens R-HSA-6806667	12/51	0.513735	0.804328	1.03427	0.688875	VKORC1;VKORC1L1;RDH11;SDC2;GPC1;AKR1C1;SDC1;GPC5;BCO2;LRP10;HSPG2;LRP8
DTL↑574	G-protein beta:gamma signalling Homo sapiens R-HSA-397795	12/51	0.513735	0.804328	1.03427	0.688875	GNG10;GNG5;PDPK1;AKT2;AKT1;PIK3R3;GRB2;GNB5;JAK2;PLCB1;RHOA;JAK1
DTL↑575	GRB2 events in ERBB2 signaling Homo sapiens R-HSA-1963640	4/16	0.517695	0.807875	1.12047	0.737684	BTC;KRAS;GRB2;HBEGF
DTL↑576	Metabolism of Angiotensinogen to Angiotensins Homo sapiens R-HSA-2022377	4/16	0.517695	0.807875	1.12047	0.737684	ATP6AP2;CTSZ;CTSD;AGT
DTL↑577	Metabolism of folate and pterines Homo sapiens R-HSA-196757	4/16	0.517695	0.807875	1.12047	0.737684	SLC46A1;MTHFD1;SHMT1;MTHFS
DTL↑578	Signaling by FGFR1 in disease Homo sapiens R-HSA-5655302	9/38	0.518767	0.808666	1.04318	0.684643	BAG4;CPSF6;FGFR1OP2;STAT3;KRAS;GRB2;LRRFIP1;ERLIN2;FGF2
DTL↑579	Regulation of IFNA signaling Homo sapiens R-HSA-912694	6/25	0.526569	0.819936	1.06148	0.680804	IFNAR2;SOCS1;PTPN11;PTPN6;JAK1;IFNAR1
DTL↑580	G2/M DNA damage checkpoint Homo sapiens R-HSA-69473	18/78	0.531773	0.827138	1.00836	0.63682	YWHAE;YWHAB;BRCC3;YWHAZ;BABAM1;RNF168;CCNB1;RAD50;HERC2;YWHAQ;SUMO1;RPA3;UIMC1;UBE2V2;RAD17;RAD1;YWHAG;YWHAH
DTL↑581	ERCC6 (CSB) and EHMT2 (G9a) positively regulate rRNA expression Homo sapiens R-HSA-427389	10/43	0.538926	0.837354	1.01856	0.629648	HDAC2;RBBP4;HDAC1;H2AFZ;CBX3;H3F3A;CHD4;RBBP7;MTA3;HIST1H2AC
DTL↑582	Hyaluronan uptake and degradation Homo sapiens R-HSA-2160916	3/12	0.542764	0.84058	1.12045	0.684682	HYAL2;HEXA;CHP1
DTL↑583	Inhibition of replication initiation of damaged DNA by RB1/E2F1 Homo sapiens R-HSA-113501	3/12	0.542764	0.84058	1.12045	0.684682	RB1;PPP2CA;PPP2CB
DTL↑584	Physiological factors Homo sapiens R-HSA-5578768	3/12	0.542764	0.84058	1.12045	0.684682	NPPC;KAT2B;HIPK1
DTL↑585	RIP-mediated NFkB activation via ZBP1 Homo sapiens R-HSA-1810476	5/21	0.546066	0.841141	1.0504	0.635508	NFKBIA;APP;DHX9;HMGB1;NFKB1
DTL↑586	Regulation of FZD by ubiquitination Homo sapiens R-HSA-4641263	5/21	0.546066	0.841141	1.0504	0.635508	RNF43;USP8;UBC;RPS27A;LGR5
DTL↑587	CD209 (DC-SIGN) signaling Homo sapiens R-HSA-5621575	5/21	0.546066	0.841141	1.0504	0.635508	PAK1;KRAS;FYN;PAK2;NFKB1
DTL↑588	Cobalamin (Cbl, vitamin B12) transport and metabolism Homo sapiens R-HSA-196741	5/21	0.546066	0.841141	1.0504	0.635508	LMBRD1;MMAB;PRSS3;MMADHC;CD320
DTL↑589	Mitochondrial tRNA aminoacylation Homo sapiens R-HSA-379726	5/21	0.546066	0.841141	1.0504	0.635508	QARS;IARS2;GARS;YARS2;CARS2
DTL↑590	Gap junction trafficking and regulation Homo sapiens R-HSA-157858	7/30	0.549777	0.845038	1.02298	0.61199	TJP1;CLTC;MYO6;CLTB;CLTA;AP2M1;DNM2
DTL↑591	MAPK targets/ Nuclear events mediated by MAP kinases Homo sapiens R-HSA-450282	7/30	0.549777	0.845038	1.02298	0.61199	ATF1;PPP2CA;PPP2CB;MAPK9;DUSP3;CREB1;MAPK1
DTL↑592	Collagen degradation Homo sapiens R-HSA-1442490	9/39	0.553438	0.849752	1.00835	0.596544	COL26A1;COL14A1;CTSL;CTSK;COL12A1;ADAM9;FURIN;CTSD;CTSB
DTL↑593	Death Receptor Signalling Homo sapiens R-HSA-73887	11/48	0.556953	0.853319	0.999244	0.584832	BAG4;SHARPIN;TRADD;UBC;USP2;TAX1BP1;FADD;CFLAR;RBCK1;RPS27A;TNF
DTL↑594	G beta:gamma signalling through PI3Kgamma Homo sapiens R-HSA-392451	11/48	0.556953	0.853319	0.999244	0.584832	GNG10;GNG5;PDPK1;AKT2;PIK3R3;AKT1;GRB2;GNB5;JAK2;RHOA;JAK1
DTL↑595	RNA Polymerase I Chain Elongation Homo sapiens R-HSA-73777	13/57	0.560309	0.857542	0.993032	0.575231	H2AFZ;CBX3;H3F3A;GTF2H4;ZNRD1;TWISTNB;POLR1D;POLR2E;POLR2H;MNAT1;HIST1H2AC;POLR2K;POLR2L
DTL↑596	N-glycan antennae elongation in the medial/trans-Golgi Homo sapiens R-HSA-975576	6/26	0.568812	0.865148	1.00834	0.56891	B4GALT3;FUT8;MAN2A2;FUCA1;MGAT4B;ST3GAL4
DTL↑597	TAK1 activates NFkB by phosphorylation and activation of IKKs complex Homo sapiens R-HSA-445989	6/26	0.568812	0.865148	1.00834	0.56891	NFKBIA;APP;IRAK1;DHX9;HMGB1;NFKB1
DTL↑598	Phase 2 - plateau phase Homo sapiens R-HSA-5576893	6/26	0.568812	0.865148	1.00834	0.56891	CACNB4;KCNQ1;AKAP9;CACNA2D3;CACNA1D;CACNA1C
DTL↑599	Post NMDA receptor activation events Homo sapiens R-HSA-438064	8/35	0.569634	0.865148	0.995874	0.560438	CREB1;PDPK1;RASGRF2;AKAP9;ADCY3;MAPK1;CALM1;CAMK2G
DTL↑600	Hyaluronan metabolism Homo sapiens R-HSA-2142845	4/17	0.570115	0.865148	1.03421	0.581142	ABCC5;HYAL2;HEXA;CHP1
DTL↑601	Formation of Senescence-Associated Heterochromatin Foci (SAHF) Homo sapiens R-HSA-2559584	4/17	0.570115	0.865148	1.03421	0.581142	RB1;H1F0;HMGA1;HIST1H1E
DTL↑602	Ras activation uopn Ca2+ infux through NMDA receptor Homo sapiens R-HSA-442982	4/17	0.570115	0.865148	1.03421	0.581142	RASGRF2;AKAP9;CALM1;CAMK2G
DTL↑603	Inflammasomes Homo sapiens R-HSA-622312	4/17	0.570115	0.865148	1.03421	0.581142	PYCARD;APP;HSP90AB1;SUGT1
DTL↑604	Glycerophospholipid biosynthesis Homo sapiens R-HSA-1483206	23/102	0.575061	0.868938	0.97844	0.541351	DMGDH;SLC44A3;ABHD3;PITPNB;PLA2G4A;MBOAT2;TAZ;CRLS1;PISD;PGS1;HADHB;PTDSS2;HADHA;ETNK2;PTPMT1;CHDH;ETNK1;CPNE1;CPNE3;CHPT1;ALDH7A1;LPIN2;PNPLA2
DTL↑605	Release of Hh-Np from the secreting cell Homo sapiens R-HSA-5362798	2/8	0.579292	0.868938	1.12042	0.611691	GPC5;NOTUM
DTL↑606	Synthesis of UDP-N-acetyl-glucosamine Homo sapiens R-HSA-446210	2/8	0.579292	0.868938	1.12042	0.611691	GFPT1;GNPNAT1
DTL↑607	Activation of PUMA and translocation to mitochondria Homo sapiens R-HSA-139915	2/8	0.579292	0.868938	1.12042	0.611691	PPP1R13B;BBC3
DTL↑608	AMPK inhibits chREBP transcriptional activation activity Homo sapiens R-HSA-163680	2/8	0.579292	0.868938	1.12042	0.611691	PRKAG2;ADIPOR1
DTL↑609	IKBKG deficiency causes anhidrotic ectodermal dysplasia with immunodeficiency (EDA-ID) (via TLR) Homo sapiens R-HSA-5603027	2/8	0.579292	0.868938	1.12042	0.611691	NFKBIA;NFKB1
DTL↑610	Formyl peptide receptors bind formyl peptides and many other ligands Homo sapiens R-HSA-444473	2/8	0.579292	0.868938	1.12042	0.611691	HEBP1;APP
DTL↑611	VEGF ligand-receptor interactions Homo sapiens R-HSA-194313	2/8	0.579292	0.868938	1.12042	0.611691	VEGFB;VEGFA
DTL↑612	VEGF binds to VEGFR leading to receptor dimerization Homo sapiens R-HSA-195399	2/8	0.579292	0.868938	1.12042	0.611691	VEGFB;VEGFA
DTL↑613	Synthesis of PG Homo sapiens R-HSA-1483148	2/8	0.579292	0.868938	1.12042	0.611691	PGS1;PTPMT1
DTL↑614	ChREBP activates metabolic gene expression Homo sapiens R-HSA-163765	2/8	0.579292	0.868938	1.12042	0.611691	MLX;ACACA
DTL↑615	HATs acetylate histones Homo sapiens R-HSA-3214847	24/107	0.586621	0.877284	0.971736	0.518301	NCOA2;DR1;MEAF6;PHF20;MCRS1;TAF10;ACTL6A;MSL3;ELP5;ELP6;ING4;MORF4L1;TAF6L;KAT2B;MRGBP;HAT1;TADA3;MBIP;KAT8;DMAP1;RBBP7;BRD8;OGT;HIST1H2AC
DTL↑616	Mitotic Prometaphase Homo sapiens R-HSA-68877	24/107	0.586621	0.877284	0.971736	0.518301	NUDC;CSNK2A2;PPP2R5A;PDS5B;SMC3;SMC1A;SMC4;PMF1;SKA2;CENPC;PPP2CA;PPP1CC;PPP2CB;CLIP1;CCNB1;STAG2;KIF2A;PPP2R5E;RAD21;TAOK1;CSNK2B;BUB3;MAPRE1;PAFAH1B1
DTL↑617	PRC2 methylates histones and DNA Homo sapiens R-HSA-212300	9/40	0.587054	0.877284	0.975755	0.519725	SUZ12;DNMT1;RBBP4;H2AFZ;PHF1;H3F3A;RBBP7;JARID2;HIST1H2AC
DTL↑618	Phospholipase C-mediated cascade; FGFR2 Homo sapiens R-HSA-5654221	11/49	0.587308	0.877284	0.972885	0.517774	CREB1;PRKAR1A;PRKAR2B;PDE1A;PRKAR2A;FGF18;ITPR2;ADCY3;CALM1;FGF2;ADCY5
DTL↑619	Resolution of AP sites via the multiple-nucleotide patch replacement pathway Homo sapiens R-HSA-110373	5/22	0.591394	0.882466	0.988546	0.519256	PCNA;PARP1;RFC1;RPA3;POLD2
DTL↑620	HDR through Homologous Recombination (HR) or Single Strand Annealing (SSA) Homo sapiens R-HSA-5693567	25/112	0.597642	0.887537	0.965646	0.497079	MUS81;PCNA;BRCC3;BABAM1;HERC2;PPP4C;PPP4R2;SUMO1;UBC;UIMC1;SUMO2;POLD2;POLK;RPS27A;UBE2I;RFC1;RNF168;RAD51B;RAD50;RPA3;ERCC1;CDK2;UBE2V2;RAD17;RAD1
DTL↑621	Glycosaminoglycan metabolism Homo sapiens R-HSA-1630316	27/121	0.599409	0.887537	0.965217	0.494009	SLC35B3;B4GALT3;CHPF;SDC2;HEXA;PAPSS1;NAGLU;CHST12;HYAL2;GPC1;CHST15;ST3GAL4;CHP1;ST3GAL6;GPC5;CHST14;B3GAT3;ABCC5;HSPG2;HS3ST1;GLB1;B3GNT3;SDC1;CHST1;B3GNT2;HPSE;B4GALT7
DTL↑622	TP53 Regulates Transcription of Genes Involved in G1 Cell Cycle Arrest Homo sapiens R-HSA-6804116	3/13	0.601615	0.887537	1.00834	0.512373	CDKN1B;PCBP4;CDK2
DTL↑623	POU5F1 (OCT4), SOX2, NANOG activate genes related to proliferation Homo sapiens R-HSA-2892247	3/13	0.601615	0.887537	1.00834	0.512373	STAT3;FGF2;TDGF1
DTL↑624	NICD traffics to nucleus Homo sapiens R-HSA-157052	3/13	0.601615	0.887537	1.00834	0.512373	KAT2B;SNW1;RBPJ
DTL↑625	Notch-HLH transcription pathway Homo sapiens R-HSA-350054	3/13	0.601615	0.887537	1.00834	0.512373	KAT2B;SNW1;RBPJ
DTL↑626	FGFR3c ligand binding and activation Homo sapiens R-HSA-190372	3/13	0.601615	0.887537	1.00834	0.512373	GALNT3;FGF18;FGF2
DTL↑627	FGFR3 ligand binding and activation Homo sapiens R-HSA-190239	3/13	0.601615	0.887537	1.00834	0.512373	GALNT3;FGF18;FGF2
DTL↑628	Depolarization of the Presynaptic Terminal Triggers the Opening of Calcium Channels Homo sapiens R-HSA-112308	3/13	0.601615	0.887537	1.00834	0.512373	CACNB4;CACFD1;CACNA2D3
DTL↑629	Signaling by Activin Homo sapiens R-HSA-1502540	3/13	0.601615	0.887537	1.00834	0.512373	DRAP1;SMAD4;FST
DTL↑630	RHO GTPases Activate NADPH Oxidases Homo sapiens R-HSA-5668599	3/13	0.601615	0.887537	1.00834	0.512373	NOXA1;CYBA;RAC1
DTL↑631	Processing of DNA double-strand break ends Homo sapiens R-HSA-5693607	18/81	0.603284	0.889082	0.960158	0.485233	UBE2I;BRCC3;BABAM1;RNF168;RAD50;HERC2;PPP4C;PPP4R2;SUMO1;RPA3;UIMC1;SUMO2;UBC;CDK2;UBE2V2;RAD17;RAD1;RPS27A
DTL↑632	Keratan sulfate biosynthesis Homo sapiens R-HSA-2022854	6/27	0.609121	0.895839	0.960262	0.476039	B4GALT3;ST3GAL4;B3GNT3;CHST1;B3GNT2;ST3GAL6
DTL↑633	Platelet calcium homeostasis Homo sapiens R-HSA-418360	6/27	0.609121	0.895839	0.960262	0.476039	ATP2A3;ITPR2;ORAI1;SRI;ATP2B1;CALM1
DTL↑634	DNA Double Strand Break Response Homo sapiens R-HSA-5693606	13/59	0.615282	0.903972	0.949733	0.461261	UBE2I;SMARCA5;BRCC3;BABAM1;RNF168;RAD50;HERC2;SUMO1;UIMC1;UBC;UBE2V2;KPNA2;RPS27A
DTL↑635	SHC-mediated cascade:FGFR3 Homo sapiens R-HSA-5654704	4/18	0.619173	0.905431	0.960279	0.460329	FGF18;KRAS;GRB2;FGF2
DTL↑636	SHC1 events in ERBB2 signaling Homo sapiens R-HSA-1250196	4/18	0.619173	0.905431	0.960279	0.460329	BTC;KRAS;GRB2;HBEGF
DTL↑637	Cytosolic sulfonation of small molecules Homo sapiens R-HSA-156584	4/18	0.619173	0.905431	0.960279	0.460329	SLC35B3;SULT2B1;ABHD14B;PAPSS1
DTL↑638	Glycosphingolipid metabolism Homo sapiens R-HSA-1660662	9/41	0.619439	0.905431	0.945202	0.452696	GLTP;CTSA;ASAH1;GLB1;ARSJ;CPTP;HEXA;NEU1;GLA
DTL↑639	Condensation of Prophase Chromosomes Homo sapiens R-HSA-2299718	9/41	0.619439	0.905431	0.945202	0.452696	RB1;CCNB1;SET;H2AFZ;H3F3A;NCAPD3;SMC4;HIST1H2AC;MCPH1
DTL↑640	Signal amplification Homo sapiens R-HSA-392518	7/32	0.624477	0.911864	0.941018	0.443069	GNG10;GNG5;GNAI3;PLA2G4A;GNB5;GNAI1;GNAI2
[truncated: 451 more rows]

## Sheet: TAL down
	Pathways enriched in transcripts suppressed with T2D in thick ascending limb cells (TALↆ)
[truncated: 831 more rows]

## Sheet: TAL up
	Pathways enriched in transcripts enhanced with T2D in thick ascending limb cells (TAL↑)
[truncated: 1,025 more rows]

[truncated: 4 more sheets: PC down, PC up, IC down, IC up]
