# Supplementary material for: SGLT2 inhibitors mitigate kidney tubular metabolic and mTORC1 perturbations in youth-onset type 2 diabetes
Source: J Clin Invest. 2023 Mar 1;133(5):e164486. doi: 10.1172/JCI164486 (PMC9974101; doi:10.1172/JCI164486)
Supplement: Supplemental table 5 [file jci-133-164486-s083.xlsx]

## Sheet: SGLT2_MICE_ALL_dbdb
Supplementary Table S5: List of reversed transcripts in mouse model experiment with SGLT2i treatment. db/m=non-hypertensive, non-diabetic control mice; db/db=LacZAAV, uninephrectomy, db/db mice; SGLT2i=SGLT2 treated ReninAAV, uninephrectomy db/db mice.
	transcript_mouse	transcript_human	logFC_dbdb_dbm	logFC_SGLT2i_dbdb
1	Igf2	IGF2	-1.01519	-0.087841
2	Igfals	IGFALS	-0.409544	-0.0262859
3	Slc9a8	SLC9A8	-0.324452	-0.0819742
4	Spats2l	SPATS2L	-0.275651	-0.0220761
5	Fkbp5	FKBP5	0.379506	0.0163533
6	1110032F04Rik	C3orf80	-0.585239	-0.0410248
7	Hapln1	HAPLN1	-0.607607	-0.0794639
8	Sec14l3	SEC14L3	-0.937776	-0.170844
9	Cacna1i	CACNA1I	-0.405597	-0.0172829
10	Trim46	TRIM46	-0.430593	0.0674973
11	Tgm1	TGM1	-0.336202	0.0952942
12	Slc5a6	SLC5A6	-0.200263	-0.0593457
13	Prok1	PROK1	-0.45727	-0.111157
14	Cyp51	CYP51A1	-0.245264	-0.053904
15	Gdf11	GDF11	0.268416	-0.0268283
16	Pcbp3	PCBP3	0.135637	0.00174947
17	Armc12	ARMC12	0.676469	-0.0654499
18	Spidr	SPIDR	-0.33253	-0.0432678
19	Acot7	ACOT7	-0.236017	-0.0405402
20	Ugt1a10	UGT1A10	0.561879	-0.0667822
21	Ugt1a10	UGT1A8	0.561879	-0.0667822
22	Ugt1a10	UGT1A7	0.561879	-0.0667822
23	Ugt1a10	UGT1A9	0.561879	-0.0667822
24	Maob	MAOB	0.343898	0.00664237
25	Hmgcr	HMGCR	-0.313799	-0.025506
26	Nceh1	NCEH1	-0.139723	-0.0372371
27	Mmp13	MMP13	-0.476963	0.0187646
28	Creb3l1	CREB3L1	-0.329357	-0.0907693
29	Ttpa	TTPA	0.279795	0.058921
30	Sytl3	SYTL3	-0.35412	-0.0233167
31	Hif3a	HIF3A	0.70316	-0.0131131
32	Hdc	HDC	-0.853645	-0.123701
33	Cd79a	CD79A	-0.292218	0.0392468
34	Baat	BAAT	-0.429734	-0.0216336
35	Cited1	CITED1	-0.524627	-0.147731
36	Alox15	ALOX15	-0.712917	0.0543378
37	Slco4c1	SLCO4C1	0.578432	-0.0997318
38	Svopl	SVOPL	0.197454	0.0022244
39	Sost	SOST	0.710922	-0.0721578
40	Pop1	POP1	-0.191591	0.0280381
41	Asb11	ASB11	0.449141	-0.00689073
42	Hunk	HUNK	0.237979	-0.000759176
43	Lpl	LPL	-0.233935	0.00426069
44	Ggt6	GGT6	-0.321802	-0.0832706
45	Il10rb	IL10RB	-0.118244	0.00214155
46	Pdk1	PDK1	0.140278	-0.0172707
47	Rnd2	RND2	0.220701	-0.0238404
48	Gbp3	GBP4	-0.302356	0.0214409
49	Metrnl	METRNL	-0.146726	0.0357647
50	Ccdc170	CCDC170	-0.709187	-0.181292
51	Kcng1	KCNG1	-0.32735	0.0173847
52	Scg5	SCG5	0.17182	-0.00809611
53	Hprt	HPRT1	0.0812836	0.00872891
54	Gabpb1	GABPB1	-0.154523	0.00306682
55	Snta1	SNTA1	0.112039	-0.0249668
56	Socs2	SOCS2	-0.314616	0.121211
57	Myo5a	MYO5A	-0.267669	-0.0702506
58	Ptpn5	PTPN5	-0.638693	0.0231453
59	Syp	SYP	-0.214416	-0.0108259
60	Elovl6	ELOVL6	-0.129908	-0.0417217
61	Galr2	GALR2	-0.359838	-0.139741
62	Hsd3b1	HSD3B2	0.420448	-0.0909366
63	Cyp4f14	CYP4F12	-0.300389	-0.128892
64	Prdm1	PRDM1	-0.378708	0.0994983
65	Gimap8	GIMAP8	-0.188678	-0.00677539
66	Ankrd31	ANKRD31	-0.277434	0.00176346
67	Adamts8	ADAMTS8	-0.452535	0.0519223
68	Vsnl1	VSNL1	-0.372315	-0.017126
69	Ston2	STON2	-0.157432	-0.0345743
70	Rpf2	RPF2	0.106962	-0.0164299
71	Ldha	LDHA	0.0964777	-0.0115141
72	A2m	A2M	-0.373534	0.0606121
73	Mpst	MPST	-0.131685	-0.0213217
74	Enpp2	ENPP2	0.121018	-0.0144268
75	Slc22a27	SLC22A25	-0.298887	-0.0692469
76	Npr2	NPR2	-0.140277	-0.0587
77	Serpine2	SERPINE2	0.154021	0.0516779
78	Abca7	ABCA7	0.0867041	-0.0205823
79	Ms4a1	MS4A1	-0.232446	0.0250922
80	Plekhf1	PLEKHF1	0.223944	-0.0542532
81	Atg4a	ATG4A	0.109149	-0.0206042
82	Utp20	UTP20	0.199991	-0.00900729
83	Gna14	GNA14	0.270975	-0.0362016
84	Tbc1d14	TBC1D14	0.115804	-0.000573154
85	Igf1	IGF1	-0.269351	0.0496513
86	Slc22a17	SLC22A17	-0.185007	-0.028855
87	Nkx6-2	NKX6-2	0.552877	0.166063
88	Slc5a8	SLC5A8	0.149758	-0.0258016
89	Ttyh1	TTYH1	-0.356676	0.0294252
90	Rpgrip1	RPGRIP1	-0.219113	-0.00841759
91	Zbtb16	ZBTB16	0.431396	0.0414708
92	Ncoa4	NCOA4	0.130069	0.00125638
93	Apln	APLN	-0.232542	-0.0566692
94	Egln3	EGLN3	0.269786	0.00975897
95	Tspan3	TSPAN3	0.0987861	-0.0246507
96	Csmd1	CSMD1	-0.361629	-0.00761936
97	Ebp	EBP	-0.100608	-0.0102426
98	Clec9a	CLEC9A	-0.394675	0.0565007
99	Cdr2	CDR2	0.163562	-0.0245203
100	Qrfpr	QRFPR	0.259252	-0.0155558
101	Myh1	MYH1	-0.464835	-0.184056
102	Zbtb44	ZBTB44	-0.114359	-0.0150621
103	Pde11a	PDE11A	-0.252382	0.0330828
104	Aars	AARS	0.0716509	-0.0129057
105	Plcxd2	PLCXD2	-0.286544	0.00875449
106	Slco3a1	SLCO3A1	0.101531	0.0204002
107	Ggct	GGCT	-0.175276	-0.0488231
108	Ifi203	IFI16	-0.261503	0.0369649
109	Ccl28	CCL28	-0.564559	-0.0802667
110	Fbln7	FBLN7	-0.279319	0.011754
111	Plcb2	PLCB2	-0.268817	0.0779162
112	Mndal	IFI16	-0.267446	0.0604252
113	Lad1	LAD1	0.0819966	0.036671
114	Plek2	PLEK2	-0.251621	-0.0135581
115	Lrrc55	LRRC55	-0.16537	-0.00737673
116	Aplnr	APLNR	-0.398284	0.0682805
117	Rgcc	RGCC	0.188741	-0.029271
118	Inpp5b	INPP5B	0.14194	-0.0104638
119	Osbpl10	OSBPL10	0.160906	-0.00547291
120	Osbpl9	OSBPL9	0.0950011	-0.00887886
121	Dll4	DLL4	-0.270961	0.0663794
122	Hemk1	HEMK1	-0.102664	-0.0303857
123	Peg3	PEG3	0.138576	-0.0647688
124	Ror2	ROR2	-0.214733	-0.0405962
125	Tmprss6	TMPRSS6	-0.552503	-0.0924064
126	Calb1	CALB1	0.146358	0.00107207
127	Ltc4s	LTC4S	0.260879	0.139971
128	Rab4a	RAB4A	0.088287	-0.0247452
129	Mad2l2	MAD2L2	0.176373	0.055572
130	Slc16a4	SLC16A4	-0.148718	-0.0683347
131	Get4	GET4	0.0837155	-0.0103806
132	Pxk	PXK	0.0555473	0.014488
133	Acat3	ACAT2	0.223866	0.039014
134	Ppp1r26	PPP1R26	-0.17794	0.0104521
135	Nt5c3b	NT5C3B	-0.148562	0.00194189
136	Vwa1	VWA1	-0.139162	-0.0391365
137	Prkag3	PRKAG3	0.287988	-0.0671274
138	Xpnpep2	XPNPEP2	0.273203	-0.0985898
139	Sdc2	SDC2	0.0911146	-0.00339062
140	Fndc3a	FNDC3A	-0.08916	-0.00398263
141	Apobec2	APOBEC2	-0.338263	-0.0864125
142	Vwa2	VWA2	-0.167656	-0.0993399
143	Ftcd	FTCD	0.288102	0.0081178
144	Entpd1	ENTPD1	0.164255	-0.0252176
145	Il17f	IL17F	-0.225511	-0.0370763
146	Mpped1	MPPED1	0.263342	-0.014417
147	Cd19	CD19	-0.24678	-0.0177447
148	Upp2	UPP2	0.277467	-0.00902826
149	Cep95	CEP95	-0.123344	0.00445061
150	Glrx	GLRX	0.149183	0.00173509
151	Ank	ANKH	-0.124693	0.0526859
152	Pcolce2	PCOLCE2	-0.23052	-0.0760031
153	Aacs	AACS	-0.14721	0.0283054
154	Hsbp1l1	HSBP1L1	-0.301959	-0.018394
155	Repin1	REPIN1	-0.071636	0.00971414
156	Slfn8	SLFN13	-0.285615	0.0719364
157	Asph	ASPH	0.0820673	-0.0646257
158	Tbl1x	TBL1X	0.0573778	-0.0126214
159	Hspb8	HSPB8	0.158078	0.0903156
160	Scd1	SCD	-0.259628	-0.0583502
161	Ext1	EXT1	0.0671268	-0.00865036
162	Oas3	OAS3	-0.216219	0.102752
163	B4galt5	B4GALT5	-0.163689	0.00225479
164	Cd22	CD22	-0.234073	0.0162649
165	Mast3	MAST3	0.221655	-0.0299868
166	Bcap29	BCAP29	0.0841644	-0.00030389
167	Cys1	CYS1	-0.127341	-0.00694849
168	Lgals12	LGALS12	-0.319699	0.0492218
169	Grem1	GREM1	0.794107	-0.0520683
170	Pcyox1l	PCYOX1L	-0.154074	0.066299
171	Slc19a1	SLC19A1	0.140706	-0.000195994
172	Nup210	NUP210	0.0859887	-0.0225731
173	Tgfb2	TGFB2	-0.26223	0.0282102
174	Mme	MME	-0.172567	-0.0495328
175	Fam133b	FAM133B	0.0949468	0.00526582
176	Rgs5	RGS5	0.126103	0.010418
177	Sntg2	SNTG2	-0.342929	0.0596071
178	Fgl1	FGL1	-0.230184	0.0105183
179	Clcn7	CLCN7	0.066756	-0.0223163
180	Tmem169	TMEM169	-0.20478	-0.00887554
181	Irf5	IRF5	-0.15584	-0.038004
182	Ptpn1	PTPN1	0.0977747	0.00433942
183	Esm1	ESM1	-0.437151	0.0609459
184	Fbxo40	FBXO40	0.201526	-0.0282236
185	Dclk2	DCLK2	-0.264084	-0.083738
186	Fkbp9	FKBP9	-0.0650132	-0.00435747
187	Fgf1	FGF1	-0.137972	-0.0474999
188	Kcnh1	KCNH1	-0.447471	0.194835
189	Ccnyl1	CCNYL1	0.103399	-0.0125738
190	Ufsp1	UFSP1	0.129042	-0.0142274
191	Dnase1l3	DNASE1L3	-0.291918	0.00753964
192	Kctd9	KCTD9	0.070574	-0.0081838
193	Acy3	ACY3	-0.0919125	-0.0197812
194	Ephb6	EPHB6	-0.247389	0.107458
195	Cdh6	CDH6	-0.206821	0.0113868
196	Dnaaf1	DNAAF1	-0.197163	-0.000849996
197	Rhov	RHOV	-0.32	-0.0313865
198	Acy1	ACY1	-0.140395	-0.0681399
199	Mgat5b	MGAT5B	-0.27129	-0.060852
200	Mmp19	MMP19	0.315325	0.0645671
201	Ubiad1	UBIAD1	-0.108623	-0.0203715
202	Fbxw9	FBXW9	0.0946348	0.020196
203	Vat1	VAT1	0.0920951	0.0143829
204	Gfra1	GFRA1	-0.294976	-0.136059
205	Col13a1	COL13A1	0.321853	0.0392862
206	Mab21l3	MAB21L3	0.375712	-0.168484
207	Fam214b	FAM214B	0.0809902	-0.01454
208	Ano6	ANO6	0.0553716	-0.020324
209	Ankrd37	ANKRD37	0.310146	0.0182123
210	Gzma	GZMA	-0.181117	0.0260284
211	Masp2	MASP2	-0.282203	0.00209231
212	Chrdl2	CHRDL2	0.406847	-0.0232826
213	Vps36	VPS36	0.0557031	-0.0228099
214	Smap1	SMAP1	0.0655704	0.00902696
215	Elmod1	ELMOD1	0.422044	-0.129739
216	B4galt1	B4GALT1	0.141527	0.0265217
217	Dpp7	DPP7	-0.0957676	-0.00657542
218	Sdhaf1	SDHAF1	0.0945122	-0.00807611
219	Wdfy4	WDFY4	-0.289333	0.119585
220	Ciapin1	CIAPIN1	0.106096	-0.00109986
221	Jak2	JAK2	-0.0813599	-0.00497395
222	Ifih1	IFIH1	-0.127664	0.00821129
223	Acvr1b	ACVR1B	0.063993	-0.0337674
224	Stat3	STAT3	0.102426	0.0433823
225	Dqx1	DQX1	-0.162401	-0.0781265
226	Slc22a13	SLC22A13	-0.164958	-0.0768651
227	Gorasp2	GORASP2	0.0547498	-0.00873032
228	Gab2	GAB2	0.090558	-0.0168203
229	Cdkn1a	CDKN1A	0.421833	0.051529
230	Sntb1	SNTB1	-0.189342	-0.047907
231	Map3k5	MAP3K5	0.0895301	0.0157123
232	Mb21d2	MB21D2	0.113247	0.00477856
233	Iqca	IQCA1	-0.186263	-0.0405747
234	Lypd6	LYPD6	0.144926	-0.0390881
235	Pcyt1a	PCYT1A	0.0992952	0.0119288
236	Gbp7	GBP7	-0.33262	0.0340082
237	1700037H04Rik	C20orf27	0.14264	-0.0135027
238	Ptch1	PTCH1	-0.0688239	-0.0406529
239	Slitrk6	SLITRK6	-0.48091	-0.0252425
240	Ret	RET	0.354085	-0.112927
241	Sema7a	SEMA7A	0.164833	0.00203989
242	Pgp	PGP	0.106171	0.0123013
243	Prdm5	PRDM5	0.188691	-0.0712966
244	Vmp1	VMP1	0.134046	0.00901277
245	Rpp40	RPP40	0.132304	-0.0126239
246	Fbxw8	FBXW8	0.0674086	-0.0233397
247	Acsm3	ACSM3	0.402938	-0.0593967
248	Sec14l1	SEC14L1	0.109339	0.00193132
249	Dclre1b	DCLRE1B	0.173019	-0.0491853
250	Xaf1	XAF1	-0.14722	0.0330137
251	Gltpd2	GLTPD2	-0.194029	0.0133816
252	Tspan1	TSPAN1	0.190578	0.00873498
253	Arhgef3	ARHGEF3	0.081713	-0.0196613
254	Clstn1	CLSTN1	-0.0408335	-0.0127092
255	Uhrf2	UHRF2	-0.0771921	0.0134103
256	Plekha1	PLEKHA1	0.0842181	-0.000111887
257	Itgb3	ITGB3	0.225353	0.0885133
258	Frmd4b	FRMD4B	0.151164	-0.0142371
259	Akr1c18	AKR1C3	-0.878906	-0.285596
260	Actl6a	ACTL6A	0.0564426	-0.00966918
261	Mmp11	MMP11	-0.231955	0.0128371
262	Slamf9	SLAMF9	-0.268217	0.0788429
263	Chrdl1	CHRDL1	-0.415386	-0.20601
264	Nubp2	NUBP2	0.068787	0.00525979
265	Ncs1	NCS1	0.138803	-0.0106501
266	Phlda2	PHLDA2	-0.173291	0.0205734
267	Dhrs11	DHRS11	0.082341	-0.0148787
268	1700019D03Rik	C2orf88	-0.279923	-0.016914
269	Sipa1l2	SIPA1L2	0.143176	0.00446457
270	Pbx4	PBX4	0.289089	-0.0104472
271	Bag2	BAG2	0.144595	0.0244306
272	Plce1	PLCE1	-0.105599	-0.011978
273	E2f3	E2F3	0.152118	0.019667
274	Efna1	EFNA1	-0.0810322	0.0219888
275	Dio1	DIO1	-0.234344	-0.107588
276	Tmed6	TMED6	0.14115	-0.0499827
277	Ankrd13a	ANKRD13A	0.0464386	-0.00828406
278	Glt8d1	GLT8D1	-0.0607784	-0.00149421
279	Mcam	MCAM	0.103378	0.0398615
280	Anapc16	ANAPC16	0.0749632	-0.00666516
281	Nfix	NFIX	-0.0697171	-0.00114164
282	Slc22a4	SLC22A4	-0.0901341	-0.0507642
283	Tubb4b	TUBB4B	0.0909895	0.00473617
284	Cand2	CAND2	-0.176104	-0.0556276
285	Arhgap4	ARHGAP4	-0.186117	-0.00155772
286	Setdb1	SETDB1	-0.0566623	0.018678
287	Aldh1b1	ALDH1B1	-0.234614	-0.0342147
288	Adamts15	ADAMTS15	0.176637	0.0174819
289	Cdc37l1	CDC37L1	0.0828987	-0.0201186
290	Ykt6	YKT6	0.056757	-0.0178523
291	Tshr	TSHR	0.261088	0.014616
292	Usp18	USP18	-0.201411	0.0825992
293	Fbxo44	FBXO44	0.0838081	-0.00994542
294	Twf1	TWF1	0.064671	0.00159508
295	Cyp4a12b	CYP4A22	0.452667	0.0465399
296	Depdc1b	DEPDC1B	0.14989	-0.0397183
297	Kcnab2	KCNAB2	0.256993	-0.094962
298	Plin4	PLIN4	0.420866	-0.0330158
299	Zmat4	ZMAT4	-0.152734	-0.0358372
300	Josd2	JOSD2	-0.0982617	0.0086318
301	Slc25a45	SLC25A45	0.0988515	0.0220599
302	Csf1r	CSF1R	-0.157006	-0.0221948
303	Steap3	STEAP3	-0.27021	-0.113755
304	Nxpe3	NXPE3	-0.170969	-0.0668177
305	Tifab	TIFAB	-0.258923	0.158038
306	Sdcbp	SDCBP	0.0499903	-0.00342794
307	Tppp	TPPP	-0.231198	-0.0585326
308	Lpin1	LPIN1	0.140246	-0.012612
309	Ssu72	SSU72	0.0534425	-0.00843209
310	Col8a1	COL8A1	0.348814	-0.00334723
311	Map3k6	MAP3K6	0.227887	0.00440546
312	Pkm	PKM	0.0876036	-0.0109447
313	Slc38a3	SLC38A3	0.196124	-0.0215152
314	Klk1b27	KLK3	0.223638	0.00254069
315	Rnf170	RNF170	0.0633742	-0.00451103
316	Dtx1	DTX1	-0.169279	-0.00621917
317	Polr3e	POLR3E	0.173862	-0.0265324
318	Rhoc	RHOC	0.113246	0.0306058
319	H2-Ob	HLA-DOB	-0.227788	0.0110607
320	Ccnd1	CCND1	0.127672	-0.0639005
321	Wbp1l	WBP1L	0.0676456	-0.0112312
322	Serpina1a	SERPINA1	0.456601	0.00213613
323	Guca2b	GUCA2B	0.0804437	0.00660403
324	Spata13	SPATA13	-0.0606978	-0.000210303
325	Camk1g	CAMK1G	0.248454	-0.107549
326	Rbm34	RBM34	0.0646601	-0.0140201
327	Rnf24	RNF24	-0.228783	-0.0658747
328	Pigz	PIGZ	0.239488	-0.0566934
329	Optn	OPTN	0.0931028	-0.0140487
330	Tesk2	TESK2	0.0934327	-0.018647
331	Msi2	MSI2	0.058525	-0.0249295
332	Bspry	BSPRY	0.134775	0.0204438
333	Smim1	SMIM1	0.0973457	-0.0249947
334	Gatad2a	GATAD2A	0.0756937	-0.00892252
335	Kcnk5	KCNK5	0.149625	-0.0474649
336	Kansl1l	KANSL1L	-0.0981412	0.0181791
337	Pfkl	PFKL	0.0784213	-0.0265515
338	Zscan26	ZSCAN26	-0.0690353	0.00276704
339	Asb2	ASB2	-0.291594	0.0604515
340	Vwa3a	VWA3A	0.32667	-0.137113
341	Ulk1	ULK1	0.0762662	-0.0195382
342	Phf11b	PHF11	-0.239604	0.045753
343	Ankrd24	ANKRD24	-0.072293	-0.0360826
344	Pi4k2a	PI4K2A	0.0578368	-0.0101396
345	Elmo2	ELMO2	0.0586371	-0.0141828
346	Ggcx	GGCX	-0.0821376	-0.0313714
347	Cd55	CD55	-0.163734	0.0485816
348	Rbpms	RBPMS	0.0611495	0.0191678
349	Gimap3	GIMAP1-GIMAP5	-0.356115	-0.0121493
350	Herc6	HERC6	-0.17	0.0373751
351	Atp12a	ATP12A	0.395238	-0.0449833
352	Psat1	PSAT1	0.227095	0.0481415
353	Cdc42se2	CDC42SE2	0.0537956	0.00730207
354	Actr1a	ACTR1A	0.0440383	0.0038509
355	Slc39a5	SLC39A5	-0.137836	0.0254822
356	Eno1	ENO1	0.0824804	-0.0120623
357	Sspo	SSPO	-0.200843	-0.0944051
358	Tsc22d1	TSC22D1	0.161314	0.0311018
359	Serinc3	SERINC3	0.0612372	0.00669987
360	Sv2c	SV2C	-0.224499	0.0348808
361	Csrp1	CSRP1	0.103372	0.00662531
362	Spon2	SPON2	0.232196	-0.0402243
363	Rad54l2	RAD54L2	0.0906486	-0.0116212
364	H2-Q7	HLA-A	-0.378621	0.0672352
365	Arsi	ARSI	-0.250133	0.0411947
366	Vps37c	VPS37C	0.0524162	-0.00433404
367	Acox3	ACOX3	0.118569	-0.00173075
368	Ergic1	ERGIC1	0.0556261	0.00428643
369	Sar1b	SAR1B	0.0728459	-0.000476613
370	Sap30	SAP30	-0.106757	-0.00404203
371	Spice1	SPICE1	-0.110856	0.0129922
372	Slc22a3	SLC22A3	0.240273	-0.0303485
373	Sugp1	SUGP1	0.0578564	-0.0231606
374	Med14	MED14	-0.0956492	-0.0225587
375	P2rx1	P2RX1	0.16182	-0.00927576
376	Ect2	ECT2	-0.360949	0.0996929
377	Lama5	LAMA5	0.0656339	-0.00639757
378	Npm3	NPM3	-0.100602	0.0217736
379	Dusp3	DUSP3	0.0595185	-0.000541181
380	Gamt	GAMT	-0.128895	-0.0049082
381	Pgbd1	PGBD1	-0.138928	-0.0504305
382	Hltf	HLTF	-0.0691037	-0.00566801
383	Slc17a3	SLC17A3	-0.104072	0.00525336
384	Cadm2	CADM2	-0.189256	0.0344915
385	Cyp2j6	CYP2J2	0.0640703	0.00785295
386	Chmp6	CHMP6	0.0890586	-0.0172142
387	Stim1	STIM1	0.0802256	-0.0246914
388	Klhdc8b	KLHDC8B	-0.0852389	0.0389279
389	Arnt2	ARNT2	0.127493	-0.021437
390	Fbxo36	FBXO36	0.0821639	-0.0231045
391	Sdk1	SDK1	0.152949	0.0478719
392	6330403K07Rik	LOC728392	-0.132636	-0.000882354
393	Tchhl1	TCHHL1	0.419143	0.0420828
394	Nfib	NFIB	-0.050192	-0.012597
395	Apom	APOM	-0.150757	0.0154074
396	Prob1	PROB1	0.142671	-0.0581591
397	Fgd2	FGD2	-0.184817	0.0713024
398	Gcgr	GCGR	-0.106327	-0.0075048
399	Slc15a2	SLC15A2	-0.123749	-0.0563314
400	Eif5	EIF5	0.0731376	-0.0215609
401	Pax5	PAX5	-0.185756	0.0276824
402	Bbs12	BBS12	-0.177873	0.0552365
403	Ppp5c	PPP5C	0.0531073	-0.0121091
404	Gls	GLS	0.0624198	0.00297372
405	Lpin2	LPIN2	0.0964405	-0.0287023
406	Nmrk1	NMRK1	-0.102594	0.0283132
407	Sulf2	SULF2	0.128932	0.0390116
408	Dusp9	DUSP9	-0.273783	-0.0498555
409	Chl1	CHL1	-0.230718	0.165259
410	Arl2bp	ARL2BP	0.0636641	-0.0123767
411	Metap1	METAP1	0.0442415	-0.00443608
412	Ube2e2	UBE2E2	0.0827172	-0.020693
413	Add2	ADD2	0.257871	-0.0889488
414	Tmem109	TMEM109	-0.0550711	-0.00468233
415	Bdkrb2	BDKRB2	0.325426	0.0327281
416	Rnf213	RNF213	-0.0721442	0.0233685
417	Papss2	PAPSS2	-0.0903868	-0.0256114
418	Setd4	SETD4	-0.140681	0.0101431
419	Sult2a3	SULT2A1	-0.271602	0.122973
420	Cyb5rl	CYB5RL	0.127111	0.0261944
421	Map2k1	MAP2K1	0.0466496	0.00125742
422	Cxcr5	CXCR5	-0.100574	0.00309146
423	Spock1	SPOCK1	0.236185	0.139904
424	Tmprss2	TMPRSS2	0.0534845	0.00188898
425	Hipk1	HIPK1	0.0708013	-0.0261314
426	Mrpl54	MRPL54	0.059524	-0.00489814
427	4931414P19Rik	C14orf93	-0.121902	0.00750857
428	Ttc19	TTC19	0.0526918	-0.0130103
429	Treh	TREH	0.0986512	-0.0119564
430	Syt7	SYT7	-0.179223	0.0855019
431	Gldc	GLDC	0.135435	0.0361913
432	Gpt	GPT	0.165715	0.00214679
433	Poli	POLI	-0.102093	0.0112536
434	Wdr62	WDR62	0.258875	0.0336052
435	Zfp91	ZFP91	0.0462043	-0.0207422
436	Mettl3	METTL3	-0.0673976	0.0262314
437	Ngef	NGEF	-0.134681	-0.0409961
438	Nagpa	NAGPA	-0.0726405	0.0192841
439	Trappc10	TRAPPC10	0.0478041	-0.0230458
440	Vgll4	VGLL4	-0.089361	0.000440622
441	Ift27	IFT27	-0.0794357	0.00890055
442	Irf9	IRF9	-0.0901551	0.0438282
443	Xcr1	XCR1	-0.27039	0.0530475
444	Ccdc66	CCDC66	-0.0947329	-0.00343529
445	Fgf13	FGF13	-0.147922	0.0759448
446	Ncoa5	NCOA5	-0.0625716	0.0178103
447	Zmat3	ZMAT3	0.0817851	-0.017957
448	1700028P14Rik	C9orf135	0.255195	-0.0547998
449	Cd248	CD248	0.191056	0.0280162
450	Pklr	PKLR	0.202993	0.0257051
451	Abhd15	ABHD15	0.219206	0.0197533
452	Itgb7	ITGB7	-0.237768	0.0620522
453	Hoxc6	HOXC6	-0.135702	-0.00403957
454	Slc30a2	SLC30A2	0.191427	-0.00399775
455	Fhit	FHIT	0.100412	-0.00535888
456	Cdkl4	CDKL4	0.161583	-0.0157496
457	Syt4	SYT4	0.113253	-0.0590637
458	Slc7a13	SLC7A13	0.55223	0.0857024
459	Glb1l2	GLB1L2	0.0704766	-0.0257994
460	Hpgd	HPGD	-0.183099	-0.0913845
461	Kel	KEL	0.162315	0.0386377
462	Fbxo34	FBXO34	0.0934152	-0.0250251
463	Smad3	SMAD3	-0.0678466	0.0238665
464	Bdh1	BDH1	-0.137207	-0.072563
465	Dtnbp1	DTNBP1	0.0643251	-0.016696
466	Per3	PER3	-0.101199	-0.0347459
467	H2-Q6	HLA-A	-0.32287	-0.00191766
468	Mtmr10	MTMR10	0.0574481	-0.0270087
469	Reep3	REEP3	0.0578172	-0.0189675
470	Mfn1	MFN1	0.0528673	-0.00907623
471	Mogs	MOGS	-0.0621144	-0.00344599
472	Phf11d	PHF11	-0.200938	0.0112013
473	Susd5	SUSD5	0.193774	0.139798
474	Rps6kc1	RPS6KC1	-0.065469	-0.00641703
475	Ralyl	RALYL	-0.242227	-0.0296361
476	Nat2	NAT1	0.144896	-0.00228121
477	Ifi204	IFI16	-0.228034	0.142228
478	Trpv5	TRPV5	0.158711	0.0499463
479	Tgfb3	TGFB3	0.139329	0.0696473
480	Mogat1	MOGAT1	0.184718	0.00706163
481	Oas1g	OAS1	-0.219253	0.0954677
482	Rfxank	RFXANK	-0.0562152	-0.00718952
483	Chrna2	CHRNA2	0.139338	0.033038
484	Wdr17	WDR17	-0.237273	-0.0458451
485	Eif3b	EIF3B	0.0440034	-0.0101418
486	Hexa	HEXA	0.074259	0.00285027
487	Cd209a	CLEC4M	-0.236103	0.117151
488	Srsf4	SRSF4	0.069821	-0.0170528
489	Efr3b	EFR3B	-0.171905	0.0132122
490	Mtmr2	MTMR2	0.0453207	-0.0234814
491	Phc3	PHC3	-0.0615244	-0.00964329
492	Ntng2	NTNG2	-0.171723	0.00901024
493	Dhdh	DHDH	-0.117629	-0.0494832
494	Arglu1	ARGLU1	0.0451845	-0.00526489
495	Gtf2f2	GTF2F2	0.0722266	0.0232425
496	Pdk3	PDK3	-0.0772952	-0.00428241
497	Fam76a	FAM76A	0.0735975	-0.0159187
498	Lilra5	LILRA5	-0.28155	0.00701173
499	Zfp189	ZNF189	-0.129903	0.0233818
500	Mmp17	MMP17	0.166307	0.00507643
501	R3hdml	R3HDML	0.217149	0.0779457
502	Srxn1	SRXN1	0.0923016	0.0173845
503	Ghr	GHR	-0.078144	-0.0404057
504	Plau	PLAU	-0.135373	-0.0352976
505	Zhx3	ZHX3	0.0741699	-0.0108023
506	Tfpi2	TFPI2	0.178001	-0.0293752
507	Fndc4	FNDC4	-0.151692	0.0763274
508	Tmem87a	TMEM87A	0.0568587	-0.0110047
509	Arhgap20	ARHGAP20	-0.160162	0.0314491
510	Atp2b4	ATP2B4	0.130038	0.0197641
511	Sgtb	SGTB	0.184898	-0.0365286
512	Ly9	LY9	-0.206191	0.0706036
513	Ghdc	GHDC	0.0593461	-0.00891277
514	Mdp1	MDP1	0.0587635	-0.0107865
515	Mfng	MFNG	-0.179541	0.0105198
516	Prss53	PRSS53	-0.220829	-0.000661898
517	Myh14	MYH14	0.0844316	-0.0283501
518	Tmem63b	TMEM63B	0.0555001	-0.00354529
519	Tmco3	TMCO3	-0.0535483	-0.0258867
520	Gbe1	GBE1	0.0828963	-0.00966786
521	Rap1b	RAP1B	0.0487984	0.0217096
522	Bcl6b	BCL6B	-0.141424	0.0554232
523	Zscan22	ZSCAN22	-0.0997112	-0.000377351
524	Aif1	AIF1	-0.231926	0.141586
525	Usp5	USP5	0.0415152	-0.01923
526	Nudt11	NUDT11	-0.186164	0.0760115
527	Gpi1	GPI	0.0637915	-0.0101087
528	Cd36	CD36	-0.237434	-0.0338728
529	Zfp385a	ZNF385A	0.151671	-0.0552447
530	Mapkapk3	MAPKAPK3	-0.0577272	0.0175722
531	Pno1	PNO1	0.0676794	-0.0149253
532	Sytl4	SYTL4	-0.134208	0.00166021
533	Napg	NAPG	0.0410518	-0.0174596
534	Asb13	ASB13	0.0884731	-0.0236655
535	Slc37a4	SLC37A4	0.0989971	-0.00857592
536	Rimklb	RIMKLB	-0.217115	0.0171369
537	Cyp2a4	CYP2A6	-0.246133	-0.079067
538	Cyp2a4	CYP2A7	-0.246133	-0.079067
539	Cyp2a4	CYP2A13	-0.246133	-0.079067
540	Proca1	PROCA1	-0.179473	0.000849767
541	Nprl3	NPRL3	0.0488396	-0.0159255
542	Gpd2	GPD2	0.109915	-0.00746929
543	Fam53a	FAM53A	0.0616588	-0.00532494
544	Champ1	CHAMP1	-0.051923	-0.00846645
545	Angptl4	ANGPTL4	0.358173	0.00378953
546	Gpr37	GPR37	-0.16611	0.0165883
547	Rpusd3	RPUSD3	0.126532	-0.034828
548	Il16	IL16	-0.208006	0.0670907
549	Lta	LTA	0.226407	-0.0416708
550	Sema4g	SEMA4G	-0.108027	-0.0444308
551	Ip6k2	IP6K2	0.131	-0.0129608
552	Rps6ka1	RPS6KA1	0.0615062	0.0163049
553	Abcf2	ABCF2	0.0464943	-0.00701449
554	Klf11	KLF11	0.198608	-0.0519079
555	Lrig1	LRIG1	0.102826	-0.0245412
556	Tmem25	TMEM25	-0.113502	-0.0134516
557	Gbp2	GBP2	-0.284916	0.1675
558	Slc10a2	SLC10A2	-0.137523	-0.0657025
559	Gtf2h5	GTF2H5	0.0523921	-0.0122692
560	Nubp1	NUBP1	0.0718732	0.00509413
561	Cpq	CPQ	0.0578508	-0.00575734
562	Slc8a1	SLC8A1	0.144252	-0.0345752
563	Mdh1b	MDH1B	-0.0954453	0.0159983
564	1700016C15Rik	C1orf100	0.191329	-0.010173
565	Mga	MGA	-0.0555109	-0.00334798
566	Rasl11a	RASL11A	0.158099	-0.0282634
567	Kcmf1	KCMF1	0.0440429	-0.011365
568	Susd3	SUSD3	0.105059	-0.0022627
569	Pcgf6	PCGF6	0.0792661	0.0275279
570	Cdc14a	CDC14A	-0.0923459	0.00915961
571	Shkbp1	SHKBP1	0.0840255	-0.000392265
572	Dnajc16	DNAJC16	0.0432463	-0.0220264
573	Alms1	ALMS1	-0.121271	0.0248082
574	Cited4	CITED4	0.258789	-0.0107461
575	Rnf31	RNF31	-0.0499864	0.0106905
576	Mylk3	MYLK3	-0.20141	0.0453911
577	Shroom1	SHROOM1	0.207658	-0.0373129
578	Scnn1a	SCNN1A	0.0601616	0.0163612
579	Arhgap29	ARHGAP29	-0.0738149	-0.0195183
580	Gosr2	GOSR2	0.0415998	-0.00550264
581	Pitpna	PITPNA	0.0421765	0.0102663
582	Ccr1	CCR1	-0.368622	0.0756692
583	C77080	KIAA1522	0.0365663	0.00962729
584	Ace	ACE	-0.140864	-0.102247
585	Tmem106c	TMEM106C	-0.0489658	-0.00844066
586	Wdr26	WDR26	0.0408349	-0.0109128
587	Cnpy1	CNPY1	-0.183568	0.0193064
588	Naglu	NAGLU	-0.0691584	0.00431133
589	Mafa	MAFA	-0.064187	0.0113177
590	Ptpn11	PTPN11	0.0402354	-0.013031
591	Trim67	TRIM67	0.161033	0.0347934
592	Zgpat	ZGPAT	-0.0625863	0.0127085
593	Antxr1	ANTXR1	0.144423	0.0575552
594	Psmd13	PSMD13	0.0519185	-0.00950872
595	Ece1	ECE1	-0.0742741	-0.0298691
596	Oas1a	OAS1	-0.217586	0.0875533
597	Hs6st2	HS6ST2	-0.171652	-0.0881809
598	Trim21	TRIM21	-0.102776	0.000645331
599	Cdc42ep4	CDC42EP4	0.0896175	0.0085075
600	Rbm4b	RBM4B	-0.0727165	0.0128211
601	Uqcrq	UQCRQ	0.0571698	-0.0141511
602	H2-M3	HLA-G	-0.202405	0.049453
603	Tra2a	TRA2A	-0.109729	0.0502222
604	Hpca	HPCA	-0.131467	0.0215017
605	Ctnnbip1	CTNNBIP1	0.108238	-0.022739
606	Tpgs1	TPGS1	0.06719	0.00341103
607	Smurf2	SMURF2	-0.0562649	0.000554649
608	Irx3	IRX3	-0.0887949	-0.000829818
609	Ppp2r3a	PPP2R3A	0.0640563	-0.0123222
610	Arhgap22	ARHGAP22	-0.140186	0.00949822
611	Morn2	MORN2	-0.066139	-0.0115905
612	Ypel5	YPEL5	0.0702815	-0.013308
613	Ica1l	ICA1L	0.131336	-0.0317471
614	Trim15	TRIM15	-0.149683	0.00886774
615	Trpm3	TRPM3	0.159753	-0.0717682
616	Reep6	REEP6	0.20514	0.00865327
617	Tagln	TAGLN	0.171827	0.0454104
618	Fam189a2	FAM189A2	-0.211523	-0.0372171
619	Cox6a2	COX6A2	0.400268	-0.200655
620	Psme3	PSME3	0.0427576	-0.00543896
621	Nlrc4	NLRC4	-0.220743	0.0606534
622	Ttr	TTR	0.322378	0.174774
623	Sox12	SOX12	0.0702722	-0.0468309
624	Cd37	CD37	-0.202856	0.0672793
625	Plekhb1	PLEKHB1	-0.129084	-0.0188217
626	Aldoa	ALDOA	0.0530102	-0.0170357
627	Npr3	NPR3	-0.232828	0.000745049
628	Satb2	SATB2	-0.14671	-0.0616527
629	Gpr162	GPR162	-0.15502	0.0407684
630	Camk1	CAMK1	0.0641908	-0.0205837
631	Zfp62	ZFP62	-0.0690048	0.0122319
632	Flrt2	FLRT2	-0.156463	0.0133749
633	Ifi44l	IFI44L	-0.18573	-0.0212371
634	Tacc2	TACC2	0.067587	-0.00371561
635	Wdr1	WDR1	0.0473258	-0.00170286
636	Fbxo10	FBXO10	0.118457	-0.00958895
637	1810030O07Rik	CXorf38	-0.0550827	-0.00539592
638	Dhx9	DHX9	0.0645805	-0.0149678
639	Tbcb	TBCB	0.0599879	-0.0097459
640	Spib	SPIB	-0.174956	0.0339168
641	Rraga	RRAGA	0.0393186	-0.0102051
642	Igsf5	IGSF5	0.0543726	0.00260808
643	Slc17a2	SLC17A2	-0.573835	-0.258884
644	Aifm3	AIFM3	-0.0916602	-0.0502798
645	Crabp1	CRABP1	0.110199	-0.0278126
646	Rsph9	RSPH9	-0.0740856	0.00523484
647	Poll	POLL	-0.0691786	-0.00807737
648	Samhd1	SAMHD1	-0.0649234	0.0131696
649	Slc2a12	SLC2A12	-0.117641	-0.0817928
650	Spock3	SPOCK3	-0.159885	-0.0152103
651	Prss12	PRSS12	-0.16399	-0.00744463
652	Fam169a	FAM169A	-0.198263	-0.102847
653	Vps11	VPS11	0.0459581	-0.0197825
654	Kif16b	KIF16B	0.0457989	-0.0340032
655	Rdh1	RDH16	-0.166336	-0.0307404
656	Ltv1	LTV1	0.051659	0.00261392
657	Camk2d	CAMK2D	0.0564176	0.0154367
658	Ubox5	UBOX5	0.0744028	-0.0453966
659	Nt5dc2	NT5DC2	0.119711	-0.0134839
660	Gimap4	GIMAP4	-0.160873	0.00756894
661	Lin7a	LIN7A	-0.243109	-0.0803829
662	Lyrm4	LYRM4	0.0813126	-0.026072
663	Atg7	ATG7	0.0576194	-0.0177038
664	Adh1	ADH1C	0.073211	-0.0138626
665	Dnajc5	DNAJC5	0.0371346	-0.000212711
666	Macrod1	MACROD1	-0.0842285	-0.026254
667	Tbl3	TBL3	0.0506733	-0.0094979
668	Fcer2a	FCER2	-0.155429	-0.0173427
669	Klk1b24	KLK3	0.150803	0.0854656
670	Arap3	ARAP3	-0.0754619	-0.00671362
671	Gramd3	GRAMD3	0.068706	-0.00257503
672	Acsbg1	ACSBG1	0.262945	0.0875509
673	Acap1	ACAP1	-0.221653	0.154979
674	Mageh1	MAGEH1	-0.0843597	-0.0163503
675	Mthfd1l	MTHFD1L	0.271599	0.0690684
676	Kpna1	KPNA1	0.0604069	-0.0018816
677	Adm	ADM	0.146088	0.0330347
678	Nos2	NOS2	-0.178008	0.0844262
679	Spock2	SPOCK2	0.17155	0.0127321
680	Gna12	GNA12	0.0858158	-0.0350393
681	Hps1	HPS1	0.0892875	0.0104636
682	Pmm1	PMM1	0.0846312	0.00106744
683	Lpcat1	LPCAT1	-0.10907	-0.0294875
684	Dusp19	DUSP19	-0.11157	-0.0179864
685	Spryd7	SPRYD7	0.0570697	-0.0103114
686	Gsr	GSR	0.100997	0.0112257
687	Arhgef5	ARHGEF5	0.0466607	-0.0100326
688	Tmem38b	TMEM38B	0.0413655	-0.020586
689	Zmynd15	ZMYND15	-0.16698	0.0504856
690	Pnkd	PNKD	0.0506221	-0.0177518
691	Dennd1c	DENND1C	-0.182133	0.152719
692	Nek7	NEK7	0.0401043	-0.0163424
693	Trak1	TRAK1	0.0588655	-0.0214568
694	Lrg1	LRG1	0.272222	0.164191
695	Slc25a46	SLC25A46	0.0461078	-0.00815579
696	Slc35b1	SLC35B1	0.0822253	-0.00516418
697	Il10ra	IL10RA	-0.172686	0.115263
698	Ikbkb	IKBKB	-0.0523938	-0.00449839
699	Galns	GALNS	0.0838212	-0.0144284
700	Zkscan3	ZKSCAN3	-0.062049	-0.00888124
701	Adm2	ADM2	0.195417	0.044873
702	Gtf3c6	GTF3C6	0.0425543	-0.0249503
703	Syde1	SYDE1	-0.0536361	-0.000720283
704	Uhrf1bp1l	UHRF1BP1L	0.0423282	-0.00967516
705	Grb2	GRB2	0.0294299	-0.0016096
706	Slamf8	SLAMF8	-0.239875	0.0585677
707	Pear1	PEAR1	0.140497	-0.0265782
708	Pacsin1	PACSIN1	0.177115	0.00184158
709	Krt8	KRT8	0.078884	0.0321465
710	Zfp385b	ZNF385B	-0.187306	-0.00190702
711	Fgg	FGG	0.23786	0.314164
712	Cryz	CRYZ	0.0776131	-0.0237207
713	Slc37a3	SLC37A3	-0.0430838	-0.0117365
714	Zfp704	ZNF704	-0.0622216	-0.0160955
715	Dmrta1	DMRTA1	-0.0870539	0.00949181
716	Parp14	PARP14	-0.136599	0.076815
717	Rmnd1	RMND1	-0.0602545	-0.00842359
718	Rnase6	RNASE6	-0.183846	0.060852
719	Cacna2d2	CACNA2D2	-0.182943	-0.0219301
720	Ptprt	PTPRT	0.142129	0.0770241
721	Piga	PIGA	0.115633	-0.0364951
722	Ercc3	ERCC3	0.0410277	-0.00514829
723	Col12a1	COL12A1	0.209838	0.0490056
724	Tmprss12	TMPRSS12	0.218084	-0.0891491
725	Edil3	EDIL3	-0.184617	-0.0444142
726	Ogdhl	OGDHL	-0.187366	-0.0116596
727	Fbrsl1	FBRSL1	0.0491628	-0.00328242
728	Aadat	AADAT	-0.18785	-0.110681
729	Swsap1	SWSAP1	0.0731378	-0.0201091
730	Slit2	SLIT2	-0.100489	-0.0166292
731	Ssbp4	SSBP4	0.0927519	0.040996
732	Zfp239	ZNF239	-0.275578	0.0641492
733	Adamts6	ADAMTS6	0.193782	-0.000248021
734	Klk1b3	KLK3	0.175676	0.131309
735	Exosc9	EXOSC9	0.0592257	-0.000109522
736	Rnf103	RNF103	0.0418278	-0.00681051
737	Ptp4a2	PTP4A2	0.045098	0.00506202
738	Tsg101	TSG101	0.0369073	-0.00773792
739	Slc6a20a	SLC6A20	-0.0849639	-0.0311678
740	Wsb1	WSB1	0.0809977	0.0278887
741	Uros	UROS	-0.0770506	-0.0244988
742	Dock11	DOCK11	-0.131062	0.0448113
743	Rbm14	RBM14	-0.086087	0.0357877
744	Trp53bp2	TP53BP2	0.0646182	-0.0134163
745	Trp53inp1	TP53INP1	0.155474	-0.0569938
746	Cnot6l	CNOT6L	-0.0572009	-0.0143323
747	Cmpk2	CMPK2	-0.101458	0.0168556
748	Zfp467	ZNF467	-0.0856136	-0.0141555
749	Mxd4	MXD4	0.0411367	-0.0186546
750	Tppp3	TPPP3	-0.146272	0.0767518
751	Ramp3	RAMP3	0.116342	-0.0116087
752	Msmp	MSMP	-0.134901	0.000732671
753	Adamtsl3	ADAMTSL3	0.287371	-0.109038
754	Ppp1r2	PPP1R2	0.0508507	-0.00556226
755	Eif2s2	EIF2S2	0.0433345	0.00905676
756	Arpc2	ARPC2	0.0448848	0.00466901
757	Odf4	ODF4	0.201406	-0.0418225
758	Mrps18b	MRPS18B	0.0587029	-0.00714641
759	Ccdc71l	CCDC71L	0.0808771	0.000191862
760	Aars2	AARS2	0.0621048	-0.0213418
761	Abhd14a	ABHD14A	-0.0849335	-0.00641121
762	Plscr1	PLSCR1	-0.0681651	0.0180381
763	Spata24	SPATA24	0.125751	0.00845527
764	Flna	FLNA	0.0727933	0.0258332
765	Cmpk1	CMPK1	0.0490351	-0.0106945
766	Astn2	ASTN2	-0.221158	0.00779121
767	Slc39a14	SLC39A14	0.104653	0.00931741
768	Nucb2	NUCB2	0.0839458	0.0137737
769	Extl1	EXTL1	0.227246	-0.00816733
770	Ube2d1	UBE2D1	0.0567178	-0.0157145
771	Rasa4	RASA4	-0.187499	0.10707
772	Pik3r6	PIK3R6	-0.147166	0.0681755
773	Wdfy1	WDFY1	0.0490003	-0.0107578
774	Fyb	FYB	-0.270508	0.189523
775	Slc5a10	SLC5A10	0.0948403	-0.0274718
776	Limk1	LIMK1	0.110997	-0.00637333
777	Ap5b1	AP5B1	0.101913	-0.0367706
778	Acta2	ACTA2	0.175835	0.0466174
779	Ntrk1	NTRK1	-0.184674	0.135807
780	Mocs2	MOCS2	0.0832979	-0.018881
781	Gbp5	GBP5	-0.312107	0.0785172
782	Sra1	SRA1	0.0523301	-0.000554235
783	Cntn5	CNTN5	0.137649	-0.136046
784	Tbxas1	TBXAS1	-0.244541	-0.08714
785	Bcl2l1	BCL2L1	0.0727597	0.00642764
786	Tcta	TCTA	0.0481797	-0.00152972
787	Rab11b	RAB11B	0.0473814	-0.00833265
788	Dbp	DBP	-0.163634	-0.157978
789	Gria3	GRIA3	0.190596	-0.0433098
790	Mettl7b	METTL7B	-0.0946162	-0.0237919
791	Alox8	ALOX15B	-0.163585	0.0156695
792	Ido2	IDO2	-0.206272	-0.0846799
793	Dclk3	DCLK3	-0.0894144	-0.00444524
794	Pgam1	PGAM1	0.0563914	-0.0193539
795	Adamtsl2	ADAMTSL2	0.153429	0.00589611
796	Thsd7a	THSD7A	-0.1449	0.0329015
797	Mrps34	MRPS34	0.0557983	-0.0175402
798	Mill2	MICB	-0.160222	-0.00534274
799	Arpp19	ARPP19	0.0495489	-0.0111596
800	Mccc2	MCCC2	-0.0644617	-0.040747
801	Ubp1	UBP1	0.0338771	0.00573196
802	Atp6v1g1	ATP6V1G1	0.061484	-0.0166921
803	Manbal	MANBAL	0.0677368	-0.0194441
804	Timm17a	TIMM17A	0.0537923	-0.0181794
805	Rtn4	RTN4	0.0367781	0.0123581
806	Rpia	RPIA	-0.0951318	0.0351723
807	Trim40	TRIM40	-0.179798	0.0275105
808	St8sia1	ST8SIA1	-0.104547	-0.0591957
809	Atxn7l1	ATXN7L1	0.065454	-0.0167039
810	Ethe1	ETHE1	0.104429	-0.0211232
811	Gprin3	GPRIN3	0.175692	-0.0626155
812	Uchl5	UCHL5	0.0615292	-0.00166098
813	Trappc6a	TRAPPC6A	0.0822071	-0.0107374
814	Sharpin	SHARPIN	0.0425375	-0.0106082
815	Tbc1d20	TBC1D20	0.0373894	-0.00994452
816	Pdap1	PDAP1	0.0402873	-0.0134752
817	Arpc4	ARPC4	0.0443764	-0.00714147
818	Nabp1	NABP1	0.100337	0.00845683
819	Mark2	MARK2	0.0366287	-0.0136796
820	Slc7a4	SLC7A4	-0.127326	0.0552317
821	Pdlim2	PDLIM2	0.142382	-0.00138929
822	Sel1l3	SEL1L3	-0.0643603	-0.0280618
823	R3hdm4	R3HDM4	0.0330284	-0.00510202
824	Morc3	MORC3	-0.044568	0.0243783
825	Etf1	ETF1	0.0496498	-0.00135012
826	Trim63	TRIM63	0.201911	-0.0114437
827	Rbm15b	RBM15B	-0.0712379	0.0415186
828	Btla	BTLA	-0.207453	0.0638218
829	Mapre3	MAPRE3	0.0555993	0.0148472
830	Atp7b	ATP7B	-0.127348	-0.0612175
831	Gak	GAK	0.042059	-0.0138425
832	Fabp3	FABP3	0.0677501	-0.0522443
833	Cd4	CD4	-0.253936	0.0653819
834	Lrp11	LRP11	0.0806715	0.000638053
835	Tmem106b	TMEM106B	0.0559974	-0.025852
836	Sec24b	SEC24B	-0.0371007	0.00510704
837	Helz	HELZ	-0.0467187	-0.0173358
838	Galnt14	GALNT14	0.0887566	0.0116452
839	Lpar2	LPAR2	0.159189	-0.00643694
840	Pdcd5	PDCD5	0.0442336	0.0033078
841	Ltb	LTB	-0.189824	0.0698634
842	Acvr2b	ACVR2B	-0.165122	-0.0637563
843	Pdia5	PDIA5	-0.0783456	-0.00677684
844	Tuft1	TUFT1	0.0774466	0.0205338
845	Lias	LIAS	0.0531877	-0.0297036
846	Mapkapk2	MAPKAPK2	0.0475569	0.0158544
847	Aifm2	AIFM2	-0.0572762	-0.0181018
848	Plbd1	PLBD1	-0.134399	0.00515102
849	Phldb2	PHLDB2	-0.0473388	-0.0142215
850	Arhgap11a	ARHGAP11A	0.210515	0.0707372
851	B3gat2	B3GAT2	-0.120317	-0.0293995
852	Dstn	DSTN	0.0394649	-0.00682597
853	Chfr	CHFR	0.0518569	-0.00438875
854	Pus3	PUS3	-0.0756456	0.0248056
855	Gars	GARS	0.0397663	0.0025103
856	Klf4	KLF4	0.105015	0.0464941
857	Plcg1	PLCG1	0.0426017	-0.0165211
858	Rdm1	RDM1	-0.0627349	-0.028115
859	Phf11a	PHF11	-0.156974	0.0182757
860	Atp2c2	ATP2C2	0.261256	-0.0397165
861	Lipc	LIPC	-0.138701	0.0139636
862	Zbp1	ZBP1	-0.311698	0.102788
863	Cnnm1	CNNM1	0.109472	-0.0145022
864	Lrat	LRAT	-0.179706	-0.0226333
865	Arhgap12	ARHGAP12	-0.0453234	-0.00865247
866	Rtp4	RTP4	-0.150072	0.0472646
867	Wdr25	WDR25	-0.0849382	-0.0488232
868	Exoc5	EXOC5	0.0461586	0.010309
869	Mapk13	MAPK13	0.118977	-0.0344306
870	St8sia4	ST8SIA4	-0.210228	0.0382214
871	Ankrd29	ANKRD29	0.0949979	0.0385268
872	Ugt3a1	UGT3A1	-0.136584	-0.0672015
873	Ccng1	CCNG1	0.0669946	-0.0481882
874	Dkk1	DKK1	-0.114244	0.0452913
875	Hcn3	HCN3	-0.138341	0.0191417
876	Eif6	EIF6	0.063423	0.0159424
877	Slc22a29	SLC22A25	-0.2413	-0.0725662
878	Tmcc3	TMCC3	0.0736506	0.0362073
879	D930020B18Rik	C12orf56	-0.0985934	-0.00755193
880	Dusp12	DUSP12	-0.0765657	-0.0011148
881	Iqgap1	IQGAP1	0.0406943	-0.00273201
882	Cyp17a1	CYP17A1	0.292065	-0.026518
883	Sema5a	SEMA5A	-0.0735715	-0.0101216
884	Hspb6	HSPB6	0.131593	0.0218041
885	Rbm11	RBM11	0.15422	-0.0415845
886	Kcng4	KCNG4	0.146421	-0.11506
887	Acadm	ACADM	-0.0627436	-0.044863
888	Myo1d	MYO1D	0.0432688	-0.0197041
889	Ube2d2a	UBE2D2	0.0345521	0.00130603
890	Dagla	DAGLA	-0.108548	0.0445778
891	Zfp687	ZNF687	0.0506189	-0.0129971
892	Slc28a2	SLC28A2	-0.21157	0.0638749
893	Chrnb2	CHRNB2	0.0959112	0.00718492
894	Dnah8	DNAH8	-0.180883	0.0831255
895	Pdhx	PDHX	0.0440952	-0.0121726
896	Tasp1	TASP1	-0.0670581	-0.0215053
897	Nr1h4	NR1H4	0.145936	-0.00492032
898	Hnrnpab	HNRNPAB	0.0352113	0.0129659
899	Nynrin	NYNRIN	-0.102036	-0.0263557
900	Nagk	NAGK	-0.0514882	-0.0122937
901	Timm23	TIMM23	0.0500459	-0.0169083
902	Map3k4	MAP3K4	-0.0543789	-0.00153108
903	Nmd3	NMD3	0.0407446	-0.0113476
904	Osbp	OSBP	0.04963	-0.0301341
905	Spsb3	SPSB3	0.0561843	0.0161976
906	Tmc6	TMC6	0.0574774	-0.0161825
907	Slamf7	SLAMF7	-0.30734	0.0744811
908	Plaa	PLAA	0.0454158	0.00264811
909	Mcl1	MCL1	0.0543586	-0.00425411
910	Amz2	AMZ2	-0.0359907	-0.00463899
911	Rad18	RAD18	0.203452	0.0550999
912	Psmd6	PSMD6	0.0448154	-0.0113158
913	Sh2d4b	SH2D4B	-0.151656	0.0748217
914	Nucks1	NUCKS1	0.0456568	-0.00728395
915	Plxnd1	PLXND1	-0.0576929	0.00875871
916	Uxt	UXT	0.0554079	-0.0131137
917	Pfkfb4	PFKFB4	0.0924869	0.00708842
918	Sema4d	SEMA4D	-0.0792786	-0.00901143
919	Pdcd10	PDCD10	0.0444226	-0.00294447
920	Lmo2	LMO2	-0.141444	-0.00418544
921	Zbtb22	ZBTB22	0.0674237	-0.0458248
922	Tmem63a	TMEM63A	0.0595634	-0.0175441
923	Psmd8	PSMD8	0.0389286	-0.000446772
924	Fcrla	FCRLA	-0.126578	-0.0138999
925	Hhipl1	HHIPL1	0.177086	-0.00731189
926	Cuedc1	CUEDC1	0.0868854	-0.0124771
927	Nckap1l	NCKAP1L	-0.178075	0.18543
928	Rap1gds1	RAP1GDS1	0.04437	-0.0203164
929	Rp1	RP1	-0.174028	0.0982117
930	Pcgf5	PCGF5	-0.0593895	-0.0171419
931	Agfg2	AGFG2	0.078438	-0.00308891
932	Prep	PREP	0.0498496	-0.00129909
933	Lox	LOX	0.26844	0.111837
934	Hmg20b	HMG20B	0.0495624	-0.000527659
935	Higd1a	HIGD1A	0.052229	0.00163006
936	Tlr9	TLR9	-0.243191	0.0408946
937	Sfxn4	SFXN4	-0.0947801	-0.0134515
938	Mapk4	MAPK4	0.0904747	0.013793
939	Arf3	ARF3	0.0302091	-0.00804592
940	Grin3a	GRIN3A	-0.181372	0.0377072
941	Ubl3	UBL3	0.0386808	-0.00859215
942	Angptl3	ANGPTL3	-0.204949	-0.091954
943	Eps8l3	EPS8L3	0.231423	0.0568765
944	Psmc4	PSMC4	0.0449062	-0.00948979
945	Mkks	MKKS	-0.108131	0.0248256
946	Edem2	EDEM2	-0.0450267	-0.00470541
947	Ptprc	PTPRC	-0.184622	0.125035
948	Ncald	NCALD	-0.0728585	0.0153948
949	Sec14l4	SEC14L4	-0.147745	0.0118196
950	Akap1	AKAP1	0.0778515	-0.00355273
951	Ifi44	IFI44	-0.209118	0.0230334
952	Ppcs	PPCS	0.0725395	0.00460167
953	Jmjd8	JMJD8	-0.0382879	-0.00331031
954	Irf7	IRF7	-0.164776	0.136403
955	Dync1h1	DYNC1H1	0.0389697	-0.0152572
956	Serpinh1	SERPINH1	-0.105891	0.0292738
957	Kcna3	KCNA3	-0.140639	-0.014821
958	Thap2	THAP2	-0.0939821	0.028932
959	Naaa	NAAA	-0.0684058	0.0535621
960	Ddx54	DDX54	0.0394451	-0.00191919
961	Pptc7	PPTC7	0.0465396	-0.0163911
962	Mark3	MARK3	0.0387602	-0.0051675
963	Brcc3	BRCC3	0.0539105	-0.01534
964	Gm867	C22orf15	-0.183523	-0.0181752
965	Ddx60	DDX60	-0.161906	0.020634
966	Ube2m	UBE2M	0.0428946	-0.00799221
967	Dph3	DPH3	0.0386302	-0.007238
968	Uggt2	UGGT2	-0.112604	-0.0200171
969	Exosc3	EXOSC3	-0.0561242	0.0106805
970	Klf10	KLF10	0.148973	0.0365056
971	Rhbdl3	RHBDL3	-0.121781	0.045771
972	Dffa	DFFA	0.0524087	-0.00451036
973	Plekhn1	PLEKHN1	-0.0419581	-0.021201
974	Cbr1	CBR1	-0.120882	-0.0671935
975	Arhgap30	ARHGAP30	-0.167588	0.128975
976	Tmem161b	TMEM161B	0.0529109	-0.0250339
977	Amph	AMPH	-0.222587	0.111932
978	Man2a1	MAN2A1	0.0697806	-0.0132301
979	Hspbap1	HSPBAP1	0.101445	-0.0247092
980	Uso1	USO1	0.044262	-0.0131806
981	Cxcl10	CXCL10	0.276996	0.104266
982	Actr1b	ACTR1B	0.0410316	-0.0096678
983	Cstf2t	CSTF2T	-0.0473393	-0.0078994
984	Med24	MED24	0.0393674	-0.0160463
985	Sfswap	SFSWAP	0.0387877	-0.0221278
986	F2r	F2R	0.172062	0.0344204
987	Gjb2	GJB2	-0.126097	-0.0688149
988	Endou	ENDOU	0.170103	-0.0447179
989	Gdf15	GDF15	0.303887	0.0353405
990	Pde10a	PDE10A	0.296795	-0.00601146
991	Tle2	TLE2	-0.0834968	-0.0270763
992	Flt3l	FLT3LG	-0.187705	0.0314507
993	Herpud1	HERPUD1	0.078715	-0.0441175
994	Serpinc1	SERPINC1	0.199233	0.0929869
995	Klc2	KLC2	0.0328799	-0.0029202
996	Gypc	GYPC	-0.224412	-0.0917259
997	Tagln2	TAGLN2	0.0689955	0.0372261
998	Serpina10	SERPINA10	-0.424976	0.368164
999	Npepps	NPEPPS	0.0403029	-0.00740341
1000	Cysltr2	CYSLTR2	-0.188375	0.00170572
1001	Rbm3	RBM3	0.0921523	0.0277798
1002	Apbb1	APBB1	-0.0826958	-0.00933783
1003	Odf3b	ODF3B	-0.13346	0.0384792
1004	Pid1	PID1	-0.159019	0.0595347
1005	S100g	S100G	0.106438	-0.0152911
1006	Klk1b5	KLK3	0.158609	0.0816418
1007	Cyp4a12a	CYP4A22	0.441363	0.00263501
1008	Capns1	CAPNS1	0.0401518	0.00872326
1009	Syt1	SYT1	-0.085184	0.0500512
1010	Cyp2e1	CYP2E1	0.110091	0.0216569
1011	Ikzf3	IKZF3	-0.161961	0.0363678
1012	Bcl7b	BCL7B	0.0334881	0.00451822
1013	Piezo1	PIEZO1	0.0678018	0.00602558
1014	Abcc3	ABCC3	-0.211926	-0.133361
1015	Mettl8	METTL8	-0.0574814	-0.0106208
1016	Cpeb3	CPEB3	0.136296	-0.0592573
1017	Rbm12b1	RBM12B	-0.158295	0.0611992
1018	Col7a1	COL7A1	0.150788	0.0139827
1019	Dpp6	DPP6	-0.318011	0.037377
1020	Wdr6	WDR6	0.0529661	-0.0213703
1021	Pdzd7	PDZD7	-0.159989	0.00307
1022	Stk10	STK10	-0.100778	0.0363431
1023	Cckar	CCKAR	-0.0761096	-0.0432334
1024	Heg1	HEG1	0.122698	-0.0110586
1025	Pura	PURA	-0.0503328	0.0368434
1026	F8	F8	-0.16006	-0.0337332
1027	Ovol1	OVOL1	0.131086	-0.0184869
1028	Itgax	ITGAX	-0.239437	0.254403
1029	Iffo1	IFFO1	-0.0909672	0.0119525
1030	Slc43a2	SLC43A2	0.0718858	-0.0155806
1031	Vapa	VAPA	0.0377236	0.00164736
1032	Ints8	INTS8	-0.0569922	0.00836793
1033	Myrip	MYRIP	0.144802	-0.0256591
1034	Pdcd11	PDCD11	-0.0387106	0.00709536
1035	Mvb12a	MVB12A	0.0391417	0.000223753
1036	Snai3	SNAI3	-0.143707	-0.0197639
1037	Adh5	ADH5	0.0525207	-0.0240315
1038	Galnt15	GALNT15	-0.175962	-0.0138558
1039	Trappc9	TRAPPC9	0.0618724	-0.0191186
1040	Rac2	RAC2	-0.2267	0.202167
1041	Cwh43	CWH43	0.0861713	-0.00755706
1042	Hyal1	HYAL1	0.12581	0.00446719
1043	Tmem14a	TMEM14A	-0.0847967	-0.00122182
1044	Zcrb1	ZCRB1	0.0375744	-0.00520078
1045	Mfge8	MFGE8	0.0780342	0.0138715
1046	Ppfibp1	PPFIBP1	0.0476008	-0.0101354
1047	Grpel1	GRPEL1	0.0497151	-0.0258041
1048	Rnf115	RNF115	0.0387311	-0.0067442
1049	St3gal5	ST3GAL5	0.171561	-0.039993
1050	Mrps10	MRPS10	0.0400883	-0.00823231
1051	Baz1b	BAZ1B	-0.0494309	0.0108361
1052	Phlpp2	PHLPP2	-0.0647355	-0.0293228
1053	Itgae	ITGAE	-0.175747	0.0392307
1054	Dao	DAO	0.0801121	-0.0186809
1055	Slc16a1	SLC16A1	0.209138	0.107793
1056	Ppp4r4	PPP4R4	0.115576	-0.0480088
1057	Zfp691	ZNF691	-0.129647	0.029401
1058	Gbp9	GBP6	-0.145498	0.0130006
1059	Acad9	ACAD9	-0.0538992	-0.0330111
1060	Grb7	GRB7	-0.0724067	-0.0122799
1061	Hgsnat	HGSNAT	0.0301087	-0.0114793
1062	Mrpl20	MRPL20	0.0534166	-0.00267312
1063	Ift46	IFT46	0.0429748	-0.03205
1064	Trim12c	TRIM5	-0.110892	0.0415507
1065	Katnal1	KATNAL1	-0.0568153	-0.0228962
1066	Smim22	SMIM22	-0.0871204	0.00312507
1067	Slc22a30	SLC22A25	0.16212	-0.000874985
1068	Ctsw	CTSW	-0.187784	0.0247727
1069	Smpd1	SMPD1	-0.0398542	-0.0197158
1070	Mast1	MAST1	-0.123656	0.00789892
1071	Tbce	TBCE	0.035953	-0.00508569
1072	Arrb1	ARRB1	-0.0464792	-0.0369335
1073	Fam207a	FAM207A	0.0579002	0.00836272
1074	Nedd9	NEDD9	0.0795538	-0.0223591
1075	Hnrnpl	HNRNPL	0.0406966	-0.0171205
1076	Cxcl14	CXCL14	-0.259138	0.0459663
1077	Themis2	THEMIS2	-0.222664	0.146566
1078	Rbbp7	RBBP7	0.0368964	0.00433591
1079	Dctn2	DCTN2	0.0364006	-0.00987712
1080	Wdr55	WDR55	-0.0454433	-0.0140855
1081	Msl2	MSL2	-0.0514376	-0.000663945
1082	Hdhd3	HDHD3	0.0957968	-0.0358332
1083	Psmb9	PSMB9	-0.261765	0.0777965
1084	Epc2	EPC2	0.042393	0.00101713
1085	Sh3rf1	SH3RF1	0.0787809	-0.00627602
1086	Ccdc85c	CCDC85C	0.0578072	-0.0345169
1087	Vegfc	VEGFC	-0.117744	0.0280933
1088	Kcns1	KCNS1	-0.184189	-0.0341326
1089	Mpv17l	MPV17L	-0.121984	-0.0681889
1090	Dnm2	DNM2	0.0315443	-0.0113367
1091	Rorb	RORB	-0.121707	-0.0278315
1092	Mrpl16	MRPL16	0.0569759	-0.0165607
1093	Ifnar2	IFNAR2	-0.0522861	0.0143242
1094	Ell2	ELL2	0.0680537	0.0241027
1095	Bambi	BAMBI	-0.0859526	-0.020033
1096	Olfm4	OLFM4	0.0993694	-0.00999325
1097	Brd7	BRD7	0.0322748	-0.00967496
1098	Adrm1	ADRM1	0.0521843	-0.00537743
1099	Mapre1	MAPRE1	0.033431	0.00507875
1100	Sptlc2	SPTLC2	0.0453246	0.0201131
1101	Map1lc3a	MAP1LC3A	0.0612259	-0.00859447
1102	Ly86	LY86	-0.193826	0.178308
1103	Ola1	OLA1	0.0459227	-0.017346
1104	Atox1	ATOX1	0.0637649	0.0180561
1105	Zfp296	ZNF296	-0.167548	0.0489461
1106	Erlin1	ERLIN1	-0.0726044	0.0130246
1107	Rcan1	RCAN1	0.195525	-0.0456236
1108	Arid3b	ARID3B	-0.104075	0.0300973
1109	Tbc1d1	TBC1D1	0.0649823	-0.0125383
1110	Acot9	ACOT9	0.0737929	0.0232866
1111	Pi4k2b	PI4K2B	0.0438389	-0.0162358
1112	Ppm1m	PPM1M	-0.0644048	0.00152141
1113	Sfrp4	SFRP4	-0.25397	0.0555717
1114	Phyh	PHYH	0.0663086	-0.0118046
1115	Guk1	GUK1	0.0450134	-0.015103
1116	Antxr2	ANTXR2	-0.0863764	-0.0100975
1117	Mrap	MRAP	0.207084	0.0643125
1118	Rnf152	RNF152	-0.0872315	0.010913
1119	Rhbdf2	RHBDF2	0.116793	-0.007857
1120	Stat2	STAT2	-0.0640153	0.00306748
1121	Lama4	LAMA4	-0.177171	-0.00440412
1122	Ltbr	LTBR	0.0432968	-0.000394688
1123	Atoh7	ATOH7	0.196421	-0.11038
1124	Ube2i	UBE2I	0.0428703	-0.00568109
1125	Ppard	PPARD	-0.0806928	0.0317065
1126	P2ry10	P2RY10	-0.117504	0.0397842
1127	Arpc5	ARPC5	0.0372207	0.0111073
1128	Npc1	NPC1	0.0399858	-0.0040658
1129	Filip1l	FILIP1L	0.0926399	-0.00192101
1130	Slc22a19	SLC22A24	-0.312242	-0.156271
1131	Trim34a	TRIM6-TRIM34	-0.117415	0.0367024
1132	Strap	STRAP	0.0412505	0.00298168
1133	Ndufv3	NDUFV3	0.0493302	-0.0221388
1134	Zbtb38	ZBTB38	0.0619572	0.0162711
1135	Tceal3	TCEAL6	0.200898	-0.108729
1136	Grem2	GREM2	0.401574	-0.0417907
1137	Palld	PALLD	-0.109688	0.0180226
1138	Bcl2	BCL2	-0.0858915	0.00161589
1139	Erlin2	ERLIN2	-0.0356064	-0.0192536
1140	Serpina1d	SERPINA1	0.202781	-0.0757769
1141	Eva1a	EVA1A	0.0507981	-0.000738854
1142	Arrdc4	ARRDC4	0.0858272	-0.00395543
1143	Micall1	MICALL1	0.0617951	0.0105169
1144	Sema6b	SEMA6B	0.162593	-0.0127523
1145	Gdnf	GDNF	0.157931	-0.00706073
1146	Tpst2	TPST2	0.0490081	-0.000243334
1147	Car5a	CA5A	-0.173075	-0.118714
1148	Pdlim5	PDLIM5	0.0457526	-0.0117555
1149	Nacc1	NACC1	0.0330116	-0.00215159
1150	Ccdc124	CCDC124	0.0550444	-0.019501
1151	Tspo	TSPO	-0.0595392	0.0162792
1152	Sec16b	SEC16B	0.251976	-0.0833524
1153	Fcgr1	FCGR1A	-0.195948	0.148387
1154	Ctsd	CTSD	0.0428541	0.0278314
1155	C1qtnf3	C1QTNF3	-0.108229	-0.00937403
1156	Stard3	STARD3	-0.0367163	-0.00946487
1157	Sirt5	SIRT5	-0.0549645	-0.0288367
1158	Col26a1	COL26A1	-0.12744	-0.0547886
1159	Galnt1	GALNT1	0.058313	-0.0036121
1160	Timm21	TIMM21	-0.0484076	-0.0240839
1161	Ppme1	PPME1	0.0364166	-0.00861604
1162	Kat6a	KAT6A	-0.0429793	-0.00837269
1163	Sidt2	SIDT2	0.0442668	-0.0102641
1164	Ndufb9	NDUFB9	0.0497881	-0.0179578
1165	Ppan	PPAN	-0.0605828	0.0633603
1166	Wipf1	WIPF1	-0.109713	0.0674007
1167	Inpp5a	INPP5A	0.0562339	0.0045912
1168	Spata2l	SPATA2L	0.0775526	-0.0136151
1169	Pgd	PGD	0.0757528	0.0186024
1170	Rbm10	RBM10	-0.0480584	0.00789537
1171	Mtch1	MTCH1	0.0350491	-0.00347604
1172	Riok3	RIOK3	0.0383734	-0.00852638
1173	Git1	GIT1	0.0388304	-0.0096544
1174	Spry2	SPRY2	-0.0694676	-0.00126819
1175	Six5	SIX5	-0.114049	0.0226961
1176	Pithd1	PITHD1	0.0421793	0.00852719
1177	Pappa	PAPPA	0.203969	-0.0521967
1178	Tcf23	TCF23	0.224102	-0.0401356
1179	Psmd4	PSMD4	0.0370394	-0.00391335
1180	Cab39	CAB39	0.0319386	-0.0107234
1181	Mpv17l2	MPV17L2	0.0958652	-0.0192106
1182	Cycs	CYCS	0.0566478	-0.0123886
1183	Uxs1	UXS1	-0.0553466	-0.0060586
1184	Dusp26	DUSP26	-0.167018	-0.0599291
1185	Atp6v0e	ATP6V0E1	0.0446848	0.00208394
1186	Unc13b	UNC13B	0.0705255	0.0380806
1187	Gdpd3	GDPD3	-0.172427	-0.0574108
1188	Man1b1	MAN1B1	-0.027792	-0.0126615
1189	Spred3	SPRED3	0.134532	0.0331577
1190	Siah1a	SIAH1	0.0572168	0.00458485
1191	Rrp12	RRP12	0.0705702	0.0390153
1192	Erbb2	ERBB2	-0.05912	-0.00335559
1193	Txndc5	TXNDC5	-0.0463541	-0.0216465
1194	Chst3	CHST3	-0.161623	-0.0819161
1195	Sp2	SP2	0.0710538	-0.0261972
1196	2310033P09Rik	C1orf35	-0.0551774	0.0112734
1197	Zmym6	ZMYM6	-0.0698537	-0.0224437
1198	Amigo1	AMIGO1	-0.0868706	-0.0282018
1199	Dusp8	DUSP8	0.206086	0.103421
1200	Cdv3	CDV3	0.035947	-0.00398265
1201	Trps1	TRPS1	-0.112015	0.00385265
1202	Acsl6	ACSL6	-0.168148	0.0584534
1203	Tsen2	TSEN2	0.0730133	-0.0315936
1204	Capg	CAPG	-0.179498	0.00785726
1205	Galnt18	GALNT18	0.064281	-0.0159786
1206	Ipcef1	IPCEF1	-0.115661	-0.0013957
1207	Ptdss2	PTDSS2	0.0360514	-0.0110853
1208	Ttll4	TTLL4	0.0644771	-0.0212595
1209	Folr2	FOLR2	-0.179904	-0.0611739
1210	Lpin3	LPIN3	0.0811356	-0.0393421
1211	Fbln1	FBLN1	-0.210568	0.0978352
1212	Cldn5	CLDN5	-0.0852173	-0.0316166
1213	Sephs1	SEPHS1	0.0469704	-0.0113023
1214	Mcu	MCU	0.0472026	-0.000998472
1215	Golga3	GOLGA3	-0.0353231	-0.00622934
1216	Zbtb10	ZBTB10	-0.0775352	0.0255152
1217	Baiap3	BAIAP3	-0.202017	-0.123659
1218	Snx20	SNX20	-0.13855	0.063782
1219	Col4a2	COL4A2	0.0891818	0.0157191
1220	Pop4	POP4	0.0602689	-0.015775
1221	Ap2a1	AP2A1	0.0444987	-0.00644156
1222	Sec24a	SEC24A	0.0612316	-0.00124805
1223	Tmed3	TMED3	-0.0550072	0.0173683
1224	Kcna5	KCNA5	0.159481	0.00440136
1225	Slc10a5	SLC10A5	-0.131544	-0.0087712
1226	Tuba4a	TUBA4A	0.0539983	-0.00906111
1227	2010003K11Rik	C11orf86	0.215955	0.168278
1228	Ap5z1	AP5Z1	-0.0412188	-0.0119468
1229	Ing2	ING2	0.059936	0.000710132
1230	Bfar	BFAR	-0.0324579	0.00440767
1231	Kit	KIT	-0.0588608	-0.0106591
1232	Prkra	PRKRA	-0.0493002	-0.00890931
1233	Csnk1a1	CSNK1A1	0.033821	0.00503122
1234	Klf13	KLF13	0.0943213	-0.0217852
1235	Chkb	CHKB	0.0413203	-0.0167217
1236	Pgm2	PGM1	0.0534404	0.0348497
1237	Sars	SARS	0.0461068	0.00466918
1238	Fbxl16	FBXL16	-0.143093	-0.0145508
1239	Ylpm1	YLPM1	-0.0371559	0.00844083
1240	Bend7	BEND7	0.0844842	-0.025971
1241	Reck	RECK	-0.0958863	-0.0525769
1242	Ldlrap1	LDLRAP1	0.0517425	-0.0196895
1243	Dtx3l	DTX3L	-0.110356	0.0614193
1244	Clec10a	CLEC10A	-0.24281	0.165117
1245	Crtac1	CRTAC1	-0.122012	0.0181384
1246	Pkd2l2	PKD2L2	-0.130662	-0.038168
1247	Man1c1	MAN1C1	0.132178	-0.00346368
1248	Nat8	NAT8	0.148298	-0.00565154
1249	Tbcd	TBCD	0.0417862	-0.0110627
1250	Tubg1	TUBG1	0.0607167	0.00381758
1251	Ptk2	PTK2	0.0344986	-0.0048548
1252	Nudt10	NUDT11	-0.133471	-0.00432881
1253	Adamts14	ADAMTS14	0.192479	-0.141155
1254	Wfdc1	WFDC1	0.154245	0.000875004
1255	Aen	AEN	0.0817119	-0.00761526
1256	Disp1	DISP1	-0.105044	0.00605047
1257	Tcf25	TCF25	0.0358106	-0.0133552
1258	Polr3d	POLR3D	0.094468	-0.00242288
1259	Cd320	CD320	-0.0499363	0.00568069
1260	2210016L21Rik	C12orf43	0.0356792	-0.01411
1261	Mark4	MARK4	0.0383043	-0.00840525
1262	Ivd	IVD	-0.0614391	-0.0207842
1263	Siglecg	SIGLEC10	-0.151704	-0.00572656
1264	Dync1li1	DYNC1LI1	0.0351795	-0.00155304
1265	Bank1	BANK1	-0.113314	-0.00756696
1266	Mapk8ip1	MAPK8IP1	0.0500421	-0.0328319
1267	Tmem201	TMEM201	-0.043479	-0.00573638
1268	Tpi1	TPI1	0.0515039	-0.0216423
1269	Stard8	STARD8	-0.0448739	-0.0211346
1270	Mgme1	MGME1	-0.0734344	-0.00820648
1271	Mms22l	MMS22L	0.149359	0.0402204
1272	Dag1	DAG1	0.0337874	-0.00932443
1273	Podnl1	PODNL1	-0.14161	0.0682018
1274	Dmtf1	DMTF1	-0.0458787	0.00104204
1275	Rmnd5b	RMND5B	0.0442385	0.00994289
1276	Adam11	ADAM11	0.1449	-0.0501775
1277	Sp1	SP1	-0.037362	-0.0059488
1278	Arsk	ARSK	-0.0433997	-0.00431329
1279	Thrsp	THRSP	0.217834	0.00844716
1280	Eif4a2	EIF4A2	-0.0406928	-0.0010251
1281	Anxa3	ANXA3	0.105039	0.053243
1282	Atp4a	ATP4A	0.104217	-0.0291817
1283	Ddhd2	DDHD2	0.0644684	0.00844541
1284	Ints10	INTS10	-0.046903	-0.00685561
1285	Rangrf	RANGRF	-0.0720324	0.00440618
1286	Cbfa2t3	CBFA2T3	-0.102668	0.00530073
1287	Gimap7	GIMAP7	-0.0963807	0.0211788
1288	Atf7ip	ATF7IP	-0.0442529	0.00225316
1289	Ppp2ca	PPP2CA	0.0346166	-0.00764642
1290	Tspan2	TSPAN2	0.143464	0.0401752
1291	Foxred1	FOXRED1	0.0407657	-0.0107994
1292	Intu	INTU	-0.0648763	-0.0403805
1293	Acr	ACR	0.144985	-0.117592
1294	Cstb	CSTB	0.0446088	0.0263049
1295	Flad1	FLAD1	-0.0412563	-0.0221102
1296	Snx5	SNX5	0.0504651	0.00605602
1297	Pacsin2	PACSIN2	0.0363047	-0.0267407
1298	Usp4	USP4	0.0357382	-0.015405
1299	Map3k9	MAP3K9	0.0907497	-0.0195042
1300	Gcsam	GCSAM	-0.107992	0.0182534
1301	Hsd17b1	HSD17B1	-0.156093	0.0295466
1302	Utp18	UTP18	0.0473805	-0.00417282
1303	Zdhhc4	ZDHHC4	0.0369592	-0.0159717
1304	Cxcl1	CXCL2	0.438153	0.347396
1305	Ywhaq	YWHAQ	0.0317888	0.00587097
1306	Kif1a	KIF1A	0.167321	0.115806
1307	Cspg4	CSPG4	0.100666	-0.0161635
1308	Abca2	ABCA2	0.0383248	-0.0405891
1309	Adss	ADSS	0.039197	0.00257293
1310	Zc3h6	ZC3H6	0.176365	-0.0836093
1311	Nkx3-1	NKX3-1	0.199635	-0.161207
1312	Got1	GOT1	0.058571	-0.00948815
1313	Gla	GLA	0.0699529	0.0250103
1314	Sergef	SERGEF	0.0550793	0.0195968
1315	Pnpla6	PNPLA6	0.0366451	-0.0246734
1316	Glrx5	GLRX5	0.0501554	0.000531008
1317	Eya4	EYA4	-0.150685	0.045179
1318	Slc36a4	SLC36A4	0.071792	-0.0193555
1319	Prkar1a	PRKAR1A	0.0280034	-0.00219929
1320	Ephb3	EPHB3	-0.187941	0.0560542
1321	Klhl21	KLHL21	-0.0472708	-0.0169685
1322	Aldh3b1	ALDH3B1	0.141583	0.0194648
1323	Wnt10a	WNT10A	0.306175	0.120152
1324	Kcnq1	KCNQ1	0.0571363	0.0269655
1325	Chmp1b	CHMP1B	0.035376	0.00198697
1326	Ppm1l	PPM1L	-0.0671984	-0.0172164
1327	Itpk1	ITPK1	-0.0421457	-0.00121707
1328	Unc119b	UNC119B	0.035492	-0.0155083
1329	Nelfcd	NELFCD	0.0418302	-0.00513901
1330	Rnf185	RNF185	0.0307075	-0.0123173
1331	Rab5c	RAB5C	0.049006	-0.0120265
1332	Tceal8	TCEAL8	0.0533069	0.00047591
1333	Nsg1	NSG1	-0.190252	-0.0113052
1334	Dapk2	DAPK2	-0.0775656	-0.0576831
1335	C1qa	C1QA	-0.118861	0.125976
1336	Nrip2	NRIP2	-0.150929	0.0478076
1337	Mettl4	METTL4	-0.0901197	-0.0149922
1338	Cirbp	CIRBP	0.108394	-0.0573713
1339	S100a1	S100A1	0.0445806	0.0223992
1340	Cyp7b1	CYP7B1	-0.244486	0.0229063
1341	Sgk1	SGK1	0.130435	0.0249242
1342	Pgs1	PGS1	0.0554736	0.00474577
1343	Bcl11a	BCL11A	-0.0940055	0.0214749
1344	Pianp	PIANP	-0.0872663	0.0401729
1345	Phlda3	PHLDA3	0.153163	0.0359516
1346	Dok7	DOK7	-0.258045	-0.0191425
1347	Itga1	ITGA1	-0.0601775	-0.0233947
1348	Kras	KRAS	0.0459298	0.0102696
1349	Cdc42bpb	CDC42BPB	0.0338903	-0.00799983
1350	Fuz	FUZ	-0.0572436	-0.0366163
1351	Agxt2	AGXT2	0.0824962	-0.0150684
1352	Ctso	CTSO	-0.0514352	-0.00321071
1353	Ubtf	UBTF	-0.0341704	0.00114067
1354	Rdh5	RDH5	-0.126293	-0.0806719
1355	Psd3	PSD3	-0.074457	0.0358428
1356	Mgarp	MGARP	0.153941	0.013685
1357	Prr5l	PRR5L	-0.157662	0.0233102
1358	Tab1	TAB1	0.0569171	-0.0469308
1359	Rhob	RHOB	0.102561	0.0165697
1360	Bpnt1	BPNT1	0.0439235	-0.0275309
1361	Dusp15	DUSP15	-0.221327	-0.134762
1362	Evi2a	EVI2A	-0.172874	0.132287
1363	Nusap1	NUSAP1	0.350268	0.126397
1364	Plcg2	PLCG2	-0.0502932	0.068528
1365	Nrp1	NRP1	-0.092254	0.023498
1366	Ttc39b	TTC39B	0.0688038	-0.0121681
1367	Ctsc	CTSC	-0.0678768	0.0894385
1368	Nek6	NEK6	0.0887605	0.0551045
1369	Zmynd12	ZMYND12	0.152541	-0.0866776
1370	Chd4	CHD4	0.034376	0.000200457
1371	Pknox1	PKNOX1	-0.0647665	-0.0221446
1372	Fkbp14	FKBP14	0.0767568	-0.00092304
1373	Erp44	ERP44	-0.0388055	-0.000892047
1374	Akap10	AKAP10	-0.0421327	-0.000353788
1375	Sec22a	SEC22A	0.0396796	-0.00837169
1376	Ttc13	TTC13	0.037357	0.00308726
1377	Slc6a6	SLC6A6	0.0803478	-0.0300585
1378	Emg1	EMG1	-0.0424437	0.00537473
1379	Lrpap1	LRPAP1	-0.050982	-0.0275408
1380	Akirin1	AKIRIN1	0.0710812	0.00489364
1381	Angpt4	ANGPT4	0.179585	-0.0845493
1382	Abhd6	ABHD6	0.0611695	0.0110127
1383	Pdilt	PDILT	-0.162595	0.00599029
1384	Cish	CISH	-0.181933	0.0378367
1385	Thbs4	THBS4	-0.483619	-6.45059e-05
1386	Ppp1r32	PPP1R32	0.126262	-0.0612605
1387	Xkr8	XKR8	-0.0958316	0.0274961
1388	Anapc7	ANAPC7	0.0451205	-0.0049289
1389	Cd93	CD93	0.0715148	-0.0109188
1390	Sh3pxd2a	SH3PXD2A	0.0830137	-0.0319303
1391	Upf2	UPF2	-0.0495553	0.00847784
1392	Sgpl1	SGPL1	0.0360971	-0.010777
1393	Flrt3	FLRT3	-0.172211	-0.0166014
1394	Cars	CARS	0.0547361	0.0229768
1395	Tmem126b	TMEM126B	-0.0533954	0.000342687
1396	Sh3rf3	SH3RF3	0.137416	0.0565688
1397	Sele	SELE	0.228979	0.0337626
1398	Rgs3	RGS3	-0.0896416	-0.0273879
1399	Hdac6	HDAC6	0.04753	-0.0204574
1400	Dap	DAP	-0.0518215	0.0393374
1401	Rheb	RHEB	0.0332115	0.000161898
1402	Nsf	NSF	0.0486279	-0.0239316
1403	Mthfr	MTHFR	0.0839917	-0.0229728
1404	Pknox2	PKNOX2	-0.152485	0.00017574
1405	Srd5a3	SRD5A3	0.059858	-7.46944e-05
1406	Itch	ITCH	0.0621593	-0.0110067
1407	Mtrf1l	MTRF1L	-0.0722238	-0.0256245
1408	Cyth4	CYTH4	-0.120988	0.125033
1409	Snx4	SNX4	0.0374744	-0.0151927
1410	Zfp830	ZNF830	-0.0654086	-0.00450647
1411	Rnaseh2b	RNASEH2B	0.0798741	0.018254
1412	Plekha5	PLEKHA5	0.0395667	-0.00817449
1413	Rac1	RAC1	0.0287167	-0.00410061
1414	Capza2	CAPZA2	0.0350676	-0.00618272
1415	Rangap1	RANGAP1	0.0484053	0.0123863
1416	Cldnd2	CLDND2	-0.085171	0.0114448
1417	Chid1	CHID1	-0.048521	-0.0154546
1418	Ywhaz	YWHAZ	0.0398672	0.0104262
1419	Rexo2	REXO2	0.0358263	-0.0036382
1420	Etnk2	ETNK2	0.137829	-0.0534689
1421	Qsox1	QSOX1	0.0517382	8.48955e-06
1422	Acer2	ACER2	0.115483	-0.000508388
1423	Sh2d2a	SH2D2A	-0.121108	0.0512562
1424	Mtfp1	MTFP1	-0.0628528	0.0227167
1425	Dennd4b	DENND4B	-0.0594675	-0.0185125
1426	Scyl3	SCYL3	0.0406731	-0.0204179
1427	Pbxip1	PBXIP1	0.0259316	0.0071557
1428	Ppm1e	PPM1E	-0.140648	0.00519879
1429	Zfp426	ZNF426	-0.0401975	0.00785112
1430	Spryd3	SPRYD3	0.0381371	-0.0165278
1431	Psmc5	PSMC5	0.0337797	-0.00993095
1432	Habp4	HABP4	0.0392434	-0.0156097
1433	Coro1a	CORO1A	-0.154492	0.170058
1434	Pogz	POGZ	-0.043031	0.00259558
1435	Ugt2b37	UGT2B28	0.30969	0.297659
1436	Nln	NLN	0.0550032	-0.016177
1437	Glt1d1	GLT1D1	0.159499	-0.0475001
1438	Tmed5	TMED5	0.0500304	0.0157554
1439	Cep68	CEP68	-0.0523046	-0.0130167
1440	Traf3ip3	TRAF3IP3	-0.15343	0.123801
1441	Rnf149	RNF149	0.0392801	-0.00312767
1442	Pigv	PIGV	-0.0509159	-0.0236041
1443	Usp21	USP21	-0.0472173	-0.00357357
1444	Cebpb	CEBPB	0.284933	0.0331394
1445	Abcb9	ABCB9	0.0523621	-0.0322888
1446	Dpp3	DPP3	0.0446997	-0.00901617
1447	Pclo	PCLO	-0.108459	-0.0358011
1448	Slc39a8	SLC39A8	-0.118125	-0.0857481
1449	Rnf220	RNF220	0.0274853	-0.0123644
1450	Cplx3	CPLX3	-0.140887	-0.0271882
1451	Nup93	NUP93	0.0561034	0.019576
1452	Tpt1	TPT1	0.0476298	0.0199422
1453	Slc22a7	SLC22A7	-0.421633	-0.232844
1454	Nqo1	NQO1	0.124382	-0.0402419
1455	Setdb2	SETDB2	0.102709	-0.0398246
1456	Dync2h1	DYNC2H1	-0.0736296	-0.0103813
1457	Tnrc18	TNRC18	-0.0472993	-0.00440594
1458	Tnfrsf18	TNFRSF18	-0.0916134	0.0513584
1459	Rab31	RAB31	0.0797179	0.0345004
1460	Ing1	ING1	-0.038101	0.00548934
1461	Angptl2	ANGPTL2	-0.141572	-0.040472
1462	Fnbp4	FNBP4	0.0405665	-0.0117674
1463	Hsf1	HSF1	-0.0419101	0.00434069
1464	Zfp128	ZNF8	-0.122656	0.0234805
1465	Slc27a2	SLC27A2	-0.0549875	-0.0147443
1466	Ppp2r5b	PPP2R5B	0.0721915	0.031255
1467	Lgr4	LGR4	0.0595869	-0.0308177
1468	Pcdhga5	PCDHGA5	-0.136482	0.0202008
1469	Zdhhc3	ZDHHC3	0.0277857	0.000190446
1470	Dhx32	DHX32	0.0474208	-0.0148381
1471	Asah1	ASAH1	-0.0410087	0.00775092
1472	Tbc1d7	TBC1D7	0.0558418	-0.0227583
1473	Slc12a5	SLC12A5	-0.130575	0.0408614
1474	Nap1l3	NAP1L3	-0.13862	0.01975
1475	Sh3bgrl2	SH3BGRL2	0.0570925	0.00875544
1476	Ubr3	UBR3	0.0444892	-0.022849
1477	Gja3	GJA3	-0.119065	0.040851
1478	Cnot4	CNOT4	-0.0378116	0.0135568
1479	Ltk	LTK	-0.176173	0.0504548
1480	Inf2	INF2	0.0724594	0.0117773
1481	Krt7	KRT7	0.0655321	0.0319765
1482	Il13ra1	IL13RA1	-0.0579359	0.0157919
1483	Tars	TARS	0.0360257	-0.00232621
1484	Gapdh	GAPDH	0.0570937	-0.0063706
1485	Galnt3	GALNT3	0.0670702	-0.0307613
1486	Eif2ak1	EIF2AK1	0.032506	-0.0129289
1487	Nhsl1	NHSL1	-0.0733143	-0.0483144
1488	Chrm3	CHRM3	-0.180695	-0.0887058
1489	Dkk2	DKK2	-0.0852769	-0.00105009
1490	Emx2	EMX2	-0.0557645	0.0157983
1491	Cebpa	CEBPA	-0.118608	0.0506807
1492	Avpr1a	AVPR1A	-0.075246	0.0126581
1493	Pitpnb	PITPNB	0.0247843	-0.00653707
1494	Psmd14	PSMD14	0.0453447	-0.00161713
1495	Dnajb9	DNAJB9	0.0529966	0.00288781
1496	Gnb1	GNB1	0.0279206	0.0017563
1497	Nrep	NREP	-0.135717	0.0150652
1498	2310022B05Rik	C1orf198	0.0605679	-0.00580303
1499	Rnf14	RNF14	0.0315778	-0.0189936
1500	Mia3	MIA3	0.0358115	-0.0150445
1501	Rasa2	RASA2	0.0613046	0.0189537
1502	Slc9a2	SLC9A2	-0.0666679	-0.00817921
1503	Rasgrp3	RASGRP3	-0.099409	-0.0107346
1504	Usp15	USP15	0.0359143	-0.00199806
1505	Mtf1	MTF1	-0.0416078	0.0130282
1506	Trim35	TRIM35	-0.0703614	0.000591863
1507	Vsig10l	VSIG10L	0.0933221	-0.031896
1508	Nae1	NAE1	0.0326178	-0.00716101
1509	Hnrnpll	HNRNPLL	0.0383786	-0.0157591
1510	Tenm4	TENM4	-0.124618	-0.143765
1511	Marveld1	MARVELD1	0.0663066	0.000585279
1512	Itga7	ITGA7	0.083083	-0.0227019
1513	Arhgef37	ARHGEF37	0.28729	-0.0525532
1514	Tmc5	TMC5	-0.214694	-0.244096
1515	Gc	GC	0.144408	0.0184968
1516	Rif1	RIF1	-0.0576608	0.00610379
1517	Hs3st3a1	HS3ST3A1	-0.151513	-0.0377324
1518	Slc35f6	SLC35F6	0.0361015	-0.00434752
1519	Mgl2	CLEC10A	-0.212386	0.111625
1520	Myl9	MYL9	0.0927345	-0.00267675
1521	Gpr135	GPR135	0.0874728	0.0478673
1522	Pla2r1	PLA2R1	-0.15294	-0.00943842
1523	Kdm4b	KDM4B	0.0375742	-0.00439539
1524	Meis2	MEIS2	-0.0741442	-0.0224198
1525	Arhgef19	ARHGEF19	-0.118524	0.0462643
1526	Lars	LARS	0.054741	-0.0167563
1527	Snap29	SNAP29	-0.0389999	-0.00325696
1528	Eif4e	EIF4E	0.0366413	0.00189668
1529	Crocc	CROCC	-0.0626558	-0.0259359
1530	Il20rb	IL20RB	0.183542	0.00450987
1531	Echdc3	ECHDC3	-0.045159	-0.0284634
1532	Tespa1	TESPA1	-0.0822693	0.046005
1533	Lrp2	LRP2	-0.0657171	-0.031462
1534	Lpcat3	LPCAT3	0.0332055	-0.00498479
1535	Pfn2	PFN2	0.06758	-0.0243163
1536	Sh3glb1	SH3GLB1	0.0245851	0.00508597
1537	Bdp1	BDP1	-0.058935	0.0127565
1538	Npl	NPL	0.172022	-0.0418648
1539	Ppp1r12c	PPP1R12C	0.0375957	-0.00282233
1540	Tipin	TIPIN	0.0954349	-0.00310937
1541	Cc2d1b	CC2D1B	0.0397282	-0.0069005
1542	Hfe	HFE	0.0720169	0.00371652
1543	Dsc2	DSC2	-0.142065	0.107631
1544	Cmtm4	CMTM4	0.0384216	-0.0236703
1545	Pik3r3	PIK3R3	0.122094	0.0162638
1546	Dnali1	DNALI1	-0.108301	-0.00133386
1547	H2-Aa	HLA-DQA1	-0.145282	0.103225
1548	Chml	CHML	-0.0930925	0.0689222
1549	Stk35	STK35	-0.0553928	-0.0055897
1550	Dcun1d4	DCUN1D4	0.0434024	-0.0237286
1551	Atp6v1h	ATP6V1H	0.0418628	-4.33126e-06
1552	Vav1	VAV1	-0.134184	0.140972
1553	Gpr17	GPR17	0.160238	-0.137717
1554	Nckipsd	NCKIPSD	0.0720281	-0.039199
1555	Mprip	MPRIP	0.0317588	-0.0116632
1556	Slc4a7	SLC4A7	0.163463	-0.0292135
1557	Phf20	PHF20	0.0566696	-0.0166451
1558	Cers4	CERS4	-0.109757	-0.0340923
1559	Lyrm1	LYRM1	0.102633	-0.00238005
1560	Tmco4	TMCO4	0.0568385	-0.00680915
1561	Cog2	COG2	0.0349022	-0.0183476
1562	Farp2	FARP2	-0.0458802	-0.0178583
1563	Stxbp5	STXBP5	0.0401472	-0.00756136
1564	Aif1l	AIF1L	0.0519973	-0.0169327
1565	Fchsd2	FCHSD2	-0.0493358	-0.0267923
1566	Fam117b	FAM117B	0.0450105	-0.006422
1567	Bmp1	BMP1	-0.0815619	0.0295891
1568	Gchfr	GCHFR	-0.0757455	-0.0228094
1569	Dtnb	DTNB	0.0525254	-0.0215486
1570	Prkcq	PRKCQ	-0.152387	-0.0604752
1571	Slc1a5	SLC1A5	-0.0794475	0.032952
1572	Lipg	LIPG	-0.265286	-0.128279
1573	Fam120c	FAM120C	-0.0789191	-0.0186029
1574	C2cd2	C2CD2	0.04363	-0.00468049
1575	Rffl	RFFL	-0.037815	-0.00769957
1576	Pgpep1l	PGPEP1L	-0.138146	0.0102269
1577	Ttc9c	TTC9C	-0.0601958	0.0185629
1578	Catsperg1	CATSPERG	-0.142542	-0.00609914
1579	Gtpbp3	GTPBP3	-0.0376644	-0.0241815
1580	Brap	BRAP	0.0370982	-0.023435
1581	Ubqln1	UBQLN1	0.0356277	-0.00559395
1582	Lpgat1	LPGAT1	-0.0449702	-0.0264852
1583	Coprs	COPRS	-0.0806904	-0.00874007
1584	Hspb11	HSPB11	-0.0745974	0.025664
1585	Nr2c2ap	NR2C2AP	0.0606705	0.00273622
1586	Il2rb	IL2RB	-0.177262	-0.011551
1587	Htt	HTT	0.041311	-0.0198505
1588	Rps27l	RPS27L	0.0422704	-0.0104726
1589	Lcn2	LCN2	0.439287	0.345882
1590	Ache	ACHE	0.168388	-0.0736457
1591	Atp8b2	ATP8B2	-0.0596015	0.0306063
1592	Ntmt1	NTMT1	0.0529463	0.00183714
1593	Slc10a3	SLC10A3	0.0556761	0.00453371
1594	Fam81a	FAM81A	-0.0636316	-0.0342302
1595	C7	C7	0.25382	0.0544786
1596	Tmx2	TMX2	0.0363388	-0.0186562
1597	Taf1c	TAF1C	-0.0581492	0.029701
1598	Rhobtb2	RHOBTB2	-0.0643374	-0.0134664
1599	Etnk1	ETNK1	-0.0398604	-0.0258428
1600	Asap3	ASAP3	-0.0763169	-0.00644165
1601	Drosha	DROSHA	-0.0347738	-0.0090632
1602	Pja1	PJA1	-0.0292741	-0.00819694
1603	Ptp4a1	PTP4A1	0.0787809	0.0691601
1604	Sec63	SEC63	0.0285882	-0.0160089
1605	Arf1	ARF1	0.03268	-0.00388252
1606	Tfr2	TFR2	0.203502	0.211319
1607	Tmem98	TMEM98	-0.0579962	0.0304858
1608	Tsku	TSKU	0.212774	-0.0307494
1609	Adora2b	ADORA2B	-0.147637	0.101801
1610	Tnfaip1	TNFAIP1	0.0258807	0.00316529
1611	1810010H24Rik	C17orf58	0.138729	-0.0712315
1612	Cenpb	CENPB	0.0459462	-0.00651613
1613	Pdcd6ip	PDCD6IP	0.0279076	-0.00218418
1614	Ccl12	CCL2	-0.164395	0.127328
1615	Zfp799	ZNF799	-0.0672407	-0.0486338
1616	Cdk18	CDK18	0.0610618	-0.00602558
1617	Cdk8	CDK8	0.0591083	-0.00775497
1618	Mllt3	MLLT3	-0.0801951	-0.00171065
1619	Srsf2	SRSF2	0.0315581	-0.00465576
1620	Pon3	PON3	-0.077442	0.0559819
1621	Oxct1	OXCT1	-0.0565766	-0.0305399
1622	Arfgef2	ARFGEF2	0.0357894	-0.0188322
1623	Dgke	DGKE	0.0845531	-0.0382793
1624	Cep63	CEP63	-0.0292324	0.00442028
1625	Mfap1a	MFAP1	-0.0439071	0.0087452
1626	Fap	FAP	-0.120635	0.0242528
1627	Rad23b	RAD23B	0.0319915	0.000497849
1628	Zfp653	ZNF653	0.0544294	-0.0132906
1629	Faf1	FAF1	0.0389133	-0.0139761
1630	Cib1	CIB1	0.0492372	-0.00388339
1631	Lrp6	LRP6	-0.0375028	-0.0247532
1632	Nsun7	NSUN7	0.118814	0.0539584
1633	Gnai1	GNAI1	0.0584348	-0.0180119
1634	Actr2	ACTR2	0.032333	-0.0066265
1635	Brk1	BRK1	0.0351494	-0.00987027
1636	Hoxa6	HOXA6	-0.13542	0.000519965
1637	Pex14	PEX14	0.0440377	-0.015809
1638	Hoxd8	HOXD8	0.0495321	0.00704427
1639	Dusp14	DUSP14	-0.101827	0.0291117
1640	Sipa1	SIPA1	-0.0616538	0.0158958
1641	Mdm1	MDM1	0.0887343	0.0118811
1642	Gcm1	GCM1	-0.227799	-0.140019
1643	Ndufa11	NDUFA11	0.0422922	-0.0209467
1644	Atp8b4	ATP8B4	-0.15038	-0.0205966
1645	Myh11	MYH11	0.131958	-0.00920166
1646	Plac8	PLAC8	-0.149719	0.188608
1647	Sirpa	SIRPA	-0.0784957	-0.0168184
1648	Rad21	RAD21	0.0297708	-0.0013197
1649	Fut9	FUT9	-0.0802832	-0.00899086
1650	Trim56	TRIM56	-0.0365214	-0.0368028
1651	Lpar1	LPAR1	0.153514	-0.0171163
1652	Fn3k	FN3K	-0.0739187	-0.0309785
1653	Rgs14	RGS14	-0.134076	0.0259037
1654	Maneal	MANEAL	-0.100112	0.00553052
1655	BC034090	KIAA1614	-0.0422742	-0.0300364
1656	Ap1s1	AP1S1	0.0429657	-0.00101353
1657	Zfp142	ZNF142	-0.057942	0.015305
1658	Arrdc3	ARRDC3	0.0686945	-0.0220927
1659	Spata20	SPATA20	-0.128356	0.00164342
1660	Fcf1	FCF1	0.0447683	-0.0114457
1661	Ube2g1	UBE2G1	0.0329996	0.000986054
1662	Ppm1g	PPM1G	0.0295791	0.00737686
1663	Ankrd28	ANKRD28	0.0534023	-0.00801042
1664	Sf3a3	SF3A3	-0.0303416	-0.00233452
1665	Serpine1	SERPINE1	0.275401	0.211287
1666	Rab2b	RAB2B	0.0459822	0.00910715
1667	P4ha2	P4HA2	0.108546	0.00660667
1668	Cd3d	CD3D	-0.120437	0.0214913
1669	Snx22	SNX22	-0.172517	0.0376844
1670	Zfp709	ZNF443	-0.0938315	0.00728254
1671	Rasl12	RASL12	0.135014	0.0763071
1672	Evpl	EVPL	-0.0654946	-0.0118181
1673	Iqcc	IQCC	-0.0494203	-0.00230916
1674	Lfng	LFNG	0.13116	-0.0943588
1675	Pxmp2	PXMP2	-0.0756033	-0.0143501
1676	Hddc2	HDDC2	0.0827779	0.010134
1677	Exd1	EXD1	0.152035	-0.0184833
1678	Pde5a	PDE5A	0.0895878	0.025181
1679	Ankrd55	ANKRD55	-0.0632853	0.028801
1680	Slc20a1	SLC20A1	0.100403	0.0152525
1681	F13a1	F13A1	0.29303	0.183333
1682	Syap1	SYAP1	0.0361199	-0.0109773
1683	Fem1c	FEM1C	-0.0506223	-0.00417272
1684	Tgfbrap1	TGFBRAP1	0.0454265	-0.018983
1685	Ppp2r1b	PPP2R1B	0.0398279	0.0237544
1686	Trmt6	TRMT6	0.0411607	0.00613916
1687	Rara	RARA	0.0706532	-0.0110656
1688	Klrd1	KLRD1	-0.12033	0.0225844
1689	Slc25a21	SLC25A21	-0.102665	-0.0881474
1690	Zfp688	ZNF688	0.0535046	-0.0293316
1691	Mmaa	MMAA	-0.0512858	-0.00429691
1692	Camk2n2	CAMK2N2	0.113348	0.0812571
1693	Map2k4	MAP2K4	0.0375359	-0.0130367
1694	Unc45a	UNC45A	0.0420824	-0.0132271
1695	Acot3	ACOT1	-0.157577	0.0530063
1696	Ilk	ILK	0.023091	-0.000898777
1697	Vps33b	VPS33B	0.0478728	-0.00501082
1698	Eif3m	EIF3M	0.0374752	4.54307e-05
1699	Pou2af1	POU2AF1	-0.0832505	-0.0164736
1700	Vps37a	VPS37A	0.0346345	-0.0109099
1701	Tmem229b	TMEM229B	-0.135049	0.0413859
1702	Cbwd1	CBWD1	0.052683	-0.0233407
1703	Cul4a	CUL4A	0.0352475	-0.0106132
1704	Sc5d	SC5D	-0.0514388	-0.00873106
1705	Fads1	FADS1	-0.0633474	-0.0147981
1706	Atp6v0e2	ATP6V0E2	-0.0636769	-0.0359791
1707	Tmem160	TMEM160	0.0542094	-0.00487985
1708	Cd48	CD48	-0.146049	0.138441
1709	Efnb2	EFNB2	-0.107072	0.0517751
1710	Mphosph9	MPHOSPH9	-0.0501329	0.0274909
1711	Ube2e3	UBE2E3	0.031584	-0.0179708
1712	Bhlha15	BHLHA15	-0.131854	0.0278368
1713	Ube2a	UBE2A	0.0323816	0.000689237
1714	Il17rb	IL17RB	0.109104	-0.0011909
1715	Cd2	CD2	-0.149291	0.022171
1716	Usp31	USP31	-0.0596124	0.0201461
1717	Dlg5	DLG5	0.0505206	-0.00898558
1718	Mlph	MLPH	0.073483	0.0544273
1719	Zswim8	ZSWIM8	0.0277902	-0.0081885
1720	Itgb8	ITGB8	-0.0731564	-0.0269172
1721	Blmh	BLMH	0.0364515	-0.019035
1722	Arhgap9	ARHGAP9	-0.123436	0.0802926
1723	Tmem64	TMEM64	-0.0567588	-0.0220013
1724	Vasn	VASN	0.0695298	-0.0437282
1725	Rab11fip5	RAB11FIP5	0.0542153	-0.0154731
1726	Lrrc34	LRRC34	-0.119856	0.00133258
1727	Sncaip	SNCAIP	-0.112515	-0.0608014
1728	Commd3	COMMD3	0.0410539	-0.0159206
1729	Pygo1	PYGO1	-0.104841	-0.00288085
1730	Unkl	UNKL	-0.0793198	-0.0234044
1731	Eif3f	EIF3F	-0.0359869	0.0329529
1732	D630003M21Rik	KIAA1755	-0.18372	0.094903
1733	Gna15	GNA15	-0.145248	0.0658509
1734	Bag1	BAG1	0.0406619	-0.0188703
1735	Zcchc17	ZCCHC17	-0.0385894	0.0165423
1736	Nlrc5	NLRC5	-0.234114	0.0543386
1737	Plec	PLEC	0.0403545	0.0305347
1738	Slc18a2	SLC18A2	-0.119275	-0.0200549
1739	Rtca	RTCA	0.0361416	-0.00161623
1740	Kif26b	KIF26B	0.134069	-0.012073
1741	Mlf2	MLF2	0.0370915	-0.00410486
1742	Actr6	ACTR6	0.0702589	-0.00647926
1743	Rbm12b2	RBM12B	-0.123608	0.0823828
1744	Utp14b	UTP14C	-0.112978	-0.010764
1745	Cast	CAST	0.0230337	-0.00444698
1746	Hmbs	HMBS	0.0472581	-0.00633106
1747	Wdr70	WDR70	0.0461192	0.00434938
1748	Lman2l	LMAN2L	-0.0499126	-0.0230605
1749	Ttll11	TTLL11	0.115132	0.00887472
1750	Ddi2	DDI2	-0.0391351	-0.00224883
1751	Uri1	URI1	0.0458399	0.00198456
1752	Lrp8	LRP8	-0.149693	-0.041352
1753	Efcab12	EFCAB12	-0.109787	-0.0400564
1754	Eif2b1	EIF2B1	0.0366401	0.0109403
1755	Gpm6a	GPM6A	-0.0841833	-0.0769723
1756	Rimkla	RIMKLA	0.106674	0.0381306
1757	Slc45a3	SLC45A3	0.162534	-0.010638
1758	Ephx1	EPHX1	0.0875939	-0.0379354
1759	Coro1c	CORO1C	0.0482805	0.0269468
1760	Usp22	USP22	0.0321919	-0.000192985
1761	Sash3	SASH3	-0.148528	0.136142
1762	Tacc1	TACC1	0.0397764	-0.0115533
1763	Il11ra1	IL11RA	-0.0443625	-0.0292363
1764	Sec23a	SEC23A	0.0377552	-0.0225999
1765	Ankrd16	ANKRD16	0.0545917	-0.00770865
1766	Atp9b	ATP9B	0.0241212	-0.00568537
1767	Siva1	SIVA1	-0.0840464	0.00924122
1768	Rab30	RAB30	0.124277	0.0448765
1769	Mapk9	MAPK9	0.0268509	-0.0278671
1770	Lrrc8c	LRRC8C	0.0564916	-0.00378956
1771	Siae	SIAE	-0.0431824	-0.0321428
1772	Xpot	XPOT	0.0392384	-0.0199794
1773	Nipa2	NIPA2	0.0342032	0.00883433
1774	Sae1	SAE1	0.0427853	0.00672562
1775	Cap1	CAP1	0.027234	0.00632374
1776	Ensa	ENSA	0.0279819	0.000653929
1777	H2-Eb1	HLA-DRB5	-0.150133	0.102641
1778	Cdh20	CDH20	-0.0643627	-0.00636989
1779	Hnf4g	HNF4G	-0.165945	0.00596337
1780	Wdr3	WDR3	-0.0473568	0.0239825
1781	Icmt	ICMT	0.0339384	0.00207044
1782	Trim6	TRIM6	-0.123266	0.0994805
1783	Chpf2	CHPF2	0.0460754	-0.0082249
1784	Insrr	INSRR	-0.0986739	0.0549777
1785	Arhgap21	ARHGAP21	-0.0315074	-0.0143288
1786	Ppp4r1	PPP4R1	0.0352784	-0.00478326
1787	Fgd4	FGD4	-0.0770866	-0.0179352
1788	Zbtb40	ZBTB40	-0.0849477	0.0261124
1789	Ptpn9	PTPN9	0.0281954	-0.0022673
1790	Mroh2a	MROH2A	0.137468	0.102644
1791	Slfn3	SLFN12L	-0.184817	0.0127034
1792	Cyp27a1	CYP27A1	0.0879523	-0.0475519
1793	Gsdmd	GSDMD	-0.0782611	0.0500079
1794	Ndnf	NDNF	0.134384	-0.00874221
1795	Mtmr11	MTMR11	0.0625766	-0.00484151
1796	Csdc2	CSDC2	0.132954	-0.00649164
1797	Pex6	PEX6	-0.0471545	-0.0244283
1798	Asb6	ASB6	0.0412575	-0.00922473
1799	Fam219b	FAM219B	-0.052902	-0.00415996
1800	Agmat	AGMAT	-0.142614	-0.0224948
1801	Slc17a4	SLC17A4	-0.20213	-0.00703026
1802	Smarcd1	SMARCD1	0.0412193	-0.0219548
1803	Vps53	VPS53	0.0323701	-0.0175421
1804	H2-Oa	HLA-DOA	-0.0936641	0.0134943
1805	Cask	CASK	0.0397916	-0.00445188
1806	Gpt2	GPT2	-0.0934071	-0.0261518
1807	Dennd1b	DENND1B	0.0419063	-0.0133281
1808	Tnfsf12	TNFSF12	-0.110401	0.0419241
1809	Gem	GEM	0.338909	-0.00699434
1810	Wdr93	WDR93	-0.118328	-0.0354237
1811	Zfp317	ZNF317	-0.0357179	0.00990904
1812	Slc25a30	SLC25A30	0.110241	0.0256413
1813	Lrrc59	LRRC59	0.0342389	0.0111201
1814	P2rx3	P2RX3	-0.128848	-0.0364557
1815	Herc2	HERC2	0.0286732	-0.0113608
1816	Stx12	STX12	0.0310816	0.00194339
1817	Steap4	STEAP4	0.131138	0.0384109
1818	Aasdh	AASDH	-0.0493287	-0.00411311
1819	Sp110	SP110	-0.092959	0.00237022
1820	Guca1b	GUCA1B	-0.154879	0.0317887
1821	Lgals3	LGALS3	0.0944961	0.0947587
1822	Clec4b1	CLEC4C	-0.109219	0.0768256
1823	Sptan1	SPTAN1	0.0299081	-0.0221536
1824	Trp53inp2	TP53INP2	0.0373721	-0.00509143
1825	Tns1	TNS1	0.0463699	-0.019451
1826	Iscu	ISCU	0.0424645	-0.0270241
1827	Phkb	PHKB	-0.0385651	-0.0332465
1828	Csrnp3	CSRNP3	-0.182956	0.0138995
1829	Arih2	ARIH2	0.0340123	-0.0105728
1830	Ffar1	FFAR1	-0.0551185	0.00753888
1831	Usp49	USP49	0.0847137	-0.0265106
1832	Pou3f3	POU3F3	-0.092467	-0.0295027
1833	Pde6g	PDE6G	-0.169917	-0.0277641
1834	Ercc2	ERCC2	-0.0268411	-0.00229059
1835	Gipc1	GIPC1	0.045765	-0.00382494
1836	Slc25a12	SLC25A12	0.0354624	-0.0380289
1837	Zfp800	ZNF800	-0.0705467	0.0122168
1838	Klhl9	KLHL9	-0.045109	0.012194
1839	Nr2f2	NR2F2	-0.0453163	-0.0047483
1840	Pnrc2	PNRC2	0.0353615	-3.57697e-05
1841	Fyttd1	FYTTD1	0.033249	-0.00608424
1842	Dkc1	DKC1	-0.0435457	0.00801389
1843	Isg20	ISG20	-0.191859	0.0817304
1844	Mgst3	MGST3	0.0402049	-0.00920383
1845	Il2rg	IL2RG	-0.143307	0.0986695
1846	Ddx50	DDX50	0.0314551	-0.0067742
1847	Med16	MED16	0.0420767	-0.0132544
1848	Trim65	TRIM65	-0.11094	0.0617135
1849	Gpr173	GPR173	0.123142	-0.0403749
1850	Immp1l	IMMP1L	-0.0459237	-0.00504343
1851	Cfl1	CFL1	0.0360744	0.00952881
1852	Fas	FAS	0.0730881	-0.0186215
1853	Arhgdig	ARHGDIG	0.207496	0.0993494
1854	Rfx4	RFX4	-0.121732	-0.0335891
1855	Gas2l3	GAS2L3	0.248632	0.0733805
1856	Ralgps2	RALGPS2	-0.0462098	-0.0321535
1857	Igsf11	IGSF11	0.0865705	0.0415625
1858	Hmx2	HMX2	-0.155228	0.109889
1859	Sctr	SCTR	-0.130898	0.105446
1860	Gm128	C1orf56	0.202555	-0.075212
1861	Cog7	COG7	0.0358	-0.0134844
1862	Kif23	KIF23	0.248969	0.0459611
1863	Amer2	AMER2	-0.0972792	-0.0183079
1864	Dock2	DOCK2	-0.175378	0.147953
1865	Eef1d	EEF1D	-0.0316031	0.0085598
1866	Efhd1	EFHD1	0.0592275	-0.0256174
1867	Psmb8	PSMB8	-0.177647	0.12065
1868	Kifc5b	KIFC1	0.164621	0.0219579
1869	Btbd1	BTBD1	0.0358355	0.00424257
1870	Kat2b	KAT2B	0.0360373	-0.0271153
1871	Derl1	DERL1	0.0319408	-0.0169176
1872	Ptafr	PTAFR	-0.179585	0.146155
1873	Mep1b	MEP1B	-0.17716	-0.112124
1874	Id4	ID4	-0.140719	-0.0099864
1875	Mapk12	MAPK12	-0.0891015	-4.71265e-05
1876	Bbox1	BBOX1	0.196961	-0.0871747
1877	Mbtps2	MBTPS2	0.0454147	-0.00929699
1878	Cdk5rap3	CDK5RAP3	0.0455808	-0.0215207
1879	Robo3	ROBO3	-0.216492	-0.116129
1880	Tesk1	TESK1	0.0274845	-0.00477373
1881	Kcnj11	KCNJ11	-0.13794	0.0228546
1882	Ift80	IFT80	-0.0467968	0.00265407
1883	Cd151	CD151	0.0276325	0.00356584
1884	Mbd1	MBD1	0.0430323	0.00444456
1885	Nt5c	NT5C	0.0383387	0.0138359
1886	Golga5	GOLGA5	0.0289504	-0.0126468
1887	Atp2b2	ATP2B2	-0.098905	0.00959788
1888	Cabyr	CABYR	0.0765555	0.00688315
1889	Cxcr6	CXCR6	-0.213343	0.0405403
1890	Slc7a5	SLC7A5	0.154828	-0.0268991
1891	Dnajc24	DNAJC24	-0.0565774	0.0251811
1892	Tmem53	TMEM53	0.0752156	-0.0229971
1893	Ndrg1	NDRG1	0.0941097	0.0150383
1894	Rab18	RAB18	0.0320185	-0.0066042
1895	Eaf1	EAF1	0.0272966	-0.0103886
1896	Ankrd26	ANKRD26	-0.0816673	0.00371422
1897	Ikzf1	IKZF1	-0.1881	0.0953186
1898	Tnfsf10	TNFSF10	-0.128205	-0.0192496
1899	Smco3	SMCO3	-0.0724746	0.011763
1900	Necap2	NECAP2	0.0281767	-0.000559011
1901	Sec24d	SEC24D	0.0467905	-0.0207971
1902	Rundc3a	RUNDC3A	0.188765	0.0925098
1903	Tamm41	TAMM41	0.0589358	3.67462e-05
1904	Plekha8	PLEKHA8	0.0449605	0.0114976
1905	Bpgm	BPGM	0.0393278	0.00452838
1906	C1ql4	C1QL4	0.103125	-0.042381
1907	Slc27a1	SLC27A1	-0.0579451	-0.00843478
1908	Unc13c	UNC13C	-0.145678	-0.056767
1909	Ubr4	UBR4	0.027706	-0.0138321
1910	Ndufb6	NDUFB6	0.0420494	-0.00436873
1911	Bop1	BOP1	0.0360602	-0.00496747
1912	Mmp25	MMP25	-0.07587	0.0255393
1913	Akna	AKNA	-0.0959415	0.0577663
1914	G0s2	G0S2	0.159882	0.0656012
1915	Rnf126	RNF126	0.0408458	-0.00037716
1916	Foxo3	FOXO3	0.0724229	-0.0344432
1917	Zfp39	ZNF717	-0.0820874	-0.0246811
1918	Gipc3	GIPC3	-0.128555	0.00308258
1919	Cyp2c38	CYP2C8	0.0984886	-0.0175779
1920	Slc30a8	SLC30A8	0.0523893	-0.00718608
1921	Eno2	ENO2	0.144852	0.147028
1922	Prpf3	PRPF3	-0.0454715	0.0140463
1923	Psmd1	PSMD1	0.0395584	-0.0183398
1924	Pced1a	PCED1A	-0.044428	-0.00717144
1925	Adamts4	ADAMTS4	0.231451	0.133051
1926	Slc22a6	SLC22A6	0.0787755	-0.00705604
1927	N4bp1	N4BP1	-0.0308812	0.00760897
1928	Esrp1	ESRP1	-0.106035	-0.00153986
1929	St6galnac2	ST6GALNAC2	-0.0552401	0.0203187
1930	Fbxl4	FBXL4	0.0376549	-0.0187496
1931	Ddit4	DDIT4	0.263195	-0.0421046
1932	Ptpro	PTPRO	-0.12994	-0.00921534
1933	Prkab1	PRKAB1	0.0401596	0.000312708
1934	Cd274	CD274	-0.165132	-0.0109112
1935	Dlgap4	DLGAP4	0.034612	0.00662057
1936	Fgf9	FGF9	-0.085049	-0.0117255
1937	Mtdh	MTDH	0.0390369	0.000242265
1938	Ufc1	UFC1	0.0326503	-0.00465274
1939	Edn1	EDN1	0.139627	0.127265
1940	Slc17a5	SLC17A5	0.0520998	-0.0224687
1941	Ubxn2a	UBXN2A	0.0423663	-0.0173287
1942	Itm2b	ITM2B	0.0286828	-0.013352
1943	Utp14a	UTP14A	-0.0482712	0.0539662
1944	Synpo2l	SYNPO2L	0.142337	-0.0235088
1945	Lgals4	LGALS4	0.120418	-0.0213839
1946	Rragc	RRAGC	0.0298918	-0.00493314
1947	Endov	ENDOV	0.0407688	-0.0264338
1948	Slc2a5	SLC2A5	0.0927009	-0.0358587
1949	Arrb2	ARRB2	-0.0509202	0.0448275
1950	Ndufb4	NDUFB4	0.0439519	-0.0217729
1951	Cltb	CLTB	0.0439096	-0.005618
1952	Pltp	PLTP	-0.140953	0.0279626
1953	St6galnac3	ST6GALNAC3	-0.104137	-0.0648527
1954	Nfya	NFYA	-0.0668173	0.0344061
1955	Birc3	BIRC3	0.0812257	0.0573017
1956	Dnase1l1	DNASE1L1	-0.0492666	-0.00782961
1957	Pik3cd	PIK3CD	-0.119425	0.0756997
1958	Atp5l	ATP5L	0.0394188	-0.0101322
1959	Ankrd40	ANKRD40	0.0264336	-0.0267441
1960	Lcp2	LCP2	-0.221714	0.231652
1961	Ppp3ca	PPP3CA	0.0314283	-0.014136
1962	Tnfaip8l2	TNFAIP8L2	-0.161209	0.0520029
1963	Lamc2	LAMC2	0.0657132	0.0321785
1964	Zfp445	ZNF445	-0.0348955	-0.00634536
1965	Lmx1b	LMX1B	-0.122413	-0.0516395
1966	Fbxo6	FBXO6	0.0542297	9.77126e-05
1967	Msrb2	MSRB2	-0.0386462	-0.0226046
1968	Mlxip	MLXIP	0.0455203	-0.0160182
1969	Gm14305	ZNF442	-0.103674	0.0381301
1970	Pde4dip	PDE4DIP	0.0421159	-0.0168286
1971	Cep85	CEP85	0.0738063	0.0023765
1972	Rasgrp4	RASGRP4	-0.157557	0.0942896
1973	Ctdnep1	CTDNEP1	-0.0280713	0.0133272
1974	Cox6a1	COX6A1	0.0395095	-0.0122279
1975	Tspan4	TSPAN4	-0.0627343	0.0382586
1976	Sfmbt1	SFMBT1	0.0461765	-0.0244531
1977	Rad1	RAD1	-0.0560903	0.00572111
1978	Lyst	LYST	-0.0414767	-0.00500295
1979	Prkd3	PRKD3	-0.0413459	-0.00342426
1980	Faah	FAAH	0.0422602	-0.00344453
1981	Gabrr2	GABRR2	-0.15679	0.00579158
1982	Tmem97	TMEM97	-0.0639647	-0.0232552
1983	4933434E20Rik	C1orf43	-0.0308669	0.00213378
1984	Edar	EDAR	-0.161955	-0.0969667
1985	Mxi1	MXI1	0.0349447	-0.0246318
1986	Tnfsf13	TNFSF13	-0.126002	0.0179741
1987	Trp53bp1	TP53BP1	-0.0449326	0.00316041
1988	Ppp2r5e	PPP2R5E	0.0642537	-0.0221396
1989	Kdm3a	KDM3A	0.0459181	-0.0176841
1990	Tdg	TDG	0.051048	0.00294909
1991	Adarb1	ADARB1	0.0746562	-0.00645088
1992	Hook1	HOOK1	0.0578474	-0.0227968
1993	Eif2b2	EIF2B2	0.0372216	-0.00532415
1994	Rbp2	RBP2	0.0788733	-0.0155742
1995	Kpnb1	KPNB1	0.0280112	0.00231149
1996	Lzts3	LZTS3	-0.0436515	-0.0394719
1997	Arhgap25	ARHGAP25	-0.0973459	0.0142382
1998	Lrp2bp	LRP2BP	0.122558	-0.0251333
[truncated: 12,098 more rows]
